# Supplementary material for: Fibre Type–Specific Proteomics Reveals Shared and Distinct Skeletal Muscle Adaptations to Resistance Training and Beta2‐Adrenergic Agonist
Source: J Cachexia Sarcopenia Muscle. 2026 Jan 25;17(1):e70175. doi: 10.1002/jcsm.70175 (PMC12833500; doi:10.1002/jcsm.70175)
Supplement: Supplementary file 3 — Table S1: Protein identifications. [file JCSM-17-e70175-s003.xlsx]

## Sheet: Unfiltered
protein	s_1	s_2	s_3	s_4	s_5	s_6	s_7	s_8	s_9	s_10	s_11	s_12	s_13	s_14	s_15	s_16	s_17	s_18	s_19	s_20	s_21	s_22	s_23	s_24	s_25	s_26	s_27	s_28	s_29	s_30	s_31	s_32	s_33	s_34	s_35	s_36	s_37	s_38	s_39	s_40	s_41	s_42	s_43	s_44	s_45	s_46	s_47	s_48	s_49
A1BG	13.7815	14.6112	14.3379		15.1283	15.1648	15.2054	15.3361	14.5988	14.4933	15.3023	15.1302	14.5505	14.437	14.6467	15.423	14.2975	14.1446	14.414	14.7284	14.7243	15.1003	15.0541	14.7932	13.7654	13.9943	14.2677	14.3281	13.6678	13.169	13.5516	13.5023	14.934	14.4909	14.4969	14.4799	14.8807	14.8421	15.1363	15.3319	14.3043	14.3021	13.7363	14.2522	14.294	14.0225	14.6557	14.3524	13.4547
A2M	14.9343	15.0145	14.956	18.1887	15.1387	16.1308	15.8589	16.385	15.0785	15.3846	15.8491	16.17	15.1747	14.8767	15.6261	15.9229	14.201	14.637	14.8898	15.0603	15.7923	15.9747	16.0354	15.9285	13.4663	13.539	13.9593	14.5081	14.4247	13.9475	14.1453	14.2073	15.6933	15.2471	14.9409	15.0523	15.0786	15.4285	15.1623	15.8535	14.6373	14.683	14.62	14.6826	15.0422	14.6107	15.1863	15.0154	14.4059
AAMDC	17.502	17.7852	17.2635		17.1914	17.713	17.1006	16.7963	17.4248	17.4957	17.102	17.2592	17.1471	17.6179	17.0339	17.1544	17.6704	17.9646	16.6255	16.9791	17.3403	17.8338	17.2358	17.301	17.6987	17.728	16.4491	17.0298	17.306	17.4599	17.3975	17.3189	17.673	17.4423	17.6028	17.2555	18.0399	17.8286	17.5794	17.6303	17.7489	17.8848	17.2814	17.4738	17.6187	17.492	17.2596	17.061	17.5513
AARS	12.4972	12.2988	12.6005		12.6764	12.253	12.8704	12.5448	12.4001	12.2284	12.5249	12.4324	12.2012	12.4003	12.5672	12.5466	12.2701	12.5784	12.4782	12.5132	12.4302	11.9932	12.4388	12.4375	12.3308	12.4803	12.568	12.5606	12.4284	12.3295	12.5901	12.3468	12.2245	12.2329	12.4467	12.3228	12.2973	12.0722	12.216	12.3347	12.4141	12.3136	12.3272	12.4258	12.5371	12.6207	12.7767	12.4331	12.4581
AARSD1	11.4198	11.5232	11.4355		11.2682	10.7469	11.2103	11.0966	11.1313	11.1427	11.1531	11.0742	10.935	11.1624	10.9041	11.2699	11.1815	11.0986	10.9674	11.2116	11.0988	10.9432	10.9544	10.9952	11.0279	11.438	10.7196	10.8841	11.376	11.5331	11.0964	11.3244	11.1209	11.4505	10.5001	11.4733	10.8492	11.5516	10.7886	11.261	11.2425	11.209	10.9306	11.4794	11.3439	11.8133	11.1897	11.1861	10.9222
ABCA8					8.66184		8.40526	8.20681	9.11527	8.85983	7.33906		9.40969	10.254	8.60818	9.06824	8.03319	8.79458		9.50674			8.10667	7.66726		7.09674	8.97021									8.87731		8.34569			9.6525	8.07879		7.31178	9.24524	9.90705	9.4485		9.04909
ABCE1	11.6207	10.9358	11.2533		11.772	11.54	10.9732	11.9156	11.2345	11.6033	11.6521	10.9018	11.7325		11.8005	11.4457	11.1711	11.6687	11.211	11.2212			11.4126	11.65	9.98128	11.0353	10.6551	10.7307		11.1617	10.6725	11.2276	11.239	11.5909	11.0186	11.2849		11.3416	11.458	11.044		11.0115	10.5058	11.1272		11.5891	11.5487	10.9079	10.485
ABCF1	11.7305	12.0072	12.1517		11.8555	11.6225	12.2327	12.5086	11.5067	11.5432	12.4443	11.7926	12.2463	11.8165	12.0038	11.85	12.1188	11.7235	12.1624	11.8857	11.7219	11.9609	11.3671	11.4995	11.8272	11.6447	12.3825	12.3352	12.0903	10.9625	11.4641	11.4825	11.5947	11.7774	11.8192	12.2556	11.4233	11.6613	11.4147	11.8298	12.0416	12.3181	11.7731	11.7066	11.4252	11.7307	11.7526	11.7851	11.3172
ABHD10	12.3609	11.7224	11.6858	17.9289	11.2482	12.2669	12.4667	11.6656	12.7078	11.318	12.219	11.9485	12.4258	12.3296	12.2916	12.4441	12.7409	12.0863	11.8938	11.3477	12.5367	12.2999	12.6096	12.0149	12.7745	12.1352	12.1472	11.6368	12.6378	12.3401	12.7476	12.5656	13.2677	12.5537	12.771	12.0749	12.6905	12.0015	12.3874	12.0882	12.8157	12.2101	12.6175	12.4309	13.1747	12.6336	12.6598	12.226	12.4913
ABHD11	11.1876	11.5756	11.5462		12.4141	11.5482	11.3824	11.385	10.279	12.357	10.9645	12.2815	10.9412	11.5199	11.8812	11.8728	10.207	12.1925	10.1589	12.405	10.7384	12.774	11.078	13.3569	10.9119	11.3425	10.2322	11.745	11.1924	11.9183	11.1438	12.3234	11.0928	11.6663		12.1687	10.8838	11.4353	10.3341	11.8724	10.8508	11.2967	10.9838		10.2709	11.5841	11.2864	12.0267	10.8917
ABHD14B	15.002	15.1094	15.1486		15.4012	15.815	15.5298	15.5756	15.3614	15.4677	15.563	15.4304	15.3557	15.7265	15.4931	15.4925	15.3721	15.8393	14.9514	15.518	15.4818	15.8001	15.2704	15.7103	15.5178	15.8967	15.1989	15.6903	15.0363	15.6029	14.9535	15.6558	15.4654	15.646	15.3989	15.5912	15.5479	15.6527	15.3287	15.6875	15.2701	15.716	15.1801	15.4673	15.1405	15.7116	15.4139	15.7875	15.0514
ABLIM1	11.5266	10.1055	11.0738			10.5039	11.2307	11.3726	10.4473	10.5024	10.783	10.2246	10.4764	10.0323	10.4106	10.459	11.4329	10.4464	12.0812	10.5813	11.372	11.1553	11.8516	11.9666	10.9245	10.0259	12.1183	10.027	10.6354	9.0612	10.3583	9.74056	10.9272	10.781	10.9289	11.5718	10.9989	10.561	10.7406	10.6291	11.2974	10.1348	12.0434	10.1652	11.2691	9.72012	11.5929	12.3808	10.3876
ABLIM2	13.8387	14.0163	13.7834		13.9809	13.2316	13.9827	13.6334	13.784	14.0169	13.5097	13.7026	13.4436	14.0938	13.6538	13.4848	13.7461	14.2104	13.7063	14.4145	13.6824	13.7436	13.6071	13.8087	13.8536	14.2427	14.0258	14.5513	13.8814	13.7072	13.8816	14.0116	13.4222	13.7908	13.6336	13.8467	13.8501	13.6492	13.7536	14.1068	13.7106	13.8502	13.6917	13.6745	14.0786	14.3009	13.9072	13.8961	13.7776
ACAA1	13.1174	12.9909	13.4762		12.979	12.8239	13.1841	12.8756	13.2118	12.7789	13.4682	12.3571	13.1965	12.4706	13.0443	13.1141	13.0872	12.8399	13.3006	12.9119	13.0877	12.4286	12.6198	12.755	13.358	12.5605	13.3368	12.9886	13.8686	13.2518	13.4722	13.0755	13.1834	12.7514	13.1045	12.6642	13.4165	12.9375	13.5226	12.8627	13.1878	12.5323	13.2375	13.1134	13.3748	13.115	13.5095	12.9808	12.6867
ACAA2	16.1022	15.4303	16.1722	19.3928	16.1969	16.2757	16.5207	15.4569	16.1855	15.132	15.8641	15.3938	16.3325	15.6376	16.1233	16.1995	15.9335	15.3601	15.181	14.6647	15.0512	14.5491	15.3629	14.7289	16.6559	15.7049	16.1217	15.1141	16.1145	15.6849	16.0664	15.3247	16.1103	15.3372	15.9761	15.0193	16.6968	15.8365	16.4433	15.7632	16.2743	15.3156	16.1377	15.6438	16.8037	16.253	16.7019	16.0246	16.4156
ACACB	11.7486	12.2884	11.7251		10.575	11.4404	11.105	11.208	10.5735	11.9041	10.0629	11.5031	11.4605	11.4268	11.8219	11.7363	10.8965	11.7496	10.3166	9.35779	10.4703	11.4518	11.3583	11.98	11.1468	11.7528	11.3526	11.2922	10.7196	11.8744	10.8693	11.4436	11.4344	11.5094	11.5578	12.3341	10.8273	11.6193	10.8907	11.437	10.6024	11.6593	11.6305	12.2207	11.1087	12.0758	10.9114	11.8285	11.4376
ACAD8	12.9909	13.1343	12.6212		12.2265	13.1531	13.0871	12.5687	13.4204	12.9787	13.1122	13.1891	13.0761	13.2137	12.8927	12.9317	13.2829	13.3114	12.7977	12.4447	13.1335	12.6525	13.1784	13.2154	13.2615	13.1502	13.2843	13.2507	13.1734	13.0461	12.8553	12.8542	13.6415	12.9492	13.0192	12.5266	13.6896	13.147	13.3921	13.157	13.466	13.4155	13.4912	12.7912	13.4005	13.6633	13.5987	13.2076	13.0565
ACAD9	10.6651	11.1884	11.4627		11.812	10.9459		11.635	10.9876		11.1596	10.5616	11.3965	10.6379	11.2145	11.1533	10.8772	10.7577	10.6688	10.6771	11.0527		10.5005	10.1956	11.5035	10.7255	10.9089	11.3536	11.1845	11.4403	11.0336	11.2848	11.0098	10.8445			11.0048	11.3276	10.95	10.5846	11.1935	11.1229	11.5867	10.795	11.6075	11.3473	11.3021	11.0075
ACADM	17.6654	17.4831	17.5905	18.6996	17.4868	17.5462	17.6945	16.8752	17.6364	16.5859	17.3383	16.9251	17.4432	17.4252	17.4667	17.4905	17.6499	17.503	17.2326	16.4164	17.4841	16.7279	17.7877	17.2446	18.1537	17.5582	17.7707	17.4636	17.5516	17.5924	17.4897	17.3078	18.0507	17.7113	18.1734	17.3672	18.2625	17.5645	17.7661	17.2617	17.7965	17.5931	17.788	17.5771	18.3138	18.143	18.0123	17.4727	17.4137
ACADS	17.1921	16.5614	16.8578		16.1325	17.2638	17.2612	16.3675	17.2914	15.9338	16.7969	16.4303	17.063	16.8395	16.9612	17.1811	16.6125	15.8315	15.7975	14.9231	16.5701	15.411	16.2635	15.4867	17.6525	16.6831	16.9437	16.6484	17.1556	16.6836	16.9804	16.5393	17.58	16.7468	17.4466	16.3944	17.9971	16.8371	17.6186	16.7559	16.6423	15.7116	16.4222	15.5741	17.5272	17.1596	17.3644	16.6663	16.3901
ACADSB	13.8242	13.2812	13.4947		13.0451	13.5282	13.8252	13.2326	13.9178	12.9442	13.4652	12.9841	13.7987	13.0933	13.5704	13.5866	13.6058	12.9316	12.6371	11.8317	13.9	13.06	13.7167	13.0715	14.0714	13.0975	13.7467	13.399	14.1924	13.5851	13.6344	13.0683	14.0573	13.326	13.722	12.7746	13.8841	12.8683	13.4815	12.7187	13.9196	12.8443	13.6911	12.7659	14.3661	13.9397	14.0951	13.6626	14.1069
ACADVL	17.6077	17.341	17.4645	19.5974	17.1635	17.6007	17.684	17.1497	17.4991	16.6748	17.2795	17.097	17.7035	17.5425	17.7412	17.785	17.3365	17.1848	17.131	16.6089	17.6405	17.0896	17.492	17.5143	18.1043	17.4648	17.35	17.24	17.7917	17.6182	17.5594	17.455	17.8575	17.4728	17.6695	17.0857	18.2279	17.4453	17.9851	17.5265	17.5314	17.1094	17.5472	17.0129	17.5046	17.5844	17.6997	17.5273	17.2424
ACAP1	13.304		13.1508		12.6366	12.6672	12.8836	10.6309	13.952		12.1222		14.4522		11.1662	10.3203	13.9058		13.5593	10.357	12.4771		13.3812		13.6194		13.7513		13.6615		13.6726		12.976		12.8952		12.4125		12.1663		13.1508		14.0018		13.7938		12.3747		14.5256
ACAT1	18.0674	17.8606	18.1957	19.8302	17.9597	18.0957	17.9253	16.9902	18.2684	17.2227	18.029	17.6517	18.5856	18.2139	18.4965	18.6498	18.2508	17.6008	16.9908	16.6365	18.0676	17.5108	18.091	17.5765	18.4473	17.7504	17.3941	17.1481	18.1629	18.1555	18.0795	17.8316	18.4986	18.0518	18.2533	17.8381	18.6481	18.0468	18.3715	17.8302	18.9775	18.0741	18.3511	18.0953	18.2322	18.0635	18.3442	17.9719	18.145
ACO1	14.7065	15.0469	14.8188		14.5031	14.4794	14.5293	14.4179	14.7914	14.5187	14.524	14.6524	14.9835	15.1478	14.951	14.9254	14.5353	14.3527	14.3121	14.1662	14.6208	14.5187	14.7418	14.6359	14.9069	14.6992	14.3973	14.0672	14.7434	14.8345	14.9282	14.8489	14.798	14.6021	14.8894	14.6829	14.6977	14.537	14.5932	14.6007	14.8576	14.628	14.7659	14.5711	14.1854	14.4356	14.6027	14.6896	14.6484
ACO2	18.7785	18.8444	19.0663	21.096	18.8526	18.7792	18.8526	18.2012	19.2109	18.297	18.7897	18.7412	19.2419	19.1658	19.1134	19.3019	18.7935	18.556	18.1983	17.681	18.7875	18.2499	18.9622	18.8972	19.2044	18.7355	18.7097	18.5276	19.2284	19.2686	19.2292	19.2186	19.2964	18.8198	19.1907	18.7086	19.3189	18.863	19.0231	18.5863	19.0641	18.6639	19.0065	18.8624	19.2682	19.1539	19.0838	18.9012	19.3401
ACOT13	13.8188	13.6338	14.0268		14.3322	14.1355	13.8155	13.38	14.2654	12.9615	13.5183	14.0496	14.1064	13.8482	14.0917	14.0876	13.3537	13.0916	12.6033	12.5493	13.1998	13.5688	14.0003	13.4859	14.0754	13.5794	13.2166	12.4371	13.6176	13.827	13.9031	13.8888	14.6438	14.0427	13.924	13.6001	13.6535	13.3077	13.89	13.3967	14.5157	13.7388	13.8269	13.8473	13.3184	13.2484	13.5959	13.5739	13.8876
ACOT2	16.733	16.2574	16.3318		16.1532	16.0993	15.8373	15.2781	16.4753	15.6462	16.0584	15.8663	16.3738	16.3644	16.2623	16.364	16.2595	16.05	15.8629	15.0836	16.4732	15.4961	16.4189	15.8366	16.6173	16.0007	16.0393	15.6148	16.4396	16.062	16.4295	16.0256	16.7663	16.0156	16.6451	15.8558	16.5884	15.9178	16.4194	15.6031	16.3795	15.968	16.3702	15.7185	16.4274	16.0264	16.4468	15.879	16.308
ACOT9	13.9852	13.7274	13.8616		12.4	13.9367	14.442	13.8727	14.0593	13.4409	14.1145	14.0616	14.3023	14.443	14.7013	14.732	14.3818	14.0012	13.8811	13.7724	14.0102	12.7796	14.1491	14.0844	14.5301	14.1211	14.6825	14.3712	14.3808	14.1668	14.2763	14.2636	14.1799	14.2323	14.3751	14.014	14.7519	13.81	14.459	14.042	14.3599	14.0954	14.47	14.3938	14.813	14.6837	14.5511	14.2397	13.7324
ACP1	13.4418	13.9652	14.0039	19.5705	13.0952	14.2347	13.6218	14.0191	13.3884	13.6859	13.8253	13.889	14.6577	14.7658	14.3309	14.3044	13.6056	13.9202	13.7179	13.7168	13.9966	14.2306	13.7781	13.8763	13.7635	13.8178	13.7447	13.6776	13.7648	13.3644	13.4055	13.5003	13.6858	13.7136	13.4563	13.5343	14.0232	13.9194	14.0611	13.9176	14.0189	14.0708	13.7299	13.6642	13.4688	13.4826	13.7895	13.891	13.9342
ACSF2	12.0963	12.0994	12.0733		12.1905	12.2959	11.7469	11.4199	11.9455	11.7403	11.8695	11.6332	11.958	12.2464	11.9479	11.7659	11.9444	12.328	11.4064	10.6469	11.789	11.6817	11.9723	11.9309	12.3577	12.2197	11.7444	11.7442	12.2656	12.1244	12.3773	12.0174	12.3542	11.8033	11.821	11.733	12.1021	12.1223	12.0376	12.0199	12.3047	11.9799	12.0971	12.0621	12.2404	12.0121	11.9606	11.8999	12.0257
ACSF3	10.8693	10.3009	10.6483		10.7472		10.8074			10.936		10.4477	10.2857							10.1025			10.9388		10.2839		10.8555	10.7257	11.2692	10.423	10.8357	11.0573	10.8943		11.0523		11.8563	10.4902	10.9965	10.64			10.8845		11.235	11.1783			10.4708
ACSL1	17.0327	16.9418	16.9051	21.9686	16.554	16.9659	16.9697	16.1187	16.9119	15.8997	16.57	16.4716	17.1765	17.138	17.1397	17.2173	16.831	16.9258	16.583	15.9895	16.7811	16.1293	17.0282	16.9442	17.2969	16.8156	16.8726	16.7349	17.1202	16.9453	16.9788	16.8195	17.4727	16.8123	17.3213	16.8199	17.3715	16.993	17.1448	16.7928	16.7631	16.4632	16.9145	16.5161	16.8349	16.6678	16.9929	16.7485	16.9105
ACSL3	11.4248	11.785	11.6976		11.6391	11.5275	11.9704	11.8504	11.3017	11.4981	11.6139	11.5544	10.8825	11.1191	11.4006	11.0228	11.4781	11.659	11.819	12.103	11.3576	11.2888	11.7675	11.8735	11.484	12.0882	11.77	11.7246	11.5034	11.533	11.6243	11.5751	11.1715	11.7635	11.2662	11.6232	11.5094	11.2542	11.5302	11.614	11.1701	11.9938	11.1971	11.675	11.806	11.6799	11.8874	11.8576	11.7065
ACSS1	12.746	11.5981	11.9638			11.9531	12.2347	10.5085	12.821	11.4044	12.7086	11.565	12.5783	11.711	12.5213	12.3334	13.4685	11.9119	13.1873	11.3671	12.8149	11.2336	13.5267	12.0177	12.5336	11.6133	12.244	11.5479	12.5207	11.7849	13.0909	11.6635	12.7888	10.9331	13.403	11.189	13.2308	11.1289	12.8137	11.2652	12.2911	11.0561	12.6835	10.886	13.1711	11.4514	12.8087	11.2516	11.7066
ACSS2	12.4748	12.8086	12.5418			12.3252	12.7956	12.5482	12.3945	11.9687	12.6808	12.1363	11.945	12.6275	12.8453	12.893	12.1158	12.793	12.5252	12.6363	12.6945	12.5465	12.8101	12.8486	12.9152	12.9373	12.4482	12.7769	12.6996	12.5369	12.3064	12.5722	12.8975	12.4714	12.3465	12.8016	12.6143	12.5158	12.5156	12.6336	12.3656	12.2164	12.5824	12.2619	12.412	12.4265	12.553	12.4332	12.0254
ACTA1	22.1237	22.0207	21.7353	21.9594	21.3526	21.5651	21.8778	21.306	21.801	22.0959	21.9709	21.8712	21.588	22.0195	21.6562	21.8256	21.9607	22.1684	21.691	21.7715	22.0677	22.0677	21.813	21.9834	21.7127	22.0339	21.5175	21.7456	21.8964	21.7667	21.7254	21.8895	21.7399	22.068	21.9233	22.0886	21.9688	21.783	21.8007	21.9087	22.0012	22.039	21.9268	21.9479	21.5789	22.0654	21.6197	21.7856	21.8204
ACTB	17.3254	16.6917	16.8994	20.7107	16.6129	16.7096	16.9156	17.5012	16.3124	16.2356	19.6196	16.9277	16.4046	16.6488	16.8134	16.7503	16.5336	17.0045	17.2037	17.5534	16.7589	16.4534	16.9033	16.8758	16.512	17.4587	16.5789	16.9746	16.4695	16.1913	16.2543	16.1761	16.628	16.7475	16.6074	16.5325	16.619	17.5183	18.2851	17.0099	16.2846	16.196	16.5361	16.077	16.4802	16.4905	17.3696	18.0762	16.312
ACTBL2	18.0998	18.5496	18.2422		17.247	17.9765	18.0869	17.8353	17.9849	18.6808	18.1798	18.1739	17.9602	18.2235	18.2194	18.0315	18.244	18.4742	17.923	18.0425	18.4412	18.6536	18.1313	18.0971	18.2341	18.2795	17.6112	17.952	18.1603	17.958	18.0244	17.9966	18.0816	18.1605	18.1163	18.1005	18.1627	18.1739	17.6408	18.5045	18.24	18.4607	18.1772	18.3375	17.615	18.0048	17.6563	18.2742	17.9128
ACTC1	12.8844	13.0842	14.3641		11.9253	13.2314	17.6247	17.1496	14.5196	13.3877	13.9802	15.7079	13.5094	13.1574	15.3449	14.7424	14.4594	14.9273	17.3969	17.6196	14.9631	14.9002	15.4221	15.9932	14.1873	13.4115	17.7914	17.2001	16.209	13.0748	15.7668	15.1321	15.8193	16.146	14.3587	15.3783	13.7982	13.754	14.48	16.0064	15.4493	10.5865	15.5441	12.8648	17.3118	16.1707	16.3848	16.4386	14.8815
ACTG1	9.53262		9.45221		8.67133	8.23067	9.03416	11.5649			12.1184	8.89826				8.76441										9.8557	8.68584							9.28117		7.47429		10.0487	11.0842	8.65965	8.64438							10.3561
ACTN1	14.6528	14.2941	14.4999		15.0776	13.8098	14.8482	15.4182	13.8309	13.8994	17.0711	14.7655	14.3324	14.305	14.2735	14.391	13.9802	14.5819	14.3108	15.3037	13.9087	14.4562	14.5959	14.3019	14.2303	14.6032	14.1439	14.1834	13.9317	14.041	14.1632	13.9076	13.8953	14.3239	14.2728	14.2439	14.1773	14.4505	15.2993	14.3915	14.2678	14.2169	14.2349	14.1902	14.4895	14.5097	14.6394	15.2757	14.1175
ACTN2	19.4783	19.4981	19.4439	21.7396	19.1876	19.0684	19.2374	18.6725	19.2958	19.5449	19.3902	19.464	19.3202	19.2126	19.2587	19.2478	19.7136	19.6207	19.4633	18.9691	19.7161	19.1923	19.4676	19.3081	19.304	19.2169	19.3122	19.1158	19.4918	19.2911	19.4114	19.401	19.3144	19.3809	19.453	19.5042	19.3964	19.0974	19.2463	19.1932	19.5012	19.3638	19.5597	19.1153	18.9005	19.1137	19.1263	19.0611	19.2852
ACTN3			10.9007			20.4361	21.7943	13.8613	10.7251	15.038		18.1627	15.4686	19.4926	18.4786	18.3863	14.0477	19.1934	14.696	17.7992	15.1974	20.3788	15.4092	19.6197	14.6162	19.5469	14.6883	19.1848	15.7909	18.3807	15.5235	18.7025	14.3669	18.4718	12.7535	18.1352	16.9399	19.4079	15.0928	19.685	17.0868	20.301	16.4535	19.7711	16.089	18.8103	15.6249	18.4025	16.6861
ACTN4	13.6447	13.1426	13.6324		13.4583	13.3135	13.4997	15.0263	12.7908	12.4404	15.5761	13.6669	13.3406	12.6725	13.1731	13.1793	13.3968	13.2644	13.8641	14.3432	13.2948	12.5489	13.5405	13.3571	13.2746	14.1597	13.2363	13.4204	12.9667	12.8557	13.2674	12.8271	13.0654	12.8457	13.2692	12.84	13.0631	13.9169	14.4599	13.4267	13.0343	12.7983	12.9518	12.6273	13.5296	13.2226	13.4416	14.1935	13.0334
ACTR10	12.1079		12.6096		12.9146	11.5132	12.387	12.9279	11.9391	12.7754	12.2288	12.4606	11.8436	12.4483	12.3177	12.5064	11.5074		11.6041	12.6239	11.0551	12.1312	11.4456		11.6941	12.5472	11.6422	12.6464	10.9613	12.7881	11.6702	12.1879	11.5809	12.2163	10.6644	12.7376		12.8119	11.5628	12.7417	11.5532	12.8507	11.7624		11.4734	13.459	11.6557	12.8194	11.9781
ACTR1A	13.3741	13.3589	13.1321		13.8406	13.1321	13.4672	13.7125	13.5735	13.57	13.473	13.5976	13.4454	13.4064	13.5512	13.6024	13.3418	13.5663	13.5563	13.8568	13.8626	13.3184	13.664	13.5978	13.417	13.5811	13.6935	13.1895	13.4562	13.658	13.738	13.7951	13.5193	13.4183	13.4785	13.5798	13.1732	13.197	13.535	13.4893	13.0112	13.3204	13.4928	13.2762	13.5086	13.6698	13.5637	13.5965	13.2383
ACTR2	13.6277	13.3519	13.4391		12.3975	13.4475	13.697	15.1045	12.9303	12.9278	16.2125	13.8039	13.2341	13.2868	13.7578	13.6078	13.1424	13.4489	13.8857	14.3087	13.428	12.9437	13.5055	13.6784	13.3104	14.2603	13.2659	13.7885	12.9915	13.1878	13.3352	13.6028	13.5224	13.7218	13.6354	13.4224	13.4651	13.8023	14.5255	13.9156	13.1082	12.8162	13.1955	13.1574	13.3285	13.4784	13.9034	14.8109	13.0451
ACTR3	12.9329					11.2435	11.507	12.696		11.578	14.5473	11.7202		11.9631	12.0743		12.1899	12.1491	12.1867	12.8814	12.1286	11.8592	11.3543	11.8168	11.6547	12.0474	11.5208	12.0818				11.5023	11.2645	11.2552				11.4891	12.6525	11.703						11.3916	12.0079	12.5243
ACY1	13.7944	13.967	13.8975		13.4482	14.0514	13.9084	13.8485	13.6763	13.9292	13.602	13.8538	14.0025	14.4354	14.2942	14.2789	13.4791	14.0141	13.6851	13.8554	13.7248	13.9612	13.743	14.1477	13.759	13.9379	13.6133	14.0807	13.7745	14.1785	13.8688	14.0363	14.1805	14.4701	14.2045	14.3746	13.6709	13.4422	13.396	13.9883	13.5832	13.5949	13.5422	13.8757	13.4678	14.1262	13.8661	14.2764	13.7735
ACYP2	17.8253	17.7676	17.0234	18.7587	16.5795	17.1534	17.2959	17.2269	17.6473	17.866	17.5866	17.2699	17.3956	18.2338	17.6044	17.8899	17.5254	18.1102	17.632	17.7992	17.8303	17.6178	17.3868	17.7164	17.7587	17.5754	17.4316	17.4996	17.1313	17.2096	17.5245	17.5474	17.1582	17.71	17.7503	17.7437	17.6228	16.9354	17.3087	17.595	17.9056	17.7154	17.7643	17.7883	17.4891	17.6704	17.6174	17.7775	17.162
ADAL	11.727	11.0269	11.7073		10.8966	10.92	11.8187	11.2265	11.5563	11.4347		10.7311	11.3059	11.0377	11.1499	11.0849	11.7334	11.7335	11.7358	11.7888	11.8559	11.4486	11.3622	11.1525	11.8955	11.1751	11.5158	11.4131	11.458	11.3141	11.7091	11.0075	11.8109	11.4084	11.4976	10.9746	11.6647	10.8332	10.7754	10.8569	11.4004	10.9478	11.3224	11.1904	12.1032	11.4251	11.8724	11.5734	12.006
ADCK3	15.4726	15.1983	15.5718	19.4454	15.2636	15.7061	15.5344	14.9601	15.7924	14.7198	15.5015	15.1336	15.9031	15.6233	15.8136	15.8651	15.9012	15.382	15.2275	14.3303	15.5411	14.8226	15.4184	15.079	16.2802	15.2789	15.6609	15.0003	15.9291	15.4804	15.7639	15.3165	15.9357	15.464	15.8455	15.3549	16.2356	15.8032	16.0111	15.3197	16.0295	15.1667	15.8497	14.9927	15.8199	15.5936	15.6442	15.3581	15.8627
ADD1												9.12734												9.42862													9.89727							8.39515	8.53772			9.75948
ADH1B	12.7371	12.7737	12.5917		12.6486	13.0786	12.705	12.6607	12.5095	12.6845	12.2809	12.3993	12.8458	13.266	12.4201	12.6768	12.771	13.2324	12.0056	12.0641	13.5459	13.3149	12.6108	12.4433	12.6658	13.0303	13.3949	13.5132	11.385	11.8332	12.2199	11.3647	13.0146	12.3516	12.2674	12.4417	13.0212	13.1454	12.3572	12.65	12.8168	12.7681	12.0421	12.0965	13.6775	14.0751	13.9273	13.5725	13.3306
ADH5	14.2969	13.7829	13.3441		13.7613	13.7698	13.7979	13.913	13.8047	13.7884	13.6973	13.605	13.1672	14.2393	13.6146	13.8473	13.8031	14.3233	13.7095	13.9191	14.425	14.3953	14.0708	14.2147	14.0056	13.6543	13.7366	13.9216	13.7094	13.4966	13.4594	13.835	13.8104	14.1033	13.9922	13.7845	14.0597	13.8322	13.4377	13.9918	13.0429	13.5147	13.2018	13.1552	13.5374	13.7191	13.7211	13.8806	12.2506
ADHFE1	15.6801	15.9879	16.0824		16.0311	14.4038	14.8421	13.944	14.5335	13.3964	14.167	14.1629	14.835	14.5574	14.4671	14.6568	15.2638	15.4571	14.6601	14.2453	13.899	13.7202	14.5608	13.8895	15.1212	14.2972	14.4236	13.8646	14.5552	14.6578	14.5404	14.7105	14.6943	13.9363	14.4482	13.963	15.3663	15.3009	15.1972	15.0866	15.1422	14.6037	14.9566	14.8796	14.893	14.3421	14.4722	14.0102	14.875
ADI1	12.2434	11.5474	12.2043		12.1505	11.7869	12.696	12.2112	11.5624	11.922	12.3224	11.6073	11.6987	11.9358	11.88	12.1052	12.0436	12.3183	12.5217	13.0146	12.1293	12.0566	11.3689	11.7279	11.3561	11.4852	12.4182	11.8156	11.7053	11.7789	11.8282	11.7001	12.326	11.955	11.6182	12.1444	11.923	11.3662	11.8529	12.0432	12.2721	12.2041	12.4224	11.7437	11.9328	12.0078	12.1103	12.221	11.9149
ADIPOQ	12.6801	13.0188	12.6865		12.8165	13.2483	13.1363	12.7718	12.6322	12.7321	12.4194	13.2839	11.9271	13.1296	12.5215	12.9093	12.768	13.5627	12.6468	13.006	12.479	12.5077	13.1465	13.1506	12.8766	13.0152	12.8257	13.3227	12.7728	12.4012	12.8761	12.7942	13.1114	12.727	13.1414	12.8206	12.9072	13.0567	12.3375	13.0771	11.8735	12.2555	12.3335	12.1303	13.283	13.0819	12.775	12.5665	11.8337
ADIRF	11.3398	9.91545	10.1333		9.9992	11.7722	11.3646	12.6427		10.6222		11.3122	10.8308	11.0283	10.95	11.0306	10.0729	11.5969		11.7115	11.9718	11.2593	10.3849	11.5409	10.7362	10.7357	11.9398	12.5647	10.3159	10.8239	10.5278	10.9848	10.833	11.5863	10.834	10.4278	10.5646	10.864	10.3996	11.6832	11.8109	11.0783			11.2902	12.5996	11.8986	12.4007	11.1804
ADK	12.4364	12.5954	11.9083		11.4331	12.1108	11.9632	12.5654	11.6772	11.9914	12.4531	12.1259	11.573	12.5056	11.9118	12.0421	11.5834	12.3482	11.7805	12.3982	12.0434	12.0029	12.0611	12.2692	11.3576	12.6509	11.4751	12.1663	11.8572	11.9861	11.6045	12.3202	11.7416	12.2187	11.5959	12.0851	11.5715	12.4705	12.2839	12.3092	11.8288	11.8274	11.2802	11.7282	11.6722	11.8016	12.2877	12.1302	11.554
ADPRHL1	16.0656	16.3815	15.8489		15.3825	14.8874	15.3682	15.336	14.5547	15.2896	14.3682	14.9815	15.0751	16.3159	15.6867	15.9909	15.6794	16.2421	16.0498	16.4299	15.9381	16.0968	15.7183	16.3622	15.4141	16.0148	15.6541	16.1574	15.8328	16.1623	15.9263	16.6022	14.2197	15.1864	14.6623	15.3148	15.7911	15.6624	15.4344	16.2875	15.306	15.7181	15.1939	15.6969	15.5631	16.3546	15.6563	16.0347	15.0316
ADPRHL2	11.952	12.371	12.1288		11.5831	12.0244	11.9631	12.2286	12.1152	11.9859	11.8786	12.061	11.9253	12.4156	12.0789	12.1918	12.3009	12.4051	11.678	12.0909	11.8749	12.2395	11.8649	12.4971	12.4204	12.5136	12.218	12.1031	12.1663	12.3526	12.3642	12.4354	12.1469	12.5328	12.0551	12.5874	12.2212	12.4326	12.2504	12.299	12.698	12.7688	12.5307	12.591	12.2235	12.4286	12.1106	12.1224	12.5528
ADSL	14.055	14.7767	14.1312		14.3514	14.1038	13.7596	14.0832	13.9325	14.7677	13.8142	14.5562	14.2114	14.73	14.5121	14.4985	13.7795	14.4409	13.9539	13.844	14.3489	14.8113	14.2249	14.716	13.917	14.7074	13.7552	14.3868	13.831	14.5383	14.0908	14.651	14.2993	14.8266	13.6502	14.7976	14.2964	14.5935	14.058	14.7024	14.2276	15.1536	14.2494	14.518	13.6941	14.4947	13.7166	14.4364	13.9747
ADSS			10.0543			10.4284	10.0546	10.5038		10.3629	12.4768		10.5063		9.40488	9.618	10.1864				9.78365	10.0854				10.3012			9.60231			10.994	9.94605			9.91447		10.1837		10.2074			9.85377	9.62275			10.3098	11.6411
ADSSL1	15.8188	16.1455	16.029	18.824	16.0614	16.2114	16.0025	15.6081	16.178	16.327	15.9248	16.3181	16.2668	16.5321	16.3957	16.4863	16.0689	16.6549	15.5167	15.1732	16.411	16.273	16.1895	16.3478	16.3321	16.5451	15.7285	16.0556	16.563	17.0005	16.7343	16.7888	16.5571	16.535	16.0554	16.4315	16.316	16.3327	16.3042	16.3508	16.1965	16.7593	16.4798	16.3476	15.9978	16.5144	16.0816	16.0178	16.4631
AFG3L2	14.7037	14.8954	14.6697		13.8644	14.7135	14.5471	14.184	14.6876	14.3884	14.5617	14.5573	14.9569	15.1043	15.0709	15.1352	14.8144	14.8501	14.3943	14.1393	14.8825	14.5047	14.9854	14.8436	14.9962	14.6786	14.4835	14.8058	14.9163	14.9284	14.6729	14.9196	14.9362	14.8505	14.8031	14.7247	14.9178	14.5396	14.664	14.5361	14.6999	14.57	14.788	14.6372	14.7959	14.9559	14.7788	14.8198	14.6161
AGFG1					10.2696		9.63457	10.0466	9.6733		10.4921	9.53221	8.75606			9.66637				9.58875					9.09048		9.75715				9.5301												9.77946				9.4039	9.84794	9.80867
AGK	11.8871	12.4618	12.0838		11.7922	11.6744	11.5982	11.3514	12.2895	11.3434	11.7199	12.3384	12.4278	12.0322	11.8613	12.0365	11.6433	11.9129	11.7603	10.8444	12.0602	11.7792	12.4414	12.2741	12.5554	12.1353	12.0882	11.9314	12.6811	12.4101	12.3473	12.0611	12.4008	12.2603	12.2653	11.9932	11.9967	12.293	11.8972	11.9549	12.0254	11.811	12.1907	12.0324	12.015	12.3793	11.8063	11.8959	12.1785
AGL	16.865	17.6495	16.7601	20.6585	16.6147	17.1546	16.7112	16.6155	16.8134	17.5007	16.6757	17.4626	16.5403	17.6848	17.2243	17.268	16.7912	17.5043	16.5788	16.6505	17.1837	17.6642	17.0715	17.8347	16.9742	17.7594	16.7024	17.5309	17.0915	17.611	17.1957	17.8427	16.9741	17.2999	17.0519	17.6357	16.9809	17.4659	16.5852	17.6058	16.3318	17.4576	16.8451	17.165	16.1336	16.9794	16.2489	16.8763	16.6987
AGPAT3	10.8796	10.4189				10.6352	9.87072	10.7564	10.8811	10.6615		10.0769		11.0707	10.6112	10.4437	11.0417	11.3646	10.0203	10.5817	10.3711	11.4463	10.5169	10.2879	10.5218	10.1219	11.1526	10.953		10.5124		10.6366		11.3693		10.0021	10.585	10.3476		10.5352		9.86718	10.5201	9.92812		10.8333		11.0144	10.5751
AGPS		8.85494	9.14027		9.33792			9.20837	9.19563		10.4982	9.77265	9.08486	9.80806	9.56065	9.0357	9.52751		8.64074		10.3595		8.60682		8.72017		9.04933				8.92516	9.36605	9.16911	8.78702	9.00436	8.50697	9.76998	9.04559	9.54445	9.39533	10.0861	10.3153	8.99869		9.18121	9.61417		9.87822	9.95105
AGT	11.4298	11.1844	10.6969			12.2956	11.1568	11.7991	11.1971	11.7162	12.1209	12.232	11.7447	11.4238	11.9867	11.8438	11.3276	11.0941	11.0714	11.1455	11.3045	11.9432	11.7748	11.8592	11.0075	10.5811	10.7342	11.6111	11.0539		11.8059		11.5638	11.1285	11.2181		11.7818	11.4533	11.813	11.3864	11.875	11.2448			11.4209	10.9952	11.8118	11.3437	11.1821
AHCY	14.6442	14.7364	14.5094		14.0715	14.9217	15.0331	15.4918	14.6922	14.6542	15.104	14.7352	14.512	14.8287	14.7554	14.8957	14.5461	14.6645	14.963	15.1576	14.9619	14.6951	14.8704	14.7975	14.6782	14.7693	14.8073	14.7643	14.7504	14.6834	14.7429	14.8547	14.9317	14.6508	14.7354	14.6101	14.8552	14.5532	14.5318	14.9275	14.6034	14.6444	14.5722	14.4061	14.8151	14.7554	14.9172	14.8818	14.3769
AHCYL2	11.1001	11.1067			11.7696	11.0533	11.3706	11.4803	10.9223	10.8608	11.4339	11.3916	11.368	11.3121	11.2465	10.9293	11.0732	11.3122	11.1752	11.4256	10.7383	11.082	10.6487	11.389	11.1008	10.7091	12.0046	11.6282	11.3097	11.5813	11.0692	11.1192	11.2617	11.1142	11.155	10.9892	10.9902	11.2604	11.1691	11.2528	11.1673	10.9179	11.0577	10.7331	10.7771	11.6676	11.3312	11.0432	10.4412
AHNAK	13.9057	13.829	14.4037	18.2893	13.9843	13.7336	14.3429	15.3121	13.6693	13.7784	14.8882	14.3635	13.9609	13.8193	14.0945	13.8665	13.6403	13.9448	14.1286	14.4172	13.7861	13.7378	13.5565	13.6143	13.8293	14.1532	14.2119	14.1205	13.6219	13.5099	13.5196	13.5257	13.7252	13.9905	13.5963	13.82	13.6524	14.0302	14.3591	14.1957	14.1021	14.026	13.7199	14.0282	14.1449	14.1152	14.4401	14.5002	13.6686
AHSA1	11.2941	10.9315	11.6903		10.3405	11.4426	11.3585	11.7827	11.2678	11.6356	11.8523	11.3031	11.3824	11.415	11.3714	11.9595	11.0555		11.8757	12.0332	11.6591	11.5543	11.8172	11.5489	11.5473	11.5082	11.26	12.2522	11.5361	11.6781		11.7443	10.9803	11.2443	11.5299	11.9985	11.7235	11.9509	11.5883	11.2277	11.156	11.7719	10.8747	11.7392	11.022	12.2036	12.1454	11.6711	10.7769
AHSG	13.3374	13.6159	14.1892		14.4641	15.0078	14.6128	15.1095	14.2745	14.3326	14.9818	14.7935	14.2351	14.097	14.5066	15.0622	13.1572	13.9285	13.765	13.9225	14.6966	14.8936	14.767	14.4888	13.1412	13.4312	13.9996	14.3788	13.0591	12.5219	13.0188	13.2629	14.4674	14.1622	14.1696	14.1604	14.283	14.3519	14.8242	14.8376	14.3053	14.1338	13.5258	13.7442	14.3368	13.6548	14.5612	14.3702	13.8627
AHSP			8.90187		10.6465	10.2087	10.2757	9.81257	8.68841		9.1425	9.8813	10.3013		10.6755	11.1628			9.05191	8.12097		11.3631	9.76305	10.0455		9.69422				9.03118		8.68249	11.0179	10.5873		9.85398	9.79015	10.4773	8.81705	10.0477			8.52575	9.77059					10.0645
AIFM1	16.0438	16.283	16.341		16.2794	15.9686	15.8891	15.4502	16.2459	15.8802	15.8435	16.2152	16.1293	16.5471	16.279	16.3636	15.741	16.1924	15.4145	15.4493	16.0648	15.6292	16.1413	16.2225	16.521	16.4406	15.9838	16.0291	16.2764	16.4995	16.4043	16.4867	16.3821	16.1355	16.3442	16.2043	16.5723	16.3665	16.1347	16.2756	15.9132	16.0987	16.1505	16.1961	16.1693	16.3391	16.3752	16.3225	16.351
AIMP1	12.5905	12.4992	12.2521		12.2436	12.4338	12.3943	12.4933	12.3841	12.4301	12.9944	12.3108	12.1673	12.5577	12.093	12.4556	12.6675	12.8348	12.6524	12.8631	12.9186	12.1609	12.5311	12.5499	12.8866	12.6302	12.707	12.6353	12.2481	12.327	12.7044	12.36	12.419	12.4732	12.9624	12.1887	12.6127	12.447	13.0711	12.5266	12.5998	12.1436	12.6986	12.4074	12.6196	12.859	12.7549	12.7719	12.5876
AIMP2	11.1488	10.9456	11.1369		11.316	10.6256	11.5215	12.2687		11.2548	11.1438	10.4741	10.8732	10.9375	11.4843	11.0229	11.5583	11.2335	11.4908	11.2745	11.3067	10.8405	10.6349	11.1078	10.7242	10.2245	11.3387	11.88	10.6287	10.9456	10.4548	10.58	10.4951	11.3159	10.9017	10.474	10.9463		10.8344	11.0588	10.6819	10.3733	11.3256	10.5197	10.6716	10.8158	11.4265	11.2921	10.2678
AK1	19.3334	20.143	19.4927	20.3104	19.613	19.355	18.9164	19.3822	18.6713	20.1852	18.3625	19.9282	18.3718	20.0236	19.3828	19.639	18.4903	20.1044	18.3725	19.5613	18.9384	20.3541	18.6126	20.1915	18.6991	20.0233	18.8774	19.3866	18.7315	19.8915	18.8281	20.2	18.8029	20.4196	18.684	20.2806	18.7865	19.8323	18.3294	20.0626	19.1972	20.0188	18.5581	19.879	18.9162	20.2889	18.9428	20.0968	18.8171
AK2	15.393	15.7266	16.0264	17.4898	15.9255	15.6635	15.4713	15.4311	15.818	15.3816	15.4186	15.8118	15.6428	15.7726	15.6269	16.0005	15.3246	15.8776	14.9206	15.132	15.2685	15.5672	15.7885	15.8853	15.87	16.0414	15.3501	15.432	15.5295	15.7936	16.0059	15.8483	15.9477	15.7071	15.7095	15.6535	15.6317	16.0042	15.6052	15.8648	15.67	15.6681	15.5176	15.6122	15.4518	15.3568	15.471	15.7919	15.6598
AK3	14.9486	14.8188	15.2594		15.0503	15.198	14.9555	14.58	14.9391	13.9922	14.8528	14.727	15.624	15.0863	15.534	15.7845	14.773	14.7185	14.0502	14.1263	14.2812	14.1841	14.3469	13.7609	15.2523	14.5054	14.5294	14.3217	15.1652	15.0418	15.2109	14.8745	16.0266	15.4153	15.5194	15.1443	15.7274	15.1058	15.6284	15.1569	15.2711	14.5653	14.8775	14.5069	14.2265	13.8849	14.8782	14.2367	15.0945
AKAP1	10.2526	10.1463	10.332		10.5048	10.3137	10.5766	9.09562	10.3678	9.61824	9.97457	9.50901	9.9744	9.04752	9.47661	9.34778	10.4276	9.47389	10.162		10.482	9.48695	11.0542	10.4759	11.0568	9.9574	10.1952	9.97945	10.4355	10.3814	10.4643	10.2025	9.66186		11.0871	10.0031	10.5641	10.3712	10.3345	10.2249	9.61551	9.44831	10.9687	9.8354	10.6922	10.261	10.0976		10.3249
AKR1A1	12.9471	12.9715	13.1601		12.8042	13.0889	13.2767	13.4339	12.9029	13.0537	13.4901	13.1556	12.6154	13.2773	12.972	13.1518	12.8479	12.8919	13.2607	13.3827	12.5774	12.6308	12.4824	12.9837	13.149	13.4602	13.4557	13.6921	12.7724	13.0372	12.9472	13.1146	13.1297	13.4473	13.2005	13.3455	12.5989	12.5965	12.7934	12.5319	12.5248	12.6085	12.7398	12.8023	13.2253	13.6706	13.2045	13.5578	12.7869
AKR1B1	17.3317	17.6555	17.1478	21.0374	17.2421	17.3364	17.6456	17.29	17.5383	17.8184	17.1819	17.6977	17.4136	18.0285	17.4308	17.8001	17.3789	17.7334	17.2087	17.3136	17.6103	17.5948	17.486	17.8046	17.437	17.7598	17.4993	17.3475	17.2353	17.3827	17.6106	17.7552	17.7264	17.5814	17.5678	17.9267	17.6196	17.4745	17.3035	17.7504	17.4964	17.6712	17.6344	17.446	17.5232	17.7879	17.2855	17.6566	17.3108
AKR1C2	14.3553	13.7545	14.9303		15.0157	14.3462	15.7338	15.4838	14.6848	12.7817	15.4902	14.4647	14.8428	14.1573	14.8401	15.0707	13.9353	13.5184	14.8721	14.9225	14.732	14.3024	14.9042	14.9953	16.4559	15.3849	16.8029	15.7966	15.0831	13.845	15.4503	14.0548	15.7421	15.5359	15.7003	15.7383	14.7282	12.9632	15.1509	14.645	15.3091	13.8114	15.5883	14.3002	15.6238	14.8808	15.4925	15.9677	15.8421
AKR1C3	12.7767	11.8115	13.682		13.2314	13.3771	14.6781	14.5902	13.5104	11.4498	13.8225	12.6766	13.6532	12.0237	13.4714	13.6841	12.3352	10.8306	13.4814	13.231	13.1251	12.0796	13.2379	12.5894	14.674	12.2892	15.7477	14.245	13.613	11.4658	13.8071	11.8626	14.2702	13.1711	13.8832	13.6322	12.9572	11.141	13.5002	12.5473	13.747	11.5297	14.1705	11.505	13.6369	12.4339	13.606	13.2728	14.0684
AKR7A2	14.2999	14.2877	14.5911		14.593	14.7458	14.7408	14.6975	14.4252	14.0635	14.6673	14.2347	14.6436	14.5798	14.6372	14.757	14.5289	14.6325	14.3143	14.413	14.7115	14.3767	14.7497	14.1027	14.754	14.3589	14.9702	14.8502	14.6679	14.5034	14.6416	14.3719	14.7839	14.4884	14.5597	14.2919	14.8061	14.3296	14.4723	14.5374	14.7957	14.5713	14.7676	14.4334	14.7574	14.8216	14.8981	14.633	14.7716
AKT1S1	11.0047	12.065	11.9756		12.0814	12.0257	11.2752	11.7979	12.4161	12.0205	12.2578	12.0247	11.8859	11.5766	11.8803	11.863	12.4803		12.0695	12.3383	11.1401	11.8993	11.5722		12.0861	12.0753	11.8838	11.2241	12.6574	11.8848	11.4412	11.2558	12.0204	12.1292	11.7859	11.8527	12.6604	12.285	11.828		13.0775	12.5226	12.3143	11.9265	11.922	11.3976	12.292	12.1382	11.8756
AKT2		11.3609	10.8034			11.6666	12.186	12.3539		12.1557	11.3613	11.7263	11.0894	12.2623	11.8218	12.011	11.2694		11.8423	12.3426	12.1842	11.7723	11.9867	12.3296	11.1035	11.9854	11.8303	12.5894	11.2675	12.2494	11.2655	12.2595	11.4441	11.7726	11.8245	11.8859	11.3913	11.0757	11.0146	12.1248	10.5166	11.6825		11.5685	11.9436	12.7775	12.1372	12.297	10.7457
ALAD	11.6321	11.4278	11.492		11.932	12.3705	11.668	12.0943	11.8929	12.2719	12.3043	11.8822	12.0057	11.9319	11.783	11.8812	11.3038	11.8999	11.8427	12.0507	12.4788	12.2111	11.8666	12.0005	11.1289	11.4564	11.1096	11.8898	11.8223	11.4208	11.2034	11.7383	12.1898	11.9493	11.619	11.4987	12.04	11.8756	11.6818	12.4615	11.258	11.5453	10.9709	11.076	11.0455	10.9471	11.4795	12.2328	11.1421
ALB	19.0375	19.0353	19.0535	22.189	19.0072	19.8503	19.8594	20.0743	19.0132	19.3933	20.0282	19.7994	19.2883	19.2015	19.5014	20.0118	18.4268	19.254	19.1093	19.3981	19.3016	19.5287	19.4442	19.4694	18.4888	18.8071	19.308	19.5355	18.5857	17.8569	18.2769	18.3719	19.7347	19.5124	19.3063	19.5081	19.2258	19.4808	20.0263	20.0155	19.2713	19.0608	18.4616	18.7364	19.4002	19.1552	19.689	19.3653	18.8784
ALDH1A1	16.0813	15.8254	15.9579	18.2754	15.7002	16.0146	15.7006	15.0493	16.3498	15.3912	16.3447	15.7828	16.3505	16.0557	15.9606	15.9346	16.2438	15.3735	15.907	14.6937	16.4326	15.5067	16.338	15.5837	16.4774	15.6106	15.83	14.6305	15.6074	15.2805	15.7975	15.0833	16.5153	15.1847	16.5066	15.4616	16.6507	16.1032	16.1182	15.7875	16.3239	15.5306	16.2165	15.4085	15.3608	14.7729	15.528	15.2729	15.6703
ALDH1A2	11.1347	11.8898	12.01		11.8058	11.3436	12.3169	12.0194			10.7578	11.4597	11.3909	10.8759	11.2474	12.0763	11.5087	11.6822	11.9186	12.0789	11.8399	11.1932	11.3474	11.8016	11.7221	11.506	12.9155	12.4224	10.8018	10.2391	12.204	11.727	11.7161	11.455	11.9345	11.5988	12.0091	11.7413	12.0184	12.6395	11.7935	10.9769	11.3251		11.8635	12.2197	11.8126	12.1908
ALDH1B1	14.3577	14.6227	14.6388		14.634	14.5053	15.393	16.1145	14.8725	14.6893	14.1881	15.6399	14.1211	14.6701	15.0934	15.1031	14.9144	15.3847	15.7202	16.7631	13.7754	13.5927	14.1175	15.1568	15.0259	15.1599	15.2409	15.7579	14.9956	15.7533	15.0933	16.7135	14.558	15.4611	14.2532	15.1094	15.194	15.0509	15.0234	16.7565	15.2138	15.1102	15.4474	15.7377	14.6784	14.9266	14.8702	15.8961	14.6086
ALDH1L1	14.2404	15.2502	14.2174		14.1486	14.2945	13.8219	13.9487	13.491	14.0752	12.8558	13.8895	13.8845	15.1272	14.6211	14.5796	13.9669	14.9152	13.8799	14.4191	13.7433	14.8163	13.7764	15.0064	13.7942	15.169	13.3267	14.5261	13.9895	14.6192	13.6309	14.4375	14.2917	14.9839	14.3778	14.8731	14.0149	14.4082	13.6387	14.651	13.5008	14.9302	13.8956	15.0453	13.3469	14.366	13.689	14.7035	13.8096
ALDH2	15.3174	15.2773	14.9462	17.3739	14.9369	15.7479	15.2885	15.8378	15.4066	14.4341	15.2219	14.5858	15.1319	15.0077	14.9273	14.8194	15.3199	15.3403	15.2482	14.8891	15.0628	14.2187	14.842	14.1605	15.5757	15.1133	16.2633	15.7118	15.4827	15.2011	15.1354	14.9417	15.3994	14.761	15.3153	14.2608	15.7629	15.3409	15.5576	14.8004	15.5124	15.0989	15.4566	14.9047	15.3912	14.9292	15.4025	14.7668	15.4712
ALDH3A2	12.9972	13.5535	13.4149		13.3482	13.2189	13.2447	13.8946	13.0932	13.0973	13.8074	13.1481	13.1182	13.2246	13.1662	13.1141	13.2097	13.4723	13.4661	14.0016	13.3666	12.9217	13.0676	12.8826	13.3709	13.5928	14.3419	13.6324	13.4641	13.0773	13.049	12.9681	13.3608	13.4993	13.3698	13.5918	13.4106	13.4084	13.4138	13.0429	13.3925	13.4963	13.2743	13.5195	13.6371	13.4078	13.6564	13.7759	13.3617
ALDH4A1	16.6064	16.7939	16.7342	22.3307	16.7653	16.6212	16.7213	16.0968	16.8417	15.7269	16.517	16.3489	16.3623	16.1142	16.0562	16.2175	16.7537	16.411	16.1411	15.6601	16.3505	15.9572	16.7288	16.3412	16.9399	16.4214	16.7205	16.5726	16.8402	16.4597	16.9391	16.7013	16.9854	16.2461	17.0597	16.4048	17.3268	16.8925	17.058	16.6654	16.9401	16.3972	16.5742	16.4378	17.1445	16.9106	16.717	15.9811	16.9561
ALDH5A1	14.7353	14.6259	14.768		13.852	14.8274	14.6994	13.8181	14.9867	13.9762	14.4524	14.1845	15.4513	15.1418	15.1204	14.9884	15.1917	14.7863	14.73	13.6831	14.7621	13.7819	14.8444	14.2299	15.4975	14.9668	15.0241	14.5887	14.9896	14.5281	14.9268	14.4498	14.8593	14.1701	14.726	14.0216	15.3262	14.7695	14.8809	14.4573	15.2005	14.4387	14.9115	14.6115	15.1866	14.6227	14.8212	14.1899	14.8576
ALDH6A1	15.9362	15.93	15.8763		15.4617	15.8262	15.6628	15.3971	15.7576	15.3465	15.6935	15.5735	16.3035	15.8804	16.0186	16.0566	16.1796	15.661	15.2848	14.6033	15.5366	14.9632	15.6923	14.8802	15.7626	15.1999	15.1397	14.9861	15.9096	15.4984	15.2564	14.8997	15.8965	15.9489	16.1269	15.829	16.6321	15.5394	16.0761	15.3355	16.4247	15.7575	16.0499	15.9879	15.8109	15.2582	15.4245	15.2012	15.8412
ALDH7A1	13.956	13.404	13.4614		13.296	13.6396	13.8261	13.683	13.7171	12.9986	14.6956	13.313	14.1276	14.0047	13.8189	13.7151	14.0355	13.8549	13.9676	13.9648	13.8396	12.8817	13.5657	13.1883	13.6494	13.1624	13.9667	13.4648	13.7643	12.9207	13.7097	13.1005	13.769	13.4729	14.2077	13.1847	13.871	12.9909	13.76	12.7031	13.4838	13.0947	13.5798	12.7433	13.9915	13.2148	13.7439	13.5388	13.4324
ALDH9A1	15.7167	15.7628	15.233		14.1427	15.9398	15.9666	15.8388	15.8353	15.9716	15.5386	15.6788	15.5635	16.123	15.6833	15.8047	15.7635	15.7124	15.6213	15.7734	15.9657	15.6984	15.7037	15.6229	15.8846	15.8062	15.6677	15.6828	15.7027	15.6377	15.8075	15.7514	15.9977	15.7902	16.0538	15.6303	16.1177	15.8219	15.7402	15.9223	16.1125	16.0382	15.9246	15.628	16.1064	16.0098	15.9021	15.7153	15.5975
ALDOA	19.2377	20.0386	19.4001	22.7149	19.2768	19.3465	19.0722	18.9801	19.0855	19.9749	18.9252	19.7633	18.7853	20.0035	19.3814	19.5838	18.9533	19.7915	18.5027	19.1016	19.0897	19.9381	19.0688	19.9301	18.974	20.0142	18.7064	19.4988	19.1035	19.8793	19.2503	20.0094	19.1442	19.9687	19.1067	20.0443	19.1785	19.701	18.8753	19.9011	19.4992	20.1328	19.4455	20.0725	19.1775	20.2068	19.1026	19.8307	19.3053
ALDOC	17.3363	17.7868	15.8372		12.851	17.2701	16.316	16.5501	16.6652	17.8111	16.3717	17.3469	16.4078	17.7285	17.1615	16.7883	16.4827	17.5001	16.0757	16.8361	16.6522	17.6449	16.9553	17.3752	15.0488	14.7744	15.0645	17.3907	16.5113	17.4668	14.122	17.4874	14.3073	17.5659	15.827	13.2058	16.9408	15.5238	15.4643	15.7426	12.3446	15.6272	13.8873	13.8794	13.1166	16.138	16.5867	17.6952	15.9943
ALKBH5								9.08674						8.17497												8.17297		9.08946						8.5147			9.0838				7.0666	8.35352			8.28796		8.70177
ALPK3	11.7981	11.2569	11.6834		11.3487	11.2124	10.9753	10.661	10.8101	11.6642	10.9374	11.3	10.9384	10.776	11.3233	10.9428	11.4139	11.5053	11.91	11.995	11.4003	11.6274	10.6753	11.4328	11.0873	10.9433	11.2757	11.983	11.252	11.7789	10.9524	11.6529	10.351	11.6207	11.2055	11.5626	10.6726	10.7224	10.1216	11.3828	10.3737	11.6056	10.6769	11.5479	10.8939	11.3318	10.9569	11.2464	10.8629
ALYREF	10.7217	11.4787	10.742		10.3977	11.1269	11.6968	12.1037	11.3212	10.5555	12.3778	11.4767	11.1318	11.1043	11.335	11.2748	11.4493	11.7712	12.0923	12.0159	10.6797	10.8324	11.3922	10.7191	10.9682	11.5836	11.2689	11.6022	11.1017	11.4058	11.1473	10.8708	11.3104	9.9637	11.1213	10.7265	11.2162	12.2859	12.4638	11.2084	11.4726	10.9081	11.2544	10.6325	10.908	10.4463	11.8259	11.5585	10.8158
AMBP	11.2222	10.4915	10.9502		11.5098	12.197	12.101	12.5136	11.4289	11.4278	12.2747	12.2107	11.3156	11.0354	11.9263	11.9639	10.3451	11.3996	11.1521	11.3184	11.7123	11.9134	11.7834	11.8952	9.89758	10.3815	10.3778	10.7769	10.7901	10.6103	10.7616	10.7807	12.1478	11.6225	11.4289	11.6077	11.5227	12.2884	12.2974	12.2475	10.9799	11.01	11.1437	10.2865	11.1225	11.231	12.1096	11.6364	10.6637
AMPD1	13.2198		12.2567		16.909	17.5417	17.6212	17.0261	18.1379	18.0716	17.6386	17.9173	17.478	17.8469	17.3037	17.4623	16.3853	16.0162	16.2252	15.3829	17.0396	16.8901	16.9392	16.7363	17.9343	18.0027	17.349	17.4004	16.8279	16.6835	16.9664	16.745	17.8867	17.5551	17.8398	17.7278	17.6493	17.6443	16.9847	17.523	17.2127	17.5893	17.5294	17.3296	17.365	17.3872	17.4404	17.1417	17.6991
AMPD3	11.9962		12.1553		11.3516		11.8124	12.6794			12.8419	11.3329	11.8042		11.4433	11.7121	11.4002		12.6286	12.9434	12.172		11.8658	11.375	11.4029		13.0775	11.2192	11.3046		12.2244		10.8746	10.9298	11.5019	11.0874	12.0802		12.367	12.3367	12.846	11.2312	12.6196		11.8211		12.1063	11.7992
AMY1A						9.17063	8.18678							7.58541				8.87682		9.12668												11.9671					8.04879	12.1688	7.4969
ANK1	11.9084	12.9546	12.8382		13.3328	13.6413	13.3584	13.4029	13.023	13.1512	12.9045	13.3709	13.6517	12.8879	13.5039	13.7714	12.7009	13.2223	12.2754	11.729	13.1613	14.1817	13.5271	12.869	12.748	12.5311	11.8441	12.2465	14.0498	12.6444	12.5042	12.6121	14.0716	13.4931	12.5572	13.0318	13.401	13.3787	12.9231	13.4012	13.6937	13.545	12.8121	13.3488	13.2724	12.3855	13.1529	12.7926	13.1769
ANK2	10.6662	10.9724	11.1969		11.6792	11.3073	11.1974	10.9703	11.0506	10.8995	10.5041	10.9266	10.8374	11.009	10.7463	10.8791	10.9162	10.8623	11.0279	11.473	9.71097	10.3456	9.61811	10.7684	10.932	10.919	11.1303	11.4525	10.951	10.5327	10.8886	11.0765	11.2776	11.0241	10.5079	11.6085	10.1218	10.415	10.3967	11.7114	10.2732	10.1898	11.2313	10.8999	10.0651	11.6174	10.7537	10.7684	10.8517
ANK3	11.685	11.5721	12.2071		11.5996	11.6364	12.0752	11.8569	11.701	11.6971	12.0241	11.3816	11.7898	11.4104	11.6189	11.4386	11.9509	11.8298	11.755	11.5152	11.4399	11.9538	11.1526	11.2973	11.5342	11.8322	11.9669	12.0896	12.3296	11.5292	12.036	11.0994	11.8078	11.9328	10.9606	11.6424	11.6494	11.5165	11.5283	11.4215	11.6597	12.0594	12.3692	11.9048	12.1431	12.3035	11.7711	11.7548	11.9937
ANKRD1						12.4541		13.7123				12.778		12.9619		13.6868	12.7107		13.7008	15.002	12.9418			12.6237			14.1431	12.6747	11.7	13.0888			12.7453			13.3645			13.1376		10.9753	11.8615	11.9756	12.8364	10.8336	12.2308	12.7548
ANKRD2	16.7328	16.385	17.706	22.918	17.3333	16.3046	18.1979	17.1921	16.413	15.638	17.235	16.6714	16.6056	16.0394	17.9747	18.1044	17.4254	16.4371	18.5992	17.7857	16.3872	15.5115	17.0093	17.3553	16.3589	16.0622	16.8665	16.3037	16.7982	16.8819	18.0637	17.4286	16.7419	16.559	17.3028	16.9692	16.4936	15.8978	17.4093	17.5472	17.9314	16.1873	18.3832	17.2397	16.3073	16.4886	17.1409	16.6437	16.5634
ANP32A	12.9434	11.8313				11.5579		12.5842	11.5149		13.5568	12.2115	12.3298	12.9967	12.4897	12.2845	13.1926	13.3163	12.9841	13.1736	12.7431	12.5183	13.167	12.4308	12.8113	13.278	12.4866	12.8927	12.6431	12.414	13.1351	12.9585	12.435	13.0366	13.5345	12.7398	13.3375	12.1755	13.8577	12.6663	13.0965	12.2218	12.94	12.4157	14.1087	13.4479	13.6842	13.6751	12.7659
ANP32E	12.0806	11.437	11.8284		11.2449	12.154	11.5116	12.3333	11.2342	11.7064	11.9572	11.8238	11.2023	11.7987	11.5538	11.9527	11.8854	12.2445	11.8532	12.5227	12.0664	12.3608	11.7866	12.1609	12.0154	12.3944	11.9908	12.1982	11.9845	11.9588	12.0324	12.3576	12.1191	12.4434	12.0409	11.8055	12.4352	12.2534	12.4042	12.3157	12.3952	12.2607	11.5681	12.3712	12.5202	12.5433	12.4856	12.2973	12.058
ANXA1	15.6656	13.7187	16.6676	18.7323	13.5065	14.0567	14.507	16.6726	12.7741	12.5239	18.315	16.558	13.2606	14.419	13.9125	13.5076	13.3034	15.2341	17.8265	16.5845	13.6476	14.3364	13.4808	13.7998	13.4293	14.7714	15.1676	15.0353	12.964	14.0035	13.4067	13.0328	13.6761	13.7609	13.6466	14.0298	14.7273	16.5676	16.6569	14.608	13.2345	12.8756	13.6339	13.0334	14.1955	14.2037	15.7175	16.5717	13.7149
ANXA11	14.649	15.0399	14.7993		14.6138	14.192	14.5405	14.3019	14.1181	14.6759	15.1587	14.4531	14.2902	14.9019	14.6347	14.7913	14.1319	14.595	14.3675	14.5731	14.5529	14.718	14.4468	14.9334	14.8168	15.1506	14.684	14.9896	14.5606	14.9548	14.7005	15.0135	14.5314	14.8818	14.6529	14.8919	14.7941	14.6554	14.6214	14.8811	14.8512	15.0029	14.7736	14.9985	14.6788	14.8385	14.6214	15.1633	14.5694
ANXA2	16.1074	15.6972	15.7645	17.6992	15.4444	15.7733	16.0427	16.7508	15.0364	15.3027	17.4976	16.1153	15.4254	15.6768	15.6841	15.6611	15.9776	16.5083	16.5157	17.1203	16.1491	15.2912	15.8869	15.7644	15.7465	15.9293	16.0983	16.2344	15.5653	15.1445	15.3752	15.2407	15.4506	15.6984	15.6134	15.5029	15.7602	16.3268	16.4552	15.8886	15.8378	15.5166	15.5523	15.3273	16.0731	15.846	16.2641	16.6321	15.4074
ANXA3	14.924	14.2301	14.0418		14.3829	14.5813	14.413	14.2442	13.9793	13.7147	17.718	14.3234	14.618	14.4786	14.3383	14.577	14.2725	14.0743	13.5222	14.4907	14.7163	14.3166	14.3417	14.0714	14.624	14.1228	13.5385	13.3473	14.4843	14.1896	14.4098	14.2194	14.1383	14.0525	14.1458	13.9645	14.8559	15.1084	15.6771	14.1919	15.055	14.6574	14.4556	13.8559	14.5898	14.0248	14.9718	16.9078	14.6217
ANXA4	13.1926	13.3626	12.9869		12.9027	12.9017	13.0492	13.9745	12.7323	13.2866	14.6175	13.2008	12.5206	13.3753	12.9554	12.8257	12.9387	13.3688	13.1154	14.1394	13.3845	13.1527	13.0818	13.6494	13.0158	13.7639	13.0342	13.639	13.082	13.2007	13.2679	13.4864	12.8261	14.1178	13.2091	13.6928	12.8097	13.3999	14.0447	13.1099	13.0792	13.2014	13.0306	13.2644	13.1563	13.0495	12.9575	13.9409	12.8341
ANXA5	16.8285	16.9487	16.9631		17.0229	16.9547	17.0671	17.1775	16.6996	17.1625	17.0141	17.1954	16.4814	16.9601	16.7043	16.8639	16.6503	16.9854	17.079	17.3843	16.8213	17.1585	16.5844	17.1325	16.5278	16.879	17.2086	17.3812	16.6765	17.0777	16.8761	17.0274	16.9559	17.4561	16.9611	17.3973	16.4773	16.7885	16.8144	16.9412	16.8406	16.9901	16.5056	16.6789	17.1876	17.4256	17.3241	17.6296	16.6851
ANXA6	17.563	17.8763	17.6802	18.1186	17.6747	17.5173	17.5847	17.4718	17.7842	17.7996	17.8563	17.6924	17.5887	17.9154	17.5726	17.7231	17.6033	17.6319	17.6431	17.4858	17.7246	17.5943	17.7005	17.7578	17.854	17.8477	17.9022	18.0835	17.7833	17.6622	17.8739	17.8397	17.738	18.0358	17.8288	18.0779	17.8006	17.5381	17.5003	17.9651	17.8187	17.8079	17.827	17.4448	17.7085	17.9428	17.7806	17.7927	17.6492
ANXA7	14.8158	14.7586	14.5886	18.2015	13.9454	14.6853	14.7729	14.825	14.4277	14.8169	14.8772	14.8264	14.6463	14.9878	14.6974	14.893	14.7214	15.0718	14.8495	15.2418	14.9092	14.8748	14.6605	14.82	14.7789	14.7493	15.0239	14.7866	14.8493	14.9057	14.5774	14.6361	14.7893	15.0427	14.763	14.8271	14.8052	14.576	14.6751	14.9103	14.8725	15.0106	14.8517	14.7947	14.6853	14.8293	14.8056	14.8386	14.7423
AOC3			10.5496		10.3919	12.1609	10.9439	10.6479	10.3724	11.0922	10.9783	11.9025	11.542	9.72581	11.3351		11.6383	11.5278	11.6921	10.7067	11.9345	10.8088	10.8955	11.1237	11.4161	11.2679	11.9518	12.6694	10.9546	10.5354			10.6805		10.206		11.3745	10.5484	10.2152	10.775	11.2605	11.019				11.6971	11.2304	11.3183
AP1B1	11.8819	12.2191	12.1251		11.2982	11.928	12.2547	13.0132	11.4403	12.2499	13.3004	12.2749	11.5096	12.1112	12.0438	12.0326	11.2399	11.7761	11.5307	12.4052	12.3684	11.7253	12.3208	12.0924	11.7187	12.8891	11.4977	11.0265	11.1074	11.8325	11.8512	12.285	11.4203	11.8452	11.6444	12.1768	11.4419	12.4945	12.9037	12.2759	11.4271	11.784	10.6429	11.8888	11.5569	11.6239	11.1667	11.1683	11.3311
AP1M1	9.64242	10.1785			10.1554	10.1424	10.3816	10.6692	9.6332	10.4162	10.6447	9.9139	10.0063	10.2351	10.4982	9.46801		10.6478	11.0029	10.6075	9.92344	9.50583	10.0345	10.3963	10.0978	9.79286	10.2353	10.2996	9.28773		10.0576	9.93782	9.85244	9.25642	8.74465	9.95355	9.90284	9.40812	9.742	10.2811	9.54931	10.1544	9.72981		9.97894	9.65558	10.5849	9.69338	8.51508
AP2A1		9.37516	8.85938		8.59106	9.16905	10.1184	10.2247		10.2728	9.57515	10.5385	8.61725	9.65836	9.69536			9.96034	9.58151	9.55794	8.80215		10.4113			9.93146	9.28282	9.5941		9.42783	9.69391	9.384	9.36639			9.56758	9.79085	9.38827	9.73988	9.58092	8.44791	10.3914	9.51629	9.95569		9.3235		10.5385
AP2B1	11.776	11.8005	11.1479		11.9132	11.6162	11.4017	11.8224	11.2999	11.734	12.064	11.6388	10.705	11.2754	11.6494	11.6329	11.3738	11.8553	11.4723	11.7394	11.4632	11.2761	11.0855	11.7723	11.032	11.7417	11.2749	12.067	11.426	11.6307	11.817	11.5355	11.5006	11.342	11.5343	11.7438	11.211	11.4605	11.5103	11.7887	11.4746	11.658	11.412	11.3142	11.7987	11.7674	11.5519	11.9348	11.2938
AP4S1	9.20037	10.0192	9.65184		10.0633	9.76537	10.278	10.1231	10.0202	10.4992	9.75022	10.0981	9.02656	9.85304	8.88754	9.98316	9.51761	10.7962	9.87544	9.2654	9.99977	9.79949	9.58092	10.4514	9.18389	9.67843	9.03803	9.96885	9.29395	9.56261	8.94867	9.76013	9.4705		9.30795	9.40067	10.4275	10.6281	9.9713	10.1005	9.07296	9.29252	9.33499	9.37954	9.9261		8.23716	10.3919	9.61105
APCS	12.4124	12.5786	12.7262		11.8179	13.0032	12.4797	13.329	12.5645	12.6907	13.1707	13.1376	12.829	12.6016	12.9284	12.8278	11.9827	12.2863	12.5247	12.4253	12.6751	12.4879	12.7947	12.9908	11.7484	11.9052	12.0513	12.2198	12.0995	11.9627	11.5612	11.6387	12.9072	12.9032	12.4708	12.6499	12.2611	12.819	13.0451	13.0356	12.0766	12.3944	11.9249	12.1917	12.4399	12.0083	11.9936	12.8121	12.3175
APEH	15.6262	15.8412	15.5557		14.9113	16.1552	15.7869	15.7863	15.7679	15.6793	15.7994	15.7085	15.5741	15.9198	15.7317	15.9481	15.6159	15.8291	15.5219	15.7459	15.6312	15.6576	15.8665	15.863	15.9876	15.8473	15.3581	15.6965	15.6891	15.7966	15.8831	15.8762	15.8459	15.8577	15.9465	15.805	15.8457	15.5807	15.3844	15.822	15.7664	15.6547	15.8698	15.625	15.6332	15.8321	15.7817	15.9972	15.3068
APEX1	10.9305	11.446	11.0945		11.0586	10.6904	10.5732	11.1508	10.4338	9.08445	11.4025	10.7867	10.692	10.4386	10.5927	10.8891	10.4382	11.0783	10.5633	10.9897	10.8349		10.59	11.0349	10.8616	10.7668	11.2259	10.9852	10.2436	10.7728	10.8611	11.1898	10.6798	11.0601	11.3632	10.7404	10.4008	10.7187	11.2205	10.8396	10.5588	11.1666	10.8496	11.1097	11.343	11.5028	10.9543	10.9963	10.9762
API5	11.6081		12.2343		12.0352		11.8996	11.9055			12.2246	11.1523	10.9423							11.8911				10.7507	12.0045	11.0809	10.8461			13.0785	10.8784	7.23718			11.6684		10.4633	11.8354	11.6866	10.8253	11.419		11.3796		10.8737		11.6073	11.5347	11.4886
APIP		9.76349	9.95546		11.3443	10.3592	10.6152	10.4026	10.0844	11.0076	9.52104	11.0127		10.5238		10.8748		10.7346	9.80693	10.5242		10.4536		10.5719	9.35856	10.6176	9.53479		10.8654	10.4586	10.7449	11.2294		10.6849		10.3407	10.3068	11.2116	10.0733	11.2134	10.4957	10.9919		10.7582	9.97154	10.1711	9.70915		9.87586
APMAP	11.5783	11.048				11.5906	11.4214	12.0125	11.3332		13.5546	10.8779	10.6397	10.7094	11.3454	11.182	10.465	11.636	11.1935	11.9088	11.4053	11.0857	11.6904	11.2031	11.3913	11.2637	11.3203	11.7757		11.1181	11.296		11.792			10.979	11.2796	11.1482	11.6314		10.9032		10.9233		10.6226	11.3003	11.7485	12.8104	11.0825
APOA1	16.0698	16.2877	16.7156	14.8806	17.0324	17.6877	17.463	17.8756	16.7479	16.934	17.6819	17.687	17.0178	16.4371	17.4592	17.803	15.7395	16.3329	16.4324	16.5827	16.9402	17.208	17.4552	17.2513	15.697	15.8529	16.4418	16.9431	16.1125	15.4934	15.7317	15.7553	17.2084	16.8992	16.5589	16.6616	17.1633	17.5766	18.1124	17.7652	16.4912	16.3145	16.0104	16.2837	16.9659	16.5676	17.1582	16.964	16.4683
APOA1BP	14.2402	13.9927	14.0547		14.1996	14.0602	13.9785	13.7676	14.0887	13.5453	14.0829	13.6984	13.8437	14.2866	14.034	14.2553	13.7082	14.0489	13.6715	13.9867	13.8874	13.8001	13.8481	13.8217	14.3637	14.2811	14.0518	13.6834	13.917	13.786	14.2292	14.0442	14.4653	14.2703	14.51	14.349	14.1898	14.2483	14.2157	13.9271	14.3921	13.9151	14.1213	14.2675	14.252	14.0424	13.9706	14.336	14.3904
APOA2	13.9727	13.224	13.9128		13.7991	14.6333	14.4811	14.6668	13.9546	14.0768	14.6843	14.6432	14.1789	13.7907	14.2734	14.7174	13.021	13.5786	13.7722	14.0583	14.2596	14.1367	14.7206	14.1775	13.5156	13.1771	13.7615	14.0551	13.4711	12.8729	13.3462	12.9064	14.7803	14.1122	13.9805	13.9881	14.3375	14.4117	15.0227	14.5075	13.6689	13.192	13.2175	13.4545	13.9395	13.2922	13.6683	13.9459	13.6738
APOA4	12.9066	13.6551	14.0494		13.6936	14.127	14.0937	14.3938	13.063	13.6288	13.7647	13.9655	13.7707	13.537	14.0564	14.4673	13.3119	14.0581	13.9069	13.9911	13.6496	14.0286	14.3894	14.1363	13.0734	13.3654	13.6951	13.8277	13.3605	12.8846	13.1946	13.1795	14.1765	13.9659	13.4315	13.7378	14.0534	14.1143	14.3116	14.7269	13.775	13.535	12.7483	13.1419	14.2041	13.8272	14.2758	14.0457	13.2918
APOB	12.2426	12.0306	12.193		12.629	12.9984	12.868	13.1886	12.2442	12.5014	13.0037	13.161	12.4846	11.905	12.778	13.0327	11.4959	11.9392	12.1632	12.1386	12.3808	12.8564	12.5396	12.5214	11.0772	11.5165	11.3602	11.8754	11.8899	10.6267	11.3257	11.0012	12.9972	12.6826	12.1886	12.2995	11.7738	12.517	12.6581	12.7667	11.947	12.0217	11.8344	12.0557	12.3261	11.8397	12.2122	12.4268	12.2765
APOC1	13.0897	12.2976	12.1013			13.1579	13.245	12.788	12.7564	13.2703	13.8541	12.8667	12.5532	12.7363	13.0226	13.3352	12.3085	12.6938	12.415	12.9757	13.2178	13.2335	13.3858	13.0989	12.323	12.5654	12.4257	12.6722	12.3893	12.0596	11.8997	12.4522	12.8569	13.2621	12.7935	12.9844	13.363	13.2874	15.0348	13.4083	12.4314	12.6387	12.0574	12.0352	12.9253	12.9102	13.5192	13.1998	12.4252
APOC3	12.382	12.4672	12.5685		11.6746	13.1973	12.9472	12.9904	12.7097	13.5395	13.201	13.6827	12.3312	12.3793	12.6649	12.6332	11.8772	12.6202	11.9843	12.15	12.6156	12.6809	13.0715	13.2154	12.1137	12.2994	11.836	12.9769	12.1698	11.5925	11.3521	11.4379	12.6677	13.1815	12.378	12.4552	13.3789	13.2884	12.7447	13.1893	11.986	12.2414	11.6384	12.0348	12.806	12.7224	13.1652	12.9511	12.4372
APOD	16.2081	15.4374	14.0299		13.4368	14.9071	14.1602	14.944	14.4909	14.8599	17.638	15.1124	13.7058	14.8504	13.9802	14.2472	14.7629	15.924	15.4071	16.5762	15.1145	15.15	15.1498	14.1332	14.2238	14.8771	15.1417	15.0427	15.035	14.5201	14.2922	14.0131	14.5099	14.4099	15.6506	14.4188	16.8524	15.2316	16.7499	14.3643	14.5683	15.4654	14.06	14.6465	15.4914	14.7867	15.7016	16.4821	14.022
APOE	11.9038	12.1142	12.4326		12.39	12.9545	12.9248	12.8557	12.3045	13.0658	12.5535	13.214	12.4323	12.1479	12.6568	13.0351	11.9017	12.5331	12.1714	12.4171	11.6476	12.9967	12.6009	12.7339	11.8999	11.8064	11.6615	12.4289	11.794	11.8911	10.3695	11.7269	12.4827	12.78	11.8692	12.2902	12.4885	13.1886	12.4813	13.6842	11.4248	12.1061	11.0073	12.096	11.8245	12.209	12.3857	12.6442	10.4225
APOH	13.4343	12.9356	13.2874		12.982	13.5894	13.8183	14.4306	12.9733	13.0704	14.3946	13.9413	13.3018	12.9494	13.5786	14.0871	12.4886	12.9497	13.272	13.506	12.9841	13.6498	13.3718	13.5564	12.6836	12.9103	12.9908	13.5662	12.7142	12.1026	12.2274	12.4119	13.4987	13.6183	12.8798	13.3667	13.0498	14.1096	14.1375	13.9003	13.4099	13.1062	12.6128	12.9864	13.5529	13.38	13.9309	13.8505	12.8626
APOL2		11.8713	11.9776		12.1606	11.79		12.5762	11.1417		12.3073	12.2759		11.8576	11.9768	11.4027	10.0021	11.2384	11.56	13.2587	11.5927	11.2812	12.3213	12.4976	11.0074	12.0441	11.8441	11.5701		11.4648	11.5327	11.3842	10.98	11.9706		12.1714		11.6985		12.1105	11.6191	11.5632	11.3225	11.9705			11.101	11.7706	11.6077
APOO	13.5276	12.8613	12.4841		12.1619	12.6747	12.6846	12.4462	13.1635	12.2383	12.3985	12.7023	13.2344	13.1499	12.8543	13.3759	12.9197	12.9951	12.5868	12.3939	12.9266	12.5772	13.2318	13.131	13.5969	13.1019	12.9405	13.0218	13.1645	13.2565	13.5813	13.2298	13.5947	12.6754	13.5937	12.774	13.8741	13.3218	13.1812	13.3846	12.9816	12.6826	13.0753	13.0783	13.1824	13.1523	13.3734	12.9449	13.1275
APOOL	13.4873	13.9109	14.0051		13.2729	13.3581	13.166	12.9397	13.9833	13.2305	13.3705	13.4635	14.4565	13.4176	14.0901	13.5332	13.707	13.104	13.2393	12.509	13.4652	13.2293	13.9066	13.4091	14.1017	13.465	13.7543	13.149	14.135	13.8135	13.8754	13.4763	13.9246	13.2421	13.9655	13.4466	13.781	13.5211	13.7585	13.1832	13.2702	13.4512	13.4809	13.9304	13.9988	13.2707	13.4214	13.3978	14.1687
APPL1	12.071	11.976	11.891		11.8696	11.8322	11.8276	11.8033	11.9042	12.1594	12.2097	11.7655	11.7652	11.8785	11.7597	11.3897	11.6104	12.2543	11.5047	11.9579	11.7774	11.8505	11.5559	11.9242	11.9951	12.2898	11.9928	12.1673	11.5985	11.792	11.8528	11.7545	11.1978	11.875	11.8305	12.1363	12.11	11.2953	12.1165	11.8186	12.1479	11.6842	11.5095	11.575	11.4211	11.8741	11.8899	12.162	11.7151
APRT	12.203	11.8167	10.754			11.8999		11.4617		11.5311	11.6858	11.6448	11.5694	12.8813	11.9965	12.0007	11.9769		12.4454	12.3467	11.7902	11.9452		11.8846	11.0651	11.6796		12.1085	11.4234	11.9143	11.5779	11.5815	11.4723	12.2915	11.2354	12.0354		11.9316	12.0657	12.2435	11.9293	12.2863	12.3779	11.7199	11.3599	12.0544	12.015	12.4152	11.91
AQP1	11.5242		11.3759		13.0691		10.4552						11.884		10.127	10.4661	11.0927						11.0474	10.1455	13.6295	11.2891	12.5925		11.2311	11.4147	13.0583	10.3102	12.8291	11.0893	12.622	12.1595	12.2846	13.182	13.1764	11.7357	13.5293	12.8109	13.6	12.3301	13.3544	11.6026	12.1573	11.1834	13.3681
ARCN1	11.4947	11.6199	11.9668		10.9805	11.6697	11.7473	12.4341	11.6493	11.2823	12.4461	11.4183	11.9073	11.4096	11.4229	11.33	11.0858	11.6085	12.1771	11.808	11.8433	11.5595	11.7891	11.4698	11.3097	11.2596	11.672	12.1912	11.976	10.8804	11.5151	11.1657	11.4694	11.2923	11.639	11.3525	12.1348	11.2058	11.5463	11.7242	11.1803	11.2728	11.0573	11.1799	11.4926	11.2116	11.7135	11.8631	11.3627
ARF1	14.0526	12.981	12.727		13.6578	14.6385	13.5924	14.6087	14.281	14.2331	14.6696	14.1452	13.3747	14.0961	13.6796	13.8151	13.7567	14.6532	13.8145	13.7232	14.5256	14.3163	14.1431	14.1756	13.4068	14.0236	13.0294	14.3807	13.4863	13.5092	13.5288	14.1809	13.4606	13.5954	14.0545	13.5833	13.968	13.9434	13.9808	14.0711	11.9285	12.5151	12.9269	12.6337	12.394	13.1447	13.2009	13.2832	12.4097
ARF6	13.6236	13.8263	13.7322		12.6841	13.7478	13.8997	13.8204	13.9649	13.5825	14.4354	13.9929	14.0781	13.9039	13.8271	14.315	13.739	14.0184	13.6767	13.8475	13.7903	13.5762	13.8565	14.1231	14.1771	14.3391	13.3529	13.8207	13.8928	13.9133	14.1097	14.022	14.2562	14.2228	14.27	14.1697	14.2337	14.5485	14.492	13.9196	13.751	13.4325	13.4447	13.5876	13.8138	13.8815	13.6772	13.3216	13.1446
ARG1	11.7444	11.8461	11.2575		11.2275		11.2168	12.3833	10.685	11.4553	14.6328	12.338		12.0557		10.7799		13.5712	11.202	14.1334	11.7405	11.0863				11.9298	11.5974		11.0769	11.181	9.65996		10.7338	11.8995			10.7229	12.6582	13.3804	10.8684	10.0168	11.622	11.0539	11.3692	10.6451	11.4843	10.9418	13.1113
ARHGAP1							10.3327	10.8713			11.136	10.7814			10.5157					11.5768	11.5322		10.7169				11.0834				10.9009								10.7822		10.4644		10.4863		10.5336
ARHGAP17		10.9579	11.2667		9.98322	11.3192	11.6356	11.5256		10.7636	11.2906	10.3368			11.121	11.1254	10.1817	12.1174	11.5155	11.6996	11.8149	11.093	11.2593	11.1121	10.4617		11.3367	11.2961	11.2058	11.7029	11.3054	11.1607	11.2785	10.9699	11.1934	11.493	11.4328	10.9329	11.3618	11.1537	11.2487	11.4959	11.0474	11.2026	11.6571	11.3856	11.571	11.5861	11.3037
ARHGDIA	14.812	15.1712	14.7624		14.6156	14.7725	15.1635	15.4578	14.428	14.6769	15.4879	14.9964	14.5398	14.9024	14.7689	14.9959	14.7891	14.906	14.8489	15.1391	14.9029	14.8803	14.6825	15.1868	14.7119	15.2375	14.9527	15.3519	14.5668	14.7839	14.941	14.8742	14.8687	15.3888	14.79	15.3488	14.8813	15.2012	15.0633	15.0786	15.042	15.3466	15.1706	15.2348	15.0213	15.022	14.7949	15.3254	14.8264
ARHGDIB	13.5437	12.562	12.7548		12.4003	13.505	12.8317	13.1995	12.2827	12.0871	15.7215	13.0739	12.2632	12.7347	12.9403	13.0306	12.4658	12.9635	12.8452	13.6994	12.8362	12.4439	12.6935	12.8315	12.8938	12.4632	12.4134	12.9866	12.5033	12.0141	12.7395	12.5411	12.6349	12.2697	12.9826	12.4579	12.2911	13.1243	13.3558	12.8685	12.0047	12.1665	12.0294	12.3642	13.0785	12.779	13.6558	14.3893	12.0519
ARHGEF1					8.25373						11.1172
ARIH1	10.6166	10.1064	10.2846		10.3293	9.93504	10.2998	10.433		10.3675	11.3025	10.3594	9.74465	11.2993	9.9274	10.2994	10.6405		9.65348	10.6532	9.97078	9.83357	9.29469	10.2312	10.1467	10.0274	10.299	10.3514		10.2575	10.1911	9.78237	10.2088	10.5203	10.1309	9.97203	10.5891	10.2692		10.337	10.0988	10.5396	10.1203	10.2586	10.1944	10.0589	10.3242	11.5384	10.5639
ARL1	11.8184	11.5595				11.7602	11.7429	12.0361	11.7007	11.6168	12.1172	11.5652	11.1126	12.1849	11.5377	11.112	11.3811	12.4078	11.8876	12.3318	12.0603	12.336	10.6327	11.6939	11.7152	11.739	11.489	11.9464	11.8652	11.9305	12.1204	12.2044	11.4026	11.4359	11.6602	11.2339		11.9457	11.8929	12.2016		11.8239		11.7064	12.2542	11.5349	12.147	11.817
ARL3	13.0249	13.5411	13.0057		12.8665	13.3946	13.4285	13.4241	13.0937	13.2265	13.4103	13.1864	13.5059	13.1988	13.289	13.5108	13.4147	13.0991	13.1156	13.4548	13.1587	13.5163	13.3018	13.2401	13.3662	13.3819	13.2759	13.15	13.2987	13.0257	13.5467	12.9818	13.3517	13.3179	13.3071	12.9898	13.689	13.2377	13.4157	13.298	13.207	12.9206	13.2331	12.9937	13.2493	13.0388	13.1701	13.5054	12.8121
ARL6IP5		10.8464	10.9809		10.3367	11.1148	10.4725	11.0353	10.2303	10.5524	10.5188	10.9752	10.2725		10.762	10.5758	10.7667		10.7642	10.4649			9.8566	10.3074	9.77422	10.699	11.2026			10.5149	10.0339	10.1314	10.1914	10.9464	10.0385	11.1585		11.0494	10.1898	10.7221	10.4488	11.3007	11.0605	11.2028	9.9955	10.6212	9.85712		10.4618
ARL8B	11.5747	12.0784	11.8137		12.3187	10.896	11.6339	12.2292	11.0496	10.6275	12.6439	12.0674	11.4776	11.8417	11.2575	12.2053	10.9846	11.7796	11.453	11.8498	11.6576	12.2182	11.4531	12.1594	11.8971	13.1451	11.8822		11.5261	11.8191	12.3935	12.0015	11.972	11.799	11.9011	12.0336	11.4552	12.3496	12.8352	12.7726	12.0421	12.1098	11.9562	12.1953	11.4255	11.3389	12.0399	10.9461	12.1036
ARMT1	11.2941	11.59	11.2242		10.8515	11.2548	11.6988	11.3276	11.6414	11.0826	11.3189	11.131	11.5521	11.7791	11.5674	11.1619	11.6558	12.1047	11.4541	11.5854	11.6404	11.923	11.279	11.0832	11.0195	11.2251	11.3975	10.974	11.3168	11.3842	11.1171	11.6224	10.7777	10.8912	11.065	11.6034	10.5141	10.8	11.1516	10.867	10.6213	10.7319	10.5618	11.0727	11.1681	10.7963	10.84	10.0847	9.86705
ARPC1B			10.9238		11.3507		10.9692	11.5246	11.4698	10.4154	14.0498	10.1288	10.9491	10.8245	10.798	10.5433	11.0594		10.8183	10.3302			11.1069	10.781	10.2012		10.4914	10.3284	10.6049		10.6891	10.1151	10.8999		10.7882	10.6659	10.2466	11.0451	11.8456	10.6835	10.4914			10.7337	10.6513	10.4727	10.0461	12.3609	10.7248
ARPC2	11.4033	12.0507	11.8803		12.1094	11.6203	11.3569	12.1199	10.6918	11.8464	14.1373	11.9396	12.6484	11.8502	11.6499	11.5968	10.88	12.9468	11.8289	12.5019	12.0331	11.7521	11.8082	11.8537	11.1355	12.2765	11.7152	11.9663	11.2733	11.4207	12.0387	11.7831	11.7473	12.0336	11.5839	11.5475	11.5981	11.8307	12.1023	12.2765	12.0221	11.4367	11.6039		11.9046	11.4724	11.6282	12.5771	11.621
ARPC3	13.121	12.8155	12.5045		12.945	12.4658	12.6734	13.4326	12.2274	13.0163	15.3542	12.7107	12.0541	12.8134	12.7324	13.0197	12.3847	13.3653	13.2477	13.8406	12.6994	12.5436	12.6928	12.7037	12.6168	13.5491	12.9287	13.0128	12.7497	12.7949	12.5521	12.5224	12.8222	12.6473	12.801	12.9	12.7332	13.6937	14.0158	12.8066	12.5804	12.6341	12.8419	12.7575	13.1241	13.3056	12.6603	13.9302	12.6654
ARPC4	12.5966	11.4376	10.6658			12.3395	11.9301	13.3254	11.6931	11.5758	15.4795	12.5294		11.9846	11.0076	11.0647	11.7313	12.4386	12.2462	13.036	11.9035	11.7511	11.8145	11.5725	11.0851	12.0181	10.8894	12.0739	11.2767	10.6046	11.4369	11.6287	10.7303	10.9576	11.3095	10.8184	11.4337	11.561	12.4694	11.8533			10.4301			10.4236	11.7469	13.0366
ARPC5	12.0437	11.0675				11.7677	12.1345	13.2968	11.7186	10.8659	15.8171	12.5667	11.1955	12.0192	11.9715	12.0068	12.1351	11.9528	12.4106	13.6658	12.2121	11.9341	12.4514	12.4308	11.9926	13.665	11.2827	12.1746	11.488	11.3535	11.7199	12.024	12.0707	12.1942	11.9368	12.0228	11.9664	12.9681	15.1234	12.1815	12.1588	11.0799	12.1085	10.6254	12.6297	12.5096	13.3032	14.3357	11.6662
ARPC5L		11.388	11.4283		11.5254	10.8476	11.5934	12.026	10.8828	11.1407	12.1111	11.4039	10.9334	11.7569	11.3152	11.3769	10.4908	11.1329	11.6874	11.1878	10.5553	10.6992	11.0345	11.1616	11.0113	12.7497	11.5738	11.1479	10.5594	10.9406	11.3751	11.2231	11.66	11.7916	10.6907	11.6938	11.1197	12.5265	13.7834	11.8728	11.7089	11.4141	11.585	11.736	11.2077	11.3573	10.8473	11.2927	11.7371
ART3	12.459	12.4567	11.8735		12.5993	10.9637	11.2702		11.3967	13.0281	11.4849	12.3541	11.4728	12.2691	11.7746	10.986	11.7863	12.5463	9.53394		12.2206	12.5257	11.398	11.5987	11.3364	11.7169	10.718	11.686	12.0728	12.3428	11.6336	11.4913	12.0695	11.5571	11.254	10.952	11.8106	11.8154	10.6107		11.2457	11.834	9.96398	11.1184	10.7674	11.6465	11.6779	10.8151	11.2272
ASAH1	13.9866	13.9292	13.4956		11.6265	14.0337	13.7391	14.081	13.2083	13.4216	14.9994	13.6736	13.3298	14.0111	13.7733	13.8332	13.6684	14.7131	13.8757	15.6422	13.9581	14.0627	13.9635	13.9891	13.7029	14.1648	13.9122	13.7701	13.8988	14.7817	13.7204	13.9486	13.2782	13.8171	13.3783	13.1873	14.2319	14.1664	14.308	13.7853	13.5204	13.8262	13.0547	13.2341	13.2954	13.329	14.2482	15.3657	12.9951
ASNA1	13.1421	13.4962	13.2383		13.7147	13.1802	13.5868	13.5125	13.0786	13.3805	13.054	13.2416	12.9751	13.2364	13.1884	13.3821	12.9547	13.1646	13.3122	13.4509	13.2364	13.3814	13.3101	13.4038	13.2138	13.2999	13.2706	13.3296	13.1634	13.2673	13.2396	13.446	13.1911	13.4303	13.4081	13.6106	13.1451	13.4146	13.2039	13.7076	13.3051	13.3412	13.5023	13.2761	13.2648	13.6789	13.484	13.6249	13.388
ASPA	13.3081	13.1924	13.1602		13.1954	13.1531	13.4092	12.7002	13.2497	12.8686	12.8824	12.9182	12.921	13.2823	13.1146	13.0836	12.7552	13.0652	12.4265	12.0778	13.1247	13.0888	13.1422	13.2021	13.3169	13.3667	13.2293	13.0203	12.7588	12.9976	13.0483	13.0172	13.2185	13.2479	13.2974	13.1297	12.998	13.0915	13.1377	13.2572	13.1543	13.274	13.1231	13.1887	13.5678	13.661	13.1586	13.2917	13.0772
ASPN		11.7477	12.1215		11.6084	11.6207	11.1671	11.5793	9.1481	11.1813	10.011	11.3533	11.1583	11.9276	11.5766	11.6715	11.2717	11.2458	11.4555	11.0392	11.508	11.7247	11.4307	11.6229	10.4013	11.4746	11.3782	12.1398	11.7914	11.5829	11.6889	11.2533	11.6439	11.2139	11.5074	11.9535		11.3226	10.5065	11.4141	11.9057	11.6589	10.0248	10.78	12.2642	12.6355	12.8798	11.7578	12.1092
ASS1	13.0791	11.675	13.4394		14.1927	13.6773	14.8858	14.2744	13.5962	11.1083	13.3858	12.4143	13.3511	10.5658	12.7678	12.4798	12.8941	11.3864	13.2205	12.6633	13.0153	11.3198	13.294	12.1586	14.222	12.5954	14.1673	12.5721	12.8938	11.0699	12.4361	10.6336	13.5572	11.6351	13.7052	11.5749	14.342	12.4074	14.0384	12.4955	12.2955	10.9552	12.2347	10.5661	14.2363	12.2281	13.666	12.4455	13.3916
ATAD1	14.1047	14.073	13.9869		13.3802	13.5316	13.9368	13.1474	14.1497	13.4713	13.9114	13.5559	13.9082	13.9007	14.1097	14.0709	13.9421	13.8791	13.4275	13.4145	13.479	13.5606	14.0264	14.0756	14.45	13.879	13.9386	13.9248	13.9449	14.0944	13.9174	14.0069	14.3055	13.9596	14.0173	13.8393	14.0671	13.9895	13.9237	14.0496	13.7052	13.8456	13.7928	14.0841	13.8401	14.1423	13.9599	13.9669	14.1828
ATAD3A	12.9874	12.7578	12.8917		12.6983	12.3871	12.5532	12.4653	12.6184	12.3252	12.6536	12.5986	13.0725	12.4925	12.6462	12.694	12.8648	12.5078	12.2216	12.2653	12.4815	12.1372	12.5929	12.7532	13.0462	12.4181	12.6193	12.3917	12.8754	12.6429	12.9518	12.3713	13.1907	12.3953	12.7964	12.5731	12.8956	12.2969	12.5787	12.0001	12.3103	12.1278	12.8057	12.5383	12.6613	12.5532	12.8287	12.5153	12.4003
ATE1		10.9525	11.5053		11.9038	10.7021	11.6143	11.1515			10.8856	11.5393		10.8793	12.0011	11.2334			11.6566	11.8192	10.7675		10.5721		11.7879	11.1105				11.119	11.1583	11.3567	11.2553	10.6924			11.1249	12.2006	10.9539	11.1613	10.7854	11.1946	10.9516		10.7632	11.1987	11.064		12.3206
ATG3	10.2228					10.3	11.0036	11.0042	10.6041		11.6329		11.0645	10.3288	9.68641	10.1381	10.3983	9.39734	10.9444	10.0629	11.0376		10.472		10.6134	10.1063	10.6824	8.98183	10.6181		10.6291		10.7494	9.61269	11.1059		10.857		11.7178	9.74565	10.5819		10.0314		11.0724		10.8545	10.0847	10.4491
ATIC	14.2202	14.7603	14.4674	21.477	14.6107	14.2811	14.2844	14.6928	14.0536	14.5976	14.162	14.6685	14.206	14.6181	14.5389	14.8159	14.0818	14.4569	14.4222	14.81	14.3062	14.6371	14.4036	15.0919	13.9104	14.604	14.0844	14.2602	13.9506	14.4772	14.2173	14.9985	14.4136	15.0872	14.1599	15.0794	13.5629	14.0558	13.834	14.7413	14.2896	14.5654	14.2863	14.4646	13.887	14.4984	14.1164	14.7352	14.2711
ATL2	11.0462	11.4266	11.3694		10.9418	11.0852	11.3541	11.259	10.7839	11.426	10.8338	10.8238	10.8801	10.7892	11.1693	11.4175	10.6061	11.3854	10.7778	11.4528	10.7875	11.1147	10.9359	11.683	11.3934	11.5145	11.2788	10.9306	11.569	11.3645	11.1706	11.6626	10.9022	11.3779	10.6302	11.3741	10.9392	10.837	10.4305	11.6235	11.5526	12.0256	11.3678	11.505	11.2801	11.8948	11.3077	11.6094	11.4113
ATOX1	12.0841	12.4557	12.7207		11.9875	12.0194	11.6808	12.7553	11.6969	12.4771	12.2225	12.169	11.7635	12.3469	11.8715	12.1883	11.8734	12.3754	11.8546	12.5488	12.1315	12.5466	12.3814	12.6036	12.0939	12.5688	11.7418	12.0146	12.2142	12.4124	12.453	12.5838	12.0943	12.3204	11.8639	12.1869	12.0055	12.1333	12.217	12.384	12.1443	12.2639	12.1574	12.4582	12.5808	12.439	12.2562	12.4474	12.4085
ATP1A1	11.6487	11.5882	11.9223		11.3102	11.1017	11.5256	11.3913	10.7068	11.5788	11.5327	11.5945	11.6318	11.5096	11.776	11.6488	11.3943	11.7607	11.905	11.6539	11.0703	11.4779	11.6102	11.7506	11.5168	11.0286	11.7354	11.6917	11.2891	11.0151	11.27	11.6048	11.1617	11.5851	11.5355	11.84	11.421	11.0582	11.3341	11.8163	10.9799	11.6515	11.6008	11.3954	11.7472	11.6002	11.2829	11.9154	11.4039
ATP1A2	15.553	15.5485	15.6591	20.0926	15.0529	15.4069	15.6227	15.3188	15.8879	15.7376	15.2964	15.5692	15.6972	15.6816	15.7815	15.7427	15.467	15.7059	15.3033	15.4531	15.5177	15.4805	15.7246	15.681	15.617	15.5368	15.6034	15.6141	15.6815	15.9047	15.6754	15.9698	15.5829	15.7449	15.6139	15.7268	15.4136	15.5445	15.2059	15.7827	15.3584	15.6712	15.5111	15.705	15.7443	16.209	15.6269	15.5489	15.7192
ATP1B1	14.5877	14.795	14.6963		14.8318	14.1845	14.7705	14.5468	14.693	14.7839	14.6452	14.745	14.7753	14.8247	14.7185	14.9712	14.5135	14.6331	14.4768	14.53	14.556	14.7263	14.7487	14.7407	14.5265	14.5726	14.5704	14.6163	14.9288	14.9186	14.9021	14.9091	14.836	14.5826	14.6978	14.9033	14.6706	14.6785	14.3255	14.9978	14.6183	14.6955	14.6406	14.7995	14.9246	15.1397	14.7336	14.7935	14.5505
ATP2A1	19.5546	20.4571	19.5181	22.9537	18.9663	19.4809	18.9729	19.0965	19.0774	20.7209	18.6566	20.1777	19.0059	20.0978	19.5598	19.1964	18.3778	20.3878	18.0758	19.7637	18.4465	20.405	18.7331	20.1293	18.5795	20.4524	18.2505	20.1017	18.3408	20.2246	18.1007	20.1271	18.6517	20.2073	19.1633	20.1215	18.4099	20.0966	18.4276	19.9276	18.0138	20.3764	18.5667	20.1402	18.6951	20.3629	18.7816	19.9655	18.1887
ATP2A2	18.905	14.8052	18.8704	23.3733	18.4709	18.8778	19.1603	17.7563	19.8937	15.1476	19.384	16.0536	19.7883	14.9303	17.927	17.5637	19.7228	14.9251	19.4887	16.6095	19.6371	16.3589	19.6548	14.751	19.5232	14.6756	19.7083	16.1677	19.613	14.6942	19.5527	15.1847	19.5244	14.4797	19.7793	15.7936	19.3336	15.4188	19.3104	15.8711	19.1876	14.0572	19.684	14.6018	19.4933	15.4161	19.1838	15.7778	19.7393
ATP2B1	12.8926	12.8029	12.1567		12.4232		12.0269	12.6721	12.5308	12.7301	12.2036	12.3252	12.1181	12.0114	12.577	12.4324	11.931	13.035	12.108	12.9693	12.7694	12.1011	11.7786	12.6802	12.5587	13.0405	12.6358	12.7582		12.5186	12.2486	12.6381	12.025	12.8327	11.832	12.0519	12.6032	12.4018	11.4625	12.5264	12.3839	12.3235	12.9457	12.9208	11.8026	12.5912	13.0874	12.8995	13.0617
ATP5A1	18.2489	18.1953	18.3642	21.8622	17.9693	18.6032	18.3	17.8059	18.591	17.8241	18.3997	18.1316	18.6457	18.5146	18.5797	18.5159	18.4403	18.1543	17.8754	17.487	18.3077	17.6662	18.3404	18.0935	18.7672	18.403	18.1684	17.7885	18.5444	18.7761	18.5548	18.4603	18.7327	18.5811	18.6121	18.2837	18.788	18.381	18.7777	18.1629	18.5372	18.2329	18.5038	18.3365	18.2778	18.5566	18.5525	18.5679	18.4981
ATP5B	20.0215	20.0976	20.5787	21.8166	20.0038	20.4458	20.3877	19.9157	20.3985	19.3832	20.3616	20.133	20.4794	20.1882	20.5018	20.705	20.1442	19.9339	19.3232	19.3945	20.1636	20.0122	20.0921	19.9082	20.5293	20.0769	19.8899	19.6	20.4444	20.2681	20.3472	20.1997	20.8027	20.4176	20.4495	20.0802	20.6419	20.2956	20.6456	20.3134	20.851	20.2773	20.4776	20.2742	20.0043	20.3858	20.3903	20.374	20.5693
ATP5C1	16.2906	16.3697	16.299		16.1449	16.7901	16.4272	15.9814	16.8213	16.0392	16.6447	16.482	16.7558	16.4636	16.8892	16.6472	16.4479	16.2567	16.1154	15.6233	16.4943	15.8053	16.4747	16.2595	16.9949	16.3596	16.3877	16.5727	16.9362	16.8028	16.5936	16.6836	16.9921	16.502	16.7713	16.2775	16.9276	16.5737	16.8759	16.2349	15.9811	16.0796	16.4522	15.5855	16.2048	16.2729	16.5788	16.5681	16.4054
ATP5D	15.0313	14.6747	14.754	18.4216	14.6179	15.3976	15.1327	14.9523	15.2998	14.3506	15.0065	14.8528	15.463	15.1047	14.9139	15.134	15.0511	15.3611	14.9486	14.7675	15.0467	14.6702	14.9339	14.6795	15.4774	14.7973	14.9659	15.0425	15.4786	15.2593	15.4692	15.2488	15.7653	15.1594	15.5919	14.749	15.5438	14.915	15.3553	15.2098	15.2139	14.6882	15.2272	14.5891	14.8565	14.9386	15.5519	15.197	15.1467
ATP5F1	15.5633	15.84	15.6144		15.5271	15.8179	15.6675	15.2155	16.1354	15.5144	15.6421	15.6163	15.9118	16.1035	15.9592	16.1121	15.6247	15.8463	15.561	15.0355	15.8466	15.0607	15.9107	15.6025	16.2529	15.7989	15.7605	15.6307	16.1289	16.0273	16.0312	16.0176	16.1454	15.1946	16.1457	15.494	16.4141	16.0416	15.9599	15.7716	15.1389	15.0085	15.4283	15.0889	15.6779	15.237	15.634	15.4213	15.7092
ATP5H	17.8626	17.744	18.1946	20.7531	17.9923	17.9232	17.9079	17.3902	18.1346	17.0675	17.6156	17.5447	18.0403	17.9987	17.8521	18.1627	17.8535	17.9154	17.3593	17.079	17.649	17.3798	17.974	17.6195	18.3988	17.9406	17.8222	17.202	18.1683	18.0722	18.2665	17.9886	18.281	17.8503	18.4376	17.7268	18.4174	17.9593	18.235	17.6898	18.1426	17.4502	17.8947	17.7677	18.5282	18.1377	18.1888	17.818	18.3906
ATP5I	16.6568	17.2018	16.539		14.7075	17.4688	16.9313	16.6204	17.5981	17.0357	17.0395	16.8781	16.7189	17.9442	17.4804	17.4194	17.4973	17.7166	16.6963	16.8864	17.4744	16.7754	17.5364	17.3269	17.8241	17.2518	16.9545	17.2033	17.7477	17.3638	17.4459	17.5271	17.22	17.2316	17.7653	16.7702	17.9899	16.9817	17.3476	17.2426	16.4002	16.152	16.2144	16.4713	17.2683	17.2362	17.6137	17.2412	16.041
ATP5J	15.9971	16.0586	16.2528		15.5257	16.439	15.8058	15.4647	16.1197	15.3607	15.6117	15.5507	16.3113	16.0716	15.9795	16.1585	15.9996	16.0025	15.7586	15.0662	15.6278	15.3582	15.8327	15.6826	16.3465	15.6324	15.9727	15.4462	16.4026	15.88	16.2105	16.0318	16.2242	15.5	16.3203	15.699	16.3686	15.8925	16.0215	15.8505	15.6003	15.0936	15.7839	15.3224	15.964	15.7006	15.913	15.5612	15.7456
ATP5J2	16.844	16.9376	16.9848		16.842	17.4107	16.7204	16.453	17.5066	16.6142	17.1763	16.7006	17.6062	17.0847	17.388	16.9362	17.2035	17.142	16.7406	15.9075	17.1339	16.1027	16.6206	16.5066	17.4573	16.5916	17.0599	17.0322	17.8868	17.4879	16.8942	16.8903	17.2729	16.7702	17.2997	16.511	17.8007	17.3755	17.3908	16.6349	16.767	16.7236	17.0212	16.539	16.5391	16.8145	17.1248	17.0032	16.9092
ATP5L	15.7964	15.8232	16.1074		14.0261	16.3908	15.7903	15.3186	15.9705	15.006	15.888	15.7765	16.2768	15.6796	16.222	16.1638	15.934	15.3172	15.1267	14.9647	15.4655	15.088	16.149	15.3772	16.2183	15.4524	15.6823	15.267	16.3581	15.6937	16.1184	15.7437	16.644	15.8438	16.1614	15.4642	16.5091	15.9913	16.2197	15.8907	15.9184	15.2968	15.8406	15.3512	15.8614	15.5792	15.9826	15.7911	15.9646
ATP5O	17.0316	17.0673	16.7211		15.9608	17.0784	16.8653	16.539	17.0911	15.9913	16.878	16.5126	17.1082	16.8176	17.0835	17.2268	16.8657	16.694	15.7822	16.1451	16.6244	16.315	16.7193	16.5556	17.0485	16.4063	16.4648	16.6384	17.253	16.7052	16.6845	16.6686	17.4488	17.2556	17.0202	16.6291	17.3637	16.7193	17.2057	17.2248	17.2779	16.6729	16.6531	16.6319	16.6183	17.0716	17.1716	16.9759	16.7008
ATP5S	11.7328	11.6835	12.0819		11.7726	12.145	11.5695	11.4653	12.2122	12.0151	12.0672	11.6985	12.2442	12.3588	12.1033	11.9845	12.2358	12.4009	11.2797	11.0316	12.2852	11.7329	12.1777	11.3485	12.1257		11.8887	11.8805	12.2112	12.0167	11.9675	12.0256	12.2381	11.4447	12.2204	11.7457	12.1261	12.0171	12.0484	11.8418	12.1918	12.2808	12.1404	11.4557	11.5158	11.4765	11.4573	11.6542	11.9367
ATP6V1A	12.3038	12.4176	12.075		12.2519	12.1977	12.4266	13.4759	12.1569	12.1326	13.2314	12.4599	11.992	12.2421	12.3671	12.4657	11.9214	12.0855	12.1918	13.2893	12.5328	12.2843	12.4357	12.3925	12.3311	12.8968	12.3472	12.7198	11.9862	12.198	12.0943	12.51	12.2668	12.5331	12.1814	12.2493	12.1989	12.9615	12.6665	12.2614	11.9057	12.1132	12.203	12.0755	12.5624	12.4975	12.4985	12.8684	12.1471
ATP6V1B2	11.2713	11.0842	10.399			11.9289	11.6182	12.4234	11.673	11.5372	12.8746	11.4403	11.6339	11.1686	11.6698	11.212	11.3384	11.8416	11.1994	11.6502	11.5024	11.1773	11.3179	11.5947	11.3469	11.7571	11.5411	11.8082	11.6746	11.4186	11.8514	11.5505	11.3189	11.6034	11.7185	11.0465	11.5845	11.5775	12.1028	11.071	11.4356	11.6565	11.3643	11.1944	11.3788	11.7954	12.0965	11.98	11.1949
ATP6V1D	10.3968	10.1256	8.94256		9.5709	10.3201	10.368	9.91146	10.0793	10.1782	10.2766	9.7713	10.004	9.96321	10.2088	10.5391	9.90627		9.68907			10.2905	10.4298	9.96198	10.6503	10.4268	10.1846	11.1012	10.4185	10.6683	10.5528	10.8168	9.84351	10.3644	9.543	9.93294		10.2732	10.446	10.9315	10.6443	10.7106	9.97721	10.1107	10.6667	10.2784	10.4246	9.76686	10.3146
ATP6V1E1	11.3256	11.4456	11.9898		11.4401	11.2222	11.9613	12.5972	11.1625	10.6892	13.6923	10.8801	11.5623	10.5576	11.3965	11.8416	11.3031	11.7062	11.3992	11.9526	11.057	11.6023	10.5861	10.6956	11.5143	12.155	10.9635	11.2881	10.932	11.4045	11.203	11.2694	11.3057	11.8559	11.0045	11.3784	10.8752	11.9705	12.8404	11.4021	12.6434	11.7788	11.2505	11.8521	11.0744	11.3194	12.1802	12.2619	11.863
ATPAF1	12.9281	13.4155	13.4099	18.4729	13.3378	13.0613	13.3171	12.7623	13.2529	12.2073	12.8683	12.6686	13.2624	13.2871	13.3173	13.5398	12.7455	12.8211	12.7066	12.4386	12.8677	12.0669	13.1745	13.06	13.5337	12.9086	13.2614	13.1007	13.2295	13.1673	13.4615	13.2893	13.7227	13.0093	13.5742	12.9481	13.7681	13.3949	13.3512	13.491	13.2685	12.3732	12.9682	12.9685	13.74	13.1946	13.3989	12.9988	13.521
ATPIF1	9.99992		10.5651		10.6535	10.9067	9.248	10.5678				10.3841	9.72227	10.5164	9.82916	9.78374		10.518	9.27333	9.6238			9.17406	10.638	9.38817	10.2688	9.8766	10.1111	10.6057	10.1887	9.87023	10.1478	10.2523	9.89047				10.7251	10.0744	9.08354	9.42428	10.6418	10.3509				9.88751
AUH	11.3581	11.8601	12.0457		11.6066	11.0757	11.3594	11.047	11.8703	10.9646	11.257	11.0214	12.1447	11.2396	11.8857	11.8227	11.4627		10.6262	9.90009	11.4284	10.8083	11.3058	11.5479	12.154	11.3946	11.5624	11.1627	11.4703	11.5453	12.0392	10.7719	12.2025	11.6928	12.1775	11.7168	11.9481	11.4945	11.9629	11.4072	12.3444	10.7321	11.9699	11.5728	12.3182	12.231	11.9632	11.9962	11.9497
AZGP1	16.3952	16.2352	14.0596		14.0242	15.0794	14.4485	15.9393	14.5831	14.8155	17.4303	15.4502	13.6463	15.2924	15.2056	14.7324	15.025	16.7012	15.9961	17.0261	16.5675	15.25	14.312	13.9475	14.3649	15.4787	15.253	15.1649	14.9482	13.6184	14.0032	13.8165	14.655	15.238	15.0574	14.6386	15.3778	15.7866	16.4606	14.3279	14.423	15.483	14.4397	14.951	15.4047	14.7762	16.5386	17.5362	14.4674
BAG2	12.3763	12.4768	12.2224		11.6978	11.7458	12.4317	12.3938	11.8799	12.546	12.0504	12.438	12.2933	12.363	12.4168	12.4427	11.7215	12.4435	11.8229	12.2166	12.3078	12.4133	11.9439	12.5602	12.1212	12.6778	11.4309	12.2634	12.1337	12.2557	12.4309	12.6236	12.2603	12.5997	12.3555	12.7065	11.7337	12.2762	11.1222	12.7371	12.3295	12.5968	12.2648	12.6589	12.1758	12.33	11.8842	12.8475	12.2418
BAG3	14.9685	14.9025	15.4761		15.3074	15.1799	15.4665	15.5598	15	14.7603	14.9091	14.9281	14.8668	14.8776	14.9867	15.2981	15.1721	15.0928	15.682	15.9082	15.122	15.1582	15.1871	15.3182	15.1016	15.0752	15.508	15.1485	15.094	14.8107	15.4585	15.2587	15.1149	15.1393	15.33	15.4084	15.074	14.7713	15.2167	15.3083	15.4845	15.0797	15.349	15.1705	15.3007	14.7336	15.3904	14.9857	15.0684
BANF1	14.4439	15.0982	14.5949	19.0689	14.7879	14.4273	14.5168	14.4277	14.3555	14.9813	14.2588	14.7251	14.0741	14.5201	13.944	14.2555	14.655	15.145	14.5888	14.4342	14.6713	14.8489	14.1232	14.8092	13.9189	14.8762	14.4815	14.2689	14.2548	14.7543	14.4884	14.7915	13.858	14.4461	13.9094	14.553	14.4985	15.0043	14.9438	14.9088	14.7216	15.1368	14.57	14.6858	14.3693	14.7011	14.0786	14.4336	14.157
BAX	12.1392	11.6334	12.3917		11.6033	11.7174	12.4236	13.1685	11.8011	11.4662	13.1409	11.8182	12.2291	11.5539	11.7315	11.9901	11.5513	11.8072	12.11	12.0304	11.8459	11.389	11.7285	12.0019	12.1653	12.5375	12.4265	12.1523	11.9822	11.235	12.1345	12.0251	12.0003	11.7743	12.2481	12.2641	11.9085	12.1365	12.3933	12.1008	12.0257	11.4499	11.9327	11.9547	12.0806	12.0445	12.5118	12.396	12.4299
BCAM	11.4536	12.1856	11.7217		11.3166	11.8308	11.45	11.0798	11.6406	11.6892	10.9891	11.7485	12.016	11.9187	12.0538	11.9698	11.7755	11.8697	11.7637	11.299	11.397	11.705	11.8657	11.8941	12.0225	11.7707	11.5123	11.9572	11.7924	11.9875	11.9465	11.4533	11.4357	11.5816	11.6047	11.8766	12.0975	12.3025	11.3273	11.7573	12.0404	11.7071	11.852	11.9846	11.7248	12.1364	11.318	12.1337	11.95
BCAP31	13.4475	14.1579	13.9212		13.7285	12.8358	13.0388	14.4034		14.9474	14.1232	13.5285	13.2659	13.4103	13.4916	13.0278		12.9118	11.3301	14.3026	13.1152	13.4444	12.9047	13.0156	12.8567	13.8065	13.4225	13.702	12.9001	13.4955	12.6596	13.0809		13.3004	12.9794	12.8253	13.0987	13.3558	13.1257	12.7985	12.6453	13.4364	10.6007	13.908	13.9828	13.4947	12.8733	13.5958	11.3105
BCAT2	11.9516	12.5708	11.9735		11.6751	12.402	12.0254	12.0125	12.0129	11.9026	11.7796	11.3135	12.0418	12.0523	11.7458	11.9405	12.0937	11.9848	11.5149	11.6323	11.9536	12.1079	12.2873	12.2687	12.3614	11.9848	11.8726	12.0881	12.2746	12.0738	12.0163	12.1913	12.0445	12.0732	12.1173	11.7722	12.014	12.1332	11.6644	11.5235	11.6136	11.458	11.8302	11.54	12.2758	12.0966	11.9785	12.3394	11.977
BCKDHA	12.5071	12.2837	12.3441		12.0495	12.1636	12.1017	11.2051	12.1027	11.4627	11.9441	11.4849	12.548	11.5398	12.1056	12.0749	12.5844	11.7075	12.187	11.114	11.9269	11.0539	11.7364	11.656	12.4138	11.6166	11.9499	11.8513	12.3134	11.9099	11.9792	11.2469	12.5839	11.768	12.3946	11.9005	12.4269	11.9439	12.4606	11.9364	12.4005	11.4675	12.1127	11.9407	11.8162	11.8451	11.9035	11.958	12.1324
BCKDHB	12.2844	12.2602	12.2247		12.2007	12.4088	11.6471	11.6705	12.6458	11.1367	11.9253	11.9376	12.6752	11.2218	12.2283	12.1439	12.584	11.6337	12.1648	11.7907	11.8312	11.3791	11.999	12.0417	12.7426	11.5938	12.1552	11.3776	12.4354	12.2856	12.5118	11.4811	12.7139	11.9085	12.4409	12.1416	12.6543	11.8953	12.6661	11.8105	12.37	11.2092	12.2253	11.2803	12.0147	11.8842	11.9236	11.5195	12.4937
BCL2L13	12.6362	12.7187	12.7117		12.907	12.7627	13.0542	12.4467	12.7954	12.3919	12.5203	12.7645	12.3092	12.884	12.4803	12.7294	12.7174	12.9877	12.6071	12.6409	12.8879	12.7516	12.8821	12.932	12.7959	12.6564	12.6323	12.5509	12.8937	12.7393	12.8569	12.7605	13.0912	12.8971	13.0515	12.7557	12.9372	12.5617	12.3217	12.5317	12.8617	12.5494	12.8184	12.5174	12.9185	12.5574	12.8967	12.5789	12.8875
BCO2	12.5259	12.0497	12.6308		11.5669		13.1557	11.3726	12.8244		12.3986	11.43	11.6065	11.6249	11.681	11.7256	11.8565	11.9466	12.3335	12.073	11.7116		11.1883	11.231	11.9632	11.0056	11.9929	11.2298	12.1287	12.3718	13.0057	12.181	11.8272	11.5632	12.2111	11.8519	12.9601	11.9649	13.1389	12.1057	11.4238		12.0763	10.9365	12.3433	11.9258	12.4798	11.618	12.2469
BDH1	12.7141	12.0888	12.6053	17.5354	12.8035	12.2097	11.9901	11.4072	13.1766	11.2347	12.6794	11.9945	12.1708	12.4729	12.1034	12.2191	13.11	12.3228	11.205	10.7975	11.5724	10.9164	12.2762	11.8135	12.181	12.1098	11.4554	10.9751	12.0838	12.4113	12.0189	12.2946	12.8499	11.9848	12.7086	11.9607	12.5111	12.1098	12.6282	11.5992	11.9735	11.5665	11.8564	11.7924	11.7545	12.414	11.8619	11.4232	12.3616
BGN	12.0276	13.1055	12.7821		12.563	12.8487	13.4674	13.0768	12.4068	12.8544	12.2795	12.9008	12.7319	12.3254	13.1838	13.3589	12.557	11.7236	13.8209	13.5179	12.4604	11.4269	13.335	12.7611	12.4134	12.2458	12.8821	12.6335	13.0615	11.9729	13.5361	13.0576	12.8507	12.9259	13.3061	12.9816	12.8009	11.7609	12.7989	12.5035	12.6912		12.9557	13.2797	13.4374	12.8192	13.5575	12.7366	12.107
BIN1	16.3988	16.9024	16.9953	21.1253	16.6437	16.6882	16.9646	16.734	16.5313	16.7118	16.3869	16.7621	16.1701	16.8477	16.6584	16.8723	16.719	16.8215	16.5117	16.768	16.8317	17.319	16.5907	17.0826	16.8122	16.986	16.7411	16.832	16.6854	16.875	16.7742	16.9669	16.8231	17.4026	16.7586	17.3482	16.551	16.5198	16.4079	17.019	17.2258	17.4283	16.9468	17.2488	16.8986	17.2334	16.9847	17.309	16.6477
BLMH	14.224	13.7079	13.3129		12.584	13.6373	13.075	14.2055	13.25	13.7287	15.5277	13.5666	13.1178	13.997	12.9296	13.2013	13.2332	15.2256	13.6713	15.5562	13.9678	13.4208	13.1646	13.137	13.3113	13.7151	13.5081	13.4063	13.9971	13.2086	12.8797	12.5549	13.0256	13.4995	13.5254	13.0803	13.8472	13.7192	14.0952	13.0313	13.2399	13.6485	13.0881	13.4579	13.61	13.3425	14.1218	15.2076	13.0575
BLVRA	13.8146	14.4248	14.5828		14.7785	14.1115	14.5382	14.3492	14.1751	14.1788	14.3372	14.2057	14.3521	14.2687	14.4163	14.479	13.9539	13.8764	13.6343	13.8381	14.0742	14.4485	14.2847	14.4764	14.3833	14.4571	14.0732	13.9633	14.1253	14.4424	14.5833	14.3037	14.5002	14.6935	14.1415	14.6515	14.3626	14.3452	14.5165	14.7814	14.5471	14.4496	14.4144	14.702	14.2596	14.3892	14.5158	14.2137	14.457
BLVRB	12.9786	12.4615	12.1321		12.6242	13.2275	12.7896	13.0865	12.87	13.5397	12.8049	12.8154	12.6933	13.2614	13.0548	13.0491	13.1506	13.8503	12.9435	13.2321	13.1972	13.0233	12.6463	13.0572	12.4769	12.83	12.3336	13.1525	13.0043	13.0411	12.1635	12.621	13.1956	13.2284	12.5358	13.1916	13.0057	13.0427	12.5818	13.1121	13.2762	13.4332	12.8861	13.1388	11.9161	12.4852	12.833	13.1263	12.3601
BNIP1	13.866	13.4827	11.903			13.2723	12.8995	13.3304		13.1229	12.4043	12.9954	11.6923	13.6414	13.3627	13.8317	12.0887	13.4606	12.469	13.037	12.7381	13.8209	12.6745	13.5017	12.5769	13.0405	12.3859	13.2349	12.0996	13.6024	11.992	13.4914	12.5241	13.0393	12.6232	13.4505	12.7527	13.2822	12.7255	13.5999	12.8063	13.1852	11.5475	13.4795	12.7135	13.7556	12.7465	13.2238	11.5553
BNIP3	13.9624	10.6151	11.5315		10.8907	12.535	12.1188	10.026	9.94707			13.9422		12.5041	13.2744	12.6749		12.0509		12.334		13.1241		13.1496	10.3541	13.8779		11.6751		15.2525		13.1517		13.9215		13.9042	11.6453	14.3991		12.6159		14.9908	10.1166	15.6414	11.497	14.5078	10.7131	14.27	9.66652
BOLA2	13.0138	12.5104	12.537		13.0967	12.6834	12.6202	12.8222	12.4525	12.8743	13.0425	12.7405	12.4414	12.8567	12.6372	12.5406	12.1428	12.6477	12.1257	12.5888	12.5014	12.9242	12.9313	13.337	12.5601	12.3613	12.0209	12.2252	12.4639	13.1783	12.8119	13.4936	12.9063	13.2385	12.968	13.0383	12.4292	12.8458	12.3079	13.1627	12.4082	12.2278	12.6725	12.7584	11.7029	12.8825	12.6257	12.9003	12.7005
BPGM		11.6268	11.457		10.6643	12.8138	11.6886	12.1861	11.7781	12.4681	11.358	12.017	10.6626	11.6071	11.7334	12.1653	10.55	11.6956	10.725	11.2457	11.4217	12.2775	10.9139	11.5672	10.7987	11.5605	10.5652	11.4496	10.8117	11.6305	9.7223	10.9449	11.7636	12.1379	10.2477	11.7062	11.5601	11.5618	10.3169	11.9969	11.3104	12.0724	10.5136	11.6122	10.4826	11.4952	11.4982	11.9447	10.4575
BPHL			11.1766		11.6949	11.3582	11.1337	10.5569	11.8959	9.96832	11.1703	11.2573	10.9654	10.5139	10.7578	10.9458	10.9443		10.8311				10.393	10.6395	11.2938	11.7434	11.9253	11.2703		10.8818	11.1286		11.5704	11.4014	12.0561	11.4491	10.6346		10.9769		11.0711	11.4179	11.1722	10.7633	11.9018	12.0939	11.765	11.791	11.7539
BPNT1		10.361	10.6684		9.9653	10.9068	10.5141	10.7076	10.8149	10.7917	10.9227	10.7145	10.1794	10.4213	10.2785	10.3308	10.289	10.4872	10.4656	10.4297	10.7291	10.9896	10.4307	10.3349	10.3777	11.2259	10.5629	10.4174	10.7805	10.7778	10.5826	10.9944	10.9578	10.477	10.5138	10.6662	9.93841	11.0801	10.5613	9.7726	10.462	10.3311	10.5652	10.6287	9.94412	10.3117	9.85592	10.9345	10.2138
BRCC3	10.8463		10.5581			10.6073	10.8392		10.8282	11.0992	11.1411	10.7378	11.2249	10.4812	10.4119	11.3257			10.2634		10.3242	10.5872	10.572	10.646		11.255	10.4744	10.5516	10.4802			10.7985	11.6052	11.6051	10.3675	10.9019	10.1455	10.8064	10.7051	11.2348	11.0509		11.5416	11.0042	10.8854	11.4068	10.6664	11.1648
BRE	9.98372	10.0441	9.98868		9.67415	10.2756	9.43908	9.93547	9.90416	9.32149	10.1612	9.02763	9.47494	9.56415	10.0298	9.61105	9.8835		9.44694	10.2758	10.0435	9.94747	10.2129	9.38955	9.60853	9.61558	9.46742	9.54776		9.69984	10.4518	9.67329	9.84401	9.15675	9.66315		10.0735	8.73501	9.64074	9.622		9.48285	8.94601	8.86593	10.2677	10.3612	9.92625		9.81452
BSG	15.0156	15.0569	14.9175		14.0857	14.881	14.8735	14.2549	15.0322	14.8375	15.0999	14.6507	14.7329	15.02	14.9791	14.6466	14.829	15.2456	14.1738	14.4451	14.6351	14.7096	15.0503	15.2957	14.9772	14.926	14.4295	14.7996	14.8166	15.1872	15.1504	15.0601	14.9461	14.9934	15.0973	15.1846	14.8035	14.7466	14.7805	14.448	14.9364	15.1102	15.0106	15.3817	15.1151	15.5726	14.9482	15.2267	15.3851
BST2	13.1985	12.6232	13.2286		13.7394	13.6534	13.0449	12.2695	12.828	12.1013	12.4823	12.9606	13.5095	12.9468	12.9981	13.3281	13.4434	12.9494	13.0346	12.5045	13.2054	12.2955	13.3213	13.0181	13.6367	12.8346	13.2907	12.4903	13.6515	13.149	13.7414	13.0201	13.4775	12.941	13.2298	13.019	12.8767	13.4398	13.1201	12.7788	13.9407	13.1834	13.627	12.8548	13.9205	13.2246	13.4813	13.3619	14.0136
BTF3		12.3538				12.3044	12.5339	13.2197	11.5561		12.9123	12.5903		11.7352		12.0348				12.3898		11.8124		11.8093		12.7883		11.6173		12.173		12.213		13.5948		11.942		13.0746	14.3212	12.5085				12.179		11.9408
BZW2	14.7054	14.5501	14.221		9.89966	14.36	14.4381	14.3842	14.4566	14.5787	14.864	14.731	14.5621	14.8517	14.6675	14.6536	14.6657	14.8385	14.4468	14.3962	14.6641	14.5371	14.5901	14.8809	14.6341	14.4211	13.9144	14.3903	14.6765	14.5146	14.6845	14.4642	14.2737	14.5087	14.3059	14.2761	14.4845	14.2956	14.3285	14.623	13.8343	14.2918	14.1313	13.8661	13.9079	14.4523	14.7275	14.6965	13.6654
C10orf71	12.2163	11.2445	12.1623		11.0505	11.1885	11.0714	11.0273	10.3926	12.1475		10.9632	10.3346	11.0035	10.365	10.148	10.8518	12.2966	11.8217	12.917	11.8199	12.1196	11.8225	11.4226	10.187	10.4221	10.7954	11.3526	10.4637	10.0727	9.58401	10.6632	10.2902	11.4821	9.5188	10.671	11.2767		9.73366	10.7884	10.248	11.0457	10.4836	10.0725	11.1156	11.854	10.4713		10.1151
C11orf54	12.9737	13.0062	12.8965		12.8728	12.9848	12.8888	12.6907	12.8111	12.9035	13.2022	12.5646	12.9123	13.1534	12.7072	13.0218	12.8055	12.9041	12.2274	12.9919	13.3341	13.3839	13.0362	12.9343	13.0327	12.7844	12.403	12.3353	13.1673	12.8297	12.6399	12.7089	13.1276	13.0876	13.2976	13.017	12.6218	12.7223	12.6544	12.3593	13.0837	12.8864	12.6336	12.7608	12.9829	12.6065	12.9776	13.2768	12.8644
C11orf68	12.0909	12.3533	12.3487			12.5241	12.2149	11.8862		12.4821	11.9384	12.2144	12.284	12.6957	12.3243	12.3982	11.9835	12.0543	12.128	12.7456	11.8898	12.3152	12.705	12.2651	12.5637	12.5385	12.8505	12.5586	12.6462	12.4021	12.6747	12.4924	12.5313	12.6307	12.3832	12.6401	12.362	11.9514	11.9073	12.4879	12.4712	12.7122	12.4295	12.655	12.6633	12.4846	12.5018	12.4159	12.7179
C11orf73	12.2705	12.4075	12.1764		12.6141	12.2093	11.9451	11.7449	12.0509	11.8772	12.3494	12.2721	11.993	12.1115	12.298	12.0317	11.9178	12.4064	11.9569	12.1898	12.2331	12.1842	12.4242	12.1008	12.1983	11.7728	11.8663	12.1829	12.1662	11.9857	12.184	12.2869	11.9645	12.5266	12.335	12.3029	11.8437	11.7762	11.5877	12.2236	11.6721	11.8509	11.9666	11.7105	11.8921	11.5804	11.3345	12.2769	11.7531
C12orf57							7.13898	7.8648			7.25292																		8.30907	8.00818										7.4869
C14orf159	16.0321	16.0472	15.9764		15.9821	16.238	16.2074	15.4966	16.6531	15.5643	16.0443	15.5732	15.7565	15.4586	15.3603	15.5116	16.0366	15.8766	15.4821	15.1201	15.5949	14.7484	15.6897	14.966	15.7474	15.0106	15.4397	15.1941	11.2493	10.5146			15.6761	15.0216	15.5966	14.983	10.0886	10.1136	13.1323	10.5804	16.6006	16.0161	16.3293	16.0601	17.0676	16.3181	16.593	15.9455	16.497
C14orf166	11.2795	11.4474	11.0843		10.9041	10.7832	11.0476	10.6212	11.2447	10.5967	10.6617	11.0802	10.7457	10.7685	10.7843	10.7103	10.6601	11.3749	11.2652	11.5929	10.459	10.7459	11.3959	11.2909	10.9351	11.561	11.1706	10.6793	10.5233	10.9884	10.5956	11.0812	10.3623	10.8992	10.7618	10.9733	10.6258	10.6596	11.02	11.2362	10.2431	10.4905	11.0122	10.3388	10.3827	10.5353	10.4298	10.9599	10.5777
C16orf13	9.9325	11.6347	11.3478		11.914	11.7666	11.8326	11.3906	11.2754	11.3365		11.875	11.2062	11.8434	12.0792	11.0685	11.2043	11.4978	10.7606	11.7299	11.3269	11.3488	11.2088	11.8339	11.0151	11.5881	11.466	11.4691	11.577	11.4813	11.4148	11.6678	11.2769	11.6528	11.4758	11.6163	11.9492	11.5537	11.6459	12.1972	11.7559	11.9167	11.427	12	11.7065	11.9117	11.5689	12.189	11.9878
C1orf123	12.9849	12.9127	13.1073		13.0206	12.9966	13.1231	12.9119	12.5266	13.0339	12.6518	13.2106	12.8399	12.8205	12.9278	12.8906	12.7259	13.1672	12.6836	13.009	13.1757	13.3694	12.7498	13.0196	12.713	13.0346	12.9732	13.0345	12.4439	12.5168	12.3403	12.5887	12.9154	13.2734	12.6713	13.0273	13.3414	13.2329	13.0324	13.3652	13.1187	13.3225	12.9962	13.11	13.1467	13.3696	12.7877	12.9614	12.9693
C1QBP	15.8168	16.2069	16.4716		16.623	15.7009	16.1666	15.8947	16.1125	15.5383	15.9798	15.6731	16.2149	16.2242	16.214	16.4718	15.8532	16.2049	15.5243	15.796	15.8296	15.9517	16.0868	16.2374	16.2454	16.1412	16.0726	15.7713	16.141	16.3288	16.2445	16.3188	16.3369	16.2309	16.178	16.0521	16.3183	16.3315	16.3409	16.0443	16.4894	16.0908	16.1549	16.3341	16.8132	16.6176	16.4569	16.373	16.555
C1S	9.87722	9.46188	9.54718		9.75914	10.7198	9.71262	11.0956	9.25778	9.09772	10.586	9.98361	9.87531	9.50037	9.69436	10.1732		10.2708	9.1521	9.31388	10.2493	9.38755	9.35106	9.11295		9.82456	9.40913	9.63742			9.49795		9.74938	9.38517	9.36302	9.54102		10.1982	10.407	10.1977	8.95455			9.22065			9.69597	9.25558	10.1019
C20orf27	11.1665	11.1831	11.2193		11.5492	11.1908	11.1926	10.8867	10.3631	10.7252	11.8011	10.67	10.9678	10.4951	10.805	10.9918	11.1298		10.5816	10.5891	11.107	10.5648	11.3312	11.0253	10.8444	10.0237	10.5193	10.3466	11.0838	10.7002	10.8278	10.9984	11.0624	10.7449	10.7429	11.0612	10.5965	10.3262	10.9748	11.2648	10.6884	9.98465	10.9049	10.3328	10.9178	10.9603	10.8718	11.1822	11.1091
C2orf47	11.4928	11.1365	11.0316		11.3342	10.8959	10.3709	10.3309	11.4167	10.7712	9.42501	10.7085	11.1412	11.5944	11.2598	11.0102	10.1375	10.6156	10.676	10.0825	11.5697	10.7272	10.7623	11.1973	11.5168	10.8301	11.029	10.7715	10.9558	11.287	11.4436	11.1963	11.2592	10.508	11.0115	10.7354	10.9225	11.0177	10.7279	11.3399	10.1584	10.1483	10.4263	9.76387	10.6434	11.0657	10.6408	10.5533	11.1271
C3	15.3625	15.1858	15.2184	16.7918	14.9853	16.4093	16.1815	17.0297	15.3462	15.6453	16.6153	16.3208	15.3437	15.1051	15.6924	16.0542	14.5169	15.1534	15.1373	15.3322	15.8105	15.9321	16.0029	15.7299	14.6523	14.8054	15.0048	15.6534	14.6788	14.1613	14.4848	14.5914	16.0073	15.6775	15.3409	15.3776	15.6022	16.1142	15.956	16.2684	14.8208	14.6936	14.5311	14.5313	15.2572	14.8287	15.5152	15.6054	14.4422
C4A	12.8839	12.9853	13.2038		13.4801	13.7224	13.8796	14.6473	13.0218	13.3852	14.29	14.1103	12.936	12.3877	13.3911	13.744	12.5379	12.9391	12.9503	13.0246	13.3604	13.4597	13.4074	13.3305	12.011	12.2179	12.2174	12.8016	12.3898	11.7626	12.3182	12.4934	13.9495	13.5053	13.095	13.278	13.6992	14.2335	14.0096	14.4803	13.1679	13.2182	12.7373	12.9673	12.8642	12.452	13.0921	12.929	12.5123
C4BPA	9.6684	8.89054	9.28868		10.3491	10.658	10.5301	11.5168	9.93888	11.108	11.5628	11.3386	9.64964		10.6557	10.6753	9.76982		9.90666	10.4629	10.8893	10.6577	10.8746	10.867	9.44312	9.22051	8.52708	9.73783	10.232				10.8267	10.6722	10.1327	10.6363	10.6122	11.0454	10.7998	10.71	9.85816	9.73131	9.90002		9.82929	9.15614	10.3176		9.78608
C6orf203	11.5349	12.125	11.8483		12.1206	12.4071	11.9934	11.6767	12.5361	11.5691	11.1214	12.048	12.3029	11.7532	12.3314	12.475	11.1354		10.4516	9.97274	10.6754	11.7729	11.8805	12.1394	11.7527	11.2116	10.571	11.876	11.5301	11.9639	11.452	11.8206	12.3199	11.8432	12.2212	11.3549	11.1924	11.5808	11.585	11.6855	11.7576	11.1342	11.0591	11.4365	12.128	11.4991	12.3844	11.8189	12.3678
C8orf82	10.7932	9.4113	10.6926		11.1376	10.2617	10.86	10.3182	10.7378	9.56008	10.4936	10.1545	10.9216	11.1515	11.072	10.8236	11.0046		10.7473		10.4698	9.99493	10.7592	10.6331	11.0068	9.93191	10.9805	9.92757	10.6373	10.8098	10.3108	9.94745	11.2261	10.1952	10.7768	10.7419	11.0433	10.7753	10.9133	10.5839	11.4774	10.1037	10.511	10.6194	10.6834	11.3951	10.7203	10.9938	11.0432
C9	11.767	11.7731	12.2049		11.9759	12.1535	12.0731	12.9161	10.8532	11.7713	11.8623	12.0006	11.5938	11.8206	11.8182	12.0632	10.7516	11.6108	11.7028	11.311	11.9324	12.207	12.0162	11.878	11.2825	10.7213	11.3274	12.2476	11.4865	10.5796	11.1709	10.9424	11.9198	12.1236	11.1223	12.0174	12.0738	12.3089	12.0191	12.5118	11.5716	11.3537	11.5912	11.1415	11.7155	12.3389	11.6417	11.965	10.7896
CA1	16.1803	16.6091	16.8133	20.4919	16.6515	18.351	17.7807	17.9861	17.418	17.5756	17.1873	17.7485	17.274	16.668	17.1784	17.8891	16.5188	16.8742	16.7165	16.356	17.5023	18.01	17.659	17.1781	16.1511	15.8532	15.6345	16.4754	16.8986	16.0966	15.6049	15.7938	18.1975	17.7877	16.91	17.1786	17.3538	17.685	16.6354	17.8799	17.1784	17.1002	16.1551	16.5763	16.1782	15.9883	17.1386	16.6888	16.5807
CA2	16.9541	17.0958	17.1572		17.1174	17.6584	17.5361	17.4635	17.1826	17.1757	17.0606	17.2723	17.2473	17.2907	17.1844	17.5487	16.92	16.9982	16.4694	16.7754	17.3045	17.7678	17.3182	17.4246	17.0506	17.2547	16.5717	16.5437	16.9494	17.0592	17.0945	17.1799	17.6416	17.5979	17.3047	17.3685	17.4487	17.2621	16.98	17.4677	17.1774	17.154	16.8361	16.9888	16.8693	16.9105	17.0333	16.867	16.8516
CA3	21.1793	20.5819	20.9217	22.2441	20.759	20.9053	21.5341	20.7482	20.9883	19.8937	20.7895	20.1624	20.8822	20.1029	20.3065	20.5065	21.3517	20.3712	21.0743	20.7756	20.792	20.6177	20.8092	20.3957	21.2205	20.5613	21.3303	20.3755	20.7578	20.0376	20.9042	20.1803	21.0548	20.5868	21.1099	20.6497	21.2594	20.1972	21.0945	20.5218	21.5178	20.6787	21.2589	20.561	21.5465	20.6487	21.2595	20.3585	21.0806
CA4	12.8032	12.4503	12.4312		12.5912	13.3526	12.1837	12.2236	12.2798	12.0309	13.1897	12.4029	12.5024	12.4212	12.2493	12.2831	13.1095	12.808	11.9097	12.0028	13.2804	12.4293	12.7583	12.4286	13.5444	12.6882	12.3912	12.3729	12.9548	12.803	12.9937	12.1145	13.0357	12.5869	13.0676	12.6278	13.5396	13.187	12.7931	12.3548	13.3012	13.0808	13.3381	12.5564	12.8365	12.5439	12.7314	13.6144	13.3237
CAB39	13.0491	13.3432	13.2335		13.5171	13.3214	13.5098	13.7029	13.0072	13.3179	13.2893	13.5013	12.8991	13.5453	13.5476	13.6822	13.0564	13.3827	12.7562	13.1817	13.038	13.4588	13.0289	13.4165	13.3125	13.5126	12.8898	13.4802	13.226	13.4775	13.341	13.5293	12.9159	13.7698	13.0029	13.4685	13.4839	13.4673	13.2541	13.8962	13.4126	13.7453	13.2962	13.3998	12.2987	13.1879	12.7701	13.102	13.1246
CACNA1S	13.5202	13.9925	13.2606		13.345	13.3371	12.9508	12.7094	13.1654	13.6502	12.5797	13.3152	13.0737	13.6879	13.0905	13.1795	13.2344	13.767	13.0994	13.3315	13.425	13.8769	13.123	13.3379	13.1058	13.8839	13.3267	13.691	13.3803	13.717	12.9733	13.6039	12.8713	13.3118	13.0923	13.3672	13.1722	13.2501	12.5181	13.4466	12.4314	13.6895	12.6813	13.4164	12.4113	13.6082	12.7939	13.2213	13.098
CACNA2D1	14.7095	15.3216	14.8803	16.9734	14.277	14.8973	14.6628	14.7076	14.7165	15.2234	14.298	14.939	14.4992	15.2216	14.7005	14.8202	14.7498	15.4476	14.5129	14.8606	14.8387	15.3683	14.7123	14.9746	14.7639	15.0079	14.5839	14.9642	14.8055	14.9515	14.7532	15.1504	14.722	15.0607	14.6472	15.0346	14.7654	14.8368	14.3329	15.0685	14.8063	15.2884	14.7167	15.0624	14.5222	14.894	14.7018	14.867	14.6555
CACNB1	13.7884	14.4431	13.9006		13.9493	13.4271	13.5878	13.1496	13.6094	14.2858	13.2655	14.0232	13.6867	14.2532	13.8917	13.8937	13.7724	14.2212	13.3654	13.5608	13.9173	14.5016	13.5925	14.2247	13.7001	14.2498	13.5068	14.0151	13.6192	13.8158	13.6202	13.9472	13.112	13.9007	13.6712	13.9669	13.5603	13.7903	13.4563	14.109	13.7113	14.4953	13.8009	14.2465	13.3692	13.8885	13.556	13.9329	13.6583
CACNG1	14.5806	14.6702	13.6561		12.488	14.3404	14.2422	14.362	13.934	14.9201	13.7747	14.7339	13.7781	14.8976	14.1876	14.2298	14.1716	15.1874	14.139	14.4529	14.4335	15.0726	14.0803	14.8633	14.5781	14.8072	13.6897	15.0418	14.1589	14.1314	14.0673	14.7982	13.9426	14.4456	14.0477	14.3403	14.0829	14.5167	13.688	14.8387	14.0339	14.4161	13.2976	14.1668	14.3429	14.4309	14.3242	14.2329	13.0783
CACYBP		11.2717	11.4926		11.7194	11.1872	12.2609	12.1167	10.5903	11.4774	11.7478	11.6903	10.7373		11.7665	11.886	11.1642		11.5323	12.1737	10.6609		11.2386	12.29	11.4741	12.0359	12.1229	12.403	11.4212	12.0386	12.1381	12.3298	11.1545	11.4787	11.2448	12.1016	11.3101	11.9797	11.4286	12.0812	11.0575	11.7487	11.2012	12.0299	11.2632		11.5756		11.3658
CALCOCO2					9.65422	9.77238	9.02139		9.40358		9.29538		9.20603		9.41214	9.23325			8.2403		9.65072	9.23975	9.00964		9.65393		8.78203		10.5601					8.87712	9.98776			8.83181	8.94317		10.2155		9.92913	9.66979	9.40539	8.44756	9.56241	9.84338	9.76133
CALD1	13.1656	13.7054	13.8609		13.234	13.8085	13.7198	13.323	13.3306	12.8987	12.7733	14.0126	13.8468	13.2284	13.8187	13.8539	13.4728	13.111	13.5871	13.3212	13.5703	13.0825	13.9433	13.4529	13.9578	13.1787	13.3237	13.8645	13.4634	13.2587	13.5163	12.6924	13.3749	13.0644	13.7108	13.3611	13.1909	13.0122	13.2528	13.4859	13.795	12.97	13.4859	13.1473	14.0173	13.6628	13.3362	13.8127	13.6597
CALM1	17.3845	17.3149	16.7694		16.8877	16.7633	17.0718	17.9127	16.5542	16.956	17.4446	16.8101	16.1373	17.2949	16.5172	16.9222	16.7468	17.2613	16.9346	18.0119	17.0999	17.2297	17.0012	17.0965	16.7965	17.6417	16.7016	16.8033	16.8992	16.854	17.0833	16.9624	16.8888	17.3782	16.9782	16.9524	17.1524	17.3236	18.3528	17.2422	16.7217	16.5761	16.5373	16.7809	16.7035	16.8403	17.0511	16.7648	16.4346
CALML3							9.34596	10.8029	9.31618		11.4986									11.2083				9.57569		12.0304	8.04453										10.0529	11.592	13.7442
CALML5	13.4231	13.197	10.5302		12.6769	10.7861	12.4648	13.6389	12.2087	10.9446	14.5145	12.7598	10.2112	12.6354	11.8518	10.9437	13.0058	13.516	13.3823	14.8701	14.9093	12.6218	11.7843	10.8737	13.3622	14.4286	12.7245	12.2019	12.0956	11.3446	10.8441	11.3847	11.1452	15.312	11.4384	12.3708	12.8152	14.0994	16.0572	11.9082	10.8098	12.3422	11.7926	12.5314	12.6187	10.8246	12.3924	12.4574	11.0895
CALR	14.943	14.7388	15.0739	20.562	15.0658	15.0296	15.2133	15.7432	14.7159	14.6981	15.9978	15.0945	14.7023	15.0341	14.7205	15.0569	14.6818	15.1689	15.2492	15.6023	14.9195	15.1072	15.0807	15.3416	15.0951	15.6432	15.1829	15.0756	14.6864	14.7607	15.0888	15.1706	14.9974	15.4247	15.1941	15.0202	14.8364	15.3823	15.5566	15.4757	15.0324	14.6739	14.6709	14.7048	15.0526	15.2584	15.2085	15.4203	14.8225
CALU	14.8381	15.0953	15.0276	19.8261	14.9495	14.7661	15.1175	15.3038	14.9083	14.85	14.884	15.1044	13.8412	14.3799	14.5473	14.7878	14.7732	14.9114	15.0499	15.0701	15.2635	15.3806	15.414	15.6629	14.9061	15.071	14.6192	15.0297	14.9303	14.9849	15.2543	15.6181	15.1792	15.5342	15.2502	15.4501	15.0528	14.6948	15.1615	15.4386	14.9704	14.3622	14.7735	14.8407	14.8431	15.0559	15.0291	15.216	14.1951
CAMK2A						11.0622	10.9655	10.8627		11.4243	11.464	11.157	11.5877	11.066	11.1309		11.4919	11.0237	11.4303	11.1255	11.6671	11.8846	11.3573		10.6967		11.9653	11.1885	11.9249	10.7208	11.4423	11.0222	10.9929	11.294		11.3682		10.9007	11.1468	11.1341	11.4448	11.5854	11.884	11.3001	10.4679	11.7767		10.4105	10.0987
CAMK2B	14.8823	14.9979	14.5764		13.0309	14.7623	14.885	14.7356	14.6947	15.2488	14.5851	14.9251	14.8262	14.9737	15.0303	14.756	14.9887	15.1186	15.4438	15.5416	15.1618	14.9659	14.9692	14.8399	14.3915	14.5612	14.5357	15.275	15.0419	14.9983	14.8381	14.7439	14.4846	14.7047	14.7336	14.7018	14.3779	14.0532	14.3249	14.6687	14.3533	14.7953	14.6776	15.0485	14.5925	15.1344	14.6572	14.6379	14.5059
CAMK2D	13.731	13.6522	14.0359		14.1993	13.1665	14.1786	14.2285	13.8169	13.4312	13.869	13.8488	13.8306	13.6168	13.9035	13.4561	14.4277	13.907	14.912	15.0591	13.7404	13.4446	13.8216	14.0326	14.1252	13.6073	14.8838	14.4082	14.0831	13.8722	14.0527	14.1365	13.8314	14.2108	14.1154	14.2239	13.5859	13.4808	13.5082	14.0704	13.8494	13.3966	14.343	14.0897	13.9008	14.1091	14.2699	14.1614	14.0477
CAMK2G	14.9924	15.2109	14.724		14.7433	14.7796	14.5148	13.9084	15.0664	14.9766	14.8174	14.5908	14.7213	14.5748	14.7068	13.7422	14.8622	14.8166	14.3956	14.2091	15.097	14.8468	14.6727	14.3588	14.9507	14.686	15.007	15.0937	15.1741	14.7991	14.886	14.7385	14.7151	14.6113	14.9244	14.5626	14.9378	14.5858	14.5245	14.4823	14.5974	14.8042	14.8985	14.7827	14.8464	15.0001	14.8976	14.9698	15.0554
CAND1	12.0339	12.5844	12.4308		12.7152	12.8574	12.7955	13.3792	12.074	12.3998	13.3143	12.6626	12.3452	12.5661	12.4907	12.7755	12.0238	12.5038	12.066	12.646	12.4957	12.4141	12.419	12.6001	12.2687	12.8757	12.812	12.8716	12.3136	12.3999	12.418	12.6862	12.5086	12.7666	12.3605	12.6816	12.3393	12.8093	12.8155	13.044	12.0075	12.6141	11.9039	12.5061	12.582	12.8592	12.8238	12.8384	12.3614
CAND2	13.9318	14.5421	14.1689		14.4059	13.9677	14.1697	14.0745	13.895	13.9799	13.6049	13.825	14.1586	14.2389	14.4331	14.2696	13.7363	13.8297	13.9742	14.3632	13.6622	13.7637	13.9094	14.096	14.1732	14.2786	14.0692	14.1171	13.8006	13.6545	13.6857	13.9822	13.7783	13.9926	13.7061	14.0958	14.2251	14.0825	13.7093	14.2197	14.204	14.4561	14.3695	14.4967	13.5178	14.063	13.8755	14.166	13.5886
CANX	14.4172	14.4644	14.6612		14.4376	14.3718	14.6982	14.9681	14.2706	14.2189	15.4568	14.6455	14.52	14.5682	14.5632	14.6709	14.4638	14.5627	14.6142	15.1065	14.5509	14.5326	14.7562	14.5279	14.5471	14.7406	15.1346	14.5464	14.7371	14.4584	14.8294	14.5547	14.6461	14.6034	14.7035	14.7122	14.5528	14.5383	14.8765	14.2724	14.7322	14.1943	14.8393	14.4789	14.7906	14.4363	14.9123	15.0315	14.7008
CAP1	13.9666	13.1205	13.3948	18.7109	13.4077	13.4588	13.8301	15.0971	12.75	12.5757	16.8297	13.76	13.6682	13.3388	13.8003	13.9964	13.4883	13.4501	13.9196	14.2601	13.6288	13.3362	13.5103	13.6042	13.7295	14.4986	13.3185	13.8213	13.521	12.4699	13.2776	13.3321	13.6001	13.8551	13.6443	13.5482	13.9354	14.5955	15.2621	13.6531	13.4119	13.2638	13.248	13.4273	13.689	13.5201	14.366	15.4327	13.6147
CAP2	14.8788	15.681	15.3873	17.1201	15.4599	15.3663	15.3407	15.045	15.1852	15.4815	15.1365	15.3843	15.3361	15.3825	15.3145	15.3744	15.479	15.2807	15.3437	15.4634	15.4075	15.446	15.1994	15.1417	15.203	15.4509	15.3705	15.3411	15.4339	15.5854	15.3979	15.4593	15.3219	15.4026	15.2651	15.3616	15.481	15.5047	15.0163	15.5632	15.4291	15.8141	15.5333	15.73	14.9693	15.2252	15.2127	15.3727	15.266
CAPG			12.1375		11.8494		11.2879	13.5802			13.88						12.1018	12.3948	12.5058	13.2529			11.0565	11.5155		13.2226	12.1136	12.0743	10.7397					11.4196		12.3818	11.801	13.0831	13.5143	11.7415	10.9449	12.2788	11.6836	11.2763		12.4745	12.3243	12.9754
CAPN1	14.9623	14.9595	14.1076		13.9117	14.8561	14.6806	15.0997	14.6663	15.059	15.8035	15.1506	14.3664	14.9287	14.7853	14.7186	14.6396	15.3529	14.8013	15.4571	15.1366	14.8889	14.8444	14.8993	14.986	14.9897	14.5307	15.1123	14.9778	14.858	14.6708	14.8321	14.7743	14.828	14.7901	14.708	14.9872	14.6989	14.6723	14.653	13.4748	14.2191	13.6104	13.7594	14.3855	14.7812	14.7853	15.2553	14.3363
CAPN2	14.8698	14.7118	14.8514		14.753	15.0325	15.3954	15.0538	14.9248	14.8417	14.784	14.9514	14.9135	14.8981	14.9471	15.0838	14.0514	14.8869	14.5912	14.7599	14.8555	14.9864	15.4978	15.337	15.0262	15.0863	15.7139	15.4024	15.0115	14.5907	15.1467	14.9718	15.1573	15.2494	15.1743	15.2654	14.9376	14.4312	14.581	15.0846	14.7516	14.3979	15.1551	14.2685	14.7354	14.8845	14.8044	14.6352	14.8563
CAPN3	15.1803	15.6141	15.4011		15.2486	15.0703	15.2361	15.0644	15.0546	15.3728	15.0245	15.3066	15.2458	15.5724	15.2765	15.3204	14.9441	15.365	14.9175	14.88	15.3792	15.5632	15.4677	15.7041	15.2097	15.3965	14.8706	15.4001	15.311	15.5037	15.3132	15.5197	15.3603	15.622	15.4421	15.4724	15.3172	15.3846	15.0225	15.6147	15.0989	15.6539	15.1563	15.3947	14.7886	15.4305	15.2389	15.2367	15.0684
CAPNS1	13.5411	13.2623	13.4418		13.2047	13.7688	13.9615	13.9674	13.6456	13.5421	14.1038	13.5013	13.8613	13.561	13.6783	13.7231	13.6929	13.5991	13.4869	13.4572	13.8697	13.9348	13.5965	13.8739	13.5469	13.3215	13.3591	13.6516	13.2779	13.226	12.9806	13.0094	13.5639	13.6849	13.6608	13.7133	13.4407	13.5358	13.7577	13.5025	13.1167	13.1969	12.6111	12.6867	12.6435	13.2054	13.4577	13.5137	12.9559
CAPRIN1	12.7599	12.9438	13.0882		12.3272	12.5457	12.8807	13.615	12.6466	12.5552	13.195	12.4754	12.4614	12.8308	12.7426	12.9755	12.5851	12.9875	12.9769	13.2513	12.8397	13.1261	12.9588	12.8005	13.0532	13.1506	13.0286	13.1564	12.6348	12.5662	12.9406	12.8297	12.7399	12.705	12.8681	12.8515	12.5366	12.824	12.8713	13.0637	12.9949	12.5737	12.584	12.8444	12.9645	12.9778	13.0548	12.8	12.6828
CAPZA1	11.6938	11.6664	12.436		13.135	11.9591	11.4928	13.2841	10.521	11.4588	13.6293	11.9943	11.0931	10.9699	11.2662	11.5825	11.9469	12.0669	12.1084	12.8415	12.0504	11.8979	11.0542	12.0078	11.3072	12.7567	12.2215	11.8469	11.7793		11.7957	11.6294	11.3346	11.9333	11.1165	11.5553	11.6581	12.6408	12.893	12.2663	11.1441	11.9801	11.2401	11.3254	11.5318	11.5045	11.377	12.7148	11.7053
CAPZA2	15.5582	15.9377	15.5075	20.4464	15.7737	15.4184	15.4896	14.9862	15.6646	15.5721	15.6295	15.7569	15.3019	15.7189	15.2587	15.3138	15.5391	15.9562	15.6409	15.4484	15.7626	15.7796	15.8381	15.789	15.9026	16.0419	15.8	15.7451	15.8939	15.6369	15.9245	15.7857	15.8146	15.5345	15.7319	15.7027	15.8309	16.0044	15.7205	15.866	15.2998	15.6183	15.6256	15.4634	15.5927	15.5055	15.4947	15.602	15.7417
CAPZB	15.808	15.9077	15.7148		15.2496	15.6	15.3766	15.5308	15.4578	15.6859	16.0225	15.8825	15.5652	15.9269	15.65	15.7074	15.9337	16.1807	15.7492	15.6637	15.8994	16.0363	15.7521	15.9148	16.1047	16.3168	15.7609	15.8182	15.7459	15.6729	15.9009	15.8006	15.9687	15.9337	15.993	15.9405	15.7761	15.9241	15.7204	16.041	15.6858	16.0436	15.7135	15.7854	15.1779	15.6735	15.5556	15.773	15.7418
CARHSP1	15.4509	15.1125	15.0186		14.0293	14.7356	14.6542	15.9221	14.6785	15.9817	16.0828	15.5779	14.5985	14.1707	15.474	14.7262	14.6521	14.7284	14.9132	14.129	15.6584	16.1491	15.4837	14.7046	14.3848	14.4243	14.7234	15.0656	15.0667	15.2783	14.5705		15.1296	15.8419	15.0311	15.1441	15.7767	15.6282	15.6533	15.3538	14.3231	15.1847	14.4542	15.6846	14.7062	13.7517	15.2584	14.6186	15.2594
CARKD	11.5504	11.3471	11.5072		11.2212	12.0519	11.8475	11.9051	11.6302	11.1347	11.6036	11.3966	11.9287	11.9032	12.2067	12.3489	11.8228	11.4834	10.8807	11.6198	12.1461	12.5629	12.0364	12.1773	12.2886	11.8522	11.555	11.5404	12.1255	11.8754	12.2435	12.0579	12.5626	12.5285	12.3371	12.1039	12.1228	11.5775	11.8155	12.0074	12.7606	12.6289	12.3209	11.8803	11.7044	11.8887	12.2194	11.9533	11.5258
CARM1	12.7435	13.0474	13.9352		12.9726	13.4155	13.9868	13.8439	12.0612	12.6619	12.4485	12.7902	12.5655	12.529	12.7418	13.3041	12.3172	11.6973	12.1924	12.1932	12.5173	12.4483	12.1133	12.1769	12.1653	12.198	12.4367	12.5768	12.2719	12.2144	12.209	12.5857	12.3279	12.2689	11.9401	11.9908	13.5432	12.8676	13.0006	13.6247	12.7974	12.8286	12.5981	12.3993	12.281	12.6564	13.1873	12.8047	14.3785
CARNS1	9.32593	8.53823	9.49991		8.80956	9.62957	8.39704		9.83463	8.48245	9.60122	10.4338	9.42707		9.42817	9.53054	9.89266		8.9605		10.3766	8.61501	9.471	9.91433	9.30163	9.72121	9.89837		8.79695	9.708	8.47357	9.67256	8.42282	9.12629		9.72329	8.42915		8.99316	9.99541	9.02823	9.31095	9.48769	9.62562	8.62251	10.3438	9.76771	9.2793	8.20484
CARS	11.5639	11.5084	11.7435			11.5542	11.592	12.3019	11.3468	11.4054	11.0877	11.7834	11.0681		11.0856	10.7201	11.0699	10.8416	11.0714	11.4238	11.1445	10.9107	11.5149	11.2973	11.5172	11.4792	11.331	10.2127	10.9409	11.3178	11.1247	11.8717	11.1744	11.6944	11.2259	11.4732	11.2616	11.584	12.0705	11.5413	11.5804	11.1462	11.3764	11.336		10.9687	11.7854	11.5964	11.3642
CASP14	15.9658	15.3082	12.4993		12.7285	14.4474	14.074	15.1181	13.6464	14.4957	17.1841	15.7053	12.7175	15.9374	14.0104	13.4109	14.5173	16.9931	15.5752	17.311	15.8692	14.6786	14.1694	13.9342	13.769	15.7015	14.6695	14.1941	14.2158	12.9817	13.1324	13.2809	13.0471	14.4829	13.3781	13.693	14.8933	15.2295	16.253	13.4482	13.0796	15.1034	13.558	13.4263	13.878	14.3756	15.3821	16.6093	12.9936
CASQ1	18.5753	19.1698	18.6704	23.7791	18.5385	18.4614	18.233	18.4303	18.1245	18.8413	17.8709	18.7196	17.9235	18.9076	18.3926	18.5084	18.1972	19.0374	17.8784	18.6878	18.3083	19.2076	18.111	19.0022	18.0336	18.888	17.9596	18.5483	18.2793	18.7905	18.1042	18.9635	17.9899	18.8603	18.014	18.8474	18.2216	18.7354	17.9175	18.7289	18.1196	19.2627	18.1079	19.0445	18.0485	18.7487	18.1352	18.6355	18.248
CASQ2	18.9462	17.3224	18.3596	21.8964	18.0613	18.0943	18.708	17.7888	19.1884	16.3669	18.616	17.3837	18.7215	17.1836	18.0946	18.1192	19.0223	16.4506	18.7131	16.8307	19.2404	16.9729	19.3142	17.3659	19.2385	16.7346	18.9455	17.4648	18.9114	17.1226	19.119	17.3803	18.955	17.0787	19.3756	17.4217	18.7474	16.4565	18.2787	16.7088	18.908	15.8622	18.8781	16.6409	18.7347	17.2119	18.6773	17.1788	18.7986
CAST	13.8555	13.8996	13.9587		14.2569	13.9365	14.0102	14.5513	12.7999	14.3267	14.1419	14.3301	13.6856	13.8978	13.9562	14.3433	12.9222	14.1799	13.8454	14.3567	13.7845	14.1025	13.6125	14.5002	13.2813	14.2556	13.5619	14.2449	13.7657	14.225	13.8636	14.424	13.3563	13.8868	13.6274	14.488	13.7008	14.0279	14.324	14.3713	13.7487	14.0712	14.0039	14.417	13.7639	14.0944	13.9738	14.2868	14.0134
CAT	15.297	15.0837	15.2069	16.9394	15.1168	16.1298	15.6678	15.8431	15.194	15.2499	16.5137	15.5367	15.4784	15.1042	15.1986	15.599	14.8432	15.5475	15.226	16.0115	16.0613	15.9025	15.668	15.1798	15.014	14.8863	14.8871	14.9279	15.3138	14.5377	14.7107	14.309	16.1416	15.7217	15.3327	15.2907	15.6559	15.6054	15.4769	15.6475	15.1947	15.0542	14.9239	14.8845	15.2773	14.8506	16.0007	16.3341	14.9545
CAV1	13.551	13.2208	13.0866		14.1516	13.5254	13.7024	12.7878	13.1304	13.2971	13.4725	13.4235	13.7048	13.3217	13.3354	13.449	13.5733	13.7401	13.4679	13.2085	13.5253	12.7441	13.6001	13.1063	13.6878	13.2584	13.553	13.5055	13.3781	12.9094	13.3188	12.9768	13.3123	13.1836	13.4696	13.3027	13.3543	12.9251	13.076	13.0996	13.3232	13.3357	13.131	13.1301	14.0831	13.8233	13.5466	13.5693	13.297
CAV2	9.91824	10.6088	10.5363		11.2234	10.5929	10.8275	10.5261	10.0677	9.75266	10.4873	9.98305	10.3639		10.1316	10.9336	10.2956		9.97684		10.5398	10.6043	11.4095	10.8651	11.4343	10.8499	10.7276	10.2703	10.8142	11.0614	11.3365	10.8214	10.1561	9.14484	11.1076	10.4623	10.8761	10.2605	10.2906	9.95175	10.2498	10.3395	10.529	10.0317	11.0547	10.1778	10.9347	10.497	10.5221
CBR1	14.3533	14.1425	14.5702		14.272	14.1159	14.7949	14.65	14.3081	14.1035	14.7247	14.2775	13.6857	13.9239	14.1906	14.1778	13.9438	14.1917	14.5921	14.5079	14.4333	14.3709	14.4715	14.7219	14.618	14.7158	15.6801	15.1088	14.2368	14.2397	14.4233	14.7208	14.585	15.025	14.8627	14.9609	13.725	14.0386	14.6137	14.2151	14.1718	13.9088	14.3605	14.0771	14.165	14.4943	14.4516	14.7253	14.3377
CBR4	14.0381	13.7892	13.7216		13.6447	14.0866	15.2966	14.0715	14.0194	13.5036	14.6289	13.7545	14.1547	13.1402	13.3117	13.9417	14.3113	13.1905	14.2527	13.8465	14.6327	14.1719	14.061	13.8534	14.4781	13.1742	13.9674	13.9032	14.1842	12.7688	13.8581	13.2453	14.0715	13.6164	14.0687	13.5485	14.1924	13.3484	14.2088	13.3506	14.1831	13.6573	14.3864	13.7932	14.2048	13.8557	14.0119	14.128	13.9849
CBX1	9.82198						8.97537	9.72735				9.86971			9.12392									10.1189		10.0748	9.6816	9.4231			9.93747	9.78017			9.3135								9.36486				9.40007		9.11068
CBX3	11.4854	10.6647					12.0839	11.5164		10.6528	11.8905	11.1417		11.44		11.4999		11.8274	11.1564	11.4691	11.8849	11.7241		11.5626		12.0696	11.8342	12.0095	11.3294	11.3337	12.3903	12.2216		12.0345		11.6623		11.4381		11.7038	11.8069	11.4764		11.562	11.2985	12.0741	10.1535	12.005	11.8854
CCAR2	11.1184	10.2768	10.7042		10.5227	10.2942	10.182	11.7457		9.6278	11.9406	10.299	10.9748	10.3652	10.843	10.678	10.3374	10.996	9.72201	10.7951	10.7531	10.6304	10.9681	9.98462	10.5218	10.9149	11.2228	10.988	10.5607	9.70587	10.3342	10.0396	9.18026	10.7074	10.0101	10.7188	10.9954	10.0172	11.2884	10.9572	10.8572	10.7725	11.0367	11.1063	10.9303	10.9545	11.4409	11.513	10.8509
CCBL1	12.8762	13.1961	13.011		12.8576	12.8358	12.6383	12.1508	12.9352	13.409	12.5301	12.7241	12.8345	13.0278	12.5755	12.6522	12.8441	13.2009	11.925	12.3889	12.7964	12.6305	13.0541	12.781	13.1126	12.9494	11.9455	11.7711	12.8006	12.4884	12.726	12.5143	12.8264	12.8342	13.0832	12.9033	13.0975	12.7829	12.7642	12.7653	13.1835	13.0231	12.9097	13.1218	12.9572	13.1778	12.9104	13.0013	13.0891
CCBL2	11.688		11.2766				11.795	12.2452	12.4422	12.3812	12.7078	11.8535													12.1933	12.0408	11.9183		11.8385	11.5004	11.7807		12.0667	11.9054	11.2847	11.7644	12.1677			11.2666	12.2134		11.8006	11.4324	12.2645	12.0283	12.1876	12.504	11.5963
CCDC124	11.628	12.4124	12.7003		12.8494	12.6986	12.5634	13.0436		12.0561	11.7712		12.2982	12.7258	12.3422	12.1913	11.859	12.0554	12.3478	12.6077	11.8143	11.9695	11.4671	11.9399	11.8365	12.1133	12.7205	12.6857	12.3397	12.5271	12.0002	11.1098	11.8375	12.0667	11.9422	12.5181	12.4303	12.7129	12.3635	12.331	12.4475	12.2805	12.3215	12.674	12.5066	12.0588	12.7198	12.5332	12.375
CCDC22											10.2332	8.01943	10.4588															9.26303											9.80111									9.99122
CCDC28B	11.1914		10.7412		10.9868	11.2635		11.5056		10.5524	10.7729	11.4831	10.7634		11.7288	11.2335	10.5211			10.4815	10.2524	12.0093	10.5576	11.5934	11.4258	11.4709	10.7059	11.3378	10.1749	11.7764	11.2335	11.8982	10.768	11.289	11.1326	11.549	11.0248	11.3025	11.0915	11.5183	10.7906	10.6787	12.2045	12.1685	11.3802		10.8799	10.5137	11.349
CCDC43		12.0855	11.743		12.3405	10.9423	10.7814	11.4723	9.36387	11.2333	8.59889	11.7418	9.05129	12.1093	11.1222	11.8051	8.37148	11.3237	9.12952	10.8263	8.52533	11.9065		11.4246	8.28568	11.7026	10.1285	10.4658	9.49583	11.4485	9.80072	11.7333	9.86271	11.6718	7.22094	12.1187	8.80708	11.6487	9.84409	11.5223	8.17535	12.1306	9.45229	12.4357		11.0085		11.3852
CCDC58	13.2113	13.6098	13.5596		12.6056	13.4075	13.1247	12.6097	13.6307	11.8438	12.8163	12.7595	12.8272	13.1065	13.0386	12.8368	13.3781	13.4682	12.4049	12.6144	13.2446	13.0752	13.8349	13.3637	13.7877	13.0485	12.8298	12.8704	13.5124	13.1672	13.5185	13.0422	13.5645	13.391	13.5891	12.7197	13.8794	12.5392	12.935	13.035	13.1325	12.3674	12.8007	13.0662	13.2567	12.9285	13.1785	12.9353	13.7477
CCS	12.0942	11.9407	11.5193			12.4341	12.3995	12.6297	12.0454	12.2809	12.4625	12.1242	11.7306	12.0973	12.0017	12.3578	11.5982	11.9194	11.3198	11.7731	11.9579	12.6054	12.2478	12.1675	11.6736	12.1244	12.0194	11.777	12.0204	11.7847	12.2949	11.8009	12.3218	12.3748	12.2242	12.2525	12.4636	12.1603	12.2841	12.2017	11.7727	12.079	12.1837	12.0744	12.517	12.3481	12.7265	11.9576	11.6179
CCT2	14.5181	13.9394	14.6244		14.7121	14.4629	14.7892	14.9451	14.1443	14.0353	14.8271	14.6273	14.2764	14.1692	14.5598	14.6258	14.3614	13.813	14.4475	14.504	14.1445	14.2297	14.4761	14.7009	14.5305	14.7904	14.5928	14.3524	14.3308	14.5819	14.9227	14.8112	14.4941	14.8422	14.3795	14.9916	14.3077	14.3791	14.872	14.8236	14.7375	14.5099	14.9062	14.8168	14.4493	14.6302	14.5595	14.6837	14.3849
CCT3	13.7881	13.6778	13.7666		13.9469	13.5479	14.1384	14.3586	13.4011	13.2669	14.2624	13.6825	13.3509	13.5506	13.6871	13.9237	13.4693	13.1251	13.5924	13.8809	13.5545	13.4967	13.5813	13.9967	13.7733	13.9115	14.0167	13.7008	13.7264	13.7088	14.0941	14.1356	13.9154	14.1021	13.8584	14.1765	13.7074	13.5862	14.2038	14.1487	14.0726	14.0235	14.2398	14.1392	13.8247	14.172	14.1582	14.0778	13.9193
CCT4	12.536	11.9668	12.0724		11.6603	12.2373	12.5636	12.8101	11.2409	12.4484	13.2596	12.4039	12.038	11.9667	12.4221	12.1933	11.8187	11.6167	12.1572	12.4622	12.2852	11.761	12.0354	12.2138	12.0202	12.3748	12.2098	12.1629	12.0848	11.8819	12.1155	12.2206	12.4187	12.5982	11.8624	12.5915	12.4305	11.9756	12.6602	12.381	12.1278	12.4564	12.541	12.3163	11.7698	12.25	12.2246	12.5133	12.0804
CCT5	14.079	13.7405	13.9525	20.9949	14.3013	13.9682	14.2884	14.3962	13.7294	13.7926	14.2191	13.9706	13.8721	13.7409	13.882	14.0268	13.8827	13.4496	14.404	14.3072	13.8033	13.5237	14.0658	14.1391	14.0478	13.9212	14.3129	14.1139	13.7698	13.9412	14.3372	14.2374	13.8189	14.1064	13.9728	14.1025	13.6514	13.7218	14.1652	14.274	13.8333	13.9299	14.1967	14.2637	14.0091	14.0827	14.1203	14.1238	13.9053
CCT6A	13.5986	13.2409	13.6115	21.5104	13.2832	13.3947	13.8745	14.4146	12.9115	12.9796	13.8129	13.596	13.3361	13.3362	13.6726	13.4359	13.605	13.0327	13.2637	13.5126	13.3633	13.0316	13.2405	13.5338	13.168	13.6503	13.1145	13.2888	13.3018	13.445	13.9995	13.7859	13.4538	13.7258	13.3169	13.7637	13.2764	13.2582	14.0916	13.6856	13.7015	13.3194	13.6048	13.8263	13.4019	13.5087	13.69	13.7131	13.4333
CCT7	12.4466	12.643	12.37	20.1577	12.8595	12.8886	13.143	13.1342	12.5757	12.4611	12.9944	12.7129	12.3649	12.6934	12.5861	12.7422	12.2954	12.2049	13.0022	12.8131	12.5558	12.2205	12.7477	13.1237	12.6826	12.907	12.8428	13.1049	12.7084	12.6767	13.1817	13.2144	12.6026	12.8828	12.3224	12.7468	12.7058	12.5923	12.8439	13.1628	12.2135	12.5792	12.7545	12.6351	12.5602	12.6188	12.8932	12.8426	12.2266
CCT8	14.5539	14.5379	14.514		13.7676	14.622	14.9295	15.3738	14.445	14.456	14.921	14.7217	14.3621	14.6472	14.6257	14.8835	14.4274	14.4465	15.0322	15.0591	14.6128	14.5022	14.7801	15.041	14.6323	14.9063	14.8427	15.0511	14.6144	14.7834	15.123	15.0688	14.642	14.7589	14.676	14.9412	14.6888	14.5326	14.7966	15.1046	14.5001	14.5917	14.7846	14.8259	14.7285	14.8826	14.8158	14.9739	14.573
CD2AP	11.5492	10.7095	11.664		11.9204		11.3621	12.5879	10.8397	10.5212	12.2182	11.4538	11.7681	10.7354	11.4369	11.7473	11.027		11.507	11.3892		10.5538	10.9885	10.5361	11.7869	11.0601	11.012	11.401	11.0285	11.1888	11.4741	11.0634	11.7046	11.1837	11.6319	11.2894	11.4646	11.3771	12.297	10.8024	11.2925	10.943	11.2905	11.1622	11.6692	10.4316	11.6312	11.8075	11.496
CD34	10.9361	11.0623	11.2076			10.5299	10.6236	10.9897	10.5013			9.97928	11.4843	11.3283	10.5832		10.7277	10.8482	10.8037	11.1566	10.8599	11.0783	10.7684	11.0227	10.8145		10.2229	11.1248	10.5881	11.3872	10.3044	11.3068	9.97225	10.3951			10.2824	9.92571	10.51	10.9662	10.9174	11.4761	10.2264	11.2508	11.4261	11.8517	10.5991	10.6752
CD36	14.3848	13.7214	14.1673	17.3741	14.0496	14.2185	14.4857	13.9419	14.0141	13.7966	13.8721	14.1734	14.0372	13.9055	14.3816	14.4256	14.0121	13.978	14.104	14.3228	14.3138	13.7435	14.3891	14.4123	14.4812	14.2126	14.3019	13.8015	13.5261	14.0946	14.3416	14.2701	14.2236	14.3274	14.4084	14.4562	14.4053	14.2417	14.333	14.5357	14.0528	13.7747	14.3609	13.9752	14.213	14.4186	14.2845	14.3389	14.3058
CD38		10.6501			10.6473	10.0331	10.0556	9.95574		10.9965		11.0775		10.4296	10.0638	10.504		11.4104	9.48763	10.6672		11.0323	10.3477	10.645		10.7892		10.5917		10.8032		11.1232	9.7684	10.8075		10.6043		11.0822		10.6294	10.2054	10.8694		10.9374		10.7498
CD44	11.7902	11.5904	10.9569		10.6367	11.8634	11.0951	12.0739	9.82407	11.4356	13.1696	11.6496	11.0486	10.8227	11.0089	11.2143	11.2091	12.64	11.7979	12.437	11.416	11.0976	10.876	10.5934	10.4728	11.5088	11.13	12.2569	10.6901	9.7902	10.2982	10.8344	10.9418	11.359	10.539	11.3396	10.6698	11.8504	14.9616	11.3899	10.6399	10.6152	10.5491	10.2558	10.6088	11.4767	12.556	12.8293	10.1537
CD59	14.4777	14.0135	14.3402		14.0356	14.9109	14.6754	14.7613	14.1246	14.4623	14.4378	14.5272	14.124	14.6121	14.6605	14.6192	14.2342	15.0762	14.7617	14.9057	14.8406	14.9179	14.2057	14.8469	14.2832	14.5181	14.7673	14.7555	14.6511	14.4481	14.4547	14.7629	14.5245	14.4622	13.6682	14.5167	14.339	14.7171	14.9803	14.7865	14.2778	14.6088	14.5656	14.3241	13.8561	14.7515	14.4209	14.8524	14.5091
CD9	13.2418	12.7432	10.8218			11.6736		12.0302	11.6134	12.5504	14.5893	14.3271		13.3448	12.2677	12.0552	12.4562	13.6394	14.3935	13.7231	12.8656	13.2927	13.5506	13.0924	13.0634	13.1363	12.1325	13.154	12.9008	12.3373	12.5892	12.851	12.1627	12.7835	12.4371	12.6906	14.2742	13.8013	13.5751	12.5144	12.7344	12.6367	12.8267	12.102	13.2517	13.2023	13.4288	14.3188	12.6829
CD93	12.4068	11.9742	12.6927		13.5335	12.4848	12.8938	12.0123	12.2658	11.7905	12.9616	12.3941	13.2164	12.5651	13.2619	13.3791	12.6199	12.3978	13.2601	12.3824	12.2272	11.504	12.8434	12.8048	12.8257	11.9986	12.1346	11.9909	12.345	11.9065	12.7211	12.0819	12.5319	12.124	12.7267	12.4189	12.4449	12.5969	12.7741	13.1951	12.2993	11.774	12.9585	11.6983	12.7517	12.7399	12.2975	12.6835	12.3608
CD99L2	10.9224	11.668	10.245		11.2996	11.0275	10.9291	11.2057	10.6187	10.1644	10.1922	11.177	10.3289	11.3478	10.9944	10.48	10.8268	10.9402	10.3989	10.9742	11.0638	10.6599	9.93398	10.9627	10.16	11.677	10.8354	10.8454	11.0352	11.1336	10.8668	11.4124	9.55975	10.6323	10.4732	10.7576	10.7013	10.7309	10.584	10.7968	10.6736	11.4601	10.9136		12.206	11.4793	11.2314	11.4113	11.4519
CDC34					12.8561																				12.8828		13.7152									13.3231						13.1016	13.5249		13.8084				13.9416
CDC37	14.7313	14.421	14.4675		14.2099	14.5084	14.951	14.6912	14.2987	14.2637	14.3955	14.2505	14.0964	14.4856	14.3276	14.445	14.306	14.5077	14.3941	14.5089	14.405	14.0691	14.6304	14.3717	14.7697	14.5788	14.2124	14.7024	14.3293	14.2241	14.6388	14.3702	14.0641	14.3836	15.0852	14.4669	14.5413	14.2297	14.5201	14.4204	14.2881	14.1845	14.1385	14.3803	14.7383	14.7172	14.5182	14.3167	14.4052
CDC37L1	11.4613				11.4333					10.686					11.2744	11.7151			11.4708				11.341	11.2797	10.9104	11.4094			11.2997	10.8513		11.4393	12.0894	11.5232			12.3165				12.0938	11.6578	11.3792		11.8253			12.1573	11.2582
CDC42	13.9153	13.5718	13.989	18.1042	13.77	13.6513	13.838	14.5375	13.8056	13.4	14.8226	13.5174	13.844	13.593	13.6567	13.9534	13.6674	13.8587	13.997	14.1217	14.0212	13.6236	13.921	13.6463	13.8481	13.9861	13.8656	13.474	13.9846	13.597	13.8856	13.6251	13.7232	13.6407	13.9554	13.4526	13.8488	14.0183	14.5106	13.8431	13.9551	13.7564	13.7535	14.0095	14.4091	14.114	13.9873	14.2105	14.0269
CDH13	14.9756	15.3918	15.4225		15.3653	15.3874	15.1477	15.1904	14.7226	15.2398	14.5118	15.072	14.8418	15.0189	14.8739	14.9771	15.0558	15.5088	14.9788	15.4519	14.9472	15.0347	15.2456	15.1007	15.365	15.2645	15.1947	15.5715	14.9763	15.0702	15.1552	15.2308	15.1494	15.1175	15.1434	15.1506	14.9753	15.136	14.8484	15.2229	15.0821	15.3704	14.8155	15.2048	15.5947	15.6956	15.5365	15.19	14.9473
CDK5RAP3	10.5272	11.5866	10.976		10.9864	10.3642	11.1111	11.4155	10.4627	10.9801	11.4809	10.0794	10.6555	11.033	10.5319	10.4572	10.6237		9.96264	11.0076	10.7406	10.6068	10.6285	10.731	10.5415	11.0986	10.9484		10.1966	10.1869	10.1668	10.3781	10.6931		10.9096	10.8239	10.4699	10.7058	11.3896	11.1508	11.226	10.9261	10.6593	10.4441	11.6403	11.3702	10.7121	10.4748	10.2826
CDNF	12.7776	12.9316	12.7925		12.8521	12.8916	13.2542	12.9655	12.569	12.9913	12.3304	12.8339	12.3244	13.1047	12.7172	12.6842	12.6286	13.3094	12.4744	12.8718	12.6835	13.1742	12.8544	13.1761	12.619	13.3796	12.7013	13.1262	12.6384	12.926	12.8808	13.276	12.8461	13.1671	12.9352	13.3743	12.2371	12.3859	12.2618	12.9438	13.0704	13.3955	12.7757	13.3919	12.44	12.9424	12.6189	12.6088	12.7197
CDSN	13.7863	12.3071	11.6904			11.002	11.3117	13.663	10.9646	11.8927	13.528	12.2715		12.0309	10.181	10.6672	10.8505	14.4337	12.3735	14.8636	12.5163	12.168	11.183	11.8148		12.8392	11.311	12.4192	12.3314	11.2475	9.71848	11.3526	11.4498	13.4137	12.3857	11.0806	12.6814	13.1364	14.9934	10.9143	10.587	11.5582	11.4111	12.9394	12.9615	12.844	13.744	15.6166	10.864
CDV3	10.5093	11.6038	11.2934		12.1168	11.5212	11.6869	11.7656	10.7449	11.2075	10.7478	10.878	11.0672	11.0381	11.4892	11.3807	11.1803	11.3342	11.1019	11.624	10.9814	11.3311	11.4708	11.5713	10.8275	11.5926	10.8245	10.8928	11.2384	10.9599	11.3399	11.5761	11.33	11.5649	11.0622	11.3788	11.6208	11.3684	10.7404	11.2578	11.5701	11.7898	11.5044	12.2999	11.4745	11.3488	11.3319	11.7962	11.3178
CECR5	10.925	12.0731	11.8765		12.6176	11.5526	12.0321	11.3905	12.0291	10.3545	12.0675	11.49	12.1871	11.7598	12.212	12.2363	11.9301	11.6303	11.9059	10.2474	10.5619		11.1878	11.2182	12.3167	11.4284	11.7569	11.8806	12.0032	11.7769	12.4255	11.9776	12.1131	11.7417	12.2118	12.1192	12.2981	11.4968	12.1183	11.6798	12.389	11.1785	12.0118	11.41	12.3635	12.4529	12.2155	11.2182	12.4352
CENPV	10.4922	10.153	10.2605		10.8148	9.14665	9.85037	9.60526	10.081	9.63748	9.50432	10.5433	10.0808	9.96666	10.2758	10.4294	10.0268	9.6306	8.86214	10.9456	10.2081	10.1609	9.40625	9.84062	9.97229	10.4654	9.83492	10.8185	10.1529	10.9522	10.1217	10.3555	10.0548	10.7151	10.4722	10.6257	10.3758	10.015	10.3515	11.0864	10.915	10.5498	9.91365	10.3751	10.4421	9.98114	10.7549	10.9416	10.5828
CES2	12.9539	11.8979	13.1124		13.1687	13.0222	13.428	12.8578	12.4373	11.3694	13.3609	11.9544	12.9606	12.1108	12.6717	12.6972	12.5833	11.5503	13.1415	12.75	12.375		12.8086	11.9961	13.1727	11.91	13.4827	12.5467	13.1019	11.7787	13.0119	11.7303	13.5804	12.4744	13.4504	12.5766	12.8575	11.9422	12.8461	12.5219	12.9102	11.7419	13.4044	12.1912	12.5543	11.7414	13.19	12.8211	13.068
CFB	12.8099	12.6968	12.7066		12.2773	13.4318	13.0844	13.9244	12.5014	13.0184	13.5116	13.5419	12.7208	12.972	13.0672	13.0793	11.7259	13.0123	12.5263	13.1618	12.8719	13.4654	12.8662	12.9351	12.0162	12.1436	12.3747	13.3201	12.5353	11.3693	11.9803	12.0079	12.957	13.1605	12.3894	12.8459	12.902	13.2218	13.0473	13.5791	12.4758	12.2798	12.0975	12.2524	12.465	12.7117	13.0175	13.0765	12.0964
CFH	12.07	12.2061	12.0899		12.991	12.9999	12.9672	13.7798	12.3255	12.2128	13.4013	13.1668	12.3882	11.8432	12.4153	13.1818	11.2903	11.2405	11.6948	12.1723	12.4424	12.4067	12.5979	12.425	11.3843	11.4886	12.1076	12.41	11.5383	11.4626	11.4713	11.5128	12.7562	12.4562	12.0078	12.1636	12.0584	13.0194	12.7024	12.8968	12.0558	11.7267	11.5845	11.8388	12.7964	11.9721	12.4678	12.5727	11.8825
CFHR1		11.1108			10.9685	12.1162	11.9345	13.2616	11.656	11.9055	13.2745	12.73	11.0425	11.1704		11.9435	11.2061		11.6628	11.8245				11.2215	10.8582	11.3826	10.6368	11.3018	11.0402	10.6264	10.4912	11.0679	12.5214	11.8281	11.9914	11.8428	11.6184	11.7202	12.1945	10.9981	11.3251				11.255	10.6787
CFL1	15.5145	14.8818	14.7592	20.0229	14.1204	14.9956	15.2013	15.2029	14.5103	14.7747	16.4459	14.8125	14.1568	14.7029	14.641	14.6411	14.8131	15.5769	15.1282	15.4314	14.9326	15.0656	14.5837	14.7509	14.3968	15.2891	14.7717	14.9997	14.144	14.592	14.6515	14.7329	14.066	14.5339	14.6788	14.4491	14.5306	14.8432	15.4906	15.0551	14.156	14.0723	13.8352	14.0564	14.2625	14.7181	14.9014	15.4194	13.9004
CFL2	17.7205	17.6499	17.4166	20.4494	17.5161	17.2645	17.6713	17.1044	17.4402	17.6371	17.4986	17.4889	17.1506	17.5067	17.3812	17.5502	17.5882	17.5264	17.5804	17.1673	17.5236	17.5308	17.6459	17.7555	17.5727	17.5763	17.396	16.9667	17.2719	17.2527	17.6787	17.6348	17.4763	17.7139	17.7301	17.8196	17.4911	17.2499	17.3488	17.4393	17.8083	17.4867	17.6386	17.5869	17.5061	17.4896	17.3439	17.285	17.1677
CHCHD10	14.2567	13.8514	11.9707			12.0365	12.1727	11.9346	12.032	13.0635	11.0899	12.5118	11.1239	13.8809	13.1103	12.8863	12.1685	14.3321	12.2262	13.2599	13.323	14.5753	12.9619	14.159	12.6924	13.1325		13.9093	11.8482	13.6006	12.202	14.1825	12.6688	13.8697	13.0287	13.2983	13.39	13.3895	12.446	13.5798	11.8816	12.8252	11.0694	13.0822	12.5198	14.0788	12.7849	12.9067
CHCHD2	11.9652	12.1635	11.848		11.4556	11.6563	11.6071	12.3081	11.697	12.1603	11.6143	12.0696	11.4095	12.365	12.0473	12.5916	12.0464	13.0742	12.3217	13.2422	12.7255	12.3844	11.6487	12.3562	11.4377	12.1477	11.9609	12.495	12.3372	11.7848	11.4837	12.4809	11.601	11.9989	11.6496	12.513	11.6759	11.9758	11.873	12.5013	11.1401	12.3936	10.8543	12.1689	12.2087	12.8452	12.1017	12.2027	11.512
CHCHD3	15.8946	15.6706	16.0829	22.8126	16.0155	15.5678	15.5622	15.0913	15.8869	15.3155	15.5088	15.5235	16.0287	16.014	15.9914	16.0572	15.9222	15.789	15.5922	15.1032	15.7399	15.7034	15.944	15.8149	15.8663	15.8118	15.5925	15.6002	16.07	16.0612	16.2245	15.9339	16.1846	15.8142	15.953	15.8051	16.3093	15.9462	15.9175	15.6518	16.2028	15.7493	16.0172	15.8952	15.8659	15.8813	15.7881	15.966	16.1881
CHID1	10.3869	11.7456	11.4596		12.0199	10.6106	11.1671	11.1358	11.2525	11.3452	11.0888	11.7007	10.0078	11.3627	10.8923	11.0498	10.7301	10.1074	10.6284	11.0634	10.3653	11.1456	11.029	11.6017	11.2538	11.8622	11.0188	11.277	11.3324	10.8962	11.6535	11.6191	11.5389	11.4251	11.2543	11.7015	11.2122	11.5586	11.105	11.6546	11.639	11.8517	11.4981	11.8261	11.1145	11.4679	11.6723	11.5484	11.255
CHMP2A	10.6266	11.6098	12.1603		12.1594	12.315	12.1821	12.3382	11.5412	11.8171	12.1851	11.2283	12.1145	11.7496	12.2071	11.9043	11.6876		11.3375	10.5938				11.4412	11.4788	11.5169	11.6154	11.4494	11.2076	11.8367	11.2255	11.13	11.7123	12.403	12.0442	12.3171	12.2693	11.6638	12.695	11.5564	12.1392	12.5458	11.9961	12.7972	11.8608	12.2522	12.2995	12.5563	12.5899
CHMP4B	11.8585	11.7402	12.0713		11.8198	12.0417	12.4243	12.6396	11.6166	11.8587	12.421	11.6141	11.5846	12.2133	11.9312	12.2881	11.7133	11.658	12.1862	12.4395	11.826	11.5198	11.9594	12.1529	12.0803	12.0305	12.023	12.2334	11.8168	11.762	12.2986	12.1062	12.152	11.812	12.2428	12.049	11.9229	11.5481	12.587	12.1604	12.0517	11.3803	12.022	11.8794	11.8794	11.9772	11.8916	11.7986	11.8701
CHORDC1		10.832	10.9076		10.8496	10.4413	10.7671	10.9029	10.24		10.4834	10.396	10.2798	10.017	10.2843	9.79663			9.86911	10.2061		9.85126	10.259	10.2728	9.89328	10.286	10.0174	10.5376	9.17127	10.217	10.1492	10.5365	10.3665	10.1562	9.56957	11.109	9.72377	10.5411	10.1053	10.7892		10.4627	11.1059	10.4544		10.3454	9.98594		10.1255
CHP1		11.8531	11.6285		11.6071	11.2688	11.6972	11.3402			11.5642	11.0337	10.998	11.3578	11.6344		11.3778		11.2138	11.678	11.2698	11.5587	11.4745	10.9388	11.3961	11.7181	11.9612	11.2499	11.5063	10.3211	11.799		11.6279	11.1613	11.5753	11.8575		11.3264	11.7778	11.3982			11.3238		11.1162	10.8603	11.636
CIAPIN1	11.8731					11.2232	12.1448	11.8095	11.7856		12.5283		10.747			10.8875	11.8463	11.4999	11.9012	11.2956	11.7233		12.6653		12.288		10.6064		12.1078		11.7275	10.6296	12.1672	10.792	12.4422		12.2877		12.7909	11.1102	11.7306		11.2911		11.1112	10.5565	11.6808
CIRBP	14.6546	14.4113	14.3127		14.3725	14.5573	14.7661	14.9232	14.6725	14.2027	13.9256	14.0175	14.3895	13.8879	13.8665	13.9613	14.4492	14.849	14.4722	14.5781	14.2019	14.3195	14.2766	14.0554	13.9571	13.9674	14.3427	13.7694	14.2128	14.0519	13.9957	14.3252	14.1387	14.1178	13.4945	13.8984	14.5311	14.0883	14.1307	14.1918	14.7609	14.3354	14.0761	14.2238	14.5409	14.3297	13.9307	13.8007	14.8774
CISD1	16.3184	17.021	17.0203		16.6962	16.5178	16.6963	15.835	17.1569	16.1877	16.5599	16.6519	17.3331	17.1183	16.9998	17.1272	16.6823	16.6478	16.4333	16.0084	16.4454	16.3377	17.03	16.9361	17.0144	16.8426	16.9729	16.3787	16.9601	17.0156	17.0697	17.0767	17.221	16.3529	17.0456	16.8296	17.1655	17.0424	17.0151	16.7614	16.861	16.6302	16.8794	16.8838	17.1585	16.8439	16.5589	16.4201	17.3408
CKAP4	11.2382	10.1525	10.8813			10.7666	11.0174	12.9588	9.88736		12.7473		10.5902	10.68	10.7211	10.5983	9.79154	11.552	11.0585	11.7952	10.9619	11.0389	10.4407	10.7776		11.239	10.6999	10.4695	10.3565			9.63076	10.4245	10.8641	10.312	10.6544		11.4846	12.4989	10.5617	10.5811	10.1731	10.5749	10.7057	10.6994	10.7494	10.939	11.5394	11.3636
CKAP5			10.1629		8.47604	8.92394	9.74376	11.3658	9.70683		10.3131	9.04839	9.89021	9.61709	9.41865	9.40763	8.71021		9.62141	9.11578	9.67078		9.96669		9.41948	9.52076	10.0698	9.38543	10.2228	8.56804	9.5812	8.04333	9.37633	9.82109	9.01087	8.45148	9.32991	9.8661	9.89772	9.22925	9.04315	8.41182	9.28099	9.74997		9.55629	9.4047	9.84346	9.45773
CKB	17.9809	15.4783	16.7712	22.0351	15.9632	17.6775	17.6204	16.3109	17.5265	14.3885	17.2567	14.5889	17.8682	15.5453	16.8893	16.3735	17.7839	15.1082	17.2832	15.9297	15.3469	14.2181	14.5604	13.8502	17.5139	15.1416	17.2204	15.9363	17.2273	15.454	16.7292	14.6217	16.9373	14.6328	17.3591	13.9463	17.921	15.2518	17.9494	15.0872	17.5054	14.6454	17.2578	14.1501	17.1155	15.6732	17.2229	15.2698	16.9555
CKM	20.8199	20.9734	20.7866	23.9243	20.5233	20.5779	20.5402	20.3599	20.4918	20.7096	20.3657	20.573	20.383	20.9155	20.489	20.7592	20.5112	20.8102	20.1159	20.2412	20.6259	21.0689	20.4904	20.8434	20.7228	20.8943	20.1052	20.3284	20.526	20.6911	20.5939	20.7661	20.6035	20.8793	20.6116	20.8982	20.8376	20.732	20.5459	20.8358	20.9109	21.0358	20.7039	20.851	20.5112	20.9658	20.3782	20.6498	20.6512
CKMT2	19.2214	19.1111	19.357	21.7701	18.7967	19.3087	19.1228	18.4778	19.5393	18.3402	19.246	18.9251	19.6434	19.52	19.5643	19.694	19.1357	19.1485	18.5686	17.9526	19.0965	18.6467	19.2267	18.9799	19.8023	19.1293	19.067	18.631	19.5561	19.7456	19.4651	19.4704	19.9767	19.3272	19.78	19.3347	19.7891	19.4509	19.8294	19.2096	19.5647	18.6291	19.4602	18.9571	18.9926	19.2233	19.1607	19.1204	19.4012
CLASP1	11.0384	10.2494	11.3065		11.4292	9.58114	10.2026	10.3694	10.8927	10.9754	11.0353	9.8265	10.7999	10.5774	10.1576	10.1239	9.70056	11.1097	10.0559	10.6093	9.98092	10.327	10.935	9.04315	10.8522	10.5877	10.0036	10.2617	10.9702	10.3799	11.0612	10.2608	10.1144	11.2418	9.98682	11.2804	11.1545	9.78689	9.67971	9.69853	10.5193	10.9491	10.7987	11.0079	10.7492	10.8543	10.9335	11.0239	11.0562
CLASP2	11.5074	11.4288	10.9573		11.7174	11.0206	11.2054	11.3429	11.2466	11.0847	11.4357	10.5209	10.9402	11.6121	11.0835	11.3839	11.8082	11.9804	11.5293	10.8492	11.4272	10.3426	11.4393	10.9817	11.6159	11.8118	11.1605	11.4291	11.53	11.1755	11.4459	11.3349	10.5338	11.1688	10.8254	10.9138	11.6818	10.9279	11.3973	11.2986	11.3699	11.4126	11.1447	10.9369	11.4426	11.2208	11.072	11.8993	11.2601
CLEC3B	10.1509	11.1077	11.1785		10.442	11.395	11.2352	11.6849	10.3479	10.7465	11.1355	11.0896	11.02	10.503	11.0851	11.1767	10.2332	11.8689	10.5507	10.5195	10.5295	10.6809	10.8304	10.8701	10.2154	10.308	10.826	11.6837	10.6289	10.325	10.6911	10.389	11.3743	10.8021	10.5364	10.7057	10.8368	11.1297	11.6833	10.958	10.9228	10.1141	10.1875	10.9626	11.0411	10.9383	11.3774	10.8553	10.7258
CLIC1	12.2578	11.7348	12.5423		12.2648	12.0362	12.6289	14.0202	11.3652	11.249	14.7393	12.4036	11.5336	11.7984	12.559	12.1136	11.8365	11.7756	12.9393	13.1271	11.5367	11.6962	12.4412	12.1911	11.8729	13.0364	12.6085	12.5007	11.585	10.9111	11.6286	11.3837	11.8303	11.9739	11.6193	11.8515	11.8772	12.8067	13.3701	12.6076	12.016	10.3934	11.8057	11.4497	12.6757	12.1666	12.3768	13.188	11.6895
CLIC5	12.13	12.4363	12.2764		12.5881	12.3328	12.0191	11.304	12.0239	12.2611	12.1875	12.0645	12.3791	12.1601	12.0672	12.3905	12.0108	12.2421	11.5785	11.4439	11.4998	12.4303	11.7279	12.3801	11.8701	11.8372	12.1008	11.2644	12.0139	11.8637	12.0979	12.058	11.6454	11.6837	11.7845	12.2164	11.3852	12.2628	11.4708	11.8929	12.4776	12.6352	12.6544	12.4381	12.5054	11.9939	11.3788	12.1327	12.1921
CLINT1	11.3717	11.6824	11.2961		12.141	11.4733	11.3502	12.6402	10.8735	11.6291	12.2809	11.5459	11.105	11.469	11.4989	11.873	11.0717	11.7407	10.7053	11.5714	11.3329	11.647	11.4818	11.7784	11.0065	12.2869	11.0347	11.3582	12.8145	11.4326	11.749	11.6702	11.1601	11.5408	11.9733	11.637	11.123	11.9403	11.9194	11.8219	11.0755	11.5851	11.2366	11.6979	11.1623	11.7072	11.1884	11.9639	11.6824
CLIP1	12.9795	12.895	13.3047		12.4911	12.6324	13.3522	13.8423	12.7375	12.648	13.3942	12.8359	12.6634	12.5134	12.8066	12.7438	12.9794	12.6725	13.239	13.6554	12.937	12.8523	12.8609	12.9162	12.7817	13.0579	12.9716	12.9044	12.7608	12.6055	13.1393	13.0006	12.8777	12.8747	12.8375	12.9428	12.9027	12.5742	13.2563	13.0469	13.2797	12.8052	13.2425	13.0389	13.1042	13.0838	13.1928	13.263	12.7558
CLNS1A		12.3413	12.2253			12.2297	12.616	13.0566	13.2018		13.261	11.7825	13.3116	13.015		12.5683	13.5226	12.9531	13.431	12.8347	13.5807	12.7199	13.6445	12.9395	13.223	12.7917	13.6308	12.9517	13.3489	12.1801	13.5815	12.7848	13.5458	13.0121	13.3087	12.8117	13.4475		13.3675	13.1781	13.3409		13.4126	12.0332	13.166	12.7216	13.3755	12.4766	13.2107
CLPB	11.9828	12.7457	12.8343		12.2643	12.3719	12.1188	12.0408	12.1436	11.9395	11.9614	12.2516	12.3453	12.4237	12.6588	13.0219	11.5316	10.7445	11.7776	11.3947	11.7007	14.0543	12.2373	13.0413	12.7763	13.0981	12.0868	12.5827	12.1264	12.9649	12.7704	12.8243	12.78	12.9685	12.422	12.9144	12.6251	12.519	12.5067	12.7192	12.4487	12.6108	12.5231	12.8746	12.5893	13.389	12.4579	13.0219	12.8177
CLTB	11.9597	11.6815	12.1219		10.8165	12.1034	12.4269	13.3313	12.0937	11.0147	12.5692	12.0602	11.6615	11.858	12.2697	12.0305	11.8725	12.1907	11.9738	12.7938	12.0322	12.1793	12.3198	12.2356	11.9555	13.2921	12.4679	12.2212	11.9922	11.8929	12.1992	12.3007	11.7438	12.2055	12.0457	12.3407	12.1188	12.8634	14.1822	12.0897	12.3475	11.9483	12.508	12.1276	12.7391	12.3743	12.6906	12.7613	12.3374
CLTC	12.9062	12.7467	12.8128	16.9874	12.8537	12.8725	13.0721	14.0808	12.4522	12.4388	14.5041	12.9327	12.7845	12.5365	12.8495	12.7033	12.6598	12.9027	13.4301	13.5546	13.0794	12.0812	12.95	12.9258	12.5433	13.0079	13.1867	13.3013	12.7452	12.5086	12.7107	12.6717	12.4976	12.4875	12.5141	12.6254	12.6658	12.8616	12.9454	13.1796	12.2659	12.4881	12.8841	12.6825	12.4754	12.7831	12.8899	13.363	12.1957
CLU	13.6894	13.8803	12.6018		13.0093	14.0226	13.5711	14.5749	13.1274	13.4645	14.8815	14.1121	12.7752	13.1368	13.5392	13.5857	12.633	13.8442	13.3497	13.9881	13.4292	13.486	13.4398	13.0067	12.5548	12.5296	13.1054	13.3845	13.0625	12.3278	12.3624	12.6372	13.5307	13.5754	13.3626	13.1587	13.5498	13.9108	14.8894	13.7405	12.7267	13.5241	12.5616	12.8585	13.4055	13.2959	13.9598	14.1677	12.8669
CLUH	10.5398	11.4903	11.4824			11.2572	11.2163	11.6786	11.1101	10.9307	11.4524	11.4142	10.949	11.733	11.8384	11.3606	11.6039	11.3719	11.2641	11.3545	11.7263	11.3756	11.2959	11.6985	11.1682	11.3746	10.6086	11.5298	10.945	11.5084	10.6822	11.2811	11.4156	11.682	10.9849	11.519	11.0023	11.2208	11.2783	11.5291	10.6261	11.5066	11.1348	11.4736	11.1176	11.7671	10.8834		10.7927
CLYBL						11.7273	11.3489	10.7565	12.3734	11.8722	11.5156	12.2342	11.9829	12.6539	12.3386	12.4687	10.7282		9.0676		12.0393	12.0458	12.4083	12.1572	11.2145	11.6685	10.1975	10.8186	12.0837	12.2526	12.1618	12.2482	12.8042	12.3242	12.4173	12.2463	11.1435	11.4827		11.3353	11.3224	10.813	10.827	11.1726	10.9119	11.1514	11.3178	11.5538	12.5759
CMA1		11.3886	11.0431			11.3993	12.0477	11.3838	12.3312	12.6821	12.1861	12.5748	11.763	11.7237	11.7702	11.7338	10.8307		12.6029	11.6238	11.9349	12.4374	11.0956	11.2907	11.0803	11.9834	11.2333	11.5001	11.2022	11.5754	11.7536	11.0181	10.9438	11.2598		11.3119	12.6667	10.7878	11.7596	13.3127	12.1036	11.1262			12.5764	12.385	12.3296	12.893
CMBL	15.1807	15.7049	14.9033	19.3134	15.3947	15.2797	14.6343	14.5913	14.565	16.1112	14.1902	15.6036	14.596	16.1719	14.9795	15.1755	14.9058	15.8817	14.7121	14.8744	14.9802	15.869	14.9754	15.9763	14.8795	16.0774	14.1017	15.4399	14.6629	15.5227	14.9229	15.9069	14.6626	15.7687	14.7291	15.8679	14.9225	15.2844	14.3146	15.6229	14.6786	15.7002	14.855	15.4706	13.9691	14.7633	14.13	14.8375	14.6763
CMC1	14.8459	14.8189	15.1631		13.7162	14.8891	15.1892	14.4	15.2309	14.8502	14.6659	15.1578	14.6146	15.1077	14.8336	14.7613	14.6751	15.369	14.8756	14.318	14.9291	14.8917	14.9842	15.2713	14.8615	14.7975	14.6218	14.9753	15.072	14.9598	15.2575	14.9314	15.1436	15.2003	15.0774	15.1043	14.8581	14.6904	14.6219	14.6996	15.1498	14.8077	14.9162	15.119	14.8954	14.9671	14.8998	14.6189	14.5761
CMC2	12.6426	11.8808	12.4169		12.3242	11.8615	12.3692	11.3371	12.8728	11.6282	12.4287	11.8662	12.4275	11.9033	12.1966	12.8804	12.0133	12.0166	11.3657	10.9446	12.1224	11.6024	12.4735	12.018	12.4203	12.0235	12.1501	11.7913	11.7482	12.294	12.8707	12.5117	11.8184	11.7549	12.4452	11.8089	12.1777	11.5837		11.6786				11.4051		12.1304		11.2933
CMPK1	13.1145	13.4395	13.5234		13.316	13.2011	13.2976	13.9305	12.6622	12.8708	13.3447	13.081	12.564	13.1304	13.0393	13.2205	12.6827	13.1201	13.1056	13.4498	13.0994	13.4836	13.2317	13.5453	12.9035	13.8278	12.8779	12.6754	12.4898	13.1162	13.2546	13.5379	13.149	13.4033	12.8674	13.3527	12.6793	13.6096	13.5231	13.548	13.08	13.1192	12.7565	13.0039	13.0174	12.993	13.002	13.0323	13.0635
CMYA5	12.8261	13.2646	13.0441		12.9868	12.3552	12.2204	11.6591	12.6394	12.9911	12.1762	12.6545	12.8727	12.7327	12.8841	12.3096	12.669	12.4996	12.3929	12.1655	12.3312	12.7839	12.2587	12.4621	12.2966	12.5757	12.4818	12.57	12.7447	13.0772	12.4377	12.4347	12.0623	12.5257	12.2549	12.7323	12.3924	12.6392	12.2694	12.649	12.0818	13.0594	12.6795	13.3136	13.0215	12.8436	12.6671	12.6441	13.0891
CNBP	10.7316	10.5533	10.9547		11.723	10.7187	11.2835	10.7829	11.141	11.1655	11.5001	10.9121	11.3165	11.5603	11.5085	11.9926	11.3138	11.7467	10.8523	11.4209	10.5365	11.6247	11.1113	11.4767	11.1138	11.5921	11.463	10.281	10.446		11.6074	11.425	11.08	10.9145	11.4262	11.6611	11.169	10.8475	11.0757	10.8811	11.0536	10.6687	10.794		11.0504	11.547		10.4181	11.0902
CNDP2	13.1514	13.0175	13.0647		12.7193	13.4274	13.6182	14.2037	13.1362	12.9165	14.0799	13.313	13.2673	12.9778	13.0863	13.3569	13.4892	13.0645	13.7108	13.8105	13.3261	12.7246	13.5059	13.3414	13.6938	13.7032	13.6698	13.2456	13.2565	12.891	13.6585	13.344	13.4865	13.3196	13.4754	13.3469	13.241	13.2963	13.6243	13.497	13.1686	12.7522	13.0271	12.9463	13.6904	13.265	13.4739	13.5771	12.8803
CNN3	11.7002	11.7675	12.3124		11.9095	11.8259	12.1863	12.7933	12.9444		12.8282	12.7779	12.1198	11.6933	11.9814	12.4306	11.8855	11.6957	12.1382	12.3666	11.3459	11.7198	12.1715	11.9714	11.153	12.191	11.9163	12.4353	11.7435	11.4026	11.8783	11.8999	11.7948	10.7828	12.3108	12.0726	12.5802	12.083	12.2554	12.1151	11.8559	11.7289	12.0904	11.843	11.9114	12.2462	11.9096	12.3437	11.9079
CNP	12.0744	12.283	11.3136		11.5119	11.4834	11.428	11.6042	11.4927	11.6991	12.2623	11.2714	11.5745	11.0783	11.7536	11.5728	11.2882	12.0861	10.9217	11.3059	11.1806	12.1181	11.436	11.4655	11.3448	11.7829	10.9232	11.4145	10.3141	10.7916	11.2503	11.2333	11.7169	11.5199	11.0691	11.4596	11.5128	11.8507	11.352	11.5111	11.966	11.4151	10.8636	12.0309	12.2496	11.5864	12.125	12.0703	11.5024
CNPY2	11.2075	11.4601	11.2193		11.2855	11.4059	11.2492	11.6585		11.209	11.792	11.5073	11.3102	10.735	11.5162	10.9747	11.1155	11.2822	11.4591	11.4617	11.9113	12.0586	10.4089	11.4396	11.2577	11.6004	11.663	11.5153	11.3547	11.3203	11.6169	11.5787	11.5284	11.3937	10.9371	11.5271	10.7115	11.6842	12.38	11.9252	11.3506	11.4393	11.4411	11.912	11.6057	11.4665	11.139	11.5151	11.6456
COA1	12.0537	11.9692	11.913		11.6754	11.9175	11.8542	10.4507	12.6603	11.8399	11.9697	11.2436	12.528	11.5011	12.038	12.1429	12.2909	12.0757	11.4605		12.088		12.5688	11.7762	12.8739	11.5291	12.4037	10.8335	12.6157	12.2212	12.5097	11.9938	12.7222	11.5314	12.9317	11.8433	12.7456	11.7583	12.5648	11.1602	11.9224	11.038	12.0415	11.5738	12.8629	12.1413	12.8267	11.7975	12.6608
COA3	12.6789	12.139	11.8913		11.5623	12.5457	12.686	12.2428	12.4698	12.1983	12.4821	12.3494	12.8352	12.6637	12.4164	12.6175	12.7963	12.6948	12.598	12.5765	12.8633	12.5135	12.853	12.6401	13.0731	12.0925	12.1976	12.5297	12.6978	12.3835	12.6547	12.5448	12.9284	12.4353	12.8012	12.25	12.8836	12.1284	12.512	12.4503	12.56	11.9002	12.3613	11.8468	12.4659	12.5169	12.632	12.4467	12.3368
COA5	10.7514	9.94996	9.63742		10.5497	10.1501		9.60241	10.8823	9.86531	9.80933	10.3207	10.2683	10.75	9.81124	9.76213	9.70035	10.3193	9.7148	9.72533	10.7585	10.6661	10.069	10.5316	10.174	9.94644		10.233	10.5482	10.6765	10.0292	10.7164	9.94395	10.5053	10.2645	10.4167	9.83612	9.01489	10.3659		10.5779	10.1279	9.64852	9.656		10.0871	11.2106	8.79831	10.2056
COA6	12.934	13.262	13.1486		12.1416	13.2163	12.9411	12.2915	13.3421	12.493	12.8661	12.9518	12.8989	13.0798	12.8213	12.8892	13.1453	13.4646	12.7054	12.7178	12.8554	12.9439	13.4279	13.1407	13.3844	13.1078	12.9728	12.6404	13.4565	13.0048	13.4927	13.2427	13.5646	13.0663	13.4291	13.1086	13.2892	12.9643	13.0198	12.8596	13.1108	12.1782	13.397	12.6152	13.1313	13.019	13.0744	12.9648	13.5032
COA7	12.8151	12.0331	10.8404			12.1711	10.8432	11.5399	10.8739	11.6288	11.0505	11.7707	11.3929	12.4054	11.9495	11.5622	11.7976	12.4909	12.105	11.9519	12.4711	11.5098	12.0879	12.1178	11.8014	12.0056	11.1228	11.985	12.1809	12.11	11.8883	12.3455	12.4415	12.0371	12.2441	11.6738	12.3294	11.8524	11.6255	11.433	11.2903	11.6235	11.8479	11.9147	10.8863	11.8333	12.1625	11.8984	11.3128
COASY	11.7705	12.1284	12.1543			11.5497	12.0555	11.8491	12.0597	12.3445	12.0095	11.5276	12.1817	11.1994	11.8096	11.9441	11.7565	11.7598	11.763	11.7462	11.669	11.4771	11.459	11.0111	12.0226	11.5456	11.9931	11.405	11.51	11.5543	11.7073	11.0812	11.7355	11.7537	11.8059	11.7834	11.8342	11.4674	11.8228	10.9181	11.7514	12.4756	11.6121	11.9655	12.0146	11.9002	11.7514	12.3676	11.9157
COBL	8.16967					8.34455	8.94183	8.30663		8.44836	7.15333	9.09476	8.32815		8.87047					9.60329		9.15195			7.54598	8.7732		7.80166		8.50835		8.42951		9.1376		8.27173		8.26918	6.85343	9.39479	7.41643	9.8271	8.40962	8.41678		6.69676
COL15A1	14.151	14.3119	14.2421		13.1404	14.7441	14.7622	14.3316	14.3539	14.2751	14.0969	14.4494	14.1525	14.2306	14.4131	14.3815	14.7787	14.6482	14.6694	14.4451	14.6393	14.2027	14.6218	14.4132	14.5288	14.3783	14.9376	14.8552	14.3841	14.2199	14.4708	14.3261	14.4454	14.5268	14.2508	14.1169	14.274	14.185	14.5156	14.497	14.3421	14.3029	14.4908	14.0262	14.6977	14.9102	14.7903	14.4575	14.3122
COL18A1	11.088	11.674				11.3908	10.9932		10.503	10.5481		11.6857	11.0295	11.5334	11.3992	10.9829	11.5134		11.3281	10.941	11.1729		11.0354	10.9854	11.3808	11.2231	11.3522	12.2545	11.4037	10.6163		10.9395	11.0465	10.7762	12.0852			11.5484		11.3408	11.5995	11.5512	11.4003		11.6206	11.6632	11.3821	10.7772
COL1A1	10.631	11.1793	11.0975		11.1926	11.2687	11.8513	11.7726	11.2157	12.0216	9.37769	11.566	12.3218	11.1336	11.6453	10.6696	11.0745	10.9416	12.4015	11.9388	10.9629	11.7163	11.268	11.1453	10.2329	10.8239	12.2371	12.4255	10.9093	11.4147	11.3872	10.7032	10.609	11.1671	9.57812	10.7355	11.0282	10.9205	10.5915	10.9058	11.181	12.424	10.5023	11.4083	11.3475	11.6426	12.2123	11.3947	11.5491
COL1A2	13.3905					12.8831						13.0602	13.4076				12.5661	13.0733	13.4981		13.4329		13.3149		13.25		13.3275		13.393		13.0642		12.675		13.2452		12.8668		12.6282		13.2506	13.7083	13.3153	11.1999	13.482		12.9734	12.8827	13.7658
COL3A1	12.0326		11.1302		11.5248	11.9844	11.5529	11.2458	11.457	13.1078		11.9904	13.2566		12.0709		11.8461		14.2574	11.5945		11.2386	10.0804	10.4911			12.7295	10.9339		11.8422	9.83502	9.31838			9.16065	10.0626		10.9819	11.8958	10.1996	10.4272	13.0809		11.2059		10.4596	9.8992		11.9914
COL4A1	13.2671	12.0995	12.1491		11.9577	13.1827	12.7555	11.7536	13.3126	13.7808	12.4327	13.1368	13.6628	12.2199	13.0373	12.4534	13.4521	12.7117	13.6276	13.0794	12.5867	12.774	12.3326	11.6178	12.4429	12.3649	13.2523	12.5679	11.9147	12.758	12.0968	12.5193	12.2341	12.0607	11.65	12.3531	12.9181	13.3944	12.5899	12.289	12.3174	13.1307	11.9195	12.2248	12.3334	12.6458	11.8883	11.7585	12.8467
COL4A2	14.419	12.4596	13.5061		13.0233	14.1534	13.5176	12.009	14.3638	14.54	12.0808	13.8915	14.5581	12.916	14.0516	12.2512	14.1645	13.0225	14.6836	13.3134	12.6004	13.4263	13.2089	12.4469	12.756	12.7042	14.1793	12.8558	12.6847	14.3043	12.8125	12.9332	12.1345	12.2351	12.0582	12.9251	12.7987	13.9022	12.9242	12.4114	13.4073	13.9029	12.8668	13.584	13.2212	13.5722	12.7603	12.1771	14.4618
COL5A2					8.8289	7.15228	9.26547		10.3097		8.74648		9.982				9.52974		9.51887	6.64621		7.60819		8.68157	9.3271		10.0306		10.0697	8.03482	10.6217				9.968				9.90241				10.1814				9.37472		10.0056
COL6A1	15.5332	15.6057	16.2019		15.7962	15.6641	16.0911	15.845	15.7317	16.1118	15.445	16.0808	16.3901	16.1402	16.1815	15.8858	15.6679	15.6947	16.3691	15.8586	15.106	15.5564	15.3942	15.54	15.7462	15.8751	16.8653	16.4911	15.1698	15.4446	15.1602	15.1202	15.7303	15.9624	15.4148	15.9281	15.5777	15.736	15.611	15.8866	15.9464	16.1777	15.4498	15.732	15.7902	16.0415	16.0947	16.0376	15.6011
COL6A2	16.5953	16.2431	16.9088		16.8089	16.8327	17.0293	16.8016	16.6648	17.1694	16.7212	17.0889	17.1401	16.9963	17.165	16.6162	16.4437	16.786	17.1929	16.6643	16.3332	16.7905	16.4314	16.5782	16.6089	16.6605	17.6385	17.1746	16.105	16.4888	16.1047	16.1548	16.5882	16.8632	16.5192	16.7693	16.3569	16.4554	16.6234	16.7748	16.8086	17.033	16.5842	16.6714	16.3429	16.9339	16.8342	16.9812	16.4226
COL6A3	15.6809	15.5707	16.2792	20.3043	15.8985	15.9773	16.3584	16.2151	15.8405	16.1846	15.5744	16.2004	16.5244	15.9735	16.4159	15.8371	15.779	15.7061	16.7024	15.8782	15.4502	15.755	15.552	15.5329	15.9669	15.8657	16.9245	16.6659	15.4634	15.6018	15.1135	15.1355	15.9083	16.0976	15.5609	16.0079	15.7576	15.834	15.8786	16.0648	16.1566	16.4019	15.7393	15.8078	15.7666	16.0026	16.2845	16.2603	15.8809
COL6A6			9.92735		9.52465		11.2462	9.79743		10.7987				10.0829	9.62577	9.36853			10.355					10.1902		10.4763	10.7603	10.1673		9.98574						10.6073			10.0616			10.0925	9.93084		10.0484	9.81887	10.8988	10.2378
COMMD3	9.93656	9.97897	10.2672		9.86702	10.0291	10.3202	10.8112	10.9605	11.0947	11.5754	10.8258	10.7162	10.053	11.0779	10.6154	9.75575	11.1747	10.7727	11.6592	10.2301	10.4519	10.4514	10.4754	10.6055	10.3921	11.1122	11.8111	10.418	10.5495	10.6504	11.0833	10.1978	10.1289	10.7835	10.0345	9.39922	10.3456	11.7214	10.5952	10.9236	10.3454	10.7009	10.2692	10.5686	10.2768	10.6337	11.1131	10.0588
COMT	11.8566	12.1463	11.857		12.1565	11.5264	11.8661	11.9914	11.5384	11.7994	12.4827	11.936	11.5572	11.937	11.5591	11.913	11.9894	12.4645	12.238	12.7277	11.6202	12.1627	11.6411	12.1287	11.5732	12.5071	12.2808	11.4376	11.3508	11.8099	12.4196	12.5028	11.8239	12.197	11.6587	12.2691	11.3268	12.034	12.0303	12.1377	11.7642	12.3818	11.7554	12.1328	11.5021	12.2895	11.882	11.2644	11.76
COPA	10.525	11.3727	11.9873			10.8309	10.7912	11.331			12.1138	10.8237	10.4046	11.2806	11.0849	11.7378	9.99427		10.9429	11.9358	11.491		10.825	10.3983	10.8104	11.2078	10.7183	10.7992	10.9257	10.373	11.0001	11.2102	10.5116	11.1601	10.3897		10.345	10.6402	11.0066	11.1402			11.1912	11.8307	11.014	11.3408	11.0044	11.8866	11.1743
COPB1	10.8483					10.1728		11.8056		10.2946	10.1269	10.4172		11.0818				11.0281		10.9236		11.1121	9.31152	10.8762		11.0336		11.2447		10.0237		10.8459		10.8586		10.4327		10.0158		10.8821		10.2624		10.4936		10.8141		11.1508
COPB2	12.2575	11.8912	11.418			12.4015	12.4705	13.4674	11.715		13.3045	12.3085	11.895	12.3101	12.2153	12.146	11.5393		12.3146	12.6436	12.0063		12.2253	12.0396	11.9183	11.7108	12.1918	12.191	12.0133	12.1627	12.2866	11.2669	12.2721	12.0267	11.8406	12.1433	11.815	11.9878	12.7387	12.0969	12.4115	11.5313	11.5404	11.9694	12.4324	12.0872	13.0843	13.0149	11.9927
COPG1	10.4716	10.3444	10.5414		10.7201	10.7929	11.0933	11.7208	9.58222	10.1891	11.8819	10.8238	10.9166	10.6591	10.7732	11.1002	10.2027	10.5642	11.5264	11.0882	10.6955	10.8589	10.7875	11.2567		10.6003	11.1225	11.6316	10.3692	10.4012	10.7794	10.6412	10.3036	10.92	10.3086	11.3951	10.4169	10.6673	10.5087	10.9942	10.5004	10.8214	10.8618	11.5645		10.8311	10.0774	11.1454	10.6701
COPS2	13.7429	14.0286	13.7059		14.0696	13.6662	13.899	13.5558	13.5106	13.6819	13.4759	13.6648	13.5672	13.8111	13.6459	13.7998	13.6787	13.7803	13.6424	13.8591	13.7675	13.6838	13.9079	13.7708	13.8286	13.8241	13.8596	14.0232	13.7739	13.7919	13.9592	13.9087	13.5788	13.8074	13.8945	13.9828	13.6766	13.6473	13.7264	13.9319	13.903	13.91	13.8224	14.0985	13.9704	14.0336	13.8288	13.7802	13.7842
COPS3	12.9289	13.2517	13.0462		12.6495	13.3027	13.0983	13.3642	12.839	13.2246	12.5385	13.3145	12.6708	13.0011	13.2045	13.1898	12.7787	13.0025	12.9735	13.0674	12.9154	12.9646	13.0127	13.2221	13.2276	13.5296	13.1991	13.2154	12.9364	13.3025	13.4308	13.4566	13.3778	13.1261	13.1145	13.4226	13.0167	13.1964	12.819	13.6201	12.9916	13.2775	13.1717	13.5218	12.9361	13.3713	12.9151	13.2052	13.1643
COPS4	12.9179	13.1692	12.8759		13.32	12.9713	12.9845	13.0238	12.9403	12.8773	12.7782	12.9652	12.9276	13.0252	12.8064	12.8683	12.8403	12.8201	12.8914	12.8858	12.9778	12.8697	13.0724	13.1123	12.9889	13.1406	13.1531	12.9949	12.7455	13.0594	13.2416	13.2023	13.175	12.993	13.0787	13.0079	13.0507	12.8281	12.9427	13.3196	13.0594	13.0026	13.0988	13.0558	13.052	13.0862	12.9269	12.9853	12.9549
COPS5	13.3124	13.2895	13.1796		13.0547	13.1887	13.1531	13.0636	12.9516	13.4012	12.6233	13.1113	12.9626	13.154	12.993	13.0728	12.9644	12.9943	13.2952	13.1738	13.2172	13.0532	13.2422	13.3736	12.9846	13.0714	13.1512	13.2857	13.0071	13.1255	13.2335	13.273	12.9334	13.2302	13.1316	13.0148	13.0863	12.7579	12.6936	13.2351	13.0528	12.8963	12.9531	12.7663	13.0997	13.2598	13.0197	13.017	12.7314
COPS6	12.9618	13.6618	12.9701		13.1108	13.4124	13.4363	13.3213	12.9008	13.1711	12.9798	13.3553	12.5822	13.2154	13.3025	13.6575	12.8476	12.4015	13.1446	13.1861	13.1612	13.0682	13.364	13.3307	13.4405	12.9922	13.0615	13.4723	13.0157	13.356	13.3523	13.2061	13.259	12.9458	13.3486	13.007	13.512	13.3353	13.1417	13.7278	13.1606	12.816	12.9998	13.2665	13.4703	13.376	13.0232	13.0791	12.6699
COPS7A	11.4538	11.7408	11.9141		11.5554	11.9666	11.9394	11.7938	11.4826	11.3094	11.4431	11.9097	11.7063	11.7373	12.2287	11.8524	11.4437	11.5585	11.0437	11.7827	11.9533	12.0148	11.4502	11.8836	11.8184	12.0936	10.9892	11.9898	11.3703	11.6038	11.6712	11.8881	11.902	11.8329	11.6339	11.7517	11.8738	11.6711	11.552	12.2105	12.2848	12.066	11.6434	12.5226	11.2881	12.189	11.7524	12.0857	11.0127
COPS8	12.6254	12.6436	12.3996		13.1364	12.8855	13.0225	13.3531	12.6787	12.534	13.124	12.5577	12.5131	13.1426	12.7262	12.8689	13.0381	13.3432	12.3015	13.0495	13.1498	13.0781	12.8366	12.9917	13.0427	12.9837	12.8795	12.9417	12.6675	12.7434	12.6462	12.9467	12.552	13.2016	13.1152	12.829	13.5092	12.9719	13.5282	12.8266	13.3022	13.0611	13.6636	12.9762	13.3302	13.3719	13.2345	13.8058	12.8695
COPZ1		11.0008			11.4637	10.3995	10.3183	11.3142	9.84605	11.2634	11.3396		10.2076	10.6036	10.7355	10.7845		10.7326	10.6752			10.8581	9.96821	10.4033	10.205	10.2779	10.6227	9.9516	9.91705	10.5257	10.5106	9.98876	10.5559	10.4732	10.0547	10.9971	10.6506	10.7934	11.0958			10.0407	9.76347	10.5406	10.4357	9.99862	10.2417	10.8293	10.3738
COQ10A	14.814	14.1428	14.1908		13.8639	14.3194	14.7016	13.6114	15.106	14.1382	14.3937	13.8607	14.9793	14.669	14.7521	14.7337	14.872	14.4982	14.2063	13.0673	14.5799	13.4642	14.1772	13.6844	14.606	13.8129	14.1161	13.5419	14.8256	14.9395	14.5734	14.3009	14.785	13.9691	14.9604	13.827	15.1852	14.3423	14.8564	13.9373	14.0783	14.1592	14.4249	13.7971	14.3342	14.5622	14.9082	14.4257	14.2936
COQ3	14.8147	15.0829	14.7183		14.8863	14.6899	14.362	13.5762	14.8551	14.4677	14.3366	14.4074	14.7991	15.2458	15.0074	15.0468	15.0787	15.1672	14.5245	14.5256	14.8971	14.4761	14.9499	14.5979	14.9853	14.6271	14.5141	14.4276	14.8196	14.8469	14.5261	14.8759	15.1414	14.579	15.3701	14.4718	15.4542	15.0469	14.8943	14.6163	14.7673	14.4588	14.4825	14.7067	15.1584	14.9987	14.8877	14.6433	14.872
COQ5	14.5265	14.8912	14.7684		14.7187	14.4411	14.297	14.0215	14.8267	14.3982	14.8672	14.5942	14.8723	14.9906	14.8992	14.8466	14.7722	15.0624	14.605	13.8374	14.25	13.9632	14.6279	14.4698	14.9416	14.6633	14.7167	14.6731	14.457	14.7153	14.872	14.6119	14.8229	14.5389	14.772	14.5756	15.338	14.6916	15.1393	14.8593	14.6977	14.3232	14.8675	14.545	14.6379	14.7305	14.4463	14.5041	14.2856
COQ6	13.3992	13.7058	13.7145		13.5646	13.5626	13.225	12.9015	13.4892	12.719	13.5232	13.2477	14.1258	13.7357	13.7363	13.8881	13.7573	13.6989	13.1118	12.812	13.5416	13.0631	13.5958	13.6752	13.7081	13.4128	13.5773	12.9972	13.6865	13.778	13.5489	13.5324	14.1935	13.5519	13.8093	13.3746	14.2989	13.9927	13.7329	13.396	13.7734	13.7108	13.7118	13.4769	13.2943	13.5763	13.5742	13.4593	13.6914
COQ7	13.5458	13.4322	13.7667		13.1645	13.6102	13.4576	12.9454	14.0657	13.0986	13.0449	13.4773	13.8637	13.8209	13.7607	13.692	13.9438	13.7144	13.3774	12.73	13.8937	13.5113	13.7397	13.3767	13.8612	13.2843	13.2247	13.377	13.8085	13.6808	13.7895	13.57	13.9994	13.5739	13.707	13.4723	14.1447	13.4988	13.6663	13.7412	13.9865	13.4833	13.7454	13.3713	13.5089	13.5528	13.7841	13.3615	13.7507
COQ9	16.3403	16.2952	16.2755	18.5776	15.8984	16.6282	16.3706	16.1064	16.5131	15.7543	16.1402	16.2049	16.5244	16.7317	16.4773	16.5917	16.5877	16.6875	15.9695	15.8206	16.5685	16.4101	16.3766	16.3146	16.7565	16.3665	16.1133	16.0763	16.6457	16.6178	16.3235	16.4314	16.0667	16.0357	16.1426	15.7913	16.8487	16.3892	16.4232	16.2374	16.729	16.2678	16.249	16.2159	16.4404	16.4311	16.3734	16.3972	16.528
CORO1C	11.3396	11.4088	11.504		10.4079	10.7642	11.1292	12.1606	9.92047	10.4042	12.9036	11.0397	10.005	9.8937	10.4306	11.0546	9.95422	11.1903	11.5058	12.2127		10.2302	11.7046	11.4871	10.7062	11.0915	11.2116	10.91	9.77702	10.6587	11.3479	11.3082	10.3292	10.5041	9.8273	11.0835		10.7655	11.4849	11.5201	10.1631	10.3525	11.2222	10.4574	10.7114	10.9248	10.7104	11.6386	9.72714
CORO6	13.6004	13.9548	13.6399		13.3161	12.9103	13.9955	13.4767	13.8026	13.7079	13.2852	13.9279	13.3557	13.9502	13.8632	13.9986	13.847	13.7333	14.3421	14.4339	13.7993	13.5853	13.9975	14.0806	13.7098	13.8179	13.9319	14.1639	14.0567	14.0839	14.3356	14.4567	13.8708	14.0291	14.0767	14.1854	13.6368	13.6061	13.6694	14.3304	14.0392	13.783	14.0689	13.9311	13.6618	14.287	13.91	13.9027	14.011
COX17	14.9875	15.6596	14.9775		15.5121	15.1867	15.0163	15.0372	14.4213	15.0007	14.3166	15.2916	14.0862	15.2029	15.3136	15.2941	13.5194	15.1263	13.4587	15.0748	14.1834	14.8805	14.0811	15.3452	14.7794	15.2481	13.4881	15.3487	13.9456	15.7406	13.9671	15.8884	14.9376	15.4963	14.9488	15.3204	14.2012	15.3058	14.4451	15.195	13.9611	14.8985	13.0329	15.3706	13.461	15.1603	14.404	15.1734	13.848
COX20	11.0099	11.3127	11.3939		11.3962	10.4466	11.0142	10.5949	11.5262		11.2278	11.4773	11.1715		11.5368	11.7049	10.7137			10.5121	11.031		11.2443	11.4006	11.9163		11.2312	11.5597	11.5777	11.4964	11.715	11.7631	11.9586	11.4243	12.2256	11.5455	11.3887	10.397	11.3376		10.8763		11.3634	10.3787	11.3023	11.5608	11.5965	11.366	11.552
COX4I1	18.4026	18.4363	18.3165	23.1019	17.8096	18.0557	17.9517	17.2853	18.5891	17.7553	18.3455	17.8521	18.5874	18.4578	18.4167	18.3629	18.6987	18.5018	18.0495	17.4415	18.3888	18.0333	18.3538	18.1516	18.6588	18.2096	18.1409	18.0511	18.7462	18.5898	18.5368	18.5074	18.7405	18.0743	18.8059	18.1652	18.6331	18.2321	18.3162	17.7912	18.408	18.0592	18.4601	18.15	18.5737	18.3511	18.4958	18.2111	18.5947
COX5A	17.5416	17.1364	17.4243		16.6408	17.3383	17.1475	16.4977	17.8337	16.6099	17.3021	16.7687	17.7717	17.5644	17.3269	17.7016	17.6936	17.6439	16.9228	16.32	17.8169	17.1856	17.6654	17.1508	18.018	17.0194	17.0503	16.6316	18.0885	17.2208	17.7866	17.3325	18.1462	17.1858	18.1239	17.153	18.0699	17.0134	17.7468	17.0008	18.1508	16.9728	17.7476	17.1112	17.9612	17.4541	17.5108	17.2731	17.8959
COX5B	18.1018	18.1399	18.1103		17.6493	17.4971	17.4572	16.8984	18.1295	17.1979	17.3863	17.3997	18.0412	18.168	17.9299	18.3185	18.0557	17.928	17.3876	16.8598	17.6642	17.522	18.0696	17.9697	18.0052	17.7369	17.5782	17.2933	18.1858	18.0656	18.2745	17.8272	18.4325	17.7763	18.3789	18.1108	18.3132	18.0128	17.9744	17.7146	18.3904	17.7223	18.2997	17.9774	18.3905	18.1302	17.8232	17.6579	18.1702
COX6A1					12.1559		11.3436	11.732	11.1342				11.7369	10.7457	11.7894	11.9791	10.2504								11.246	10.3921	12.1858				11.2015		12.4724	11.657	11.4355	12.5679	11.5644	12.3046	13.5029	11.5354	12.9372	11.7911	12.6107	12.1442	12.296		11.3949	11.4922	12.361
COX6A2		13.11	13.1639				12.4795		13.0854				12.787		12.3409		12.4245		11.3683				12.4661	11.8189							11.534		12.2931	11.7058	12.3767	11.8129	11.6154	12.3052	13.2183	12.0739	13.9069	12.7447	13.4245	13.3315	13.2974	12.4083	13.0002	12.249	13.7393
COX6B1	18.0133	17.5574	17.8945	20.6749	18.092	18.0562	18.0068	17.1588	18.3411	17.3717	18.2162	17.7416	18.257	18.1808	18.0663	18.3243	18.388	18.2519	17.7489	17.0142	17.9824	17.8904	17.9388	18.004	18.2338	17.7191	17.855	17.3546	18.3768	18.1225	18.2518	18.1202	18.5536	17.9684	18.4392	18.1059	18.2943	17.9526	18.3737	17.8126	18.7271	17.9878	18.544	18.0833	17.9509	18.375	18.3014	18.0098	18.3868
COX6C	15.8473	15.1412	15.4817		15.0897	16.365	15.4185	14.3374	16.1561	14.6474	16.0325	14.6785	16.5351	16.1551	15.7329	15.8311	15.9944	15.3769	15.4255	14.301	15.9465	15.0708	16.0225	15.1574	16.6648	15.6293	15.8985	15.6782	16.6349	15.9426	16.3903	16.0258	16.4322	15.6697	16.4713	15.9297	16.5221	15.4029	16.0681	15.4415	16.1748	15.3968	16.3354	15.7724	16.7755	15.8002	16.3237	15.9619	16.4551
COX7A1	17.3829	17.1973	16.7817		16.892	17.094	17.0321	16.3213	17.4534	16.5056	16.9121	16.728	17.2847	17.1561	17.1595	17.1614	17.4793	17.1423	16.7914	16.2146	17.3236	17.0766	17.3534	16.8828	17.5988	17.1113	16.9251	17.1334	17.7873	17.4766	17.5382	17.352	17.722	16.8474	17.5403	16.9618	17.6627	17.2282	16.9886	16.763	17.1486	16.8087	17.274	17.0473	17.161	17.1155	17.3675	17.1555	17.122
COX7A2	16.919	16.3008	16.004		14.4034	16.1756	16.1006	15.2553	16.7311	15.6224	16.1108	15.9183	15.8029	16.5246	16.4231	16.2801	16.4462	16.3843	16.1448	16.222	16.4008	15.8152	16.7234	16.0957	16.4198	15.6105	15.6357	16.3193	16.527	16.3661	16.3271	16.5211	16.7379	16.1454	17.2046	15.9281	17.0541	15.5937	15.3935	15.9315	15.5603	15.1588	15.8943	15.8025	16.4234	16.2781	16.404	16.384	15.7177
COX7A2L		10.3505	10.8173		11.0982		10.548		11.2006		10.9061	10.5565	10.872		10.8234	10.0079	10.9607	11.1153	10.7798		11.238		11.0722	10.1929	11.4858	10.5934	10.8249	10.3453	10.406	11.264	11.2942	10.8457	11.3191	10.073	10.9516	11.1986	11.4019	11.0493	10.5168	10.6212	11.4955	10.8478	11.4839	10.6678	11.2336	10.8177		9.43584	10.7441
COX7C	16.6153	15.6131	15.7168		15.7678	15.4865	15.5833	15.0367	15.8879	15.5485	15.432	15.291	15.0274	15.9668	15.3566	15.9345	16.2985	15.7352	15.1881	15.0161	16.2366	15.2215	16.1995	15.8178	16.1102	15.8603	15.6466	15.4536	16.117	16.1037	16.33	16.4473	16.5638	15.8462	16.4587	16.1615	16.0354	15.5601	15.9762	15.6558	15.9232	15.2139	16.3186	15.6136	16.5567	15.8048	15.8553	15.4755	16.2268
CP	12.7344	12.4776	12.7093		12.6304	13.7325	13.6202	14.2341	12.5679	12.7473	14.1353	13.4418	12.7721	12.6526	13.0892	13.478	11.9344	12.75	12.6764	13.0021	13.245	13.3173	13.3346	12.9307	11.8799	11.8167	12.2916	12.7278	12.3371	11.9368	12.2493	11.9107	13.19	12.8758	12.7405	12.7884	12.9631	13.3587	13.3462	13.7688	12.5334	12.2851	12.1145	12.5637	12.9666	12.6956	12.9493	13.0682	12.0735
CPA3	12.0982	12.8551	11.9351		13.8748	11.4542	13.206	11.9311	13.2114	13.6479	13.1	13.2732	12.3674	12.7669	12.5845	12.0195	11.0321	10.968	13.8933	12.2613	12.4627	13.1743	12.3003		11.3225	12.1378	12.6724	12.6944	13.1682	12.4666	12.394		12.5818			11.823	13.3026	13.3861	11.9134	13.7508	11.5604	12.6052			13.1726	13.5519	13.0085	13.0623
CPNE3	11.513	11.4299	11.4792		10.7376	10.5059	11.4464	11.6333	11.4328	10.7686	13.2326	12.044	10.7709	11.4214	10.9786	11.4363	11.3664	12.2462	11.8514	12.489	11.1765	11.0333	11.384	11.1044	11.3946	11.1241	11.6533	11.0804	11.6675	11.798	11.64	11.0205	11.6494	11.0088	11.5118	11.429	11.3506	11.5123	11.8495	11.8243	11.343	10.7829	11.1529	10.2691	11.3399	11.4156	11.7666	12.7942	11.0055
CPPED1	14.3528	14.5828	14.693		13.8187	14.2338	14.4069	14.546	14.7357	14.7402	14.9154	14.5816	14.2551	14.8958	14.6478	14.7741	14.2918	14.1444	14.3936	14.5674	14.8896	14.9933	14.7667	14.8225	14.3181	14.8753	14.6255	14.3969	14.4341	14.1649	14.3633	14.3545	14.3319	14.5567	14.4931	14.5757	14.6131	14.2361	14.0532	14.3983	14.442	14.5376	14.3663	14.1262	14.2397	13.6809	14.4596	14.9625	14.4874
CPS1	11.3541			17.9146		11.2889	11.5036	10.8344	10.9331	11.0846	9.37774		11.1986				10.5594				9.96192			10.0738						10.1413	10.6314				10.6422		11.4105
CPT1B	12.8701	12.5876	12.7083		12.7386	12.7881	12.3293	10.9419	12.8947	11.9334	12.4801	11.7205	13.4125	11.9804	12.6137	11.924	12.708	11.5634	12.0363	11.1525	12.5803	11.199	13.1628	12.2099	12.9813	11.9881	13.0639	12.2143	12.9408	11.9499	12.4399	11.6812	13.3874	12.2329	13.4844	12.086	12.9567	12.3861	12.6238	11.5881	12.2933	12.1264	12.8495	12.4782	12.959	11.9783	12.4185	11.6103	12.9543
CPT2	14.0195	13.8831	14.1191		13.5347	14.539	14.564	13.6017	14.4553	13.2008	14.0498	13.7701	14.6566	14.1683	14.3798	14.4381	13.9989	13.5744	13.6326	13.0861	14.2334	13.5608	14.3093	13.9356	14.5992	13.7784	13.9984	13.3959	14.498	14.2045	14.342	13.9986	14.5281	13.7802	14.2985	13.4253	14.7919	14.1364	14.5077	14.0004	14.2243	13.5249	13.909	13.4974	14.513	13.971	14.2404	13.7086	14.4528
CRABP2							10.5457	11.9837			13.5492								8.95357	11.7658						12.7111		10.003										12.9792	12.3951									10.0428
CRADD		9.43767	9.88581			9.69827	9.57599		10.2332		9.23406			9.58715	8.69605	9.48605	10.2859	9.3271	8.70133	9.82808	10.6014	10.7397	10.2925	9.82478	9.96234	9.53495	9.57314	9.59858	9.83531	9.74905	9.7499	9.44659	9.76455	10.16	9.27786		9.86587		9.78205	9.66035	9.7072	10.595	9.75412	10.3032	10.4792	9.47242	9.62161		10.0898
CRAT	16.149	15.7577	15.8615	18.4424	15.5224	16.252	16.1891	15.2977	15.9647	14.9207	15.5685	15.3654	16.6008	16.2708	16.3209	16.3038	16.0813	15.6977	15.5833	14.5521	16.2027	14.8285	16.0985	15.4452	16.6262	15.6828	16.2739	15.5703	16.3873	15.8195	16.1372	15.7438	16.5066	15.522	16.4406	15.4484	17.0549	16.1296	16.7288	15.6666	16.276	15.6256	16.2252	15.6334	16.8997	16.3243	16.6047	15.6983	16.2334
CREG1	11.1495	10.6677			10.6851	9.20719	10.3161	11.3602		8.36102	13.4183	11.2424			9.47824		9.43577	11.5797	10.3907	13.7129	11.0579	10.2826		9.82023	10.2137	12.0317	11.4479		9.31988	12.8406	10.856		10.1613	10.902		9.49145	10.6162	11.3485	13.3513	10.4724	9.89736	12.0197	10.8444		9.08782		10.3834	10.9617	9.49444
CRIP2	9.90409	9.90091	10.4294		11.3046	10.2234	9.98702	9.59562	9.4673		10.6958	10.7654	10.6647		9.9256	9.74363	10.2169	9.61731	9.70205	9.94755	10.3801		9.66589	9.43884	10.3463	9.24133	10.0293	10.7245	10.1969	10.3131	10.2705	8.99049	10.9069	9.1377	9.86004	9.739	9.62923	10.1239	10.4933	9.74599	10.2195	8.99093	10.6861	8.9355	10.0172	10.4199	10.3742	10.3723	10.2097
CRK	9.81383	10.8872	10.8218		10.7916	10.8866	11.6965	11.4355	11.4002	10.096	11.3889	10.5903	10.0331	11.1186	11.2113	11.2571	11.2168		10.7938	10.286	10.6003	10.2889	11.5725	11.1538	11.2688	11.0832	11.3394	10.9153	10.0669	10.9901	11.1506	11.0921	11.0061	10.4516	10.9574	10.6014		11.2457	12.4239	10.7965	10.5812	10.9839	10.4385	10.6818	10.5259	10.8651	10.4145	10.8641	11.0197
CRKL	13.0336	12.7475	12.3405		10.6907	12.0446	12.175	11.7957	12.5207	12.6283	12.2141	12.247	11.964	13.3779	12.0853	12.0973	12.953	13.429	12.8819	12.7952	13.2575	12.8875	13.4311	13.0348	12.6402	13.164	12.4676	13.0392	13.0813	12.6842	12.8198	13.013	12.2674	12.9448	12.5091	12.1381	13.4864	11.8273	12.2845	12.6442	12.4319	12.2383	12.6661	12.5507	13.3335	12.9633	13.0184	12.9395	12.4943
CRYAB	18.3972	18.1974	18.7901	23.6621	18.7842	18.5784	19.5382	18.6812	18.5874	18.3069	18.5589	18.5568	18.5308	18.4063	18.7942	18.9405	19.1223	18.473	19.182	18.9179	18.9109	18.463	18.7584	19.1055	18.8275	18.5073	19.1517	18.7965	18.8539	18.7666	19.3537	19.2178	18.6936	18.6843	18.9761	19.0086	18.6489	18.2084	18.8589	19.0988	19.2343	18.3076	19.2189	18.3365	18.5997	18.6949	18.8284	18.4324	18.7784
CRYL1	12.1353	12.0303	11.4573			12.1636	12.4416	11.8539	11.7125	12.3429	11.8113	12.0693		12.0992		11.7781		12.1456	11.0825	11.7338	12.3331	11.1421	11.8606	12.0468	12.1447	11.9625	11.0916	12.2406	11.6105	11.3819		11.9408	12.17	12.4042		12.4607	11.7789	11.6496	11.6349	12.1334		11.5879	11.4532	11.8416	11.3184	11.9445	12.138	12.0719
CRYM					14.3783	15.0524	14.2248	12.2644	15.1411	11.5531	14.6692	12.1597	14.978	10.7355	13.1165	13.5748					15.3053	12.6571	14.9388						15.0654	10.7322	15.2523	10.9116		13.7367	10.067					13.4191								12.159
CRYZ	14.7262	14.4795	14.4285		14.589	14.6909	15.031	14.5367	14.9819	14.8369	14.4979	14.8136	14.665	15.0055	14.8627	14.8208	14.4557	14.6944	14.1978	14.268	14.2134	14.037	14.4271	13.9951	14.7865	14.5651	14.8949	14.6897	15.038	14.9427	15.0764	14.9523	14.2067	14.377	14.1777	14.3324	15.0792	14.7939	14.7458	14.6598	14.771	14.4301	14.8225	14.568	15.1479	15.0253	15.1226	14.9904	14.7159
CS	18.2696	18.5591	18.3869	21.3838	18.2248	18.389	18.4004	17.8688	18.5892	17.7821	18.1483	17.9816	18.5384	18.6857	18.5382	18.6653	18.3126	18.5172	17.7239	17.4747	18.3973	17.8423	18.5232	18.3701	18.678	18.5071	18.2923	18.2491	18.717	18.7418	18.5604	18.6281	18.784	18.3537	18.6343	18.1259	18.9101	18.499	18.5808	18.2867	18.5791	18.1295	18.342	18.1974	18.9302	18.7936	18.7485	18.3628	18.5489
CSDE1	12.3288	12.3753	12.2308		12.0822	12.2281	12.3428	12.5541	11.8351	12.3935	12.5489	12.3254	12.0998	12.2654	12.3297	12.3382	12.0745	12.2409	12.5682	12.7138	12.2488	12.1696	12.1295	12.3679	12.1336	12.4042	12.387	12.3832	12.4608	12.2398	12.22	12.3724	12.1443	12.5425	12.2073	12.3462	12.4649	12.2812	12.2468	12.4983	12.2182	12.4555	12.3448	12.3479	12.2728	12.555	12.3737	12.4632	12.3023
CSE1L	11.4848	12.3695	12.2747		12.7349	12.3221	12.2348	12.8952	12.3573	12.07	12.3567	12.4925	12.5477	12.0993	11.9587	12.4892	12.1965	11.9979	12.1725	12.2927	11.9241	11.726	12.1363	12.5058	12.3586	12.8438	12.5987	12.4627	11.9749	12.4447	12.3958	12.7652	12.2815	12.6641	12.3623	12.8043	12.3073	12.4887	12.2898	12.3885	12.4549	12.8823	12.2903	12.5153	12.5893	12.7143	12.4578	12.4248	12.3743
CSNK1A1		8.18673			9.22444		8.5406	10.1184	9.81216		10.6554	8.9444						9.10265	10.4302	10.3243	9.8535	9.24008		8.14557		8.97333	9.21194	9.49027	9.43295	9.70809	9.45634	9.48131	8.81963	9.76067	9.25125	8.82384	8.39496		9.2841				8.44089			8.68429
CSNK2A1	9.95077	11.7709	12.2002		12.2833	11.6456	11.6115	12.1473	11.7944	11.9815	11.7097	11.2714	12.1176	11.66	11.9478	12.0033	11.6489	11.8786	12.3085	11.9792	11.474	11.8085	11.4192	11.8031	12.0389	11.8836	11.9515	11.9116	12.2797	12.0923	11.8419	11.9363	11.8933	12.0476	11.647	11.8696	11.684	11.8389	11.7967	11.8861	12.3361	12.1478	12.5012	12.3168	11.8701	11.8039	11.9195	12.3135	11.9248
CSNK2B	14.0686	13.9212	14.8734		14.1001	13.5756	14.7717	14.4673	13.821	13.9754	15.0988	14.2321	13.6259	13.8737	14.2533	14.0962	13.6929	14.2311	13.9923	14.531	14.2243	14.1151	13.679	13.9886	14.0024	14.9084	14.6072	13.8508	13.9367	14.3291	14.1925	14.2739	13.9187	13.7914	14.0577	14.3394	13.6461	14.4788	15.2526	14.0964	13.9592	13.831	14.2527	13.9605	14.1904	14.0078	14.1866	14.0408	14.0729
CSRP1	12.9575	13.1089	13.5118	14.895	13.0856	12.7372	12.7376	12.7788	12.2278	12.4679	13.2726	12.9071	12.7747	12.4743	12.8422	12.9306	12.6246	12.0275	12.8844	12.1592	12.6027	12.2038	12.6374	12.7769	13.0468	12.7935	12.8592	12.8291	12.7596	12.3775	12.7769	12.46	12.6152	12.4428	12.9021	12.7704	12.0811	12.8371	12.7482	12.7639	13.1033	12.7348	12.3561	12.3028	13.4594	13.4038	12.6628	13.2515	13.4556
CSRP2			10.622		10.9647	10.2536	10.0997	10.5943			11.8182		10.5287		10.7202	10.3365			10.8343	10.51	10.7708	10.3404	10.8077	10.4266	10.6887		10.6987	10.5048	10.5395	10.4978	11.0727		10.4991				10.2758	10.407	11.8289		10.34	10.7024				10.36	11.1493	11.0261
CSRP3	16.2049	15.6817	16.8469	17.5871	16.3786	15.2955	17.4582	16.8998	16.6609	17.0191	17.0349	17.533	15.8897	16.5613	17.1962	17.5642	16.7769	16.4427	17.2029	17.1497	16.7649	16.687	17.2326	17.9804	16.5853	16.4211	16.4286	16.8401	16.5553	16.7996	17.3612	17.7281	16.6604	17.4268	17.318	17.9411	16.2617	15.6187	16.7568	17.2593	17.6016	16.2639	17.3414	17.0945	16.6675	17.2728	16.7523	17.2392	16.9849
CST3	12.237	12.8803	12.2173		11.6923	11.2361	11.1659	12.8056	10.7873		14.4505	11.8724	11.477	12.0249	12.0454		10.5314	12.3921	12.2847	12.6986	11.931	11.4574	11.4097	11.5701	11.6218	11.8297	12.24	12.4045	10.9434	11.3955		12.225	11.4526	11.7374		11.3011	11.2699	13.1519	13.3223	12.2211		11.4522			10.7954		11.9991	13.337	10.4494
CSTA	16.2363	15.3029	13.3903		12.9027	14.0019	14.0812	15.6545	14.1697	14.4023	16.6347	15.157	12.9605	15.1714	14.5048	13.4252	14.7417	15.8252	15.2624	16.3925	16.8499	14.4727	13.9084	13.5168	14.4756	15.4762	14.5015	14.7462	14.7149	12.8866	13.5752	13.496	14.2081	15.5069	14.0442	14.3853	14.6627	15.0612	16.0927	13.6917	13.3804	14.8242	14.0352	14.6195	15.1098	14.8311	16.0164	17.3911	14.3207
CSTB	15.2614	15.5838	16.1983		15.3942	15.6702	15.6196	15.6904	14.9058	15.0789	16.9551	15.3798	15.1219	15.3984	15.3305	15.2152	15.545	15.5759	16.2141	16.1942	15.567	15.6232	15.2995	15.3295	15.3651	15.8325	15.4756	15.514	15.6331	15.8461	15.6262	15.8394	15.3774	15.3512	15.1598	15.42	15.5662	16.8778	15.7838	15.5675	15.4511	15.5453	15.6062	15.169	14.814	14.6816	15.3467	15.3861	15.6895
CTBP1	13.0813	12.9974	13.0252		13.4564	12.7235	12.978	12.4947	12.5995	13.2257	12.6939	12.6697	12.4628	12.2779	13.2458	12.7099	12.3093	12.5905	12.9956	12.6768	12.3941	12.0642	12.7089	12.7201	13.1695	12.8785	12.9104	11.8531	12.5515	12.973	12.9081	13.2131	12.9445	12.484	12.5014	12.6386	12.5342	12.7929	13.0461	12.7988	12.7168	12.6314	12.9526	12.8052	12.9785	12.8824	12.6216	12.6454	12.7456
CTNNA1			11.1189		10.2765	10.3511	10.4117	12.6867		9.51765	12.6845	10.7334	10.2619		10.4493	9.5652	10.3733	10.3323	11.1045	10.4809				10.5481		11.0118	10.1569			9.9743	10.1686	10.6792				8.92041	10.2145	10.6946	11.5241		10.3717	9.31978		10.9485		9.9399	9.80923	10.8662	10.6007
CTNNB1	14.1273	12.3557	13.1223		11.6009	12.2275	13.0723	13.8369	12.7098	13.3527	15.2203	14.0843	11.0714	12.7674	11.585	11.595	12.8624	14.7176	13.7848	14.9685	13.4921	12.4256	11.8224	11.7992	11.2503	12.2802	12.3189	12.9087	12.503	12.435	11.3824	11.4373	11.8651	12.5229	12.3104	11.978	12.1984	13.3822	12.9264	12.2748	11.477	11.8137	12.0033	12.2768	12.5986	13.3422	13.1691	14.3974	11.4749
CTSA	13.1012	12.1067	10.1101		9.74273	12.4019	11.7411	12.7399	11.5593	12.0166	14.3814	12.3921	10.7914	11.8386	11.3886	11.1094	11.6814	13.3963	12.4523	14.5838	12.6672	11.5974	11.5314	11.0913	10.5542	12.8225	11.9241	11.6624	11.4404	11.8801	11.4126	10.8674	10.4107	11.8168	10.9597	10.7325	11.8852	12.639	13.4165	11.3483	10.9611	12.2267	11.224	11.9554	12.0941	12.1796	13.0612	14.267	11.1976
CTSB	14.7496	14.5019	13.146		13.372	13.7273	14.0369	14.5142	13.2407	13.8361	16.3514	14.2978	13.6496	13.8956	13.9033	13.9117	14.3302	14.5464	14.2765	16.1972	14.2141	13.7255	13.7209	13.6415	13.4721	14.342	13.7728	13.6025	13.6234	14.5938	13.3526	13.3969	13.2704	13.7284	13.8659	13.466	14.1781	14.3365	14.9859	13.769	12.6964	13.8781	12.8528	13.5054	13.4399	13.9673	14.2123	14.6168	12.0187
CTSC	11.0474	12.1432	11.3236		10.9095	11.4897	10.882	12.1048	10.9171		13.7532	12.0347	10.9667	12.2128	11.3331	10.9422	11.9138	12.409	11.5937	13.6132	11.836	11.7908	11.416	11.2533	10.3335	12.7123	11.8283	11.1993	11.563	11.9638	11.6403	11.5361	10.8395	11.9968	11.826	11.3307	12.1755	12.7401	14.1221	11.7736	10.739	12.3327	11.3356	11.3709	11.8051	11.8072	11.912	13.764	11.0676
CTSD	14.0888	14.4965	13.9516	20.6789	13.7077	14.1888	14.0875	14.7447	13.4768	13.7765	16.1803	14.1374	13.7288	14.4869	13.7529	14.0263	13.764	15.0625	14.0597	16.3335	13.7544	14.302	13.722	13.817	13.7193	15.1377	14.4626	13.7426	14.0961	15.1522	13.9753	13.9954	13.5024	14.0025	13.6627	13.5561	14.8947	14.9768	15.2447	14.019	13.4102	14.1231	13.2251	13.7283	13.832	14.0932	14.4193	15.5712	13.6754
CTSG	12.7101	12.1883	11.9585		12.025	11.3891	12.6651	12.9466	10.6228	12.2986	19.1862	12.4781	12.1264	11.6574	12.7057	11.8127	10.303	12.3528	11.7182	13.364	11.1898	11.7548	11.9106	10.4517	11.3923	11.9048	11.4827	12.2848	11.023	10.4568	11.0309	11.9182	10.9689	11.2576	10.9855	10.889	12.5465	12.7098	14.8897	12.8788	11.3215	11.7065	10.6	11.2007	12.5113	11.8598	13.8263	16.737	11.8702
CTSH	12.8598	10.7431						10.7752			13.312	10.9868		10.9752	10.9964	10.7663	10.966	11.641	10.981	11.7447	12.2389	11.346				10.7417						9.73497					11.2045	10.4795	10.5897			11.5659					12.3512	13.0026
CTSZ	11.0534	11.1403	10.9633		10.4664	11.4297	11.1056	10.6307		10.8631	12.3919	10.7277	10.7923	11.1957	11.2235	11.1083	10.9162	10.8858	11.0036	12.1478	10.6646	11.31	11.332	10.9776	10.927		11.0455	11.0988	10.8651	10.6132	11.303	10.8428	10.744	10.5375	11.3891		11.2239	10.9173	11.011	11.7181	10.602	11.2798	11.4305	10.5299	10.6869		11.6035	11.8163	11.3579
CTTN	13.0317	12.4321	12.4803		10.2368	12.3239	12.7068	12.4281	12.1694	11.5833	12.553	11.8921	12.465	11.4432	12.4658	12.2833	11.8649	11.6309	12.2082	11.5365	11.8454	11.3405	12.1963	12.6811	11.8776	12.7239	11.8288	12.4075	12.2131	11.851	12.6036	12.0993	11.7553	12.1122	12.3849	11.8921	11.8159	12.0015	12.5319	12.3092	11.8621	11.5666	12.541	12.3267	12.3854	12.1612	12.3755	12.4566	11.941
CUL1	11.3404	11.8139	11.3923		11.2337	12.0063	11.6336	11.589	11.5193	11.7123	11.5402	11.8889	11.1381	11.7269	11.5384	11.6046	11.9582	12.1706	11.5308	11.3712	11.6551	11.7281	11.3883	11.7488	11.3341	11.8797	11.539	11.7938	11.4565	11.447	11.5284	11.8606	11.7669	11.7901	11.8722	11.9774	11.2772	11.4458	11.5437	11.5731	10.7497	11.4191	11.6602	11.5567	11.7792	11.2535	10.9124	11.534	10.8932
CUL3	11.9518	11.2577	11.3664		11.2393	11.5834	11.6227	12.0631	11.2615	11.8197	11.7649	11.4929	11.4255	11.163	11.5235	11.394	11.1534	10.3041	11.5139	11.4428	11.1695	11.1385	11.6384	11.2538	11.2209	11.5031	11.2234	11.2828	11.2675	11.3701	10.7938	11.0024	11.0934	11.418	11.1335	11.2329	11.4146	11.125	11.445	11.5514	10.9023	11.7574	11.4595	11.6817	11.5381	11.6202	11.5088	11.5508	11.2708
CUL4A	11.4436	11.9744	11.3816		11.5609	11.7277	11.9065	11.5849	12.0749	11.6488	11.7711	11.8151	11.8397	12.2013	11.6649	11.4688	11.2616	11.4157	11.4841	11.5045	11.7891	11.5497	12.0418	11.9424	12.0867	11.7749	11.8654	11.336	11.8387	11.4855	12.0973	11.7911	12.0064	11.7173	11.8081	11.8123	12.0336	11.4477	11.578	11.902	11.4928	11.2975	11.8573	11.8302	11.7121	11.3694	11.8497	11.1011	11.3834
CUL5	12.5876	12.8638	12.3105		12.689	12.6381	12.5674	12.3903	12.8714	13.1115	12.6215	12.8314	12.7366	13.0469	12.743	12.5203	12.7346	12.82	12.7758	12.3776	12.96	12.6675	12.9531	12.8618	12.8424	13.0963	13.0007	12.6699	12.9116	12.9472	13.2144	12.7661	12.427	12.8232	12.8701	12.7761	12.7187	12.4327	12.7093	12.5122	12.6565	13.0861	12.9665	13.0536	12.9063	12.9232	12.4253	12.6821	12.8917
CUTA	14.7381	14.9556	14.9947		15.3305	15.5589	15.2569	15.0722	14.9058	15.3525	14.8176	14.9217	14.752	15.1978	14.7995	14.8668	15.1948	15.6073	14.6	15.3218	15.3989	15.5479	15.4013	15.1486	14.6971	14.617	14.5759	14.8281	14.9341	14.7406	14.7036	14.6717	14.8193	15.1246	15.1665	15.0099	15.3759	15.2133	15.2206	15.1598	15.2383	15.0956	14.8976	15.3248	15.27	15.247	15.2234	15.5284	15.1808
CUTC	12.6089	13.2016	12.5484		11.6928	12.4694	12.4432	13.0592	12.6111	12.8109	12.1847	13.2355	11.5609	13.8904	13.5448	13.6937	12.1885	13.203	11.9222	12.6339	12.3575	13.3572	12.7657	13.1012	12.36	13.6722	12.0731	13.1948	12.355	13.4888	12.2537	13.6347	12.434	14.1681	12.1278	13.688	12.3589	13.4708	12.4151	13.8597	12.9837	13.7659	12.1338	13.5884	12.215	13.8215	12.7329	13.7049	12.0712
CYB5A	12.7071	13.1789	13.2537		12.7393	12.9431	13.1565	13.8792	13.1834	12.4626	13.645	12.8032	13.0093	12.6025	12.5863	13.1284	12.4766	12.7491	12.7585	13.097	13.0412	12.9597	13.3161	13.2878	13.2171	13.8242	13.3241	12.8935	12.8266	12.942	13.11	13.0048	13.683	12.6611	13.1676	13.1891	12.9919	14.0834	13.8817	12.9605	13.4259	12.9483	12.8795	12.7296	13.3335	13.036	12.949	13.3367	13.4578
CYB5B	13.7357	13.7598	13.6381		13.039	13.6983	13.5159	13.3572	13.8084	13.2048	13.8537	13.5145	13.6172	13.5805	13.4936	13.6747	14.2328	13.9867	13.5582	13.0994	13.8563	13.7616	13.8285	13.7718	13.9751	13.3593	13.7472	13.4089	14.1632	13.6301	13.8524	13.5208	14.0226	13.6375	13.853	13.5864	14.02	13.6584	13.884	13.3676	13.7163	13.6156	13.8737	13.4503	13.2156	13.5334	13.7696	13.0569	12.8353
CYB5R1	15.4857	14.6832	15.703		14.6009	15.7173	15.6147	14.8017	16.074	14.7994	15.9649	14.8277	16.3082	14.85	15.3691	15.125	16.0275	14.448	15.5466	14.6104	16.0074	14.7274	16.119	14.9523	16.3038	14.5035	15.9851	14.7448	16.2564	14.5092	15.9473	14.5735	16.2911	15.3465	16.1434	14.9563	16.157	14.548	15.914	14.6116	16.1999	14.7592	16.1656	14.784	15.4479	14.6797	15.8678	14.6371	16.0835
CYB5R3	15.4736	15.5686	15.8384		15.7289	15.1778	15.9874	15.6041	15.3996	14.8945	15.8575	14.9929	15.4848	15.0922	15.2686	15.2864	15.4239	15.4969	15.6151	15.0828	15.5366	14.9332	15.1638	15.1509	15.566	15.1039	15.9719	15.9465	15.4685	14.974	15.4132	14.8854	15.7772	15.6983	15.5431	15.4983	15.4293	15.238	15.7014	15.3517	16.0893	15.5831	16.0559	15.4657	15.6055	15.6366	15.4045	15.6313	15.8203
CYBB											12.2881								8.66162												8.53066																	10.8303
CYC1	16.4751	16.2443	16.386		16.4709	16.2172	16.14	15.4338	16.861	15.8723	16.4738	16.052	16.874	16.3924	16.7433	17.0266	16.7161	16.3452	16.0408	15.4235	16.764	16.0528	16.4615	16.0054	17.2079	16.4848	16.6358	15.7572	16.7149	16.1772	16.8392	16.3827	17.2566	16.0822	17.103	16.6551	17.365	16.8457	16.9831	16.3843	17.1686	16.4408	16.5112	16.3469	17.0401	16.6766	16.5338	16.4966	17.3142
CYCS	16.266	16.1387	16.295		16.4969	16.1444	16.1403	15.3633	16.6035	15.6335	16.1783	15.9274	16.7849	16.4255	16.4208	16.7955	16.1462	15.8399	15.3407	14.8718	16.0635	15.627	16.2716	16.1717	16.6149	15.8766	16.0035	15.1704	16.3255	15.9902	16.5067	16.0348	16.7065	16.1249	16.6432	16.125	17.199	16.8718	16.2594	16.3233	16.5687	15.5772	16.189	15.7566	16.4523	15.9768	16.2434	15.9684	16.4552
CYGB	10.769	9.8698	9.08443			11.0037	10.7236	9.3677		9.45663		9.80241			10.5166	11.0146		10.897	10.0173	10.074	10.1851	10.7997	10.158	10.212				11.0293		10.0355	9.46331	10.3482	9.78206	10.2877		10.1542	10.2949	9.23168	10.2839	10.7108		10.0945			10.4599	10.5127	10.1485
DAG1	12.7488	13.0441	13.286		13.0856	13.4415	13.3505	13.2148	13.2905	13.2338	12.6459	13.1173	13.2225	13.4593	12.904	13.0698	13.0939	13.5539	13.1614	13.1932	13.4276	13.2999	13.1032	12.9858	13.2102	13.4598	13.6901	13.3383	13.4242	13.1316	13.4927	13.3917	13.3125	12.8106	12.9648	13.3436	13.2032	13.1436	12.8502	13.0631	13.5285	13.2773	13.2546	13.0659	13.6047	13.4946	13.4872	12.7343	13.4401
DAK	12.1587	11.5472	12.2706		11.9976	12.1373	12.1385	12.3731	11.6885	10.7283	12.2392	12.1768	12.4979	11.0527	12.3429	11.596	11.9646	11.3373	11.8961	12.125	11.9015	11.9353	12.1009	11.0295	11.6694	11.7424	12.6249	11.9821	12.0963	11.732	11.2593	11.7801	11.9505	11.6455	11.7718	11.5992	11.4827	12.2216	12.0281	11.5368	11.1448	11.9142	11.1261	12.2488	12.2451	12.1188	11.9414	11.8362	11.9322
DAP3	11.1315	11.7515	11.6068		11.812	11.2447	11.3458	10.6376	11.8089	10.9387	11.2257	10.8171	12.1434	11.5118	11.5728	12.096	10.7072	10.5794	10.8212	10.5873	10.8796	10.8861	11.2138	11.21	11.9727	11.0261	11.6241	10.9525	11.341	11.5449	11.4674	11.23	11.9876	11.2122	11.227	11.1871	11.4862	10.8956	11.4229	11.2675	11.416	10.8507	11.462	11.3998	12.125	11.8165	11.7537	11.6434	12.0828
DARS	12.5926	12.5351	12.3406		12.1564	12.5488	12.587	12.8383	12.4966	12.5028	13.2632	12.6329	12.4258	12.5066	12.4556	12.7045	12.2306	12.6216	12.6485	12.5003	12.6506	12.4629	12.5437	12.5886	12.3722	12.298	12.6605	12.8614	12.4736	12.7248	12.3293	12.3426	12.33	12.2961	12.4146	12.718	12.4802	12.3669	12.5791	12.5878	11.9583	12.4332	12.6485	12.1015	12.1743	12.5689	12.3409	12.3823	11.8184
DARS2		11.303	11.2762		11.2573	12.2555	10.8731	11.2889	10.9996		10.0794	10.842	11.6854	11.482		10.8479					11.2889		10.8906	11.171	11.4144	10.6764	10.7289	11.1787	11.944	11.2614	11.2624	11.0094	11.1562		10.9041		11.252		10.4227	11.9072			10.4955		10.9548	11.3012	11.0951		11.7116
DBI	18.1	18.3808	18.049	18.0952	17.4687	18.215	18.1861	17.974	18.0703	17.7711	18.2164	18.0581	17.876	18.3877	18.2043	18.4627	17.7287	17.7944	17.2699	17.3168	18.0388	17.9847	17.9666	18.2756	18.179	18.7942	17.1819	17.348	17.4615	17.52	17.6306	17.9662	17.6057	17.8209	17.7505	17.8507	17.811	17.925	18.9534	17.4527	18.1864	17.9143	17.8339	17.9684	17.7268	18.039	18.004	18.3139	17.6902
DBN1	10.7407	10.1978				10.7763	11.1899	11.2126	10.4283		10.7055	10.2638	10.1828		10.0376	9.97827	10.3633		10.5222	11.3018	10.9139		10.8444		10.6628		11.513	10.5661	10.7969		10.3369	10.1707	10.2875		10.4896		10.6758		11.4388	10.0331	11.358		10.5337		11.6694		10.5525	10.8482	11.0932
DBNL	11.8197	11.2285	11.4474		11.5136	12.097	11.9175	13.1693	10.7321	10.7714	12.9455	11.4997	11.0755	10.6954	11.4193	11.2064	11.2793	11.3735	11.9855	12.3968	11.3434	11.5756	11.6141	11.6065	11.1735	12.3266	12.1313	11.6282	11.2476	10.976	11.0378	11.2899	11.2212	11.238	11.1333	11.1277	10.9571	12.0338	12.5918	11.8173	11.1916	11.1872	11.4014	11.2547	11.5081	11.2441	11.7649	12.038	11.2188
DBT	12.8085	12.6251	12.8529		13.0471	12.3892	12.8735	12.4204	12.7627	11.8648	12.3819	11.992	12.8374	12.1501	12.7872	12.6726	12.6346	11.5983	11.7306	11.8237	12.2071	12.3876	12.4478	11.8614	12.9862	12.2214	13.0022	12.5708	12.5207	12.7098	12.6991	12.3036	12.9187	12.5745	12.7765	12.1868	13.0769	12.5861	12.8928	12.4672	13.3695	12.5058	12.9883	12.673	13.2939	12.8269	13.0387	12.9496	13.2546
DCAF11	9.20717	10.6697	10.1975			9.90938	10.3747	10.7507	10.2211	10.3796	9.74447	10.1218	10.3472	10.6593	10.5571	10.8573	9.61712		10.3957	9.65673	10.1894	10.0342	9.73115	9.91208	10.7112	10.5124	9.94896	10.5783	10.6303	11.2542	10.9084	10.9803	10.122	9.58553	10.4186	10.5952	10.7849	10.8049	9.98989	10.9554	9.777	10.1978	9.44069	9.96262	10.3416	9.74788	10.845		9.59296
DCAF6	12.1318	11.9525	12.0109		11.6659	11.638	11.8833	11.8398	11.6801	12.331	11.6402	11.7901	11.8949	12.0877	11.6924	11.7018	11.7315	12.6055	12.0668	12.172	11.4704	11.9882	12.2115	12.2464	12.0998	12.33	12.0857	12.1021	11.8076	12.3103	12.0933	12.2984	11.1853	12.5657	11.9111	11.898	11.7225	11.342	11.9921	11.9982	11.8841	12.2318	12.0941	12.497	12.63	12.5431	12.0338	12.1511	11.4175
DCAF7	11.0239	11.4478	11.2228		11.4165	11.2375	11.4246	11.7086	10.7285	11.055	11.482	10.955	10.4517	11.421	11.0121	11.3546	10.8881	11.6695	11.9416	12.2178	11.4689	11.5856	10.8271	11.593	11.3475	11.6684	11.7302	12.3161	11.4161	11.5612	11.0021	11.4418	11.1658	11.4874	11.4868	11.6844	11.0936	11.5495	11.4183	11.9624	11.6737	11.5354	11.4508	11.6703	11.7048	12.2958	11.5413	11.828	11.002
DCAF8	12.3551	12.0347	12.2037		11.5425	12.0575	12.8072	12.1771	12.0889	12.1846	12.3515	12.444	12.3277	12.504	12.3423	12.1926	12.7201	12.0664	12.7754	12.7842	12.5414	12.399	12.3941	12.7165	12.214	12.3698	12.6012	12.5505	12.5044	12.4201	12.2649	12.1539	12.362	12.1184	12.5087	12.3243	11.7918	11.4411	11.9706	12.3805	12.1905	12.0389	12.7196	12.283	11.9535	12.1285	12.3085	12.258	11.673
DCD	19.0151	19.207	17.591		17.7739	18.1886	17.8533	18.4068	18.0271	18.448	19.4558	18.5788	16.3662	18.1272	18.6364	18.1226	18.4374	19.2199	19.1791	19.0471	19.3267	18.7043	17.5892	16.3957	17.6497	18.3864	18.3212	18.6741	19.195	16.9304	18.3031	18.52	18.1964	18.3393	18.1351	18.3051	18.0928	19.1449	18.0324	16.703	17.8041	18.8032	17.5718	17.9409	18.6056	18.493	18.9938	19.3692	17.4542
DCN	14.3796	15.1652	15.0147		15.5632	15.6942	15.1741	15.0396	14.9201	15.4746	14.4785	15.3248	15.0667	15.6202	14.8166	15.0164	14.8236	15.4065	15.1389	15.0384	15.561	15.5959	15.4824	15.4561	14.6814	14.9243	14.9189	15.4178	14.9988	14.5268	14.9331	15.0796	15.187	15.28	14.8003	15.1062	15.1098	15.036	14.593	15.4661	15.9575	15.5786	14.739	14.904	15.8379	15.7487	16.6514	15.4105	15.0485
DCPS			10.385			9.94394	10.7436	10.6665	11.0452	10.5151	11.3351	10.1875	10.5088		10.418	10.882	10.8843	11.7257		10.9051	10.4602	10.9053	10.6112	10.2068	10.7365	11.0481	10.5725	10.6479	10.043	10.1751	10.0629	10.6541	10.4279	10.3671	9.42659	11.1978	10.9038	10.6581	11.1519	11.0193	10.9429	10.564		10.7979	10.6175	11.2428	10.7476	11.1645	10.7024
DCTN1	12.0691	12.1585	12.3961		12.2991	12.0118	12.4331	12.6494	12.0876	12.0979	12.7	12.4059	12.2753	12.078	12.3161	12.2326	12.0391	12.0681	12.206	12.5705	12.2042	12.2525	12.1983	12.227	12.2445	12.6496	12.3714	12.208	12.2214	12.1759	12.3356	12.3141	12.2449	12.4363	12.2458	12.1966	12.2219	12.0391	12.7374	12.3164	12.4612	12.2893	12.4137	12.6124	12.2679	12.2824	12.4601	12.6768	12.3425
DCTN2	13.4502	13.629	13.8192		13.896	13.5387	13.7744	14.0943	13.4488	13.2593	13.3655	13.5591	13.2789	13.5452	13.6326	13.6227	13.6344	13.7814	13.5551	13.9206	13.3239	13.795	13.5846	13.6795	13.3628	13.8005	13.7529	13.5927	13.3151	13.7275	13.7397	13.8319	13.3937	13.6448	13.503	13.6807	13.2215	13.7429	14.2387	13.6019	13.8826	13.5552	13.6438	13.8753	13.6267	13.8432	13.8663	13.8198	13.434
DCUN1D1	12.3542	13.2416	13.0176		12.384	12.7614	13.1389	13.0856	12.7498	13.1663	13.2496	13.1366	12.7172	13.1967	12.0408	12.8772	12.6714	13.3357	12.7324	13.7567	12.411	12.9649	13.0913	13.0774	12.2683	13.1257	13.0013	12.5677	12.5492	12.3083	11.8973	12.844	12.7438	13.1969	12.4068	13.2584	12.4091	12.7101	12.5135	12.7871	12.262	12.4798	12.7305	12.525	11.7544	12.9873	12.6516	13.209	11.8292
DCUN1D2	11.381	10.2086	10.6444		10.33	10.3396	10.8269		10.4772	10.3792		10.6859		10.3924		10.0386	10.6569		10.3261		10.9067		10.4353	10.8996	10.3427	11.1656	10.2845			10.5164	11.2427	11.0604	10.5781	11.1032	10.3421	10.2806	10.0978	10.0794	10.8535	9.90201	9.86819	10.1464	10.5121	10.0148	10.3031	11.0812			10.7064
DCXR	12.5426	11.8974	11.4039			12.5665	11.9577	11.6599	12.5741	11.3095	13.0601	11.6371	12.856	12.838	12.6691	12.5768	13.1228	13.0601	12.3569	12.0028	12.924	11.7426	12.4061	11.9578	13.1175	12.0489	12.4963	12.4209	12.9499	12.2805	12.5092	12.327	13.1502	12.8723	13.1231	12.414	13.3327	12.0848	13.2079	11.8106	12.9187	12.4927	13.088	11.6425	11.7435	12.1409	12.7877	12.4498	12.5557
DDAH1	15.7289	16.442	15.9089		16.5568	15.6251	15.8035	15.9571	15.2373	16.5721	15.0216	16.5169	14.0998	15.5529	15.0643	15.0397	15.0529	16.2317	15.3928	16.215	15.0475	16.1467	15.2217	16.2788	15.3421	16.6252	15.5945	15.842	14.5333	15.1293	14.5878	15.5331	15.1081	16.6876	15.1204	16.8436	14.7695	14.807	14.3254	15.3628	15.2237	16.2244	15.0848	16.1659	15.7291	16.3435	15.4199	16.5701	14.2115
DDAH2	10.0832		10.8927		9.92901	11.0677	10.8621	11.7737		10.3416	11.1882	10.6711	9.72555	9.69271	9.53571	10.4271	10.5512	10.7733	11.254	11.6363	9.75645	10.7026	10.8292	10.7566	10.4659	11.3004	11.5823	11.1787	10.579		9.50486	9.5563	10.6908	10.8044	10.3879	9.6802	10.2247	11.1889	11.6505	10.8534	9.64312	9.87061	9.33046	10.066	10.462	11.2228	11.0117	10.4273	9.56914
DDB1	14.0436	14.0943	14.149		14.0711	14.1749	13.7371	14.0015	13.875	14.2262	13.9301	13.939	13.8564	14.4406	14.2093	13.8636	14.3565	14.5802	14.4277	14.62	14.714	14.3098	14.3118	14.4385	13.8499	14.1174	14.4628	14.7323	14.4107	13.8972	14.0319	14.2441	13.9167	13.8268	13.9505	13.917	13.9299	13.924	13.6035	14.1644	13.5314	13.6612	14.1551	13.5115	13.6629	13.9609	13.7247	13.9028	13.1361
DDOST	14.5801	14.9214	14.0589		12.6016	13.9868	14.0441	14.9623	14.4311	15.088	14.9931	14.8266	14.4733	14.6083	14.4535	13.9123	14.3373	14.8663	14.7447	14.4407	14.3677	14.8772	14.2084	14.6439	14.3008	14.544	14.7962	14.9697	13.964	14.2544	14.2398	14.3911	14.1061	14.5449	14.4482	14.7587	14.2447	14.3123	14.559	14.3918	14.3689	14.8166	14.6649	14.8483	14.7475	14.9593	14.5874	14.7344	14.8669
DDT	14.2277	14.9271	14.9085		15.4224	15.3865	14.8877	15.2095	15.3607	14.9642	15.4142	15.1799	15.231	14.9414	15.2503	15.3248	14.2884	13.8154	14.1728	14.2343	14.8045	15.461	14.8512	14.7118	15.2118	15.3247	14.7643	13.4917	14.7355	14.7112	14.7786	14.5491	14.8161	14.8796	14.3515	14.9082	14.3538	14.7004	14.7229	14.7193	15.5073	15.6787	15.0986	15.2385	11.8868	12.7221	12.9827	13.633	14.3754
DDX1	13.446	13.9607	14.1978		14.5368	13.2724	13.8791	13.9386	13.6547	13.6382	14.2259	13.7605	13.4503	13.8622	13.6354	14.0172	13.5556	13.9557	13.4646	13.76	13.3634	13.5288	13.8125	14.0541	13.825	14.0712	13.792	13.4867	13.7104	13.7201	14.0634	13.9517	13.6229	14.0033	13.8266	13.9298	13.7035	13.8177	14.0257	13.7463	14.0156	13.8558	14.022	14.2756	13.957	13.3826	13.8553	13.4123	14.2814
DDX17	13.1412	13.4421	13.5098		13.5221	13.5912	13.9232	14.7439	13.4973	13.4352	14.698	13.8054	13.7413	13.8801	13.7785	13.8264	13.857	14.1037	13.8062	14.0912	13.8793	13.7689	13.4339	13.602	13.8465	13.9685	13.9511	13.9871	13.7444	13.6797	13.8918	13.5696	13.6412	13.8223	13.6716	13.593	13.8781	13.7378	14.0057	14.1945	14.0212	13.6268	13.9202	13.4498	13.7973	13.9686	14.0447	13.8934	13.7442
DDX19B	12.1753	12.3301	11.8646		12.0663	12.1085	11.754	11.6576	11.9921	12.4972	11.8163	11.715	11.908	12.3031	11.8331	12.1593	11.6883	11.4989	11.741	11.3741	11.7545	11.9345	11.6669	12.2429	11.7	11.8912	12.0448	11.6512	11.7029	11.6633	11.8264	11.8693	11.8848	12.1147	11.7936	12.08	12.5457	11.8482	11.4694	11.664	11.8699	12.1468	12.4375	11.7423	12.2052	11.4389	12.2113	11.5951	12.2409
DDX39B	13.575	13.7851	13.8595	16.7692	13.38	13.6979	14.2216	14.3413	13.7122	13.4439	14.6695	13.9239	13.6985	13.7634	13.6337	13.9527	13.7236	13.6329	14.1313	14.1259	13.7999	13.6935	13.8283	13.6907	13.9163	13.906	14.3678	13.9308	13.7039	13.6265	13.9924	13.9132	13.8062	13.5517	13.7109	13.6087	13.7377	13.4993	13.9689	13.9834	13.555	13.3478	13.6295	13.3742	14.0196	13.6813	13.9265	13.6382	13.6192
DDX3X			11.236		11.7988	10.4221	10.6651	12.141	10.2926	10.3156	11.9027	10.9022	10.833	10.8942	11.1086	10.8647	11.0804	11.6498	11.3453	10.421	11.3311	11.5618	10.3434	11.0138	10.3498		10.936	11.2227	10.8356	11.0304	10.7097	10.9781	10.7212	11.6299		11.7509	9.99928	10.8995	11.9662	11.7201	10.6144	11.6458	11.0135	11.4661		11.1811	10.7397	11.6206	10.5556
DDX3Y	13.0723	13.2964	13.2596		13.1575	12.5747	12.9056	13.5741	12.6872	12.8284	13.6389	13.0245	12.7863	12.8274	12.7055	12.2872	12.4194	12.922	13.0915	12.9707	12.8507	13.1265	12.2554	12.9166	12.6609	13.0173	12.7511	12.8689	12.5262	12.9397	12.4715	12.9645	12.4327	13.2875	12.5304	13.359	12.7755	12.9389	12.9742	12.4563	12.6643	13.2358	12.7538	13.0577	12.4083	12.5128	12.9093	13.0199	13.0695
DDX5		10.8692	10.8854					12.4165			12.0302		11.0351		10.9332											11.507												11.5576		11.0561	10.4677	10.7127						11.3328
DDX6	11.452	11.4511			10.8145	10.7166	10.9103	12.1812	10.4184	11.6053	11.4989	11.3429	10.9949	11.1624	10.8245	11.2087			10.5954	11.0638	10.7052	11.1469	11.0971	11.2988	10.7523	11.3926	10.6127	11.4659	10.8276	11.273	10.8969	11.6645	11.004	11.3866	10.919	11.8037	10.9491	10.9525	10.9757	11.2196	11.1671	11.2992	11.15	11.4511	11.4461	11.1915	11.3061	11.5572	11.1582
DECR1	18.0699	17.8349	18.1775	22.9005	17.7895	17.9537	18.0175	17.3424	18.1407	17.0127	17.8447	17.4376	18.2652	17.9907	18.1088	18.324	17.8898	17.8089	17.3205	16.7414	17.7749	17.125	18.024	17.5105	17.6371	16.781	16.9098	16.4344	18.2345	18.0396	18.2767	17.8009	18.5243	17.8692	18.546	17.6202	18.6767	17.9802	18.3404	17.7339	17.9694	17.1838	17.8388	17.3938	18.2508	18.2143	18.3566	17.6746	18.112
DEFA1	15.3131	12.5287	11.7972		11.7736	11.907		12.9274		11.7495	19.6226	12.93		12.0915	12.4182	12.1884		13.6558	12.0256	14.4201		12.664		12.0961		13.1718		12.5084			11.9299	13.4844	12.0715	12.6345	11.781		12.4233	14.8886	16.8152	14.1201	11.6623	12.899	11.6244	12.156	13.0349	11.6637	14.3715	18.2415
DENR	11.1865	11.2713	11.3191		11.3723	10.8691	11.3425	9.60516	11.1863	10.9497	11.2055	11.0585	11.2892	10.7427	10.6988	11.1181	10.2649	10.8996	10.7187	11.0268	10.411	11.1416	10.5005	11.2975	10.9075	11.7333	11.3968	10.4876	10.4854	10.8764	10.8646	11.0652	10.9517	10.9892	11.1635	11.5113	10.6248	11.1405	10.7825	10.7131	11.1265	11.2177	10.9844	10.9595	10.9482	10.6049	10.8873	10.5753	11.2552
DEPTOR		10.5855			11.6834			10.7844						10.1065				11.2304	10.1352	10.6009		10.9868		10.6794		11.0224	10.9728	11.1668	11.1355	10.4969		11.1244	10.1243	11.0087	11.4415	10.9915						10.7914	10.1789	11.0058		11.2193		11.2614	11.3565
DERA	9.77647	9.30025	8.42986		9.39296	9.2574	9.66747	9.80901	8.19142		10.4142	9.31129	7.85079		9.16752	10.1397	7.94695		9.04063		8.70117	8.93186				9.04646	9.56889		9.52976	8.71876	9.02741	9.52082	8.5884	9.04016	7.71132	9.03965		9.7365	9.07156	8.82702	8.12479	9.28025	9.30997		10.4896	9.1325	9.90965	10.2377
DES	18.7456	18.7082	19.1167	20.1589	18.8923	18.8348	19.2604	19.1126	18.8748	18.7484	18.8588	19.0633	19.0389	18.8145	19.1231	19.059	19.1578	18.9484	19.5935	19.6051	19.2352	19.0988	19.0189	19.2394	19.0325	18.8755	19.0382	19.451	19.1132	19.1197	19.0653	19.1704	18.991	19.3293	19.0519	19.5379	18.7786	18.3114	18.9487	19.2689	19.0337	18.858	19.5412	19.0295	18.6989	19.1336	19.0958	19.2005	19.157
DFFA	11.4727	11.4171	11.1343		12.3139	12.2945	11.4912	12.2996	11.6789	13.2003		12.04	11.3917	12.1759	11.7902	11.8223	11.8347		12.0017	11.8319	12.181	12.2764	11.7405	11.6892	11.9207	12.4698	11.4907	12.0166	11.4036	12.0878	11.7315	11.6954	11.8941	12.5468	12.0619	12.026	11.8081	12.5178	12.2461	11.7149	11.5604		11.1452	12.655	11.0745	12.2501	11.9617	12.2782	11.5451
DHRS11											9.41339											10.28				9.35913													9.96998			9.82925					9.68144
DHRS7	14.3518	14.4844	14.5063		14.4231	14.5329	14.8043	15.1635	13.876	14.2896	14.4793	14.4409	13.8714	14.3252	14.5147	14.6805	14.0308	14.548	14.933	15.6254	14.2284	14.5621	14.4861	14.8585	14.6582	14.8781	15.1697	15.225	14.358	14.528	14.5551	14.9135	14.4832	14.812	14.6026	14.7119	14.2342	14.2986	14.1839	15.0446	14.1783	14.5452	14.2728	14.6643	14.2446	14.708	14.7679	14.9781	14.5664
DHRS7B	11.5763	10.7761	11.8075		11.3306	10.7229	10.7404	10.7237	11.6443	12.0181	11.4843	10.7775	12.113	10.5859	11.4353	10.4553	11.2324	11.7524	11.3729	10.9038	12.4559	12.1358	11.6901	11.5264	10.964	10.6612	11.6651	11.5588	11.3062	11.2932	10.6929	10.8826	11.1735	11.0676	11.4697	11.246	10.9052		10.8108	10.1405	12.1328	12.3526	12.114	11.6781	11.2237	11.6206		11.4936	11.5429
DHRS7C	10.3537	11.715	10.7576		10.3932	11.0053	10.8115	10.4709	10.8864	11.3853	10.5876	11.369	10.416	10.9747	10.8998	10.8678	11.1339	11.2765	10.7615	10.2573	11.9848	11.9401	11.0877	11.2625	10.1684	11.3422	10.149	11.1246	10.9495	11.0799	10.3742	11.3824	10.5557	10.7856	10.9372	11.0872	10.732	11.2109	9.64402	10.5001	10.4401	11.5006	10.8642	11.0056	10.7972	11.1486	10.3007	10.6309	10.0872
DHTKD1	11.7152	11.9271	11.3112		11.9594	11.5274	12.1397	10.7551	11.9567	11.03	11.6495	11.3416	12.5608	12.3237	12.3602	12.2609	11.7351	11.4514	11.4809	11.2177	11.3768	11.2372	11.5349	10.5003	11.8644				12.2282	12.1104	12.0635	11.3095	12.4622	12.0153	12.4729	12.0801	11.8076	11.1759	11.5042	11.1696	11.5305	11.3684	11.2503	10.9503	12.1174	11.5544	11.2332	11.016	12.1521
DHX9	12.0142	11.9794	11.5967		11.4593	12.1257	12.0075	12.9156	11.4742	12.0809	13.5929	11.9841	11.9538	11.6842	11.9486	11.6679	11.8987	13.8116	12.461	12.8611	11.9552		12.0723	11.8261	12.1443	11.6648	12.4198	12.3854	12.4402	11.545	11.9177	11.293	11.891	11.4045	11.0322	11.9546	11.593	11.9273	11.6585	12.1398	11.8414	12.3347	12.1174	11.792	11.8136		12.2206	12.3313	12.2362
DIABLO	13.9558	13.9517	13.9446		13.806	14.1392	14.013	13.2424	14.4485	13.2763	13.8308	13.7443	13.9285	13.9069	13.9755	14.1454	13.8729	14.012	13.519	13.394	13.9684	13.3331	14.3072	13.8561	13.981	13.4821	13.2559	13.3134	14.1764	13.9148	14.2076	14.1124	14.294	13.437	14.1637	13.4862	14.2869	13.8945	14.0344	13.6793	13.82	13.3014	13.8543	13.3936	13.9654	13.8343	14.1609	13.5838	13.8197
DIAPH1								10.5793		10.3342	11.0585				10.4199				10.0357	10.7216										9.91064		10.2345				10.1165								10.4834				10.59
DLAT	16.1552	16.3002	15.973	19.6566	15.4427	15.655	15.7311	14.8762	16.1016	15.8027	15.9647	15.7446	16.1584	16.5358	16.2542	16.1467	16.0336	16.2085	15.3877	15.0729	16.2442	15.9909	16.2497	16.154	16.3524	16.0654	15.8132	15.7478	16.318	16.3187	16.1795	16.2395	16.282	16.0922	16.2879	15.9885	16.5492	16.204	16.1641	16.0374	16.0543	15.9653	16.0717	16.1304	16.2688	16.1742	16.2478	16.2321	16.4126
DLD	17.085	17.054	17.2263		17.1404	16.8293	16.7952	16.4706	17.1648	16.4553	16.9384	16.8457	17.3165	17.2617	17.3061	17.2803	17.1138	16.858	16.4492	16.0405	17.1264	16.7624	17.0024	16.9742	17.2031	16.9191	16.7415	16.6827	17.1123	17.2094	17.0988	16.9004	17.2391	16.9881	17.0818	17.0009	17.3672	17.0016	16.9952	16.8724	17.2929	17.096	17.1227	17.0137	17.1943	17.1409	17.1257	17.2418	17.35
DLST	16.4504	16.7287	16.6445	20.4322	16.663	16.4637	16.3226	15.7411	16.6223	16.0737	16.413	16.174	16.807	16.8762	16.7758	16.8214	16.7314	16.5937	16.1896	15.8071	16.4985	16.3366	16.638	16.3606	17.0214	16.7307	16.5385	16.1419	16.8271	16.8924	16.8644	16.6838	16.6378	16.2208	16.6793	16.4121	17.014	16.8408	16.6913	16.4748	16.5257	16.388	16.6938	16.6179	16.6357	16.5831	16.4947	16.3862	16.786
DMD	14.7454	14.8414	14.753		14.6299	14.7458	14.5579	14.0322	14.8194	15.0557	14.2964	14.6289	15.1101	14.6442	14.556	13.9713	14.8081	14.6997	14.723	14.7312	14.6807	14.5998	14.535	14.431	14.4988	14.6014	15.227	14.6403	14.8797	14.6945	14.5804	14.5727	14.2736	14.4925	14.2664	14.707	14.4921	14.5473	14.2548	14.4725	14.0745	14.6321	14.6902	14.8744	14.8802	15.0721	14.1815	14.1903	14.7256
DNAJA1	11.3182					11.404		11.7964			11.2896		10.3142		11.4722							11.8597			10.0721	11.7764	10.1583		10.2455				10.149					11.5375	11.2135	11.2688				11.4195			10.6419		9.48534
DNAJA2	13.9995	14.0486	14.1638		14.1572	13.8854	14.1023	14.2011	14.0741	13.9481	14.4073	14.3156	13.8009	13.9377	14.2554	14.2062	14.2417	13.7849	14.0224	13.8226	14.1572	13.854	14.4717	14.5511	14.414	14.4872	14.3339	14.036	13.8138	14.2748	14.6391	14.5916	14.3369	14.3761	14.311	14.1891	14.2213	14.1495	14.3953	14.733	14.5338	14.2307	14.3876	14.5504	14.2414	14.2171	14.4523	14.0726	14.2746
DNAJA3	13.2564	12.9648	13.2184		12.8697	12.6834	13.1445	12.5671	13.6648	12.596	13.1811	12.7688	13.8057	12.8	13.2345	13.2131	13.2843	12.3479	12.5973	11.7321	12.8913	12.9098	13.1626	13.303	13.5614	13.0256	12.8062	12.283	13.2071	13.2209	13.4062	13.2983	13.4917	12.9969	13.5626	13.1897	13.4577	13.1769	13.4269	13.1272	13.3676	13.0002	13.327	13.3705	13.1397	12.9172	13.1145	12.729	13.7114
DNAJA4	11.5738		12.1927		11.4387	10.8628	12.4024	11.5569	10.6953	10.4055	11.6194	11.5428	11.6588	10.8427	11.9644	11.8743	11.4835	10.897	12.1555	11.724	11.388	10.792	11.817	11.7733	12.0492	10.9335	11.8629	11.8452	11.589	10.7961	12.1649	11.472	11.9801	11.0921	11.7802	11.6836	11.1793	10.3764	11.8367	11.7951	11.5706	11.1812	12.075	10.5267	11.2662	11.6278	11.5571	10.9328	11.5543
DNAJB11	11.1796	11.6382	11.9354		11.3228	11.5558	11.4173	12.2165	10.9253	10.4532	12.2786	12.2312	11.1014	10.6993	11.3119	11.2546	11.1917	10.9079	11.1261	12.2711	11.4535	10.8776	11.7352	11.392	11.1683	12.1627	12.0345	11.6356	11.4305	11.9178	11.0079	11.5825	10.9146	11.9373	11.4333	11.7117	11.0297	12.1598	12.1236	11.6817	11.1887	11.7981	11.2947	11.6684	12.0607	11.6259	11.7414	11.8108	11.5782
DNAJB2	11.0332		10.5965		10.5486	10.8508	10.9146	10.8192	10.2153		10.6208	10.7933	10.7486	11.0287	9.99382	10.6046	10.884	11.5965	11.1598	10.9438	10.8548	10.6178	10.9868	10.717	10.8545	11.0371	10.4754	9.46436	9.56066	10.4792	10.5392	10.8634	10.7457	11.1674	10.7027	10.9139		10.7002	11.031	10.302	10.5149	10.8495	10.9719	10.7361	9.77665	10.8232	10.0308	10.7414	9.86347
DNAJB4	13.5921	13.2997	13.8596		13.1725	13.1137	13.7743	13.6365	13.6239	13.9656	13.5552	13.9496	13.7569	13.1073	13.3496	13.4959	14.0556	13.4964	14.2917	13.7466	13.7782	13.5469	13.8704	14.2706	13.994	13.6368	13.8197	13.7468	14.0331	13.8094	14.3301	14.2277	13.409	14.0418	14.0224	14.1361	13.8182	12.8806	13.639	14.0729	13.8527	13.6346	13.9537	13.7503	13.7121	13.9232	13.9748	13.8717	13.7641
DNAJB6						10.7626		10.2889			10.7444	9.6004	10.5197			10.0798	10.6918		10.4801					9.8611	9.33887		10.3126	10.4185		9.95627	9.87972			10.4171	10.1246	10.4654		9.98743	10.5646	10.978	11.138		10.207	10.528	10.6393			10.7917	10.1972
DNM1L	13.7543	13.5366	13.5953		13.7097	13.135	13.5078	13.2126	13.5141	12.9163	13.5127	13.3591	13.8864	13.5181	13.6046	13.6973	13.4089	13.3996	13.1459	12.974	13.6123	13.5202	13.8814	13.5537	13.7369	13.3838	13.2218	13.0867	13.3083	13.3279	13.3221	13.2006	13.6179	13.5843	13.7137	13.1592	13.751	13.0032	13.4823	13.4855	13.2683	13.3951	13.4692	13.6116	13.5679	13.3617	13.6518	13.6279	13.8417
DNM2	11.5188	10.9054	11.5942		11.5759	10.4401	11.4156	12.0026	11.3464	11.0083	11.8142	11.2998	11.2219	10.8472	10.825	10.1367	11.3116	11.0771	11.1833	11.5877	11.3986	10.9059	10.9632	11.1022	11.3666	11.2297	11.7571	10.9418	11.4114	11.1647	10.9053	10.9737	10.8768	11.6344	11.3029	11.1897	11.7832	11.3707	11.8006	10.9967	10.8428	11.5078	11.459	11.8043	10.8775	11.1681	11.7291	11.5207	11.6645
DNPEP	13.1799	13.5038	13.0341		11.8592	13.36	12.37	12.8132	13.0061	13.3946	12.9968	13.469	13.5218	12.9512	13.3407	13.4342	12.724	12.597	12.3548	12.6709	13.1355	13.5313	13.6026	13.6295	13.0861	13.0437	12.8681	13.1236	13.0759	13.5739	13.2275	13.4154	13.2503	13.8767	13.0743	13.8392	13.425	12.83	12.8011	13.4542	12.7597	13.3649	13.1651	12.9446	12.9217	13.1983	12.8305	13.4177	12.7738
DNPH1	12.9583	12.1516	12.337		11.2376	13.7971	12.9308	13.1063	12.5554	13.8046	13.5939	13.369	13.0311	13.8265	13.1858	13.6489	12.8956	13.7528	12.9147	13.6147	12.9413	13.4099	12.5844	13.2496	12.9509	13.1555	12.808	13.3071	12.7464	13.2715	12.7335	13.4324	12.8873	13.4752	12.7852	13.3176	12.8928	12.8414	13.1665	13.7236	13.2362	13.4334	12.7763	13.2992	12.2861	13.2263	13.1439	13.5739	12.7701
DPP3	11.3259	11.0913	11.2109		11.5903	11.2803	11.6088	11.4307	11.4269	10.0766	11.8092	11.1855	11.2897	10.9689	11.3934	11.2487	11.9525	11.6871	11.8864	11.6515	11.2354	11.2076	11.612	11.1754	11.6167	11.7357	11.8417	11.2177	11.4476	11.2848	11.9981	11.6041	11.8045	11.6738	11.6179	11.7186	11.3095	11.2255	11.5163	11.7985	11.5464	11.3924	11.783	11.0736	11.4596	11.2157	11.5306	11.6396	11.6505
DPP9	10.7438	11.0465			11.3336	11.52		10.9696	10.5035	11.3754	10.799	11.1809	9.91105	11.016	10.7059	10.9408	9.75172		10.2235	10.9602	10.5573			11.0953	10.6394	10.755	10.1303	10.3104	10.6121	10.7698	10.9176	10.739		10.8762	10.4037	10.5845		10.0797			10.5221	10.4309	10.5309	10.3675	10.687	11.2141		11.0261
DPT										11.9368	12.2801	11.708		11.7834	11.7981			12.0797				12.022		11.8894	11.9274	11.2167		12.0043	11.9236	12.0084		11.6515				11.5735		11.2949		11.9953		12.0235		11.3362		12.1818		11.5548
DPYSL2	13.0373	12.8299	12.8992		13.5463	13.2175	13.3218	13.4205	12.6863	12.7156	13.4374	13.0218	13.2023	13.0701	13.213	13.1417	12.9869	13.1609	13.0944	13.4437	13.1269	12.4112	13.273	13.0974	13.2426	12.8148	13.4077	13.4276	12.6926	12.6421	13.36	12.6103	13.146	12.9534	13.1108	13.0431	12.7484	13.2907	13.1298	13.3809	13.0571	13.0467	13.0115	12.8888	13.5051	13.5566	13.3813	13.655	13.2166
DPYSL3	15.063	12.3974	14.2095		14.23	14.2833	14.8111	13.0329	15.0332	11.8904	14.8361	13.3591	15.0668	12.3533	14.0787	14.0357	15.5277	12.9158	15.1737	13.0678	15.587	12.8441	15.6098	13.0552	15.2547	12.521	14.7776	13.4394	15.333	12.1471	15.5614	12.4943	14.9963	12.9225	15.08	13.1678	15.0658	12.3687	14.7867	13.1362	15.5311	12.2079	15.5697	12.3044	14.5969	12.7676	15.091	13.1017	15.2194
DRG1	12.1481	12.4562	12.4452		11.9664	12.165	12.3847	12.5847	11.9062	12.0111	12.225	12.4018	12.3445	12.3102	12.5571	12.1463	11.6327	12.0503	11.9803	12.1122	11.838	12.3647	12.1063	12.3029	12.0826	12.52	12.495	12.4794	12.1983	12.3587	12.2791	11.9746	12.4315	12.4865	11.8993	12.2208	12.3314	12.5709	12.0372	12.2923	11.8696	12.0558	12.1514	12.1526	12.1178	12.2716	12.5532	12.5125	11.964
DSC1	15.8047	15.1771	14.579		14.2276	13.9669	13.7837	15.815	14.2749	14.9019	16.4679	15.2851	12.7095	14.8934	13.0896	13.4656	14.2409	17.0337	15.1368	17.4477	15.4617	14.5137	14.0291	13.5353	12.5408	15.048	14.3674	14.6016	14.873	14.1358	12.9029	13.5356	13.7841	14.8262	14.5738	13.4927	14.8659	15.5079	16.5149	13.2621	12.9845	13.7482	13.6136	14.9102	14.8773	14.8352	15.4245	17.6633	13.2561
DSG1	16.89	16.0314	15.1854		14.6495	14.7163	15.3471	16.863	15.1034	16.069	17.6698	16.4941	12.4118	15.9241	14.229	14.66	15.4183	18.0412	16.1643	18.4913	16.6749	15.371	14.7232	14.6265	13.503	15.9499	15.2694	15.5128	15.595	15.1945	13.822	14.5142	14.9398	15.4481	15.7297	15.0392	15.6668	16.7497	17.2163	14.3791	14.3787	15.0611	14.7164	15.9532	15.5621	16.1753	16.6767	18.8359	14.1993
DSP	12.049	9.89878	10.7432		10.3346	9.68691	10.8989	12.5321	11.2157	10.5999	13.1329	11.7492		9.53879	7.88794	8.93393	11.0215	12.8599	12.1268	13.4051	10.4373	9.4975	9.84758	9.21108		10.0445	10.3062	10.1361	10.0323	11.0397		9.21612	10.3409	10.7996	10.3159	9.89173	10.4393	11.5155	10.1023	9.78311	10.3203		8.44576	10.4343	10.2978	11.3359	10.3098	12.0069	9.06273
DSTN	13.4425	13.229	13.3201		13.5771	12.7343	13.0721	13.4288	12.408	12.7793	13.7459	13.3524	11.9883	13.1501	12.684	13.05	12.218	13.397	13.463	13.8639	12.8253	12.456	12.9938	13.8497	12.1046	14.2373	12.2628	13.417	12.7416	12.9473	13.4377	13.8659	11.8817	12.0851	11.5037	13.0868	12.7987	13.7739	13.1357	13.5589	11.7282	12.4735	12.4649	13.0372	13.041	11.4918		13.2788	12.0955
DTNA	12.9313	13.0448	12.947		12.0591	12.8416	12.75	12.5982	12.7769	13.1436	12.5593	13.0921	12.7757	12.8425	12.7251	12.4457	12.8623	13.2412	12.7035	12.7983	12.5999	12.8797	12.7844	12.7829	13.1048	12.9878	12.9905	13.0103	12.6514	12.7199	12.7028	12.5613	12.6329	12.9487	12.5478	12.8268	12.6508	12.9553	12.4254	12.8608	12.5727	13.0136	13.0447	12.806	12.6115	13.1154	12.7473	12.4399	12.7483
DUPD1	12.6302							10.3949		11.7971	11.0914	11.421			10.234	10.7214	10.9809		11.4733	11.7806	12.6642	12.0938	12.1354	12.4017	11.693	12.1205	9.9432	12.6458	12.5338	12.4433	13.0144	13.5691	12.6124	13.131	12.9513	13.2122	13.0243	12.5458	12.2685	13.2692	11.4326	12.0985	11.0549	12.1322	12.4079	13.7037	12.6667	13.1351
DUSP22	10.9218	11.003	10.0261		9.74666	9.65923	10.7031	11.3821	10.3146	10.2404	11.4496	10.6444	10.3729	10.0161	10.0483	10.9034	10.5335	10.5138	10.6858	10.751	10.0807	10.7381	10.1966	10.6563	10.4987	10.5546	9.58771	10.0658	10.4153	10.318	9.87086	9.9477	10.1702	10.1711	9.33171	10.4231	10.583	10.6024	10.4334	10.5088	10.6574	10.2762	9.96967	10.059	10.5783	10.4473	9.55163	11.2023	10.5101
DUSP28	11.4544	14.1417	12.9812			12.4529	13.4052	11.9623	12.5044	12.5505	12.1569	12.5537	12.5094	12.8147	13.026	13.2829	13.2364	12.9444	12.4901	11.8397	12.9074	13.4203	12.651	13.2338	12.8082	13.5889	12.2583	12.6194	12.6649	13.2631	12.8284	13.3053	12.0689	12.9391	12.8329	12.7403	13.0948	12.7147	12.8236	12.6903	12.7498	13.1702	12.5067	13.3363	13.1323	13.4755	12.7221	11.9358	12.7435
DUSP3	15.9141	16.2918	16.1537		15.2549	15.7452	15.7845	15.4396	15.8842	16.0025	15.4751	15.9552	15.5177	16.0204	15.8161	15.9639	15.6325	15.9091	15.5376	15.4124	15.8142	16.0591	16.1432	16.3405	16.0319	16.2883	15.6989	15.6722	15.8254	15.9974	16.3025	16.2459	16.0872	16.104	15.9952	16.2638	15.6472	15.634	15.4869	15.9901	16.1715	16.2637	15.9803	16.1584	15.7157	15.772	15.7828	15.7407	16.108
DYNC1H1	13.0462	13.0709	12.9788		13.1193	12.7566	12.7366	13.4619	12.5633	12.9845	13.5202	12.946	12.7385	12.8301	13.0184	12.6385	12.9286	13.0684	13.3074	13.7538	12.8857	12.731	13.1266	13.1466	12.5672	12.7528	13.4344	13.1491	12.986	12.8422	12.9233	12.9834	12.4308	12.948	12.7679	13.1451	12.5634	12.651	13.0361	12.7663	12.2013	12.6453	13.0768	13.003	12.9047	12.9988	12.8613	13.2929	12.7421
DYNC1I2	11.5757	12.2202	12.1272		12.4443	11.6739	12.6487	12.8876	11.7209	12.1954	12.3166	12.2856	12.1482	12.2899	11.8933	12.4207	11.9338	11.6975	12.4568	12.2387	11.5433	12.0659	12.2601	12.1719	11.7354	11.9425	12.7568	11.1592	12.024	11.9222	12.319	11.9913	11.797	11.871	12.289	12.2345	11.6414	11.8348	12.3237	12.2064	12.1766	11.6902	12.2165	12.1579	11.5878	12.1287	11.8392	11.6625	12.1086
DYNC1LI1	10.1196	11.2205	11.8299		11.4559	11.4514	11.626	12.4495	10.831	11.1376	11.6311	11.5414	11.2375	11.2502	11.575	11.8196	10.8376	10.811	11.3917	12.3138	10.9686	11.3245	10.5759	11.8516	10.9918	11.8297	11.9769	11.6691	11.0104	11.6886	10.8351	11.4802	10.9129	11.6988	11.5127	11.7089	11.0121	11.3208	11.9613	11.8042	11.1711	11.2505	11.603	11.8699	11.2234	11.5604	11.4861	11.7668	10.8938
DYNC1LI2	12.9728	10.9929	11.3299			11.8797	11.902	12.6414	11.0922	11.0816	12.561	12.2889	11.6194	11.8766	11.7166	11.8519	12.2761	12.315	12.3185	12.4673	12.296	11.8325	12.2689	12.4085	11.654	11.8917	11.7407	12.4929	12.174	11.3785	11.643	12.0509	11.8247	12.1606	12.1666	11.679	12.4721	11.7766	12.236	12.0101	11.8586	11.2741	11.6153	11.7592	12.4773	12.3243	12.5096	12.4604	11.4937
DYNLL2	16.7906	15.8528	16.4412		15.0707	16.1015	16.8452	16.8939	16.4807	15.9219	16.3903	16.2532	16.2187	16.1918	15.524	16.3321	16.3198	17.0563	16.3584	16.3831	16.5179	15.9244	16.6599	16.0853	16.5188	16.5147	16.5389	16.3222	16.2274	15.8863	16.3779	16.1551	16.2331	16.3148	16.6179	15.7946	16.5296	16.3437	16.7134	16.0994	16.1732	14.4995	16.0089	15.2302	16.7605	16.5531	16.1713	16.3717	16.0873
DYNLRB1	12.3318	13.0501	13.2764		13.4098	12.9743	13.4026	13.7154	12.7852	12.6111	12.716	13.0185	12.5838	12.5575	13.1486	13.1427	12.6383	12.4996	12.9614	13.2114	12.002	13.1463	12.8988	13.3137	12.8668	13.3621	13.3354	12.4952	12.6651	13.1628	13.5399	13.369	13.0025	13.0994	13.0957	13.2846	12.482	13.5212	14.4257	13.614	12.863	12.5545	12.8706	13.0694	12.8666	13.0309	13.0016	12.9872	12.9641
DYNLT1	10.6535	10.7104	10.9398		11.4543	10.0916	10.9158	11.5438	9.00984	10.1973	10.2215	10.9298	10.0832	10.4797	10.7296	10.5218		10.608	9.97151	11.4622	10.5951	10.4136	10.6334	11.1959	10.6035	10.5283	10.6582	10.7793	11.0368	9.97958	11.1113	11.3183	10.3942	10.822	10.7581	10.8887	10.5502	10.5061	10.511	10.6275	10.149	10.5514	10.6461	10.408	10.4931	10.7121	10.8413	11.0855	10.6901
DYNLT3										9.77452				9.34599				9.64293		10.4264								9.66213		9.60782														9.7123				10.6879
DYSF	15.5262	16.2639	15.9377		15.5988	15.5981	15.6881	15.5753	15.5066	16.0097	15.6612	15.9746	15.432	15.6159	15.6338	15.5141	15.665	15.7928	15.7289	16.2985	15.4796	15.7911	15.4848	16.0762	15.4246	15.8549	15.9683	15.9549	15.742	15.8714	15.5623	16.0513	15.2415	16.0101	15.2876	16.1756	15.3331	15.616	15.2568	15.9219	15.123	15.8402	15.6091	16.0258	15.6644	15.9084	15.5658	16.0643	15.6106
ECH1	16.713	16.029	16.8453	22.0063	17.081	17.5154	17.6551	16.8726	17.2361	16.0618	17.0237	16.8687	17.2931	16.8848	17.1363	17.3405	17.1032	16.7313	16.7362	16.1891	17.1408	16.3452	17.3908	16.8599	17.5428	16.8898	17.0404	16.715	17.1777	16.7585	17.41	16.8226	17.4489	16.9992	17.4893	16.6405	17.5366	16.6472	17.3128	16.7881	16.9439	15.9233	16.7248	16.453	17.6363	17.3343	17.6183	16.8395	17.113
ECHDC1	13.4883	13.2478	13.6392		12.3863	13.5587	13.6589	13.617	13.806	12.7169	13.8331	12.9548	13.8632	13.2656	13.6292	14.1354	13.5722	12.7914	13.044	13.0709	13.216	13.0369	13.9574	12.9768	13.9975	13.6765	13.6255	13.296	13.6024	13.0389	13.6781	13.2096	14.3258	13.6477	14.4076	13.4024	13.9507	12.9773	13.8557	13.4064	13.4217	12.9342	13.1862	12.9091	13.5473	12.8404	13.9124	13.4973	13.6078
ECHDC3	13.1998	13.1392	13.3199		12.6542	13.0645	13.653	13.1518	13.411	12.4462	12.9038	13.2466	13.555	13.7284	13.8242	14.1942	13.0183	12.5875	12.1828	11.9002	13.2605	13.3988	13.7068	13.5055	14.3207	13.6166	13.2001	13.1463	13.7437	13.8401	13.8199	13.6218	13.92	13.4146	13.8046	13.4599	14.5362	13.8346	14.1272	13.9219					14.8466	14.7404	14.6581	13.4719	14.0439
ECHS1	16.9047	16.5274	16.7981	21.2702	16.4256	16.7827	16.7356	15.9566	16.9095	15.9706	16.5128	16.2466	16.8079	16.6964	16.7307	16.8911	16.9598	16.7742	16.3427	16.1384	16.8574	16.0922	16.9548	16.5042	17.2551	16.7638	16.9553	16.5221	17.0487	16.7421	17.0849	16.8006	17.3109	16.7874	17.1407	16.4547	17.3656	17.005	17.1109	16.7024	17.1294	16.4327	16.8634	16.4632	17.3685	17.1853	17.1253	16.5924	17.2477
ECI1	16.7216	16.7037	16.6958	18.497	16.5798	17.3078	16.7832	16.1687	17.0579	16.2541	16.46	16.4044	17.0622	17.0436	16.8786	17.0282	17.1281	17.0544	16.5119	15.5197	17.1538	16.7106	17.2728	16.7021	17.0874	16.5489	16.411	16.5482	17.344	17.0089	17.1576	16.8838	17.1991	16.4309	17.0752	16.3273	17.572	16.8801	16.9988	16.8034	17.1778	16.8355	17.0905	16.5714	16.9914	16.9234	17.1119	16.4568	16.9769
ECI2	14.2565	13.7598	14.6312		14.526	13.9998	14.7461	13.3802	15.1219	13.4819	14.7404	14.0709	14.8892	14.157	14.5997	14.7162	14.7936	13.909	13.8093	13.3471	14.361	13.6724	14.7949	14.0025	15.1927	14.1037	14.4492	13.889	14.8869	14.0558	14.9464	14.1715	15.3837	14.7516	15.2948	14.4376	15.2252	14.2466	15.0853	14.1552	15.4692	14.205	15.2276	14.4763	15.2916	14.9236	15.12	14.5085	15.3706
ECM1	14.0173	13.1259	13.261		11.951	12.2219	12.3043	13.756	12.5917	13.5639	15.1055	13.8666	11.5025	12.5905	12.0403	12.1205	12.1601	15.5929	13.8572	15.6322	13.0281	12.8163	12.3671	12.1289		12.5657	12.8	13.1103	12.7696	12.8559	11.0426	11.3724	11.9418	12.4669	12.2003	11.7043	12.7632	13.5281	13.4165	11.6622	11.5281	12.3721	12.0182	12.3888	12.7633	12.4938	14.0269	15.9864	11.4923
ECM29	12.3268	12.5734	12.4235		12.8038	12.476	12.4555	12.7701	12.4633	12.6083	12.4816	12.5552	12.0187	12.3174	12.5804	12.1303	12.3139	12.653	12.3199	12.7197	12.5695	12.3176	12.5716	12.7586	12.45	12.6113	12.6566	12.3367	12.3638	12.2875	12.4068	12.6108	12.2224	12.6642	12.4411	12.9233	12.295	12.3562	12.1935	12.6004	12.4025	12.7791	12.6277	13.0031	12.6475	12.6063	12.6629	12.6352	12.6888
EDF1	13.1292	13.5661	13.596		13.5509	13.6471	13.6786	14.0031	13.1699	13.4132	13.107	13.59	12.9753	13.5242	13.5783	13.8299	12.8725	13.0323	13.0832	13.3536	13.046	13.3438	13.0346	13.5643	13.3938	13.7936	13.5684	13.5568	12.9332	13.2537	13.2905	13.5593	13.406	13.3794	13.6107	13.8053	13.3857	13.7348	13.7234	13.726	13.4378	13.8392	13.1362	13.4669	13.0286	13.5303	13.3134	13.3581	13.0319
EEA1	11.4526	11.5886	11.9491		12.1879	11.909	12.3543	12.6583	11.8861	11.7604	12.576	11.9979	11.4029	11.4038	11.4744	11.5287	11.7395	11.394	11.9248	12.3943	12.0719	11.9233	11.9851	11.7653	11.5616	11.4628	11.6641	11.5878	11.8883	11.469	11.901	11.4349	11.728	11.7537	11.3812	11.77	11.5121	11.5808	11.5952	11.9218	11.8374	11.5256	11.7287	11.6882	11.9177	11.8132	11.9875	11.9879	11.9805
EEF1A1	10.9959					10.8644		11.3384			12.72	11.248		10.4179				11.8041	11.1924	12.8982						11.5933	11.0437	11.5699				10.4657	10.2701				10.7934		11.8313								11.754	10.9086
EEF1A2	17.0882	17.5073	17.3663	22.171	17.522	17.2154	17.5099	17.6413	17.1627	17.3417	17.179	17.6217	17.2128	17.5514	17.3958	17.4138	17.0586	17.3471	17.2347	17.4304	17.4048	17.1514	17.0273	17.7022	17.2473	17.7206	17.3376	17.1728	17.2457	17.48	17.6175	17.7129	17.4011	17.5704	17.3659	17.7489	17.2663	17.379	17.3266	17.9625	16.7169	17.258	17.2693	17.0585	17.0918	17.3546	17.4342	17.3635	16.6431
EEF1B2	15.1179	15.4277	15.4359	18.7113	15.1125	15.0457	15.5859	15.9162	14.9807	14.8025	15.3287	14.6677	15.2319	15.2014	15.3487	15.4383	15.4154	15.6768	15.6114	15.348	15.1115	15.1235	15.1417	15.279	15.5184	15.9356	15.469	15.3766	15.366	15.2653	15.6121	15.4391	15.4449	15.2158	15.4047	15.292	15.2713	15.77	16.6024	15.6353	15.6551	15.464	15.6548	15.4458	15.5811	15.2795	15.3757	14.9326	15.1033
EEF1D	15.7296	15.6883	15.7153	19.8436	15.2063	15.6276	15.829	16.263	15.509	15.4158	15.9891	15.7752	15.6579	15.7155	15.7766	15.7996	15.7808	15.7036	16.0642	15.8382	15.7793	15.7062	15.6195	15.8218	15.6184	15.8988	15.8082	16.0172	15.434	15.5885	15.7643	15.7232	15.6558	15.8352	15.7078	15.6956	15.5453	15.8372	16.4161	15.8605	15.7316	15.5387	15.9858	15.567	15.8502	16.0836	15.8405	15.9229	15.421
EEF1G	15.9776	16.1778	15.9382		15.5869	15.7318	16.067	16.5749	15.97	16.0747	16.3335	16.0249	15.9271	16.0365	16.1185	16.1188	15.9362	15.9008	16.3013	16.0848	16.1923	15.7208	16.029	16.2385	15.9557	15.9606	15.9078	16.2677	16.2661	16.1088	16.1944	15.949	16.0153	16.2317	16.1141	16.0391	16.0488	15.8337	16.1195	16.1188	15.7997	15.8927	16.1313	15.9458	16.2592	16.2573	16.1522	16.1329	15.8499
EEF2	15.7117	15.9553	15.6708	19.9983	15.6051	15.4635	15.8337	16.1978	15.5412	15.6994	16.2523	15.8204	15.4365	15.7424	15.6645	15.8327	15.5672	15.8475	15.7871	16.0889	15.6958	15.5488	15.6587	16.0297	15.6623	16.2397	15.603	15.742	15.6491	15.634	15.7299	15.8993	15.6597	16.0748	15.8069	16.0831	15.6864	15.841	16.0373	15.852	15.5729	15.856	15.8645	15.8835	15.6349	15.9785	15.7034	15.8372	15.5626
EFHD2						10.7053	10.9449	11.7425			13.2254									11.0525			11.1613	11.0135	11.3423	11.2432		10.9764		11.1679								11.9498	11.7713	11.1678							11.7622	12.4359
EFTUD2	10.7317	10.4084			11.3042			10.8928			10.7661		10.4838	10.5928	9.93711		9.86767	10.7099	10.913	10.8991	10.5851	10.19	9.91578	9.60439	10.1362	10.7734	10.7926	11.1865	10.4487	10.0185	10.6292	10.6715	10.2252		10.6087				10.2987	10.1736	10.6875	10.2193	10.2143	10.0751	10.4199	10.6697	9.9882	10.566	10.6489
EGFLAM	10.7002	12.2938	12.8871		11.8186	11.9835	12.0411	11.5062	11.3226		11.434	11.8702	11.7212	11.634	11.2588	11.5273	11.3969	11.4111	10.6743	11.1835	10.9129	11.1763	11.795	11.8482	11.8871	12.1007	11.6735	11.8627	11.8642	11.5618	11.6418	11.6638	11.8146	11.9967	11.4463	11.7555	11.4374	11.6705	11.731	11.7527	11.865	11.6176	11.4564	11.9706	12.3789	12.1665	11.854	12.3347	11.5751
EHBP1L1	12.9887	12.3662	12.3864	15.773	11.8855	12.603	12.3747	12.1423	12.3726	12.2247	12.3534	12.1911	11.8426	11.9477	12.2068	12.0831	12.0163	12.3986	12.3869	12.5669	12.4593	12.1224	12.1262	12.1278	12.144	11.9731	12.4949	12.16	12.3192	11.9149	12.4029	12.1937	11.3015	12.1007	12.3899	12.2138	12.0083	11.5441	12.0211	12.2502	11.6068	12.1009	12.2151	12.4388	11.9181	12.2299	12.0448	11.8174	12.1153
EHD1	12.2439	12.1624	12.7521		12.5244	12.4989	13.0334	13.7419	12.0296	11.4207	13.4782	12.2202	12.6861	12.4579	12.619	12.7144	12.5162	12.2919	12.5086	12.6532	12.3964	12.0624	12.9021	12.2877	12.6161	13.0888	12.5907	11.975	12.2611	12.2983	12.8673	12.33	12.6487	12.2419	12.7787	12.3088	12.4269	12.4856	13.074	12.6293	12.7692	12.2512	12.6627	12.5779	12.9495	12.5641	12.9406	13.0587	12.6031
EHD2	12.9894	12.9987	13.7346		14.1119	13.7965	13.7388	13.1718	13.1243	12.6768	13.2135	13.4898	14.0015	13.3148	13.6687	13.8521	13.6209	13.2342	13.0892	12.8397	13.641	13.1412	13.702	13.3577	13.8199	13.1133	13.2848	12.9543	13.54	13.2438	13.445	12.8727	13.8492	13.5659	13.6664	13.478	13.4369	13.5442	13.5637	13.1836	14.291	13.6904	13.9741	13.3017	13.6049	13.517	13.4386	13.5847	13.943
EHD4	12.1851	12.2582	12.5939		10.7902	11.99	12.3311	12.5707	11.9343		12.8499	12.3475	12.4569	11.8036	12.1936	12.2616	12.2559	12.3891	12.4474	12.349	12.0091	11.7964	12.3711	12.2304	12.4451	12.2375	12.423	12.2698	12.3961	11.3307	12.2793	11.5408	12.2622	12.2487	12.1357	11.5079	12.2081	11.8401	12.4141	12.7161	12.2104	11.6805	11.932		12.7773	12.6285	12.4261	12.6629	12.2472
EIF1	13.464	12.9379	12.8406		13.0087	12.8423	12.8673	12.7692	12.8498	12.6711	13.0838	12.7903	12.5588	12.7724	12.7087	12.8923	12.4735	12.9508	12.8717	12.5973	13.2531	12.8597	13.0471	13.0059	13.2179	13.2785	12.6662	12.6952	12.9033	12.817	13.262	13.0267	13.0436	12.9426	13.0208	12.9217	12.7876	12.9353	13.3899	13.0222	12.8579	12.9948	12.6772	12.8487	12.9998	12.8593	12.6601	13.2287	12.9481
EIF1B			9.20406													9.69733			9.45647																8.61618									9.36044
EIF2A	11.9421	11.9331			12.6806	11.7208	11.967	12.3088	11.6142	11.9922	12.267	12.0894	10.6875	11.9271	12.046	12.0916	12.1876	12.1582	12.1691	12.4938	11.9609	12.199	12.235	11.9805	12.108	12.3092	11.9291	12.1525	12.1898	11.9671	12.148	12.2462	11.9022	12.476	12.1198	12.1679	11.8518	12.0649	12.1235	12.5919	12.0848	11.9933	12.208	12.1324	12.2907	12.3723	12.3782	12.3476	12.3052
EIF2B2		10.3207	10.7144		10.6891	10.6524	11.1255	11.5481	10.4973	10.2938	11.2013	10.3622	10.5231	10.893		10.8364		10.1759	11.0519	11.1876	10.8846	10.2708	11.0838	11.1177	10.8184	10.9718	11.3062	10.6349	10.7616	10.631	11.3323	10.9537	10.8423	10.8343	11.2316	10.5594	11.0664	10.5757	11.1982	10.7935	10.9249	10.9168	11.2632	11.1206	11.083	11.047	11.0815	10.7531	10.9276
EIF2B3	12.5433	12.7581	12.5601		12.5981	12.0977	12.6578	12.6786	12.3997	12.2019	12.2545	12.5291	12.1198	12.7906	12.4591	12.731	12.1661	12.2916	12.5307	12.903	12.6839	12.4576	12.7188	12.7646	12.2432	12.7271	12.3401	12.6334	12.5127	12.6382	12.693	12.9306	12.034	12.5638	12.3474	12.3524	12.2902	12.3612	11.8374	12.634	12.1442	12.3948	12.5027	12.557	12.5986	12.367	12.1796	12.6126	12.4855
EIF2B5	12.8177	12.9487	12.8977		11.8971	12.5512	12.9353	13.5531	12.295	12.2611	12.6065	12.2851	12.4955	12.4788	12.7082	12.9355	12.4656	12.5036	12.5533	13.0808	12.3953	12.5141	12.7877	13.0247	12.7661	12.6766	13.0676	12.7842	12.5247	12.7311	13.0946	12.9513	12.3664	12.5039	13.02	12.8893	12.7919	12.75	12.431	13.0189	12.3134	12.655	12.6473	13.2562	13.1966	13.0785	12.8304	12.7563	12.615
EIF2S1	12.0047	12.4787	12.2635			12.4862	12.6106	12.3203	12.292	12.5738	12.4176	12.7043	12.1019	12.5114	12.2037	12.4718	12.6626	12.8572	12.434	11.5411	12.3797	12.6566	12.1258	12.8989	11.8326	12.2342	12.4017	12.479	12.4233	12.1331	11.9933	12.0681	12.3473	12.3903	12.1678	12.1758	12.5806	12.4736	12.2154	12.634	11.5695	11.6473	12.0632	11.8997	11.6312	11.7971	12.0594	11.9551	11.7185
EIF2S2	12.4188	12.5117	12.9208		12.631	12.2923	12.6888	13.6296	12.0721	12.1673	12.6965	12.0607	12.363	11.8487	12.3504	12.4828	12.3665	11.9181	12.1228	12.2345	11.9123	12.0509	12.2745	11.9655	12.1424	12.4466	12.2401	12.4221	12.0748	12.0175	12.0946	11.9545	12.2036	12.6489	11.8536	12.2231	12.3033	12.4445	12.7286	12.4659	12.7215	11.8848	11.8788	12.1534	12.1914	11.9637	12.6276	12.2248	12.1724
EIF2S3	11.5229	11.6477	12.0365		12.1502	11.4596	11.726	12.5964	11.2443	11.2157	11.9037	11.9142	11.6375	11.6899	11.5947	11.7959	10.8966	11.5887	11.7654	12.1448	11.2512	11.6042	10.9053	11.911	11.6782	11.8878	11.9786	11.8692	11.3307	11.7216	11.9576	11.8915	11.4401	11.6889	11.2746	12.0527	11.3956	11.6738	12.2793	11.7721	11.5625	11.6045	11.7451	11.8298	11.6109	11.3744	11.7495	11.5499	11.599
EIF3A	12.3083	12.4828	12.5115		12.5834	11.5729	12.4189	13.4175	12.4057	11.9355	12.905	12.0426	11.7301	11.8054	12.0104	12.0339	11.8983	11.9756	11.8621	12.4338	11.9299	11.8496	12.3428	12.3989		12.287	11.8503	12.6025	12.3905	12.0235	12.0166	12.2226	12.0625	12.7113	12.1018	12.2486	12.1534	12.4566	12.4859	12.7859	12.4956	12.684	12.1433	12.6353	11.8341	12.4152	12.2908	12.6425	11.8209
EIF3B	12.3942	12.4615	12.4862		11.9475	12.4818	12.5092	13.0753	12.4352	12.0458	12.8463	12.5507	12.5537	12.4889	12.6017	12.2205	12.4063	12.4031	12.6853	12.5768	12.5692	12.1491	12.5267	12.3165	12.5338	12.4814	12.6791	12.8853	12.6105	12.1704	12.394	11.992	12.3472	12.2912	12.298	12.3167	12.3943	12.4294	12.3862	12.6379	12.1636	12.3325	12.4692	12.1944	12.3205	12.3571	12.4258	12.5455	12.0503
EIF3C	10.9532	10.9665	8.65568	18.016	11.0455	10.4175	11.4825	11.9548	11.1021	11.1043	11.6053	10.9808	10.2966	10.6107	10.5145	11.3473	10.5221	11.2102	11.2129	11.0879	11.1957	10.5285	11.4428	10.7264	9.78202	10.9058	10.9849	11.0728	11.0933	10.8953	10.6348	10.3413	10.7185	10.6859	10.983	11.0197	11.1067	10.931	10.8659	10.6836	11.2669	10.8437	11.366	10.7599	10.9464	11.4871	10.8244	11.065	10.8315
EIF3D		12.6655	12.7333		12.5991	12.4955	13.1994	13.6188	12.9996	12.2783	13.8112	13.1219	12.7712	11.7467	13.2559	12.8954	12.917	12.346	12.6528	13.3488	13.1347	12.3633	13.0636	12.4896	12.2463	13.5584	12.8812	12.6821	12.439	13.0586	12.7997	12.4811	12.5576	12.887	12.9536	12.8937	12.4165	12.647	13.0604	12.5961	13.2869	12.5022	13.35	13.7542	13.0411	12.9291	12.6261	12.6079	13.2903
EIF3E	11.8891	12.2224	10.9181		10.9858	11.6655	11.4456	12.4832	10.9005	11.8044	11.5488	11.6271	11.0982	11.0518	11.4582	11.7807	10.9875	11.4682	11.3312	12.2813	10.7178	12.1038	11.2637	11.8642	11.2238	11.989	11.1232	12.1397	11.0835	11.5791	11.0099	11.4771		11.7608		12.1526	11.0488	11.804	10.8314	12.0595	10.0542	11.6971	10.9649	12.6472	10.9303	11.8884	10.9609	11.814
EIF3F	12.9724	13.1552	13.0008		12.8644	13.1078	13.2545	13.2736	13.1462	12.8521	13.4339	12.8836	12.9609	13.0946	12.9156	13.1793	13.0586	13.173	13.4273	13.4865	13.1741	13.1036	13.3827	13.0034	13.1853	13.3548	13.0957	13.3347	13.1469	12.9392	13.0552	13.0257	13.0454	13.2572	13.2017	13.0525	13.165	12.9539	13.1727	13.1768	12.9584	12.6724	12.8076	12.6977	13.1576	13.3567	13.2667	13.2331	12.7634
EIF3G	11.7775	13.2689	13.2462		10.9392	12.5664	13.0969	13.6795	12.5079	13.2381	12.6452	12.9486	12.7919	12.89	12.9301	12.7729	12.3215	13.0788	12.5697	13.4096	12.6699	12.898	12.6198	13.1665	12.6514	13.0107	12.9763	12.9936	12.7771	13.004	12.8147	12.8122	12.3993	12.7905	12.7234	12.6911	12.8419	12.6319	12.8114	12.5135	12.3789	11.6907	11.7239	12.2154	13.0157	13.4755	12.8553	13.0015	11.5308
EIF3H	12.7376	13.1811	12.8187		12.3664	13.0484	13.5853	13.5516	11.2362	13.0017	12.4036	13.5634	11.9238	15.045	12.7776	12.8414	12.2057	13.3794	12.2089	13.2677	12.4025	12.4216	12.4496	13.8958	12.0228	13.5322	12.5106	13.0941	12.1369	12.8111	12.247	13.2106	12.3298	12.6115	11.6484	12.8164	12.482	12.7326	12.5346	12.8787	12.8826	12.446	12.5001	12.7954	12.7392	13.1649	12.6376	12.8411	12.7571
EIF3I	12.5161	12.8014	12.5688		12.5113	12.7196	12.7646	13.5227	12.9383	12.4332	13.0256	12.8546	12.5316	12.643	12.6892	12.5197	12.2429	12.748	12.8705	13.2862	12.5919	12.4639	12.7436	13.0031	12.7658	12.9721	13.0587	13.1555	12.7975	12.7551	12.8848	12.8359	12.6197	12.6857	12.7486	12.6421	12.5987	12.8675	13.0593	12.915	12.6034	12.6085	13.0556	12.963	13.1692	12.908	12.8473	12.6868	12.5012
EIF3J	13.2203	13.4812	13.697		13.7434	13.4398	13.8238	13.792	13.4625	13.2478	13.0524	13.4599	13.1547	13.168	13.5214	13.6557	13.3859	13.3706	13.4843	13.5303	13.4582	13.1033	13.3158	13.3617	13.646	13.5248	13.2947	13.3563	13.6223	13.3188	13.8029	13.7986	13.3774	13.4472	13.7405	13.693	13.4144	13.5277	13.4075	13.4291	13.5864	13.0962	13.6185	13.4637	13.291	13.3856	13.4305	13.4762	13.3955
EIF3K	13.1253	13.1057	12.4249		12.6375	13.4452	12.1845	12.9412	12.5474	12.7705	12.2865	13.1425	12.1821	13.2658	12.8524	13.0137	12.6799	13.2595	12.6412	13.0022	12.9485	12.5441	12.6507	13.1178	12.6998	13.2263	12.3608	13.082	12.6879	13.1459	12.7159	12.9253	12.4094	12.9463	12.6236	13.1579	13.202	13.2415	13.1588	12.8886	12.4372	13.2256	13.2865	13.1129	13.1926	13.414	13.2181	13.0185	12.6808
EIF3L	10.6035	10.5837	10.9114		11.0373	11.0133	10.6297	11.2422	10.6839	10.7808	10.9791	10.8179	10.5986	10.7474	10.9472	10.6399	10.337	10.3583	11.1433	10.5758	10.9211	10.7451	10.7391	11.02	11.0541	10.6382	10.7504	11.1759	10.7923	10.8284	10.6086	10.8068	10.4707	10.4636	10.4527	10.193	10.9143	10.5382	10.6485	11.1402	10.5083	10.0447	10.8443	10.0101	10.5262	10.3994	10.8708	10.6667	10.9767
EIF3M	11.6898	12.2142	11.7343		12.5942	11.7958	12.2304	12.3306	12.0286	11.6214	12.2312	11.8642	12.1088	12.1709	12.1064	12.3655	11.5102	11.9776	11.8992	11.7244	11.859	11.8034	11.6431	11.9332	12.1494	12.0365	12.5423	11.2772	11.9565	12.0661	12.1645	12.0301	12.0386	12.2675	11.8503	12.3367	11.8299	11.7154	12.2358	12.0343	12.2074	12.1374	12.1948	12.474	12.3878	12.3456	12.0548	11.9536	12.3525
EIF4A1	11.9208	12.1863	11.556	17.8963	10.7838	12.2517	11.6308	12.7385	11.505		12.8312	12.0084	12.1554	11.5679	11.6855	11.7366	11.8483	12.1699	11.9996	12.5721	11.8978	11.9615	11.8829	11.9407	11.6359	11.9458	11.617	11.84	12.0754	10.8983	11.4644	10.8991	11.5785	11.2383	11.3923	11.4832	11.9419	11.9347	12.0342	12.0293		11.3247	11.158	11.8678	11.6336	11.8316	12.0775	12.1774	10.927
EIF4A2	15.2627	15.1006	15.1044		14.6489	15.0659	15.064	15.2391	14.9045	15.3802	15.1562	15.0612	14.668	15.1004	14.6704	15.0766	14.7023	15.4243	14.9833	15.0464	15.3215	15.1246	15.3066	15.4137	14.6776	15.3099	14.7377	15.2434	14.7682	15.0134	15.2359	15.2227	14.833	14.7649	14.7277	15.0219	14.8327	15.338	14.4587	15.15	14.6551	14.8285	14.8456	14.8881	14.6233	14.7019	14.8997	14.9853	14.3159
EIF4B	11.49	11.9495	12.2204		11.441	12.1388	12.3358	12.3815	12.0272	12.0535	12.2553	11.6869	12.1354	11.926	11.745	12.2179	12.0741	12.6442	11.6172	12.2962	11.976	11.4903	11.7918	11.9179	11.5235	11.6945	12.0186	12.0553	11.5345	11.8673	11.6494	11.9519	11.7119	11.5512	12.2893	11.8625	12.3202	12.0529	12.4569	12.3281	12.4068	11.9916	12.0653	11.8921	12.1895	12.0028	12.2123	11.7811	12.152
EIF4E	13.34	13.6279	13.4367		13.161	13.4434	13.3964	13.7822	13.2583	13.6139	13.8056	13.5523	13.4741	13.6453	13.6727	13.7162	13.4201	13.9272	13.2451	13.7152	13.381	13.7452	13.0515	13.9192	13.3517	13.8112	13.3581	13.6302	13.1776	13.5748	13.3419	13.6908	13.1933	13.6896	13.383	13.6372	13.3966	13.5045	13.6766	13.6291	13.2455	13.7035	13.4835	13.5955	13.0577	13.542	13.4796	13.7041	12.2721
EIF4E3	11.3808	11.5138	12.0319		11.4337	11.0077	11.7833	11.06	11.2494	11.063	11.2691	11.3962	11.1021	12.1141	11.8268	11.929	11.2582	11.3344	10.7529	11.5454	10.8491	11.4883	11.7832	11.836	11.7457	11.598	11.3409	11.288	11.5745	11.7553	11.5221	12.1986	11.0865	11.7188	11.6556	11.8687	11.3715	11.5737	11.6917	11.489	10.8623	11.448	11.6096	11.7322	11.24	11.0241	11.1988	11.7389	11.9522
EIF4EBP1	13.0718	13.8216	13.5061		13.2872	13.1281	12.8916	12.7211	12.945	13.4168	12.8758	13.1139	13.1169	13.3821	12.6098	13.1328	12.4497	12.8195	12.4215	12.7029	12.6611	13.2802	13.3636	13.6068	12.8984	13.4187	12.4112	12.5868	13.0216	13.3835	13.5223	13.5171	12.7643	12.7346	12.3986	13.1553	12.9242	13.0823	12.6545	12.8113	13.0955	12.9637	12.8767	12.9937	12.8538	12.548	12.6431	12.6084	13.1337
EIF4EBP2	12.0533	10.8785	11.4076			12.1506	11.9578	12.5284	10.7438	11.6679	11.6894	11.4107	11.1538	12.1194	11.8303	12.22	10.7981	11.2172	11.2662	10.7279	11.185	11.4798	11.6308	11.9052	11.9215	11.7898	11.7261	11.8192	11.2753	11.3469	11.2135	12.0117	11.8526	12.0508	11.8196	11.6594	11.5827	11.1036	11.3035	12.4006	10.6609	10.7297	10.4245	10.8913	11.5246	11.3535	11.3635	11.5628	10.9601
EIF4G1	13.3505	13.2819	13.4335		12.9074	13.0302	13.1432	14.2009	13.1408	12.9331	13.8542	13.2866	12.9954	13.0812	13.228	13.2656	13.4674	13.3475	13.0173	13.2888	13.3504	13.1665	13.0239	12.7417	13.2563	13.3705	13.1557	13.1092	13.0108	12.9322	12.6458	12.921	12.838	13.314	12.9916	13.1724	13.2454	13.2978	13.5294	13.0716	13.0272	13.2852	13.3458	13.4531	12.8524	13.0267	13.0844	13.6388	13.1894
EIF4G2	11.466	11.5211	11.6391		11.0421	10.7888	11.5834	12.2554	11.7379	11.3854	12.7064	11.3371	12.2221	11.714	12.231	11.8266	11.2888	11.5529	11.6459	11.5839	11.4272	11.3083	11.4419	10.9161	11.4402	11.1968	11.7595	11.7994	11.7284	11.3486	11.3755	11.5721	11.7051	11.8434	11.6068	10.7085	11.7621	11.9122	11.5826	11.6351	12.0831	11.69	11.9051	11.5554	10.7986	11.8558	11.9921	12.1121	11.5885
EIF4H	15.0156	15.0977	15.2371		15.1588	15.6133	15.4243	16.0705	15.1407	15.469	15.6993	15.4434	14.9117	15.0352	15.1245	15.3621	15.1744	15.5154	15.2322	15.6874	14.8873	15.4736	15.2018	15.3184	15.4312	15.7993	15.317	15.255	14.7981	15.0558	15.3272	15.1126	15.4337	15.5672	15.0548	15.4517	15.2954	15.6659	15.7696	15.6461	15.5076	15.4878	15.1697	15.552	15.0351	15.7146	15.2024	15.332	15.4901
EIF5	12.6367	12.6077	12.3089		12.0251	12.0086	12.4469	12.5495	11.9674	12.1251	12.0411	12.3274	12.3064	12.4216	12.6729	12.4924	12.2495	12.5984	12.1473	12.55	12.1867	12.7479	12.158	12.6853	12.5834	12.7258	11.9977	12.431	12.2557	12.5226	12.4288	12.7516	12.283	12.5271	12.0968	12.5063	12.3225	12.4408	12.1962	12.8261	12.3957	12.6184	12.1263	12.5866	12.1153	12.7827	12.5101	12.5234	12.4938
EIF5A	15.15	15.6225	15.0512	24.5244	15.4015	14.7332	15.2029	15.2989	14.8247	15.7184	15.4399	15.3336	14.7163	15.68	15.2475	15.2759	15.2199	16.0685	15.1811	15.652	15.5732	15.5948	15.1556	15.6952	15.1314	15.699	15.1487	15.3357	15.1431	15.4451	15.167	15.8271	14.9503	15.7213	15.1333	15.5998	15.3748	15.3809	15.2083	15.2447	15.2269	15.6357	14.5153	15.6933	15.2674	15.3632	15.3169	15.4914	15.0984
EIF5B		10.6473	11.0251		11.5728	11.2596	10.856	11.6657		10.5524	11.3179	10.9115	11.1629	10.2798	10.6399	10.7243	10.4882	11.0713	10.5667	9.92817	11.3844		10.4768	10.2911	10.8996	11.3001	10.9704	10.6353	10.5404	10.7395	10.7841		9.74326			10.4421	11.0969	10.878	11.0189	10.9213	11.2152	10.6059	11.2107	10.7591	10.8927	10.7632	11.2356	10.7469	11.4598
EIF6	11.7061	11.7179	11.8957		11.4691	12.3042	12.1616	12.5478	11.6556	11.7508	13.5811	12.1938	11.3372	11.8515	11.8543	11.2787	12.0212	12.5418	12.4752	13.2073	11.837	12.1278	11.2549	11.5918	11.3522	12.7938	12.1135	12.1021	11.4163	11.6873	11.8295	11.6924	11.5528	12.1029	11.4218	11.6958	12.1187	12.8465	13.5032	11.5436	11.326	11.8807	11.8248	12.0013	11.2811	11.3162	11.622	13.1228	11.0053
ELAVL1	12.3296	12.3914	11.4362		11.9152	12.3432	12.1964	12.6075	11.9716	12.4072	12.4132	12.2529	12.3506	12.7066	12.123	12.5521	12.5796	12.7711	12.6935	12.6051	12.9574	12.763	12.5174	12.3604	12.8465	12.2882	12.8495	12.2311	12.4324	12.1005	12.5007	12.6708	12.4509	12.071	12.3073	12.697	12.5929	12.1816	12.4409	12.4679	12.5208	12.1019	12.452	12.3919	12.9043	12.5477	12.3851	12.3217	12.1986
EMC1		9.59984	9.74584				9.62696	9.66744	8.99064		10.207		8.83189	9.14072		9.42315	9.47121	10.6872	9.78515	10.1812	9.93985	9.45742		9.9798	9.28708	9.47027	10.1578	10.1409	9.71474			10.1167	9.51971			9.95417		8.60279	9.11906			9.88764	9.63137	9.7924		8.96005	9.75755
EMC2	11.2014					10.3952	10.5542			10.5995		11.3176			11.2778				11.0922	11.3011			10.9203	11.4966	10.6405	11.4102				10.6739	11.4098									10.9179		11.1207		11.7197	11.0364	10.841
EMD	12.9696	13.0258	12.8777		13.2573	13.1689	13.2507	13.6075	13.1161	12.5302	13.4156	13.1367	12.7113	12.5044	12.5997	12.9431	12.9768	12.9802	12.9586	13.0588	13.1227	12.9288	13.0094	13.0442	13.1236	13.2157	13.1169	12.9874	13.2692	13.1161	13.4688	13.0661	12.9588	12.6621	12.7176	12.8811	13.1331	13.1393	13.563	12.9151	12.9386	12.6732	12.9037	13.113	13.2989	13.4097	13.4344	12.6289	13.2419
EML1	12.0568	11.2569	11.4888			11.1331	11.9447	11.333	11.6936	11.7825	11.9165	11.2882	11.7461	11.8523	11.4329	11.1143	11.9617	12.0818	11.364	11.8568	11.7882	11.5354	11.5223	11.8238	11.8269	11.8455	11.1181	11.3139	11.7623	11.7602	11.6492	11.9165	11.8628	11.9	11.7878	11.4996	11.6004	11.4065	11.4339	11.1321	11.9292	10.9886	11.0024	11.4022	11.3558	11.366	11.173	11.5389	11.4067
EML2	11.9898		11.5991		11.7385		12.1948	11.5117	11.5379		12.5321		12.1571	11.2392	11.4212	11.7173	12.1026		11.2673	11.504	11.6683	11.2501	11.5845	11.281	11.501	11.2602	12.2319		11.2255	12.0464	11.4864	10.5329	11.6256	10.946	11.8711	10.538	10.9238	10.733	11.4411	11.1144	11.6818		12.0453	11.8576	10.8475		11.885	11.2166	11.7465
ENDOD1	13.9845	14.1717	14.1658		13.4206	13.6018	13.9852	13.9676	14.3459	13.95	14.2715	14.0108	14.1265	14.0178	14.3397	14.0163	14.3035	13.5881	14.2404	14.2144	14.5157	14.1309	14.5751	14.4238	14.1672	14.1265	14.2992	14.2887	14.4787	14.0331	14.1413	14.2321	14.0241	14.1018	14.2624	14.4536	14.0844	13.6391	14.3888	13.9102	14.5025	13.9061	14.6981	14.3383	14.5596	14.2068	14.3331	14.4775	14.4732
ENDOG	12.5909	13.1765	12.4785		11.753	11.8227	12.356	11.8429	12.0836	12.4071	11.8234	12.5657	11.8431	12.656	12.4085	12.3965	11.675	11.9021	12.2025	11.572	12.2106	12.2935	12.0281	12.701	10.7875		11.3784	11.6589	12.4275	12.2091	12.0044	12.4503	11.9262	12.4305	11.8768	11.9522	11.5575		11.2728	11.4888	11.0692	12.2304	11.7625	12.2467	12.9825	12.9075	12.8421	12.5696	11.9146
ENO1	17.4196	17.6535	17.7842	21.1242	17.6604	17.5641	17.5959	18.2295	17.6281	17.5516	18.5158	17.8609	17.4258	17.633	17.5459	17.7584	17.74	17.7536	17.2338	17.8525	17.5726	18.0042	17.5401	17.9417	17.6104	17.94	17.3882	17.2743	17.5025	17.6278	17.4807	17.7242	17.6753	18.1187	17.6037	17.9715	17.5232	17.8834	18.1848	17.8497	18.156	18.2042	17.8447	17.9431	17.1187	17.6029	17.6151	18.066	17.6581
ENO2	15.2037	16.2021	16.0912		16.0157	16.1128	15.4847	15.7308	15.7101	16.2585	15.9807	16.6354	15.7503	16.2028	16.6016	16.1291	15.653	15.745	15.603	15.137	15.7744	16.6076	15.4151	15.8958	15.6566	16.087	15.4962	16.0536	15.7099	16.4913	15.8312	16.3586	16.2147	16.4901	15.6038	16.3151	15.7562	16.3566	15.6919	16.12	16.0105	16.5609	15.8928	16.4175	15.277	15.8277	15.7995	16.7356	16.2039
ENO3	19.3867	20.1658	20.0468	23.3288	19.7521	19.8832	19.5327	19.7248	19.3922	20.3174	19.5121	20.7373	19.2407	20.2695	20.2772	20.4164	19.3263	19.7019	18.4355	19.1998	19.2705	20.4106	19.3903	20.4322	19.2286	20.4906	18.5046	19.7577	19.3897	20.4445	19.5652	20.6153	19.617	20.9778	19.3138	20.8163	19.2803	20.1719	19.082	20.4628	19.995	20.6189	19.5224	20.6611	19.0411	20.6656	19.628	20.5855	19.3607
ENOPH1	13.3124	13.4316	13.1232		13.3443	13.2845	13.3255	13.1162	13.3888	13.4808	13.2465	13.0118	12.9066	13.2624	12.9048	13.0818	13.2501	13.2698	13.1143	13.2008	13.5392	13.3957	13.4803	13.2942	13.245	13.4457	12.9615	12.9804	13.4453	12.9451	13.6085	13.3992	13.1476	13.2537	13.2314	13.4279	13.3929	13.2272	12.9484	13.2848	13.1334	13.1224	13.2144	13.1611	13.2925	13.4158	13.1432	12.7799	13.2109
ENSA	13.1879	13.34	13.3229		12.4361	13.5226	13.4934	13.7375	13.0132	13.4179	13.0475	13.0911	13.1681	13.4338	13.0085	13.1804	13.3349	13.8342	13.2161	13.5134	13.3558	13.5842	13.479	13.3958	13.0737	13.5273	12.9728	13.4356	13.2119	13.2416	13.12	13.5027	13.3521	13.6695	13.7568	13.4374	13.753	13.3229	13.3148	13.6271	13.403	13.5745	13.0639	13.5759	13.3236	13.4744	12.7771	13.2383	13.3412
ENY2	10.8661	12.0815	11.6478		11.6989	11.4525	11.5652	12.0652		11.8101	11.9682		11.222	11.7973	11.4163	11.9627	11.0824		11.1863	11.6257	11.4511	12.1469	11.4824	11.5662	11.3323	12.1597	11.8328	11.4772	11.8183	12.063	11.9097	12.1676	11.8666	11.778	11.5478	11.7281	11.7701	12.5724	13.1551	11.8715	11.5926	12.1395	11.8915	11.922	11.877	12.1426	11.8895	11.6963	11.7676
EPB41	12.4081	12.4041	12.4899	18.0622	12.7616	12.6545	12.4662	12.8505	12.2968	12.6769	12.4009	13.0578	12.5715	12.4855	12.5035	13.2468	11.9686	12.0003	12.1722	11.6869	12.4866	13.6494	12.9592	12.4407	11.921	12.0107	11.4323	11.5522	13.2252	12.3846	12.1015	12.1625	13.3088	12.6927	12.3631	12.6615	12.8188	12.9138	12.0383	12.7977	12.6591	12.8158	11.983	12.4227	11.6727	11.8363	12.336	12.3269	12.2943
EPB41L2					9.79812		10.2279	9.44975	9.97715			9.98697	10.1539	10.3781	9.91833				9.61798		10.4215		9.66253		10.6863	8.97142	10.13	9.95806	9.81427	11.1771	9.84694		9.3614		10.9644	9.45942	9.89806	10.0101		10.4515	10.4405	9.71162	9.97545	9.83185	10.8774	10.1815		9.09552	10.2481
EPB42		10.1142				11.1449	9.98664	10.3061			9.69069		10.4416	9.2289	10.79	10.7196	9.94725			10.1707	10.3157	10.7901		10.148	9.42698				10.7593				10.1156	10.3695		9.92118	10.3912	11.2801		10.2708	9.8178			8.52959	9.52888
EPDR1	13.7048	13.8831	12.8813		12.0081	13.9471	12.4161	13.7581	13.064	13.6009	13.4133	13.7102	11.91	14.2825	13.1589	13.1706	12.6178	13.8861	12.1827	14.4712	13.2515	13.5795	12.556	13.5942	12.3463	13.3324	12.744	13.5572	12.8668	13.1382	12.6625	13.0031	13.0442	13.4944	13.2915	13.3178	14.1415	14.1095	13.5179	14.0766	13.3787	13.7329	13.1272	14.0451	13.6968	13.9585	13.346	14.1446	13.7156
EPHX1	14.7797	15.9071	15.4741		15.9967	14.8503	15.4808	15.7419	14.6023	14.8221	14.7865	15.1265	14.4891	15.5294	15.333	15.4314	14.6504	14.6673	14.745	14.7955	14.9361	15.3107	15.0103	15.9622	15.3189	16.1288	16.0994	15.758	15.3621	15.9573	15.263	16.1144	15.2706	15.8237	15.3423	16.2362	14.3494	14.7753	14.4772	15.1447	14.5554	14.7515	14.784	15.2031	15.4374	15.5449	15.4232	16.1343	14.8659
EPHX2	12.7995	12.8656	12.9874		12.3999	11.9849	11.9936	12.2814	11.7973	11.16	12.3704	10.9647	11.7126	12.4877	11.5264	11.8257	12.3056	12.7682	12.2231	12.3603	12.1355	11.2321	11.8462	11.4594	12.0138	12.0447	11.914	11.6057	11.8336	11.7749	11.5839	11.5895	12.5525	12.3246	12.4224	12.313	12.0176	11.8972	12.3805	12.0419	12.5793	12.14	12.3104	12.3944	12.44	11.7299	12.2686	12.2171	13.044
EPM2A	12.8865	13.7814	12.6485		13.5556	13.1771	12.8916	12.5801	12.866	13.0969	13.2343	13.3159	12.7566	13.5449	12.8914	13.0553	12.8453	13.0591	12.4927	12.4053	12.9506	13.4223	13.0849	12.9216	12.5317	13.1243	12.9399	12.6615	13.0574	13.4151	13.3127	13.4619	13.1097	12.9799	12.9536	13.2301	13.0915	13.6562	13.0806	13.1618	12.295	13.1	12.498	12.8835	13.2364	13.3122	13.2021	13.0384	12.8145
EPPK1	10.1232	9.86474	9.93678		9.73718		9.53575	11.9644	9.73778		10.9593	9.28534					9.16309	9.83491		11.9748						12.3608								11.223				11.0384	12.1597					9.936				10.4072
EPRS	13.0018	12.9109	13.0834		13.0574	12.8294	13.2031	13.1826	13.0439	12.7992	13.1304	12.8578	13.0604	12.9461	12.9461	12.5619	13.0923	13.0934	13.1261	12.914	13.0526	13.2027	13.2127	13.0116	13.3991	13.1012	13.2963	13.2195	13.0579	12.9713	13.0832	13.012	12.7809	13.1043	13.1904	13.0963	12.9589	12.7325	13.0194	12.8389	12.6293	12.7755	13.1611	13.305	13.4005	13.232	13.1037	13.1742	13.0519
EPS15L1	11.1691	10.9426	11.1656		10.557	9.94729	10.5382	10.9718	10.217	9.95835	10.8422	9.68967	10.3765	11.0993	10.5857	10.9852	10.7097	11.145	10.548	11.4612	10.6414	10.7239	10.3732	10.5693	10.8127	10.6703	10.7209	11.0308	10.6934	10.3883	11.0036	10.6024	10.2575	10.649	10.5673	10.5238	10.7053	10.7948	11.1825	10.6868	10.4648	9.87271	10.7632	10.6383	11.0122	10.2471	10.8154	10.7291	10.8229
ERAP1	12.9115	13.2908	12.9732		12.4419	13.1217	12.8678	13.1982	13.3146	13.951	13.8702	13.9338	12.6142	13.4275	12.9689	13.0236	12.9547	13.6487	13.3623	13.4818	13.8232	13.5431	13.4927	13.5855	13.2749	13.5263	13.6259	13.9267	12.8801	13.1027	12.8132	13.2325	13.0938	13.0085	13.1146	13.1856	12.5617	12.4493	13.0705	12.801	12.714	12.8123	12.8253	12.8663	12.9323	12.9281	13.2573	12.669	12.4355
ERH	12.3934	12.1257	12.0402		11.2998	12.4847	11.564	12.7647	12.0151	11.3957	12.4865	11.6915	11.5736	12.2864	12.4449	11.7991	11.5424	12.3597	12.2711	12.5903	12.0551	11.7286	12.2301	11.3637	11.8725	12.3094	11.4561	12.3959	11.6092	12.1231	11.97	11.8064	11.1227	11.4833	11.3424	11.7693	11.0483	12.6538	12.8961	11.6324	11.5733	11.6821	11.7434	11.5509	12.1612	11.9432	11.3875	11.7162	11.3261
ERI3	12.3915	11.7173							11.3783	12.9866	11.9929	12.1		13.5033	10.9481	10.9356	12.33	14.0529	11.7291	13.345	13.7489	13.0117	12.413	13.2533	12.5579	12.8302	10.9782	12.7639	11.8623	12.2275	11.7695	13.6967		13.4123	13.0466	12.8476	12.662		11.5383	11.9811		12.5734	11.2577	12.3571	12.1483	13.9154	12.5193	13.1382	11.5594
ERLIN2	13.2871	13.6237	13.3103	17.4312	12.581	13.3978	13.4101	13.6058	13.1735	13.7289	13.126	13.5178	13.3186	13.2884	12.9725	12.8304	13.0994	13.5137	13.3429	13.581	13.5407	13.6526	13.5724	13.484	13.3015	13.63	13.6569	13.3247	13.272	13.1413	13.0929	13.355	13.1923	13.1763	13.2913	13.2314	12.7658	13.0722	12.976	12.86	12.533	13.5888	13.0673	13.5951	12.9834	12.8183	13.1193	13.1249	13.6828
ERO1L	11.9963	11.7981	12.0747		11.8981	10.506	11.6313	12.0723	10.9407	11.3277	13.3211	11.6905	11.2775	11.3861	11.0541	11.5182	11.1291		11.4926	12.6345	11.0542	11.3739	11.2232	11.1759	11.4075	11.9052	11.8011	11.1202	11.4657	11.7407	11.0977	11.5025	11.3653	11.5078	11.4571	12.0108	11.8721	12.5607	11.54	11.5964	11.1517	11.2224	11.1352	11.6669	11.3682	11.2791	12.0274	13.4929	11.5818
ERP29	13.7045	13.7637	14.0501		12.9575	13.5471	13.7082	14.3583	13.4031	13.0807	14.2184	13.4121	13.5178	13.742	13.0652	13.3348	13.3978	13.9954	13.8038	14.2809	13.7628	13.6466	13.9333	13.9495	13.5731	13.8531	13.9183	14.1465	13.9657	13.7322	13.8653	13.9171	13.8283	13.8757	13.9889	13.3549	14.0065	13.7569	14.3791	13.6188	13.7396	13.5055	13.6953	13.6348	14.2944	13.7342	14.0022	14.4974	13.6774
ERP44	11.4586	10.855	10.9053		11.4973	10.3561	10.9741	11.6863	11.3748	10.8069	11.7702	10.9394	11.165	10.9796	10.9372	10.9027	10.9141		11.1357	11.1216			10.8773	10.1358	9.90344	10.8829	10.2301	10.2585	10.661	10.4695	10.2621	10.5104	11.2715	10.519	10.69	11.1087	11.0821	10.603	11.224	10.1733	10.783	10.1878	10.8558	10.0797	10.7282	10.7318	10.4167	10.8656	10.5365
ESD	16.8845	16.9699	16.7287	22.6558	16.2271	16.7199	16.6557	16.593	17.1984	16.7661	16.8305	16.8058	16.5533	16.8066	16.6014	16.7932	16.6942	16.7774	16.481	16.476	16.9879	16.8248	16.9905	16.7512	16.8544	16.7198	16.3056	16.2775	16.7624	16.3902	16.974	16.5739	16.8805	16.8383	16.8646	16.8265	16.9239	16.4614	16.4383	16.6692	16.7756	16.48	16.5397	16.2514	16.7492	16.5093	16.6772	16.8647	16.7997
ESYT1	12.8317	13.2998	13.247		13.0795	12.8403	12.6872	12.9456	12.5571	12.8735	13.0143	12.6228	12.7051	12.5709	12.3443	12.5446	12.6257	12.5594	13.1311	13.1589	12.4496	12.5308	12.8305	12.3278	12.6973	12.6451	13.4333	12.8627	12.6538	12.9188	12.9638	12.9885	12.7143	12.5883	12.626	12.5527	12.4353	12.4614	12.3073	12.6714	12.0504	12.9687	12.6074	12.9487	12.9313	12.1837	12.9788	12.9981	12.8928
ETF1	11.8455	10.8897	11.8578			11.8985	12.1948	13.316		11.4517	12.8406	11.0223	11.1489	11.2523	11.5157	11.6326	11.9599	11.8904	12.1501	12.3552	11.8119	11.6577	11.9629	11.7614	12.0127	11.5177	11.6871	11.7977	11.6231	11.1384	11.6738	11.5494	11.3514	12.0381	11.7695	11.3875	11.8909	10.9479	12.0743	11.5695	11.1892	10.6314		10.8299	12.3127	11.7025	11.7434	12.2109
ETFA	15.8272	15.3813	16.3558	20.6731	16.0035	16.5386	16.4079	15.6322	16.3784	14.8093	15.9938	15.6471	16.4674	15.8818	16.3833	16.5682	16.0949	15.3179	15.0261	14.6777	15.9613	15.2813	16.3612	15.6936	16.9366	15.8844	16.1092	15.5504	16.251	15.8719	16.3208	15.7441	16.8958	16.0521	16.6606	15.8918	16.8216	16.0148	16.7723	15.8384	16.5243	15.5537	16.1527	15.8438	16.3772	16.1099	16.3758	15.7525	16.6762
ETFB	16.632	16.0886	16.8808		15.762	17.0931	17.0345	16.1567	16.8516	15.7476	16.9356	16.0676	17.3503	16.7608	17.0919	17.0961	16.9151	16.4286	16.0251	15.7074	16.9567	16.1944	16.9497	16.3484	17.6213	16.4803	16.7855	16.5109	16.9742	16.6233	16.8415	16.3622	17.4544	16.8648	17.3899	16.4811	17.5993	16.6106	17.4498	16.4372	16.9489	16.2915	16.8303	16.3436	16.8373	16.6894	17.0627	16.6418	16.9878
ETFDH	15.4071	15.4656	15.5946	17.6055	15.5205	15.6201	15.6843	14.7413	15.5595	14.5448	14.9142	14.9902	15.4958	15.4105	15.4403	15.6238	15.0129	15.0488	14.6806	14.1232	14.9452	14.2945	15.3485	14.9339	15.5879	14.9529	14.9393	14.7864	15.5168	15.3973	15.4274	15.3999	15.7191	15.0893	15.7636	14.9878	15.8777	15.3827	15.5306	15.109	15.5348	15.2288	15.3881	15.2739	15.4974	15.599	15.4301	15.2509	15.5712
ETHE1	11.9474		12.0774		12.0859	12.9458	12.3982	12.4481	12.0348		12.0103		12.7032		12.0661	12.1372	11.7782	11.5787	12.4128	11.7852						12.1146	12.3029			12.1407	12.3181	12.2738				11.7889	12.0517	11.8722	12.0977				12.0917		12.6943		13.0391	12.2067	12.3226
EXOSC2							9.29542				8.82251	8.87504		7.76192		8.34522				8.05836						9.53795		8.19854		8.72052		9.43412				8.88789			8.77506			9.60925		8.39604
EZR	12.4832	12.0878	12.4649		12.5074	11.5111	11.8192	14.1044	11.9471	12.1732	13.0565	12.2842	11.7021	12.2071	11.7618	12.1894	11.3545	11.7564	11.9193	13	11.7196	11.7214	11.813	12.323	11.6286	13.1533	11.9678	12.4964	11.4285	11.3358	11.7783	12.9144	11.4508	12.4836	11.9659	12.0027	11.6295	12.3624	13.9454	11.8691	11.3867	11.3052	11.0226	11.9256	12.0308	12.1823	12.168	12.7656	11.6455
F13A1	9.98698	10.7438	11.3544		10.5029	10.9714	11.3748	12.0929			10.0515	10.976	10.8007	10.8767	11.3336	11.3361			10.9043	10.9454	10.4604	10.8739	11.5448	11.1254	10.3896		12.3251	11.7762	10.4882	10.4863	9.84048	10.2305	10.7178	10.5082	9.71086	10.3534	10.3123	10.5397	11.1547	11.7899	10.0476	10.5747		9.93182	10.8606	9.76161	10.2666	9.49059	10.1115
F2	12.6268	12.3995	12.502		13.0769	12.9571	13.1193	13.3552	12.649	12.5239	13.29	13.0282	12.8799	12.1277	12.8972	13.5089	12.3438	12.1211	11.8111	12.3914	12.9344	13.0326	13.0504	13.0839	12.1797	12.1497	12.2628	12.7972	12.1686	12.3259	12.3593	11.641	13.2289	13.1206	12.7378	12.7547	12.8865	13.1637	13.2934	13.3493	12.9758	12.3865	11.943	12.4996	13.259	12.5884	13.1544	13.1552	12.753
FABP3	19.4851	18.9763	19.2027	20.515	19.0011	19.0608	19.1393	18.1956	19.0684	18.0068	18.7047	17.9367	18.7894	18.3822	18.5519	18.4928	19.1394	18.4316	18.8178	17.7583	18.8929	18.4304	19.0409	18.5131	19.5446	18.7825	18.6073	18.045	19.1535	18.6035	19.0866	18.5556	19.1138	18.206	19.4444	18.2184	19.3874	18.3723	19.3303	18.4382	18.6877	18.0852	19.0449	17.9728	18.6782	17.5678	18.9653	18.4285	19.1265
FABP4	14.6831	14.1999	14.531	20.2167	14.0526	15.3746	15.1919	14.4878	14.4018	13.8829	14.0845	14.6478	14.715	14.3139	14.63	14.8568	15.0315	14.5042	14.6181	14.3321	15.2639	14.5645	15.3968	15.186	15.8521	15.1989	15.3615	14.9209	14.8294	14.3104	15.2827	14.5766	15.295	14.8918	15.259	14.5131	14.6744	14.5118	14.5234	14.4917	14.8833	14.1053	14.6632	13.7879	15.6533	15.5132	15.1803	15.1468	14.7746
FABP5	15.1128	15.1898	13.497		12.9593	13.6592	14.9686	15.8836	13.763	13.9836	17.0014	14.4547	13.5996	14.4652	13.855	14.0227	15.2081	15.98	14.31	16.3577	14.9603	13.9197	13.8939	14.7011	14.381	16.7849	14.1335	14.1675	13.9645	13.9128	13.5041	14.1581	13.9804	17.4221	14.476	14.2855	15.0774	16.5314	18.2532	14.3647	13.6722	14.3317	13.7213	14.3081	14.2508	14.4727	14.902	14.6303	14.2255
FAF1	11.214	11.713	11.8264		11.6604	11.2422	10.9016	11.2177	11.2025		10.9759	11.0515	10.9151	10.8326	11.4062		10.9131		10.8363		10.0244	10.5657	10.033	10.4501	10.4777	10.7062	10.4562	10.8209	11.0661	10.6357	11.0566	10.0105		11.3072	11.0401		10.5329	11.6219		11.1951	11.5181	11.5669	11.5141	11.3378	12.0899	11.152		11.0731
FAH	13.6041	13.1356	13.3319		14.0732	12.9984	13.2742	12.7843	13.1118	12.4483	12.6584	12.6787	13.3142	13.4798	13.2531	13.3269	13.0667	12.7626	12.8309	13.2174	13.0629	13.0779	12.9994	13.2641	13.0211	13.4234	13.2388	13.2137	12.968	13.2058	13.033	13.1072	13.3267	13.3875	13.1778	13.3936	13.2046	13.1851	12.9154	12.9674	13.011	13.0857	13.4622	13.2168	13.126	13.224	13.3243	13.4877	13.4771
FAHD1	13.3331	13.8938	13.8116		13.4382	13.5129	13.3111	13.0016	13.4624	13.2845	13.2104	13.282	13.6734	13.9003	14.0785	13.9161	13.4966	14.0118	13.0536	13.1884	13.3656	13.3908	13.7038	13.68	13.5641	13.7267	13.2393	13.0306	13.7151	13.8134	13.6521	14.1365	13.5941	13.6033	13.4764	12.6154	13.683	13.6763	13.3436	13.4997	13.2153	13.1855	13.1988	13.6004	13.4515	13.2406	13.3974	13.7469	13.4838
FAHD2A	12.4372	12.193	13.3077		13.3472	12.7008	13.4404	12.7648	13.1218	11.9156	13.0353	12.7622	13.2497	12.9534	13.2857	13.6063	12.9343	12.6654	12.5016	12.4511	11.8702	11.8045	12.2752	12.2257	13.7175	13.0027	13.5631	12.6455	13.244	12.823	13.1654	12.9321	13.6311	13.1379	13.511	12.834	13.2939	12.837	13.5114	12.9585	13.4468	12.8968	13.2068	13.2136	13.8132	13.4846	13.69	13.1238	13.5438
FAM114A2	10.4707		10.2815		10.823	10.285	10.4837	11	10.6132	10.3135	11.3068	10.2038	11.2009	10.5917	10.5458	10.6847	11.6606		10.2927	10.7086	9.89899	10.5909	11.0449	10.2606	11.2809	10.6707	11.0271	10.3572	11.3797	10.3983	11.4844	10.4555	10.4252	11.3441	11.3917	11.1301	11.2151	9.84549	10.4727	9.72016	10.6483	11.2044	11.7282	11.433	10.7119	10.9114	11.7817	10.7999	11.4591
FAM120A	10.9607	11.0165	10.7092		11.6336	11.3247	11.8499	11.9082	11.2949		11.112	11.3095	12.0489	11.2177	11.4	11.6846	11.5953		11.6099	11.4113	10.8681		11.2178	11.2202	11.6267	11.1662	11.5244	11.5894	11.576	11.6766	11.0383	11.039	11.0397	11.458		11.3445	11.7091		10.7397	11.0177	11.5787		11.8065	11.4715	11.6606	11.2123	11.5563	11.2823
FAM129A	11.2993	12.9647	12.0074		12.1102	11.3375	10.8424	11.1832	11.2915	12.0921	11.0924	12.1825		12.4487	11.3942	11.7381		12.0943	11.5101	11.0794	9.26385	11.7664	11.3343	11.967	10.6589	12.6153	11.0146	11.5211	10.7677	12.247	11.1181	12.7674	10.7496	12.0445		11.9697	9.88127	11.8029	10.595	11.8739	10.8019	12.8181		12.6816	10.7721	11.4385	10.574	11.5252	10.2681
FAM129B						10.715	11.3346	12.2029			13.4745	11.5216	10.9977	10.0021			10.7216		11.4726	11.762				10.3643		11.5378	10.5538	10.9136										11.4766	12.5563		10.1318		11.0421					11.127
FAM134B	11.9529	12.8421	12.4086		12.7427	11.7298	12.0696	11.7665	11.7843	12.4955	11.5851	11.8007	12.0535	12.3113	12.3173	12.3238	12.1143	12.6758	11.4389	11.8163	11.8268	12.3159	11.9326	11.6082	11.8192	11.7544	11.8564	11.8201	11.5939	12.3756	11.6174	12.2719	11.5069	11.9637	11.3407	12.1621	12.2058	12.0982	10.6699	12.0353	11.5977	12.1153	11.6849	12.6371	12.2898	12.1911	11.9893	12.2537	12.1093
FAM136A	11.9921	10.9688	11.0511		11.163	11.2582	10.7163		11.5921			10.9221	11.4434	11.1983	11.1695		11.225	11.6764		10.9712	11.3609	11.2669	11.8159	11.5192	11.6767	11.4937	11.3593	10.7247	11.1503	11.2986	11.2513	11.3662	10.9301	10.8031	11.4934	10.9103	11.2616	10.7621	11.2676	10.3773	11.2116	11.3029	11.684		10.8572	11.3236	10.8827	10.6199	11.0349
FAM162A	15.7639	15.7353	15.7635		15.1515	15.3779	15.5207	15.2476	15.4275	15.065	16.0588	15.0596	15.9843	15.8431	15.8466	16.0077	15.7714	15.8632	15.4904	15.5281	15.3901	15.3016	15.9748	15.5878	16.0772	15.303	15.8663	15.2154	16.3135	15.5252	15.9664	15.3793	16.0666	15.8852	16.0727	15.7367	16.2918	15.2094	16.1764	15.1652	16.0872	15.2132	15.9664	15.2607	16.2689	15.8006	16.1076	15.8298	15.9242
FAM175B	12.0519	12.1126	11.6706		11.2834	11.7505	11.8361	11.5567	11.8532	11.8916	12.3368	11.8714	11.9507	11.8305	11.6863	11.8186	11.8625	11.5862	11.3155	12.0575	12.458	11.483	12.0265	12.1652	12.3401	11.6256	11.8042	11.8044	11.9149	11.4815	12.1139	12.033	11.9331	11.8893	12.2011	11.6538	12.0628	11.4971	11.2599	11.8029	11.7933	11.7593	11.9009	12.0086	11.9712	11.9006	11.8204	12.0503	11.8803
FAM210A	10.2596	9.71648	9.92827		9.92324	10.3952	9.27868				10.1632	9.24116	10.3462	10.0268	10.0683	10.2604	9.1812	10.2373	9.8512	10.1461	9.73831	9.29913	11.0753	10.2765	10.3179	9.79198	9.68874	10.2148	10.6933	10.587	10.4192	10.2554	10.3201		9.07876	9.67364	10.6082	10.3174	8.9645	10.1948				9.83147	10.2476	10.3058	9.38655	9.75415	9.17555
FAM213A	14.1442	14.0648	14.2342		13.9252	13.7572	13.9615	13.5192	14.2623	13.3187	14.2689	13.7181	14.4044	13.8153	13.893	13.7555	13.3953	13.3763	13.2451	13.2359	13.3793	12.6237	13.7857	13.1957	13.7576	13.4978	13.2645	12.9577	14.2998	13.9086	13.8137	13.6082	13.6827	12.9957	14.2324	13.3193	14.2227	13.6421	14.149	13.2635	13.5177	13.6612	13.7914	13.7759	14.2973	13.367	13.8705	13.7341	14.5257
FAM21A		10.4485	10.3863		10.68	10.5463	9.87869	11.1234	9.66585	9.68589	10.1647			10.6023	10.6743	10.172	10.107	10.5907		10.9128	10.4048	10.374	10.3154	10.7836	9.86418	10.1064	10.7891	9.63951	10.8203	9.88944	10.4746	10.3704	9.89594	10.3496	10.0952	9.52533	10.3454	10.7603	9.32272	10.6986	9.33355		10.5555	10.5234	10.3805	9.76108	10.2713	10.5147	10.215
FAM49B	13.6528	13.4958	13.8802		13.4106	13.6333	13.8459	13.7724	13.4629	13.386	14.6598	13.2745	13.0898	13.8973	13.4539	13.4612	13.5691	13.3187	13.8842	13.862	13.6403	13.4957	13.8808	13.8206	13.5821	13.8496	13.6856	13.4808	13.5282	13.4014	13.923	13.5843	13.593	13.6799	13.7714	13.4442	13.8463	13.734	13.7656	13.7454	13.7498	13.6268	13.7765	13.7247	13.8401	14.1414	14.1007	14.3441	13.5686
FAM98A	10.4538	10.3846	10.7628		10.5595		10.393	10.4973	9.59466		10.405	10.2505	8.9477		10.0008	10.5469	9.69935	10.4493	9.88804	9.56686		10.133	10.3159	9.4804	10.1864	10.3365	10.4595	10.4957	10.1552	10.5963	10.578	10.586	10.6625	10.2224	10.3608	10.3429	9.94281	10.0751	10.1273	10.3086	9.99169	10.5906	10.8391	10.6045		10.5105		10.53
FARSA	12.9572	12.9588	13.3049		12.805	12.6723	13.4235	13.7362	13.0638	12.6608	13.3428	13.0036	12.7882	12.7194	12.9149	12.8882	13.0613	13.0058	13.3882	13.6034	13.2289	13.1985	12.8389	13.1359	13.0023	12.9966	13.9824	12.9435	13.0381	12.8896	12.868	12.8872	12.8263	13.3921	12.7895	13.1131	12.6482	12.5752	13.3534	13.0961	12.9741	12.9323	12.7949	13.1898	13.0995	12.7545	13.2319	13.1187	12.7368
FARSB	13.3324	13.6429	13.6024		13.819	13.2851	14.0606	13.7891	13.7622	13.5421	13.6819	13.7924	13.2546	13.321	13.4415	13.6425	13.4765	13.5535	13.7255	13.9076	13.3924	13.4152	13.681	13.8944	13.6822	13.7851	14.5157	13.7897	13.7576	13.6159	13.8424	13.8186	13.6225	13.7466	13.7003	13.8173	13.5781	13.2269	13.3419	13.8017	13.2839	13.4937	13.5199	13.7804	13.7151	13.8716	13.7717	13.858	13.5067
FASTKD2	10.7279	11.3104	11.127		10.4783	11.6891	11.166	10.6532	11.3598		11.1431	10.0677	11.274	11.1772	11.33	11.2021	10.1095	10.3745	10.902	10.1126	10.2809	10.3674	11.5157	10.8694	11.4216	10.289	11.317	11.4894	11.702	11.1664	11.1909	11.0418	11.0155	10.9195	10.923	10.7135	11.4639	10.9084	11.1712	10.5472	10.2669	11.0849	10.9875	10.6794	10.996	11.0977	11.2589	10.9113	11.025
FAU	13.1321	12.9954	12.9628			13.2956	12.7483	15.0605	13.3529	13.2282	14.0188	13.3529	13.8544	12.3865	13.7976	12.1553	13.079	13.0672	13.2719	13.6315	12.3696	12.7332	12.9356	12.6824	12.8228	13.9772	12.6232	13.6715	12.7112	12.8416	12.1089	12.4872	12.4979	12.2069	11.9502	12.9701	12.4297	14.5069	13.1241	12.8452	12.0864	12.8878	12.4632	13.0616	12.0902	12.7345	12.7246	13.0694	12.2686
FBL							10.6003	10.7573			11.9788	10.6462	10.9152			10.6287			11.4604	11.247	10.9264		10.2669	9.86292		9.56392		11.5809		10.9944	10.3302	9.8669	9.76869		10.1725			10.2343	11.0686		10.9613		10.4244	10.4766	11.1294		10.6017	11.3459	10.2338
FBLN2	9.94293	9.15031	10.0959		9.55618		9.77227		10.5243			9.84306		8.99667	9.54598	9.75315	9.94415		10.0787				9.76349	10.1891	8.55159		10.0762	7.03522		10.1558	10.3994	9.9002	9.52271	9.06195			9.14528	9.45708	9.51642	9.97497	8.24644		9.8473	9.91534		9.28378	9.45171		9.16909
FBLN5	13.053	13.0089	12.2667		11.4284	12.1028	12.8105	13.1627	12.3654	13.0943	11.6049	13.4549	11.8908	12.8347	13.2058	12.6765	11.9078	12.4306	12.2286	11.8508	12.1207	12.4313	12.2415	12.338	11.1983	12.3668	12.3192	12.3961	11.3877	12.3681	11.618	12.1747		11.9745	11.5851	12.3077	11.307	11.4558	12.1749	12.4152	11.4279	12.0611		12.0054	12.4651	12.9891	13.1693	13.1571	12.359
FBN1	13.8176	12.1551	12.9273		13.1503	13.358	12.6934	11.531	13.4965	13.7575		13.303	14.7448	12.4955	13.9929	10.7865	13.2553		14.5484	11.9237	10.9554	12.702	12.1599	11.6074		11.7899	13.2725			13.1102			11.4473	11.4519		11.8386		13.2274	12.5398	12.2723	11.7185	12.8554	11.7488	12.4263	11.6818	11.6654	11.0678		13.6987
FBP2	16.3287	17.392	16.5204	17.8897	15.857	16.2121	15.2977	15.9111	15.9929	16.9939	15.5992	16.782	15.8883	17.4137	16.6202	16.7396	14.7774	15.972	14.1184	14.7959	16.1565	17.4128	16.6279	17.3323	16.065	17.4639	15.45	16.9153	16.4058	17.3024	16.5235	17.5127	16.1795	17.2483	16.2869	17.2726	15.6371	16.1269	14.9226	16.5908	15.4862	16.7236	15.9952	16.7964	15.8801	17.3728	16.0604	17.317	15.9231
FDPS	13.4611	13.5437	13.3171		13.3566	13.7993	13.6609	14.2061	13.6516	13.3165	14.3254	13.6454	13.4059	13.6533	13.5592	13.6218	13.5423	13.5851	13.3136	13.7799	13.5612	13.2023	13.6	13.4578	13.5462	13.5756	13.4634	13.66	13.5151	13.6877	13.6261	13.5665	13.6066	13.4621	13.718	13.4713	13.5755	13.3449	13.8117	13.7159	13.4263	13.1331	13.3107	13.4919	13.3965	13.9591	13.5744	13.6905	13.3347
FDX1L	11.415	11.0116	10.6419			11.8369	11.1422	10.9853	11.5031	10.3712	10.5106	10.8749	11.485	11.1808	11.5863	11.6355	11.5927	10.7482	11.0367	10.4615	11.5328	11.305	11.1272	10.8245	11.5781	10.8025	11.0882	11.0663	10.9039	10.6566	11.005	10.1808	11.549	11.0639	11.7102	10.7955	11.4243	10.0882	11.318	11.1555	10.9104		11.359	11.0808	11.2927	11.423	11.5468	10.4403	11.0015
FECH	12.3677	12.4697	12.7773		12.3275	12.6703	12.7911	12.4678	12.8765	12.4652	12.2104	12.6099	13.1353	13.0012	12.8895	12.931	12.8901	12.304	12.463	11.9947	12.6349	12.4277	12.7492	12.5784	12.9178	12.5299	13.1039	12.6245	13.1808	12.8284	13.1388	12.9818	13.1112	12.7364	12.8234	12.418	12.9872	12.573	12.6716	12.5264	13.1464	12.7887	12.8151	12.6101	13.3638	12.913	12.8243	12.7915	13.2868
FEN1								11.0555			12.727														10.0417
FERMT2	11.8926		11.6669		10.7063	12.0347	10.7699	11.3594	9.87598		11.1234	11.6183	11.3089	11.7562	12.1622	11.8304	11.6168	11.3212	11.9798	11.1989	12.4335	11.4345	11.2413	11.5699	12.0021	11.8727	11.7994	10.5317		12.2263	11.6096	12.0733	11.5126	11.416	11.2177	11.5784	11.1848	12.0121	11.1294	11.2708	11.3665	11.5796	11.2944	11.8923		11.9448		11.6096	10.4483
FETUB		10.5345				10.7585	10.2394	10.2889			11.1691	9.94858	10.7507	10.3495	10.5366	11.326	10.6907	11.4903	10.6543	10.5768	9.39621	11.1146	10.7372	9.86895	10.5204	10.0703	10.4994	10.9316	10.7037	9.79325	9.77972	9.30225	12.3189	11.4547	11.7581	11.3513	10.9024	10.5743	11.078	10.9002		9.55711	9.68084	8.9485	11.5685		10.9782		10.3607
FEZ2			10.3238				10.4261	10.0616			9.29192	9.78786	9.67417						9.46349	9.62753			9.6314	9.89235	9.65313	9.223	9.48946		10.0167		10.1691	9.77472	10.0853		9.6078	9.3643			10.2144		9.21826				10.0157
FGA	14.7111	14.6987	14.9177		14.9062	14.964	14.7431	15.5686	13.8516	14.0034	15.8115	15.6028	15.1359	14.6592	15.6466	15.9313	13.6652	13.7536	14.0707	14.3301	14.7941	14.8681	15.8135	15.4059	13.9823	14.0753	14.0095	14.5555	14.6127	14.1485	14.1435	14.2158	15.8461	15.6856	14.7056	15.1757	14.8599	15.4561	15.6127	15.4997	14.9056	14.9309	14.2376	14.4403	14.8919	14.696	14.8924	15.1729	14.7351
FGB	14.138	14.389	14.3835		14.2085	14.1821	14.3133	15.5126	13.472	13.5371	15.6707	15.272	14.536	14.2808	14.9521	15.2494	13.3112	13.5467	13.6739	13.9968	14.2262	14.4349	15.4125	15.0997	13.47	13.5258	13.6971	14.1069	13.924	13.409	13.5226	13.7316	15.194	15.0128	14.2078	14.5291	14.5421	15.2528	14.9807	14.9965	14.1224	14.2532	13.5205	13.8045	14.6056	14.2232	14.4457	14.6933	13.9848
FGG	13.0927	13.2093	13.1569		13.2072	12.7813	12.9636	14.0445	12.1374	12.1125	14.0935	13.5849	13.3283	12.6508	13.539	13.8435	11.7907	11.9462	12.429	12.3408	12.5425	12.9781	13.5897	13.6076	11.6758	12.0512	12.1736	12.8264	12.568	11.9783	12.1862	12.3039	13.8233	13.5706	12.6635	13.103	12.8569	13.5548	13.4366	13.3476	12.8305	12.8713	12.0959	12.2416	13.105	12.5366	12.575	13.0781	12.8644
FGGY		8.06598			8.05676	7.81186		8.12463															8.18749	8.70502								8.37862				8.82894			7.79383	8.80182			8.02451
FH	16.2454	16.3518	16.5807	20.2476	16.2549	16.1955	16.3955	15.8098	16.454	15.6638	16.1935	16.0426	16.6826	16.5332	16.5217	16.7896	16.3436	16.2551	15.4829	15.3648	16.1527	15.7732	16.3333	16.178	16.722	16.3396	16.0688	15.9593	16.3567	16.4588	16.6059	16.4977	16.7345	16.4338	16.6005	16.2185	16.888	16.4768	16.5685	16.2629	16.5196	16.1171	16.4543	16.268	16.6487	16.6622	16.5773	16.2363	16.4527
FHIT		10.6764	10.655				10.1827		11.1515		10.8366		10.1577	10.208	9.78441	10.8792	10.8144	10.2533	9.76734	10.3599	10.4738	10.146	10.1183	10.115	10.8791	10.4286	9.79661		10.673	9.94666	10.642	10.7857	10.3224	10.2169	10.5385	10.6941	10.6782	10.2086	11.0636	9.94799	10.6568		9.87681	10.3877	10.3324	10.6461		10.4734	10.4186
FHL1	19.9166	19.8411	19.7807	20.9046	19.7174	19.4667	20.0564	19.5708	19.9246	20.1569	19.7817	20.1449	19.7416	20.0774	19.8605	20.1686	19.936	19.8421	19.7324	19.6197	19.7834	20.0112	19.8549	20.3373	20.2821	20.557	19.9713	19.6488	19.8386	19.9782	20.3182	20.4921	20.2187	20.3682	20.3214	20.6105	19.8974	20.0441	19.9306	20.1627	19.5323	19.8771	20.087	20.0927	19.9573	20.3549	19.4046	19.6912	20.0468
FHL3	14.614	14.6485	14.8287		15.0417	13.9055	14.8358	13.8993	14.6898	15.0762	14.5293	14.8007	14.7209	14.7623	14.46	14.9388	14.6647	14.4828	13.574	13.4061	14.2687	15.0867	14.5396	15.3491	14.7506	15.1211	14.3219	14.0884	14.4759	14.2752	14.8286	14.3944	14.6152	14.937	14.7467	15.1253	14.161	14.4304	14.5168	14.4833	15.3145	15.1017	15.2976	14.7277	13.989	14.6088	13.722	14.1231	15.0442
FHOD1	14.4642	14.7699	14.8814		14.6266	14.2868	14.4269	13.9106	14.5408	14.7497	14.3358	14.5422	15.0218	14.7258	14.8342	14.5573	14.6747	14.5764	14.0018	14.3512	14.5051	14.5551	14.4328	14.5931	14.4606	14.7717	14.3471	14.6095	14.3802	14.4414	14.2217	14.5408	14.4935	15.0758	14.8074	15.093	14.5306	14.6095	14.3478	14.6357	14.764	15.2722	14.7583	15.3415	14.5046	15.0587	14.5494	14.6683	14.726
FILIP1	11.2423	11.1333	11.5365		10.8797	10.5154	11.6114	11.2968	10.4268	10.7572	10.6474	10.8421	10.6325	10.7074	10.869	11.2596	11.665	10.9321	11.3641	11.9057	11.5276	11.1626	10.8765	10.453	11.0664	10.5895	11.6039	11.2248	11.2451	10.7053	11.1847	10.9295	10.4508	10.9942	10.7503	11.3971	11.1019	10.3382	11.0262	11.1205	11.2858	11.5005	11.1487	11.4738	11.3043	11.4257	11.4301	11.2578	11.0482
FIS1	12.9573	12.9026	13.0269		12.6819	13.2919	13.4174	13.3173	13.7091	12.709	13.338	13.0577	13.513	13.3617	13.6036	13.4351	13.2974	13.3206	12.8683	12.5711	13.3661	13.3692	13.0032	12.8788	13.1973	12.9964	13.5245	13.4075	13.3649	13.1549	13.1424	12.9743	13.4374	12.9581	13.4626	13.0806	13.5738	13.2275	13.483	13.2637	13.118	13.0277	13.0192	12.9892	13.2149	13.0331	13.2498	13.2742	13.2782
FKBP15		11.1931	11.3639		11.5988	11.165	10.128	11.0089	10.2002	10.8779	11.8156	10.882		10.3597		10.7929			9.90454	10.5697					9.82041	11.1156	9.63087	10.0927		10.9222	10.7399	9.88524	9.89705	10.3805	10.1806	10.9455		10.9615	10.8778	10.5185	10.6247	10.3219	10.6312	11.4948	10.8397	11.0591	11.207	11.0093	11.0289
FKBP1A	13.7002	14.2424	13.2237		13.7081	13.5212	13.2633	14.2462	12.881	13.7501	13.923	13.8	13.1786	13.8137	13.5206	13.6751	13.4794	14.4651	13.7785	14.1948	13.3841	14.1004	13.7563	13.9003	13.2235	14.172	13.3029	14.2701	13.4615	14.0777	13.282	14.0859	13.1577	13.6578	13.4448	13.9724	13.4169	13.846	13.5418	13.8456	13.2354	14.2465	13.7054	13.6989	12.6104	13.3687	13.1898	13.8036	13.5336
FKBP2	13.5691	13.2984	13.0048		13.9683	13.8431	13.4246	13.5812	12.967	13.0093	13.7382	12.9308	15.1766	13.1785	13.2549	13.1761		13.3798	14.2683	14.1079	13.7424	13.1116	13.5335	13.6425	14.3906	13.8723	14.8444	14.1986	14.5132	13.4269	13.98	13.7595	13.9474	13.8194		13.6194	13.4808	13.7453	14.6849	13.648	14.8486	13.4249		13.2667		13.6182		13.7516
FKBP3	15.1418	15.585	15.7079		15.6295	15.2214	15.6198	15.3246	15.1537	15.5018	15.2423	15.4092	15.4206	15.7187	15.5403	15.847	15.1331	15.3854	14.6639	14.7455	15.157	15.7199	14.999	15.5457	15.6714	15.8413	15.1578	15.5329	15.257	15.6066	15.4211	15.6635	15.5929	15.8415	15.3994	15.6295	15.5655	15.6922	15.4392	15.6157	15.607	15.8104	15.1649	15.5959	15.2787	15.3807	15.1984	15.4853	15.3535
FKBP4	12.0944	12.9835	12.8526	17.6161	12.7726	12.6694	13.0336	13.0851	12.7286	13.0507	13.3091	12.8888	12.8369	13.1202	12.7368	12.7328	12.4926	13.8368	12.7368	12.931	12.5394	12.3093	12.5964	12.8868	12.6745	13.2767	12.9635	12.9677	12.5037	12.9983	13.0998	13.3374	12.6191	13.2895	12.8563	13.0631	12.662	13.3621	13.2378	12.9822	12.8681	12.9798	13.1068	13.4089	12.9012	13.2561	12.9555	13.0985	12.5083
FKBP5	11.816	11.4554	11.6313		11.6473	11.0256	11.2787	11.4623	11.5386	11.8718	11.1904	11.3804	11.3482	11.6841	11.9641	11.4057	11.2704	11.4661	11.149	11.5854	11.479	11.4077	11.353	11.3749	11.2948	11.7674	11.9732	11.1545	11.4593	11.7723	11.8512	10.9946	11.3287	11.2949	11.5532	11.6917	10.6294	11.422	10.7706	11.1964	11.5981	11.4749	11.769	11.9884	11.5529	11.2276	11.9975	10.7712	11.5533
FKBP7	12.2665	12.8275	12.7673		12.6062	13.0279	12.5167	12.7354	11.8545	13.6668	11.7374	13.2376	11.4022	13.2203	12.8605	12.5383	11.8585	13.8728	11.9229	12.5047	12.1741		11.3419	12.7104	11.6989	12.6088	11.707	13.0005	11.5655	12.6381	12.1554	13.1525	11.6277	12.751	12.2585	12.9324	11.9236	12.578	11.9184	12.7699	12.2345	12.9212	12.1123	12.8543	11.7141	13.0695	11.8319	13.0685	12.198
FLG	14.5813	14.0779	13.1347		10.7359	12.1045	12.9313	13.9928	12.6982	12.8878	15.9734	13.4288		13.5245	12.5751	12.1465	12.5839	14.6216	13.5671	15.5526	14.581	12.9055	12.4612	11.834	12.2247	13.2081	13.5108	13.0749	13.6162	12.2574	12.0654	12.2018	12.3597	13.2656	13.1799	12.7324	13.4604	14.0754	14.9369	11.9508	12.202	12.9784	11.8578	12.8299	13.9297	12.4365	14.3683	16.5658	12.4643
FLII	11.6322	11.4314	11.2044		11.7104	11.201	11.4126	12.0828	10.978	11.5034	12.5975	11.4984	11.5395	11.0348	11.4699	11.2526	11.361		11.9966	12.1933	11.6577	10.3994	11.2751	11.6892	10.9899	11.1381	11.9083	11.8117	11.1344	10.9668	10.933	11.1534	10.6681	11.2554	11.3605	11.3994	11.2046	10.8531	11.4697	12.0997	10.671	11.319	11.4863	11.5977	11.3422	11.7169	11.2163	10.9282	11.0147
FLNA	13.3174	13.1596	12.9715	14.3578	12.978	12.9963	13.0696	13.9735	12.4985	12.5846	14.9563	13.7247	13.1828	12.86	13.2813	13.0391	12.9866	13.2882	13.4861	13.6126	12.9205	12.6421	13.7822	13.401	13.0206	13.374	13.089	13.2811	13.104	12.6758	12.8984	12.7196	13.0534	13.0555	12.943	12.7109	12.8764	13.1427	13.7092	13.3221	13.0299	12.8496	13.1097	12.6432	13.2146	13.1047	13.2237	14.1319	12.7992
FLNB	14.1533	13.8807	13.8785		13.9176	13.3934	14.0019	15.2762	13.337	13.1805	15.2649	13.9001	13.8051	13.6735	13.8077	13.9119	14.0526	14.4586	14.1112	15.0619	14.4484	13.1384	13.835	13.4804	13.5994	14.3692	13.601	13.8365	13.593	13.3429	13.6376	13.2261	13.583	14.0909	13.805	13.6083	13.8885	14.0426	14.8589	14.0004	13.5751	13.575	13.925	13.8016	14.0422	13.7501	13.8953	14.591	13.719
FLNC	18.8149	18.6788	18.9627	23.0853	18.7812	18.2104	19.0485	18.5761	18.8628	18.8493	18.688	18.8779	18.4191	18.3052	18.925	18.5683	18.8476	18.5672	19.1945	19.1635	19.005	18.5558	19.1265	19.4071	18.5386	18.4618	18.7714	18.8503	19.0652	18.9573	19.3577	19.4319	18.5086	18.8039	18.8882	19.1861	18.2977	17.9698	18.4088	18.9101	18.5593	18.3899	19.375	18.9336	18.178	18.7554	18.7064	18.8037	18.7215
FLOT1	10.8375	11.8698	11.9253		12.0535	11.6992	12.1267	11.8214	11.508	11.5535	12.8588	11.9049	11.7565	11.7602	11.7864	11.6832	11.6968	11.7584	11.8368	11.2797	11.2766	11.98	11.746	11.4492	11.7852	11.997	12.1695	11.6835	11.5411	11.534	11.834	11.2952	11.857	10.7562	11.8675	11.6516	11.8336	11.4123	12.0085	11.9087	11.51	11.7191	11.5702	11.5118	11.8219	11.7021	12.3514	12.4736	11.5033
FLOT2	10.417	11.0054	11.231		10.0177	10.6502	10.9692	11.0575	10.9276	10.032	12.139	11.0767	10.7371	10.7479	11.027	10.9923	11.4472		10.9098	10.8857	10.2899	11.1497	10.512	10.7622	10.783	10.9531	10.6557	11.3523	10.1502	10.443	10.1115	10.4391	10.3826	10.5097	10.3984	10.5592	10.5278	10.3547	10.8279	10.8155	10.6423	11.0607		11.0451	10.706	10.8779	11.0667	11.396	10.5631
FN1	12.8418	12.819	13.0481		12.8314	13.1036	13.2083	13.6014	13.0394	12.4836	13.1035	13.3147	12.7646	12.5527	13.3961	13.2451	11.9055	12.3605	13.3769	12.6317	12.4483	12.3746	13.3694	13.0818	12.3696	12.0505	12.678	12.7709	12.6384	12.1524	12.1719	12.2182	13.0367	12.8137	12.7318	12.8091	12.6318	13.1453	13.1129	13.0772	12.3887	12.3658	12.5049	12.5995	12.4423	12.6656	12.6273	12.4782	12.668
FN3K	12.8429	13.4609	12.8326		13.0515	13.4087	12.9146	12.8755	12.9726	12.9651	12.7402	13.1665	13.0171	13.6169	13.3877	13.5367	12.6	13.1602	12.6158	13.1188	12.5625	13.4527	13.2967	13.2688	13.4466	13.7646	13.0147	13.1739	13.3319	13.6689	13.4646	13.4712	13.4956	13.5601	13.4592	13.3797	12.9223	13.4209	12.7852	13.4227	13.5188	13.4312	13.2524	13.6967	12.7388	13.3327	13.353	13.287	13.3676
FN3KRP	11.0733		10.62		10.6573	10.917	11.2411	11.0607	10.9643	10.6261	11.0608	10.8769	11.4659	11.1365	11.02	10.7548	10.6238	10.5489	10.3989	10.4433	9.98699		9.82203	9.75195	10.1161	10.1698	10.5972		11.0513	10.744	11.3673	10.7035	10.6938	9.77132	10.4299	10.4132	9.8357	10.2783	10.8075	10.6419	11.1631	11.1847	11.1091	11.0455	11.1126	10.8996	10.7437	10.8117	11.2302
FNTA	11.0664	11.3649	11.0033		10.5149	11.0095	11.3127	11.5283	11.2582	10.86	11.4755	11.371	11.0885	10.4664	11.0574	11.0921	11.0895	10.5926	11.9387	11.7327	11.2752	11.5684	10.7808	11.4297	10.7345	11.103	11.5968	11.4649	11.0708	11.3419	11.2613	10.751	11.0397	11.1866	11.1009	11.4056	10.8834	10.4972	11.4852	11.2058	10.7814	10.9291	11.1873	10.6186	10.1752	10.4127	10.6487	11.0716	10.6549
FNTB		12.1979				11.1062	10.3316	11.8812		11.9643		11.4643	9.86146	12.1001	12.0242	11.8902		11.8698	11.0592	11.7732		12.0953	11.8884	12.1518	11.1665	12.4037		11.5311	11.0966	11.2724	11.5427	11.5459	11.1624		11.7075	11.9177	12.0238	11.7499	11.1424	11.9575	11.4847	11.6712	11.3902	11.7832	11.1583	11.9549	11.8533	11.5822
FREM2									10.5898				10.6847																																	10.9486			10.3531
FSD2	12.824	13.1011	12.5353		12.6423	12.0663	12.2736	11.8931	12.7475	12.7797	12.1881	12.6175	12.0606	13.2598	12.7414	12.5528	12.097	12.6454	12.1385	12.539	12.7899	13.1371	12.3514	12.7425	12.3204	12.784	11.5423	12.9399	12.6023	13.1648	12.1616	12.6656	11.9825	13.1128	12.1623	12.9039	12.6538	12.9307	12.1782	12.6184	12.4788	13.2806	11.699	13.2542	10.9895	13.2708	11.9656	13.0721	11.6906
FTH1	16.1854	17.0473	16.9375		16.9586	16.8715	17.2931	17.1611	16.6516	16.7794	16.2103	16.3895	16.1709	16.9023	16.5232	16.7166	15.8436	16.5853	16.6083	17.4352	16.6745	17.2021	16.5109	17.0259	16.5167	17.0256	17.4525	17.4851	16.9189	17.3986	17.031	17.2724	16.3226	16.9219	16.7124	17.1009	16.8532	17.0045	16.9331	17.0048	16.7314	17.237	16.2264	17.0726	17.7723	17.7043	17.2428	17.2914	16.785
FTL	12.5836	12.9964	13.64		13.1913	13.5482	14.9115	15.2384	12.4252	12.9102	13.2316	13.4836	13.0232	12.9018	13.5816	14.0072	12.1159	12.3545	14.3259	15.0283	12.9911	13.1843	13.5261	14.0042	13.6506	13.6949	16.2628	15.6008	13.2071	13.7201	13.4768	13.2033	13.1352	13.5318	13.6467	13.9152	13.3708	13.3289	14.4663	14.3209	12.784	13.6839	12.8398	13.3368	15.0859	15.2362	14.809	14.3519	13.6861
FUBP1	12.4973	12.4139	12.3438		11.4425	12.3591	12.9815	13.3672	12.5243	12.3165	13.5551	12.8197	12.0791	12.729	12.416	12.55	12.8262	12.8001	13.0458	13.2358	12.3846	12.7651	12.5679	12.2061	12.6386	13.1215	13.205	12.959	12.6624	12.3155	12.7342	12.8823	12.6766	12.3814	12.4208	12.3569	12.6629	12.5178	13.3379	12.6911	13.0974	12.505	12.8452	12.3907	12.9886	13.167	13.5498	13.132	12.7905
FUNDC2	14.2706	14.1141	14.1829		13.509	14.4735	14.4065	13.8549	14.5274	14.1241	14.196	14.2905	14.3153	14.4791	14.5355	14.6171	14.4159	14.3262	13.9263	13.5684	14.1553	13.7906	14.7825	14.4048	14.5436	14.2113	13.8747	14.0008	14.4537	13.9327	14.3838	14.1795	14.6767	13.8533	14.5332	14.0849	14.9636	14.3858	14.461	14.3215	14.2993	13.7599	14.379	13.9345	14.2304	14.1796	14.2334	13.7095	13.9183
FXN	13.6484	13.6529	13.3667		12.9495	13.257	13.2137	12.6585	13.3508	12.3191	12.9882	12.7228	13.6578	13.7015	13.7037	13.5833	13.4996	13.875	13.2225	12.8785	13.4631	13.5183	14.1092	13.635	13.8141	13.574	13.3427	13.1729	13.844	13.553	13.7378	13.5981	14.0226	13.4674	14.1176	13.1473	14.3004	13.6936	14.098	13.5413	13.5782	13.4056	13.6653	13.7925	14.5966	13.6909	14.0472	13.6534	13.8214
FXR1	11.9702	12.5207	12.4168		12.4963	11.9341	12.8099	11.8651	12.7588	12.6949	12.6354	12.3438	11.9965	12.4275	12.0867	11.7215	12.5239	12.5408	12.789	12.559	12.4382	12.3231	12.6212	12.7418	12.5272	12.663	12.3824	13.0483	12.4506	12.6512	12.5924	12.8181	12.1467	12.8069	12.3692	12.6282	12.9011	12.324	12.1051	12.3893	12.8473	12.3749	12.732	12.8217	12.3491	12.7574	12.9045	12.7745	12.7766
FYCO1	13.1127	12.8368	13.1251		13.3009	12.9329	12.6747	11.5822	13.1811	13.1008	12.7914	13.2182	12.6928	12.7872	13.0228	12.4445	13.6878	13.2505	13.365	12.7608	13.1385	13.0911	12.9192	12.6926	12.8411	12.7187	13.0943	12.6263	13.1056	12.9796	13.2286	12.9321	12.8212	12.9789	13.1997	13.2358	12.7376	12.5496	12.6907	12.0102	12.9667	12.8084	13.5094	13.3587	13.3084	13.187	12.938	12.9735	13.3426
G3BP1	12.083	12.6536	12.4209		12.5752	12.8238	12.7309	13.3232	12.4243	12.8388	13.6222	12.7872	12.8257	12.6256	12.8309	12.8908	12.4229	12.906	13.0101	13.0223	12.557	12.8674	12.5096	12.6992	12.6175	12.8905	12.6496	12.9333	12.6001	12.9412	12.6079	12.6333	12.6277	12.6548	12.7564	12.6849	12.3531	13.1209	13.3458	12.9754	12.8691	12.8859	12.8556	12.8548	11.939	12.8084	12.7131	12.8289	12.1298
G3BP2	12.9574	12.8494	12.8678		12.7045	12.7266	12.9929	12.6879	12.9707	12.2152	12.3798	12.3992	13.2753	12.5156	12.5056	12.7739	13.0887	12.3041	12.3571	12.3889	12.2731	12.3396	12.7145	13.0171	13.3394	12.5228	12.7474	12.9747	12.9937	13.2354	13.2629	12.7742	12.9786	12.6232	13.478	12.5441	13.5769	12.8363	13.0765	13.4217	13.4772	12.7045	13.0893	12.9512	13.1164	13.7765	13.4164	12.8959	13.3162
GAA	11.0254	10.9106	9.87194			11.3701	10.676	10.6732	10.4945	11.1233	11.9292	10.9804	10.8746	11.6602	11.0906	11.0158	11.0923	11.5319	11.4592	12.2343	11.2274	10.5669	11.5223	10.7649	10.9187	11.2203	11.7372	11.5487	11.0753	11.5407	10.8369	10.7023	10.0789	10.9703	11.2918	10.2799	11.2703	10.6446	11.1333	10.187	10.5821	10.8856	10.4728	10.4436	11.2059	11.2666	11.2616	12.2772	9.74149
GABARAP	9.64942	10.4261	10.7309		11.6701		10.673	11.1371		10.7223		11.0535		11.5623	10.8903	10.4672	10.3879	10.5859	10.7794	11.3513	11.0973		11.2099	11.239	10.7553	11.5178	10.4284	10.544	10.6231	10.9046	10.5444	10.6737	10.5978		11.2169	11.6589	11.4582	11.5594	11.0672	10.4773	10.2127	10.8511	10.9496	10.9338	11.2876	11.0589	11.3433	10.5471	11.2931
GABARAPL2	11.7833	10.5202	10.0707		9.14967	10.9724	10.9774	11.7447	11.1909	11.2311	11.2149	10.1845		10.8002	9.6456	9.97828	9.76785	11.4709		11.0991	11.0687	10.3315	10.1828	9.92628	9.93487	10.0164		11.7981		10.3785	9.57582	10.0432		10.7939	10.6354		10.7766	10.4831	10.2709	11.081	10.7244	10.9585		10.9818	10.8253	11.3486	10.9218	10.9666	10.9916
GADD45GIP1	11.2594	10.7176	11.3965		11.1954	11.3795	11.3936	11.4063	11.3486	11.0079	11.0267	11.394	11.277	10.9932	11.5009	11.3528	10.8975	11.0602	11.3587	10.3954	11.1824	11.4332	11.1564	11.4998	11.2479	11.128	10.6959	10.7469	10.9727	11.253	11.064	10.7647	11.7758	11.4471	11.2737	11.1767	11.0535	11.1862	11.1852	11.0972	11.595	11.0036	11.3105	11.0413	11.1723	11.3426	10.9342	10.9745	11.1628
GALK1	12.1671	12.2197	11.9677		11.9818	12.1176	11.9394	11.8067	12.0763	12.5149	12.4837	12.2882	11.7624	12.313	11.836	12.0107	11.5393	11.8957	11.3258	12.162	11.8024	12.0627	12.0943	12.0913	11.8494	12.4899	11.4169	12.0762	12.0322	11.6628	11.8111	12.2601	11.6882	12.3019	12.311	12.4319	12.1581	12.221	11.9513	11.9935	11.7125	12.398	12.0113	12.4646	11.4914	12.0027	11.8339	12.4492	11.8408
GALM	12.6503	12.6882	12.5406		12.5121	13.1777	13.0984	13.3656	13.2376	12.9114	13.1768	12.9804	12.4377	12.8642	12.5871	12.8765	12.8054	12.8099	12.8342	12.6973	12.9186	12.8527	13.0516	12.86	12.9824	12.9737	12.7654	12.6168	12.8901	12.8924	13.0454	12.9636	12.8141	12.5949	12.8091	12.6957	13.1184	12.4871	12.7841	13.1335	12.6623	12.7764	12.5393	12.8031	12.8201	12.9658	13.0484	12.7921	12.7263
GALT			10.2143			11.8764	11.4177	11.5141	10.7638	11.4241	11.6393	10.8755					10.7072	11.2477	10.4207	11.4103		11.5059	10.2079	11.3082		11.4443	10.6309	10.8205	10.8746			10.9076	10.2784	11.9801	11.4032	11.3456		10.9595	10.8973	10.9439	11.469		11.2698
GAMT	15.1438	15.2111	15.1479	20.31	14.5345	15.8132	15.4268	15.3547	15.369	15.4066	14.8061	15.097	14.6212	15.5733	15.4585	15.1863	15.396	15.5502	15.2113	15.3109	15.4055	15.5777	15.2034	15.3557	15.4879	15.3507	15.4692	16.0679	15.461	15.4392	15.3118	15.0483	15.2068	15.2263	15.0802	14.5685	15.7422	15.051	15.1669	15.3407	15.2234	15.5567	15.5584	15.4583	15.1996	15.5816	15.28	15.3666	14.9162
GANAB	12.0978	12.2412	12.0307		11.985	12.0906	12.1942	12.5222	11.9767	11.9936	12.9887	12.4745	11.97	12.5176	12.3885	12.1066	11.8836	12.4587	12.5165	12.6816	12.3766	12.2733	12.2683	12.3599	12.2553	12.7261	12.4401	12.716	12.072	11.9625	12.4417	12.5278	11.9957	12.4187	12.1372	12.6128	12.1769	12.11	12.4299	12.2648	12.0721	12.2358	12.1891	11.8598	12.232	12.1732	12.1824	12.377	12.014
GAPDH	20.2423	20.6498	20.2617	23.8656	20.2203	20.457	20.0614	20.0675	19.8878	20.6446	20.3708	20.7939	19.7689	20.8492	20.5955	20.813	19.8988	20.6427	19.3342	19.896	20.087	20.7742	19.9021	20.7567	19.9525	20.9097	19.5728	20.337	19.9588	20.607	20.0068	20.8404	19.9278	21.2385	19.6208	21.1238	20.0375	20.5209	20.0406	20.9588	20.7216	21.1781	20.2995	20.9811	19.524	21.1477	20.0634	20.9557	20.0436
GARS	11.8483	12.7032	12.0982	17.0867	12.7764	12.1162	12.458	12.3565	12.3695	12.0337	12.3739	12.0356	12.3998	12.4556	12.2427	12.1073	12.206	11.9317	12.6204	12.4261	11.8763	12.0882	12.809	12.4651	12.8414	12.8259	12.5203	12.3989	12.3028	12.6604	12.8146	12.5098	12.1982	12.6488	12.411	12.5873	12.7222	11.8624	12.6337	12.4959	12.0377	11.9566	12.1077	11.9584	12.537	12.6848	12.6606	12.2493	12.3907
GART	11.3565	11.5218	11.4646		11.1039	11.1338	11.6682	11.6959	10.7196	11.2048	12.1253	10.9671	11.4789	11.355	10.9556	11.2827	11.2869	11.6956	11.1283	12.2157	11.1081	11.139	10.9723	11.6066	10.8618	11.2307	11.5371	11.2726	11.4032	11.1166	11.2494	11.3971	10.5697	10.8577	10.8344	11.1773	11.6118	10.8495	11.223	11.5212	11.0297	11.4718	11.3907	11.3468	10.9211	11.6116	12.0681	11.8017	10.9795
GBAS	18.3496	18.8493	18.541		18.4685	18.3105	18.4237	17.5036	18.5698	18.1546	18.3496	18.2907	18.7004	18.9115	18.5549	18.9736	18.5401	18.5734	17.7709	17.4424	18.5731	18.0887	18.6048	18.3452	18.8492	18.6555	18.2095	18.1627	18.7016	18.6488	18.7177	18.7172	18.961	18.5017	18.7719	18.2338	19.2511	18.7543	18.8022	18.3579	18.8022	18.6221	18.6181	18.5448	18.8082	18.6737	18.6179	18.2168	18.7358
GBE1	13.7007	13.5612	13.7731		13.8074	14.0095	14.2618	14.3083	14.0892	13.5286	14.3015	13.9823	14.0181	13.7134	14.0411	14.0916	14.0294	13.7622	14.3589	14.0093	14.2933	13.2812	14.1048	14.2528	13.9387	13.7225	14.5254	14.1916	14.2837	13.9861	14.2671	14.3628	14.363	13.9302	14.1308	14.2225	13.7781	13.1421	13.9192	13.9385	14.3776	13.7972	14.3431	13.6144	14.0125	13.949	14.1681	14.1397	13.9402
GC	13.726	13.7808	13.9102		13.5821	14.6089	14.3895	14.677	13.5069	13.7882	14.742	14.7233	14.0515	13.3149	14.1282	14.3661	13.653	13.7705	13.7939	13.6198	14.1139	14.2825	14.6735	14.0567	13.5828	13.5934	14.1582	13.8908	13.0207	12.8166	13.5341	13.2828	14.5549	13.9761	13.9726	14.2278	14.1402	14.2689	14.7063	14.4598	14.1555	13.8433	13.4178	13.5187	14.1952	13.8347	14.4101	13.6889	13.6037
GCDH	12.5099	13.0405	13.0513	17.2332	13.6956	13.2144	13.2897	12.4758	13.2589	12.3971	12.9286	12.4537	12.9366	12.4126	12.7794	12.6897	13.099	11.7791	12.7034	12.4908	12.4358	12.1836	12.7107	12.58	13.1777	12.2745	12.8846	12.0763	12.21	12.8815	12.3816	12.1295	13.4	13.3139	13.6728	13.0619	13.1058	12.9603	13.0207	12.5299	12.9147	12.5781	12.7729	12.9828	12.9172	12.9063	12.783	13.0814	13.3677
GCLM	12.7859	13.4816	13.2515		12.3463	13.4507	13.8034	13.3885	13.3663	13.0528	14.1823	13.3623	12.8323	12.8726	12.8073	13.3715	12.9916	12.6462	12.9077	13.315	13.545	13.4733	13.6859	13.6172	13.1826	12.9475	12.8009	13.0039	13.2841	12.984	13.4482	13.2967	13.5311	13.4522	13.4059	13.2513	13.2806	12.96	13.3948	13.533	13.5158	13.2046	13.2298	12.735	12.871	13.3432	13.4168	13.0206	13.0159
GCN1L1	11.953	11.6088	11.9385		12.0994	10.8128	12.0439	12.6201	11.3816	10.9456	12.224	10.7037	11.3762	11.0884	11.6421	10.99	11.2432	11.9257	11.855	12.2058	11.3744	11.3664	11.885	11.5274	11.3589	11.5065	11.9656	11.5486	11.4201	11.3307	11.3975	11.3551	11.2202	11.4695	11.3973	11.5698	11.6054	11.5103	11.5377	11.7078	11.6395	11.4691	11.8495	11.8265	12.0693	11.6805	11.4899	12.0294	11.6633
GCSH	13.2117					11.4476	11.6718	11.7745				11.3783		12.2945	11.7981	12.8623		12.3716		11.9108	11.9336	11.3704	12.3227	12.0082	12.0891			11.9967	11.6855	11.4459	11.7631	12.1178	12.3203		12.6672		12.7115		12.1176		11.1323				11.9039	12.5177		12.0594	11.0527
GDI1	12.3438	12.3128	11.8592		12.1912	12.4525	12.5261	12.3222	12.3788	12.3438	12.3859	12.3233	12.0316	12.1676	12.026	12.2169	12.111	12.645	12.4197	12.4283	12.9408	12.314	12.6485	12.6478	12.7318	12.8149	12.4119	12.647	12.516	12.3619	13.0001	12.8036	12.4654	12.5127	12.4866	12.243	12.4386	12.2858	11.9633	12.7104	12.0542	12.2355	12.3883	11.8679	12.3947	12.5966	12.4474	12.2078	12.2436
GDI2	15.8474	16.1727	15.6234	19.5419	15.0248	15.8669	15.9868	16.1275	16.0895	16.2585	16.456	16.0492	15.5202	16.0857	15.7556	15.9187	15.8462	16.3486	16.0314	16.3132	16.002	15.8801	16.0416	16.2462	15.6955	16.1894	15.8867	16.0685	15.8401	15.8073	15.8571	16.1326	15.8317	15.8899	15.8542	15.9536	15.8843	15.9531	15.8358	16.1112	15.4906	15.6677	15.642	15.707	15.7556	16.0078	15.7761	15.858	15.2587
GET4		10.4901					10.7005	9.67117			10.2041			10.5209	10.5316	10.3489			10.5753	10.3498	10.7223	9.80449	9.48226		10.5698	10.471				10.6438			9.93326	10.4232	8.46585					11.5479			10.2597		10.4034			9.89778	10.6894
GFM1	11.3002	11.3744	11.027		12.3441	11.1819	10.3256	10.4573	10.9569		10.8466	10.7509	11.1621	11.3603	11.2135	11.082	10.8833	11.5963	11.1513	11.2626	11.3909	10.7623	11.0552	10.652	10.9757	10.946	10.9402	10.515	11.0338	11.6058	11.0449	11.3508	11.0089	11.0488	11.3546	11.3181	11.1022	10.7739	10.1665	10.776	10.7871	10.9544	11.1079	11.2775	10.9041		10.4639	10.313	11.4458
GGCT	15.0997	14.9502	14.1324		13.8656	14.8511	14.5062	15.4064	14.452	14.5345	16.1212	15.0176	13.9545	15.0861	14.1511	13.8916	14.5928	15.7189	15.221	16.1668	15.1107	14.716	14.7466	14.2796	14.6021	15.5006	14.4663	14.1652	14.5578	13.7427	14.2263	13.8627	14.3439	14.2594	14.4012	14.1418	15.0899	15.2913	15.3509	14.0072	14.0685	14.7446	14.2542	13.9413	14.5731	14.0891	15.0698	16.2378	14.4222
GLG1	11.2765						10.8408	11.5308		11.2979	11.722	11.1641	9.99441			11.1302	10.5539	11.7021	11.5209	11.3457	10.9511			11.0285	10.5408	10.831	10.8634	11.0545	10.1248		10.7744	10.7054	10.2327		9.67704		11.1285	11.0927	11.3078	11.6286		10.9717		11.3587	11.5931	11.3606	11.1756	11.6188	10.3787
GLIPR2					10.3751	8.91755	9.56395				10.7348				8.80954									10.1177		9.21115	9.36685	9.1664								8.65672				10.2089		9.27037		8.5528		9.00893	9.16087	10.3549
GLO1	17.9987	18.0688	17.4922	21.0007	16.9237	17.6367	17.1432	17.3393	17.5783	18.0107	17.197	17.5877	17.2252	17.913	17.3281	17.5929	17.7294	18.1778	17.309	17.6362	17.9609	18.2575	17.6752	17.8602	17.4416	17.9669	17.1475	17.43	17.1013	17.6494	17.3651	17.8967	17.5135	17.9186	17.6221	17.7873	17.772	17.4165	17.1812	17.5666	17.3989	17.9027	17.3401	17.7871	17.2904	17.825	17.1891	17.4294	17.496
GLOD4	14.475	14.4097	13.712		13.9376	14.6562	14.4883	14.9757	14.3049	14.2867	14.3666	14.1712	14.0325	14.6341	14.2458	14.5707	14.1713	14.6891	13.9459	14.5638	14.6071	14.7876	14.2716	14.3683	14.3037	14.7244	14.1252	14.6207	14.2423	14.3911	14.0924	14.5078	14.2196	14.4325	14.3916	14.197	14.3678	14.3364	14.333	14.5448	14.3647	14.4687	14.0546	14.3703	14.4488	14.7934	14.385	14.678	14.1811
GLRX	14.099	14.3356	13.8068		12.9648	14.1755	13.3997	14.3853	13.0137	13.9006	13.968	13.482	13.3803	14.6719	13.0815	13.7445	13.0402	14.5079	13.12	14.7195	13.2608	14.2815	13.6739	13.6499	13.1123	14.1684	13.6644	13.6899	13.1486	13.6509	13.0703	13.2813	13.7332	13.9702	14.0334	14.0279	14.137	13.6103	13.5193	14.4701	13.7846	14.4881	12.9691	13.9705	13.671	13.7783	13.8493	14.3499	12.734
GLRX3	12.4642	12.4245	12.8185		12.7476	12.3748	12.8757	13.3575	12.7583	12.6246	13.4342	12.6693	12.3924	12.679	13.0331	13.1564	12.0045	12.9246	12.177	13.349	11.9223	12.524	12.5758	12.52	12.0039	12.7054	12.2304	13.0873	12.6577	13.0553	12.6758	13.1312	12.874	13.1219	12.8135	13.0386	12.1723	12.8062	12.7595	12.7591	12.2185	12.3582	12.3775	12.398	12.349	12.8004	12.6176	12.903	12.4326
GLRX5	12.4353	12.0329	12.3267		12.1474	12.1893	11.7578	11.4719	12.2897	11.4885	12.0738	11.9618	11.8388	11.8531	11.8146	12.0874	12.2161	12.2479	11.5363	11.0313	11.7225	11.2283	11.7692	11.7136	12.4246	10.6566	11.9722	11.9623	12.5176	12.0613	12.0603	11.5619	12.056	11.083	12.0474	11.2852	12.6492	12.2453	12.511	12.0261	12.2361	11.3897	12.2142	11.7999	12.2232	11.7554	11.9823	11.9533	12.7923
GLTP	10.8474	10.7507	10.9585		11.6058	10.7464	11.2825	13.6198	9.96806		12.9451	11.5504	10.7411	11.6227		10.9917	11.0715		11.4276	11.1433	10.9976	10.9793		11.0795	10.7328	13.0536	9.99202		11.0747	10.6585	10.8162	11.3482	10.7523		10.6275	11.0898	9.51532	12.8626	12.5881		11.3643		10.7476		10.7927		11.0605	11.2145	11.1712
GLUD1	13.4313	13.5195	12.9679		13.5733	13.0891	13.358	13.2794	13.4758	13.0623	13.4516	13.453	13.2046	13.6293	13.3856	13.5758	13.209	13.608	13.1304	13.1169	13.2016	12.965	13.3798	13.6586	13.1694	13.0349	12.7444	13.5803	13.3845	13.63	13.2149	13.73	13.3037	13.5407	13.2743	13.2376	13.6534	13.4529	12.9812	13.4454	12.9295	13.0125	12.6932	13.1404	13.5292	13.7053	13.7492	13.8327	13.0912
GLUL	10.9511	11.9137	10.9529			9.71572	10.8464	14.8287	10.4756	11.7758	13.4074	11.71	9.31905	10.512	11.3302	10.5615	10.7412	10.802	9.33534	11.1093	9.9819	11.1916	10.3615	11.4439	10.0829	12.985	9.60488	11.1313	10.3233	11.5546	10.4995		10.4821	11.3929	10.8248	10.9485	10.2931	12.1109	11.2652	10.8283	10.0784		9.48339		9.11738	10.2872	10.14	10.7982	9.84326
GMFB		10.6923	10.7833				9.89912	10.7527	10.6115	9.83805	10.7278	10.83		10.6393	10.011		10.7759		10.7194	10.1259	10.3234		10.8607	10.0536	10.3674	10.3698	10.8804	10.6391	10.3962	10.5923	10.0445		9.87458	10.1993	10.5404	10.6617		10.7108	11.673	10.7007	10.2867	10.9275	10.5831	10.9862	10.4617	10.3015			10.5507
GMPR	10.7214	11.5013	11.8439		11.6659	11.6083	12.0932	11.8467	10.9178	11.89	10.6049	12.1884	11.3718	11.9106	12.0515	11.8857		11.4434	9.25407	11.2384	11.4595	12.0941	11.3135	11.958	11.3653	11.5661	11.3615	10.7244	11.5464	12.2408	11.5529	12.0458	10.7076	12.1663	10.7675	11.9701	11.6977	11.7269	11.1593	12.3696	11.5591	12.4192	11.3622	12.9267	11.2878	11.9526	11.2437	12.478	11.5289
GNA11	13.0115	12.495	12.1681			13.3718	13.3618	12.4821	13.1555	13.1024	13.8128	13.0423	13.2436	13.3135	12.4397	12.7454	13.2231	13.4473	13.2327	13.4546	13.6789	13.3528	13.7328	13.0966	13.2421	12.6118	13.0439	13.3219	13.2109	12.5798	13.3398	12.8671	13.2943	12.6256	13.2039	12.9122	13.3914	12.7015	13.0623	12.6992	13.0979	11.5255	13.0295		13.7969	13.1952	13.6235	13.3683	12.401
GNAI2	15.4329	15.2918	14.933	24.508	13.9102	15.4487	15.4297	15.8182	14.6895	15.2671	16.9474	15.6835	15.2463	15.507	15.4693	15.5669	15.2115	15.6366	15.6257	15.6602	15.5608	15.3355	15.5656	15.4932	15.6279	15.4111	15.3268	15.8742	15.2368	14.9963	15.7029	15.3187	15.324	15.1793	15.5342	15.3578	15.6356	15.2773	15.8572	16.0169	15.2317	15.0856	15.4172	14.8706	15.4847	15.4094	15.6447	16.5257	14.991
GNB1	12.1445	11.7597	11.2967		11.0752	12.0488	11.981	11.8475	11.586	11.3456	13.4943	12.2511	11.7455	11.8902	11.7661	12.3121	12.3013	12.4845	11.7143	11.8585	11.842	11.7228	11.8021	12.418	12.5742	12.0926	12.2836	11.9327	12.0487	11.9707	12.0258	11.6283	12.1588	11.8843	12.2388	12.1445	12.0881	12.022	12.5694	12.0601	12.392	12.0267	12.0284	11.4851	12.1164	12.3104	11.9059	12.7394	12.028
GNB2	14.2234	13.9162	13.5046		13.0662	14.1753	13.8326	14.0013	13.8906	13.6539	14.4906	14.1803	13.737	13.8078	13.6531	13.9828	13.9102	14.3522	13.8488	14.1806	14.3334	13.8784	13.9511	14.0403	13.7729	14.072	13.8673	14.1744	13.8203	13.398	13.932	13.7981	13.7712	13.6098	13.906	13.7004	14.0705	13.1895	13.8391	13.8835	13.2059	13.2129	13.8589	13.2535	13.6484	14.0039	13.8235	14.2163	12.9705
GNB2L1	15.1978	15.3163	15.0619		15.1754	14.7138	15.3164	15.2328	15.0822	14.9232	15.5564	15.0934	14.5876	15.2836	14.9183	15.1488	14.5833	14.7142	15.1894	15.3317	15.0136	14.8735	15.2463	15.1314	14.9593	15.502	15.2668	15.315	15.1226	15.2155	15.3779	15.2563	15.0209	14.9705	15.2523	15.0953	15.1414	15.2708	15.2016	15.2292	14.9966	14.8961	14.9218	15.1446	15.4321	15.273	15.0144	14.8347	14.4979
GNG11	10.793	10.9277	11.2927		12.0851	10.9069	11.373	10.6887	10.2163	9.80882		10.7692	11.7323	10.786	10.8239	11.5644	11.796	10.6849	11.3793	11.223	11.4891	10.0764	11.144	11.7557	12.0209	11.0014	11.7731	10.8653	11.7901	10.5993	11.2534	11.2136	11.4272	11.2274	11.6019	11.0572	11.4836	10.955	11.1621	11.099	12.4516	11.4338	11.7223	10.6254	12.3934	10.7062	11.0204	11.402	11.774
GNG12	10.7266	10.6352	10.5688			11.2718	10.0026	11.9982		10.5391	11.9985	10.8137		10.2779	10.5422	10.0321	10.5522	11.8359	10.1633	11.3849		11.2619	10.4775	10.4846	9.76588		11.0963	11.5427	10.5357	9.74416	10.3704	10.7535		11.5171	9.91922		9.60292	11.1298	10.8546		10.8189	10.7709	10.4677	10.4648	10.0675	10.8237	11.3941	11.8767	10.3211
GNPDA1	12.642	13.0491	12.4054		11.5097	13.0242	12.8162	12.7103	12.3519	13.0529	12.6995	12.8527	12.7632	13.2039	12.6597	12.7459	12.5253	13.323	12.8377	13.0117	12.8581	12.6433	12.6361	12.9383	12.3213	12.8243	12.6511	12.77	12.6309	13.0073	12.5317	13.1693	12.6334	12.3981	12.4376	12.6241	12.4833	12.8303	12.3429	12.952	12.7893	12.3476	12.5623	12.5149	12.1489	12.5449	12.4967	12.6737	12.324
GOLGA3	10.7816	10.158	10.3149			10.4682	10.6157	11.2676	9.86623		11.0751		10.3257		10.2762			10.0759	10.6748	10.8237		10.181	9.8981	10.0929	10.2335	10.4032	10.4446	10.105		10.5993						10.1852	10.0362			9.87088	10.1581			10.0291				10.3688	10.0511
GORASP2	11.9397	11.8655	12.3616		12.0191	12.0695	12.9197	13.0541	11.9122	11.7428	12.8781	12.5315	11.7859	12.4662	12.6526	12.6291	12.1974	12.1492	12.4344	12.8267	12.4211	12.4972	12.5392	12.658	12.4475	12.9555	12.6923	12.8744	12.5337	12.0437	12.5181	12.6832	12.2226	12.4069	12.2091	12.516	12.6473	13.0326	12.7062	12.7227	12.433	12.4766	12.3182	12.6275	12.7933	13.0968	12.8755	12.3493	11.6738
GOT1	18.4752	18.5027	18.2437	18.9751	17.9429	18.3739	18.1882	17.6411	18.5755	18.1305	18.2298	18.1383	18.4007	18.6681	18.2859	18.5615	18.157	18.4785	17.711	17.6386	18.3927	18.2557	18.3647	18.4494	18.5985	18.5515	17.9096	17.9488	18.1841	18.4955	18.2508	18.3188	18.6539	18.5331	18.7247	18.4919	18.6833	18.3577	18.4031	18.3235	18.5087	18.2795	18.3104	18.3594	18.5845	18.6291	18.4675	18.4256	18.3934
GOT2	17.3241	17.3398	17.091	20.8417	17.0969	17.3999	17.0175	16.2996	17.6008	16.8699	17.2106	17.1639	17.6722	17.9618	17.6616	17.8492	17.0861	17.2399	16.7468	15.8346	17.5037	17.051	17.3556	17.3591	17.7525	17.429	17.216	16.9262	17.8542	17.8487	17.6205	17.6358	17.958	17.4332	17.7957	17.4962	17.8567	17.7395	17.7666	17.6079	17.7821	17.4972	17.7024	17.3663	17.2564	17.6029	17.481	17.1976	17.291
GPC1									11.7691		11.7696								11.7203		12.1334		12.4698		11.2533				11.5921			11.6913	10.997		11.4434		11.7665		11.1634		11.0431		11.3129		11.9054				11.5344
GPD1	17.3679	18.0883	17.3812	21.1176	17.3311	17.4748	17.0386	17.1227	17.017	18.1556	16.7183	17.7516	16.7655	18.1705	17.2507	17.4983	16.6873	17.9082	16.2974	17.153	17.0426	17.9931	16.8894	17.9948	16.9909	18.2121	16.3889	17.4023	16.9451	17.8202	17.0698	18.069	17.0026	18.1333	17.0203	18.1852	16.8588	17.6136	16.3029	17.764	17.1518	18.0952	17.1399	17.9738	16.6929	18.0107	16.784	17.6707	17.0667
GPD1L	16.7056	16.2372	16.3643	20.0654	16.1258	16.6529	16.4334	15.5151	16.9613	16.1156	16.5798	16.344	16.7332	16.6683	16.5218	16.6385	16.868	16.3139	16.4353	15.6821	16.9836	16.234	17.0595	16.5286	17.2062	16.3642	16.2897	15.8744	16.7812	16.2706	16.9748	16.4593	17.1145	16.4633	17.2273	16.4454	17.0355	16.0056	16.7658	16.1234	16.9484	16.0805	16.943	16.0779	16.7027	16.3591	16.6216	16.2921	16.8434
GPD2	13.3137	14.0284	12.8425		13.4382	13.0928	12.6429	13.0837	12.63	13.5397	12.4447	13.2509	12.2764	14.0556	12.7899	13.1965	11.8383	14.0658	11.4414	12.9544	12.7378	14.4549	12.9094	13.8863	12.5427	13.9127	12.4988	14.0315	12.5891	13.4782	12.4321	13.8107	12.4879	13.4236	12.0763	13.035	12.786	13.7905	12.0739	13.7451	12.5827	14.2237	12.2447	13.936	12.8877	14.0756	12.6402	13.8058	12.7658
GPHN	11.7288	11.6878	11.6885		11.2972	11.4745	11.37	11.7781	11.4889	11.335	11.7031	11.2733	11.361	11.3316	11.3294	11.08	11.4493	11.5687	11.4429	11.538	11.474	11.4864	11.2884	11.5179	11.1457	11.3848	11.3068	11.2636	11.7034	11.0974	11.3533	11.3115	11.4413	11.3326	10.8694	10.7822	11.5025	11.1091	11.1436	11.2714	11.2095	11.5094	11.6727	10.9597	11.7257	11.779	11.6747	12.1006	11.4746
GPI	17.5124	18.3779	17.6521	19.0867	17.5301	17.4886	17.3114	17.4544	17.4856	17.9597	17.4647	17.8733	17.1021	18.3628	17.8721	17.8904	16.9683	18.0155	16.8907	17.427	17.3336	17.9865	17.3362	18.2778	17.3114	18.2119	17.0313	17.6267	17.3895	18.2846	17.5488	18.3562	17.5246	18.1841	17.543	18.2477	17.3047	17.8777	17.0886	17.976	17.4303	18.1174	17.272	17.9937	17.4542	18.3668	17.6146	18.2568	17.3282
GPS1	11.5803	12.0638	10.9563		11.7872	12.144	11.7508	11.9282	11.9114	12.2566	12.1804	11.4616	12.0425	11.867	12.2906	12.1052	12.0301		12.0686	11.9795	12.6889	12.1804	11.569	11.3719	12.0483	11.8448	12.0122	12.2909	12.0517	12.0103	11.887	11.9628	11.8212	11.8428	11.6891	11.6551	12.3216	11.4305	11.8124	12.0777	11.4261	12.4281	11.8403	11.8367	11.2433	11.6974	11.6702	12.1529	11.5569
GPT	15.0136	14.9728	14.6856		14.7648	15.2527	14.8173	14.9251	15.5424	15.2313	15.4334	15.0124	15.4913	15.5345	15.3665	15.4162	15.5119	15.2774	15.0699	14.6091	15.6207	14.942	15.6082	15.3441	15.5418	15.4936	14.6614	14.3922	15.4931	15.4129	15.3646	15.1455	16.0544	15.9171	15.9096	15.8382	16.1781	15.4032	16.1086	15.8403	16.0157	15.2874	15.8557	15.2007	15.0582	15.1397	15.3251	15.6535	15.7363
GPT2	12.3837	11.584	11.5772		10.9158	12.2745	12.0792	11.3926	11.8743		11.9335	11.7793	12.3419	11.4028	11.8843	12.2758	11.9739		11.0059		10.8451	10.7172	11.7872		12.3919	12.3476	11.6861		11.4094	12.0705	12.1838	10.5718	12.1017	10.6064	12.8215	11.1103	12.7918	12.3877	12.7024	11.8292	11.5377	11.2342	11.0921	11.2539	12.2351	11.8951	12.4098	12.2064	12.2631
GPX1	13.2447	13.0762	13.0419		13.7098	13.2536	13.4797	12.6519	13.8249	13.204	13.5728	13.1043	13.6611	13.6381	13.1437	13.2256	13.5691	13.0821	13.0467	12.6911	13.1678	13.0203	13.2378	13.1909	13.7332	13.2585	13.4568	12.4866	13.5317	12.9906	13.5453	12.9839	13.5831	13.2426	13.7483	13.57	13.7193	12.6989	13.6521	12.9464	13.7516	13.0721	13.6001	13.1538	13.2036	13.228	13.2787	13.0394	13.274
GPX3	12.795	12.8165	12.7566			13.0816		12.7996	13.0154	13.0333	13.6326	12.8146	13.185	13.0087	12.5781	12.1409	12.5373	12.7919	12.6664	12.6006	12.9504	13.2404	13.1496	12.8423	12.8032	12.8722	12.841	12.2554	12.4678	12.0733	12.5997	12.3122	13.069	12.7837	12.7508	12.9346	13.3151	13.5167	13.6155	13.4111	13.6156	13.1729	12.6821		13.7491	13.1517	14.0939	13.1832	13.4079
GPX4	13.342	13.7113	13.2421		12.8725	13.5843	13.0829	12.6508	13.0828	13.6299	13.2962	13.2692	12.8314	13.5253	13.2543	13.2843	12.8316	13.1629	12.8043	13.3135	13.1087	13.1935	12.9595	13.3224	12.9726	13.3365	12.6837	13.1028	13.1934	13.3164	13.013	13.3704	13.2614	13.6795	13.268	13.4698	13.5062	13.46	13.1073	13.7356	13.2315	13.2165	13.2041	12.9567	13.0044	13.3261	12.8315	13.2491	13.1793
GPX7	9.63146	10.3776	8.60271		9.25274	9.29847						9.66605	9.92531	10.2885	8.65596	9.84753		9.12305	9.61831		9.61781	10.5486			9.39539				10.3188	9.70455	9.53888			9.88315	9.70065	10.1108		9.97685		10.1822	10.257	9.72095	9.4528			9.6521			9.23958
GRB2	13.8213	13.9063	13.5286		13.3699	13.8685	13.6086	13.6089	13.2795	13.7974	14.0297	13.6873	13.5704	13.7042	13.6024	13.6622	13.5848	13.8826	13.7807	13.6437	13.6659	13.9976	13.8036	13.878	13.4973	13.712	13.6467	13.4249	13.5744	13.4817	13.6958	13.5815	13.574	13.7792	13.7062	13.8347	13.7977	13.7575	13.6705	13.7563	13.6864	13.9845	13.5953	13.788	13.2694	13.7363	13.705	13.78	13.7237
GRHPR	14.9001	15.2041	15.3519		15.1925	14.8648	15.1576	14.9541	15.224	14.4604	14.9324	14.9183	15.1865	15.1182	15.1199	15.4167	15.081	14.8306	14.5259	14.5664	14.9905	14.9692	14.9458	15.1387	15.433	15.2349	15.1394	14.6713	15.1756	15.4327	15.442	15.367	15.3483	15.2617	15.4073	15.2622	15.058	14.8514	15.2017	15.1165	15.3865	15.1571	15.2105	15.2048	15.1476	15.2826	15.0566	15.4142	15.507
GRPEL1	13.0536	13.7744	13.4799		12.5611	13.3823	13.5065	13.1764	13.3596	12.6051	13.1808	13.0006	13.4013	13.9125	13.8368	12.8573	13.0482	13.5599	12.8319	13.4501	12.997	12.8405	13.2267	13.4026	13.284	12.5208	13.3119	13.0269	13.797	12.9165	13.2415	12.5764	12.9208	11.9457	13.3468	11.8451	13.1199	12.4062	12.6223	12.4411	11.4174	11.7066	11.9045	12.6212	13.6341	13.1145	13.2973	12.7223	12.7747
GRSF1	12.3473	12.9448	12.8237		12.6898	12.63	12.8052	12.5411	12.3546	12.5724	12.6616	12.5229	12.6028	13.15	13.1625	12.9131		12.9653	12.4427	12.2297	12.616	12.7437	12.5262	13.3296	13.2256		12.3584	13.0827	12.5869	12.9616	12.8524	13.0041	12.7617	12.9703	12.9493		12.7496	12.7957	12.5196	13.1854	12.4578	12.9399	12.5928	12.8648	12.843		12.7653	12.4074	12.5449
GSN	15.3089	14.9188	15.2901	20.086	14.8198	15.5286	16.6357	16.9609	15.756	15.9586	17.3562	16.0186	15.2137	14.8935	15.1658	15.3653	15.6333	15.4426	16.2235	16.5846	15.93	15.7943	15.8018	16.0615	15.5145	15.796	17.171	16.7837	15.1453	14.4765	15.3221	14.9046	15.6231	16.0348	15.8173	16.0331	15.7174	15.6711	16.3221	15.7381	15.6644	15.1761	15.5146	15.2833	16.1362	15.974	16.2339	16.6053	15.4414
GSPT1	13.0286	12.7911	12.6421		12.1795	12.5972	12.8743	12.9922	12.6826	12.469	13.2007	12.7775	12.5194	12.9497	12.3496	12.7168	12.6588	12.7839	12.8321	12.7887	12.7348	12.6272	12.7424	12.9477	12.8691	12.9195	12.9554	12.9618	12.4593	12.7978	13.1081	12.8643	12.4261	12.6835	12.8607	12.7629	12.5573	12.3877	12.8004	12.5284	12.3633	12.872	12.949	12.2631	12.7269	12.3522	12.6549	12.6135	12.9057
GSR	12.4736	12.2367	12.0573		12.2551	12.5212	12.8424	12.5918	12.7405	12.7443	13.2016	12.6609	12.585	12.7215	12.5561	12.4286	12.5896	11.8099	12.845	12.6014	12.8809	12.9219	12.4779	12.6286	12.685	12.1621	13.054	12.8949	12.7109	12.3817	12.4879	12.4866	12.6339	12.651	12.6472	12.4015	12.4394	12.365	12.4281	12.723	12.351	12.0666	12.0578	12.1165	12.6141	12.4048	12.441	12.973	12.1312
GSS	11.4658	11.2229	11.4305		11.3304	11.7275	11.9517	11.7825	11.5524	11.5122	12.1863	11.4924	11.3939	11.6641	11.5846	11.8294	11.6233	11.5983	11.9076	12.1055	11.3975	10.908	11.472	11.6018	11.9942	11.5574	11.9824	11.2735	11.575	11.5848	11.9966	11.5933	11.4478	11.2828	11.6707	11.4831	11.4828	11.735	11.7795	11.629	11.9898	11.4062	11.5945	11.1446	11.4017	11.5631	11.9617	11.4322	11.5414
GSTK1	12.4927	11.9836	12.6049		12.3859	12.6449	12.7842	12.4002	12.9969	11.8029	12.62	12.166	12.9764	12.4225	12.8633	12.8491	12.3483	12.3274	11.8978	11.9032	12.4592	11.999	12.6816	12.6214	13.0945	12.4983	12.3624	12.624	12.8718	12.6786	12.9943	12.4873	13.1041	12.4886	12.991	12.2937	12.5323	12.4325	13.0695	12.6217	12.6731	12.037	12.792	12.5751	13.081	13.0929	13.1346	12.8976	12.6606
GSTM1	14.2687	13.9406	13.665		14.3664	13.682	13.7344	13.9473	14.9167	15.0185	14.5857	14.8209	13.9186	14.3692	14.0021	14.2945			12.0739	12.6653	15.5511	15.6274	15.1508	15.3449	11.7353		12.3636		13.6002	13.747	14.1214	14.0148	10.8297		11.6952	11.8066	15.1341	14.6094	15.0712	15.1911	10.4381		11.169		12.2	11.4911	11.8316		14.286
GSTM2	17.525	17.5094	17.2618		16.932	17.2585	17.2755	17.1094	17.9478	18.0258	17.7286	17.7447	17.281	17.3988	17.1838	17.3107	17.0174	16.5713	16.9041	16.5716	18.1166	18.1952	17.862	17.8468	17.1679	17.0381	17.3529	16.958	17.5399	17.24	17.5666	17.3863	17.1195	17.0986	17.2146	17.1168	17.7501	17.1898	17.3384	17.6024	17.1403	16.8623	17.2045	16.6648	16.5924	16.8837	16.8667	16.8721	17.2951
GSTM3	16.2154	16.1657	15.8807		16.2188	16.1023	16.4496	16.069	16.248	15.9311	15.8065	15.9802	16.0624	16.0101	15.5717	16.0456	16.2197	15.9349	16.2613	15.9531	16.6018	16.4856	16.4983	16.6445	16.9102	16.6206	16.8781	16.3463	15.9034	15.9199	16.1494	15.9184	16.5482	16.2791	16.4935	16.4003	14.6603	14.5214	14.6392	15.0244	16.8716	16.6847	16.9247	16.4719	16.2138	16.1276	15.9252	16.0662	16.1487
GSTM4							10.9657	11.6961			11.9515				11.4423							12.218							10.8182											11.5741		10.7724
GSTO1	15.6671	15.3572	15.3894		15.0947	14.7296	14.6165	14.1753	14.7369	14.2179	14.6884	14.5026	15.6658	15.2911	15.282	15.4696	15.2476	14.8386	15.0024	14.8002	15.083	14.5976	14.8714	14.661	15.4305	15.1598	15.0326	14.749	15.2332	14.9608	15.4636	15.0024	15.8577	15.5156	15.8352	15.4902	15.3361	14.8679	15.0241	14.8961	15.6871	14.962	15.5617	14.8923	14.9996	14.7403	14.988	15.055	15.4542
GSTP1	16.2794	16.1334	16.046	19.2455	16.103	16.4541	16.4264	16.5896	16.3427	16.3534	17.3042	16.2584	16.2341	16.5128	16.249	16.3734	16.4921	16.5453	16.4772	16.625	16.6952	16.5691	16.5379	16.4691	16.3573	16.666	16.2498	16.0215	16.174	16.0883	16.3381	16.1611	16.3234	16.5878	16.5086	16.4239	16.3969	16.4751	16.7171	16.187	16.3046	16.1149	16.1718	15.9868	16.138	16.0713	16.2687	16.3457	16.1134
GSTT1	14.5563	15.135	14.7007		15.0418	15.0058	14.5437	14.3834	15.478	15.3528	15.198	15.2951	15.5917	15.8538	15.5141	15.6588	14.361	14.6939	14.016	14.0142	15.2527	15.6254	15.3199	15.3216	15.8529	15.8328	15.2215	15.3244	14.6369	14.7787	14.5151	14.6529	14.7747	14.7726	14.8051	14.8357	14.7542	14.8448	14.5077	15.0679	15.6374	16.1414	15.5459	15.8943		11.7299			15.4389
GSTT2	10.7805	11.1822	11.4142		11.4678																									6.86523		9.0604													9.77207	10.1658	10.6995	10.8017
GSTZ1	11.4453	11.0138	10.8733		10.6114	11.4863	11.1829	10.1813	11.4717	11.1916	10.46	11.2507	10.3264	10.6347	10.3181	10.6863	10.6572		10.1771	10.7242	10.0802	9.88307	9.88692	10.1555	10.7487	9.89803	10.3891		10.2343	10.3883	10.5853	10.3241	11.2909	10.9886	10.9121	11.2603	10.5728	10.9663	10.3201	10.9601	10.6883	10.9068	10.099	10.806	10.9191	10.754	9.80269	11.2303	10.9079
GUSB	11.7492	10.9271	10.4209		11.1758	11.9749	11.6265	11.789	10.4874	10.9102	13.9469	11.8048	10.1961	11.2522	11.8123	11.4502	11.8125	12.5687	12.0804	13.8226	12.2053	11.323	11.7022	11.8878	11.7541	11.467	11.6045	11.9178	11.8751	12.5087	11.4555	10.7309	10.9621	11.2908	11.3561	11.2891	12.2219	11.6722	12.2172	11.5283	11.5311	11.9427	11.2456	11.4026	11.853	11.7037	12.2786	13.6544	10.9945
GYG1	14.5402	15.2633	14.5373		14.902	14.5003	15.248	14.3551	14.9561	15.1313	15.0785	15.1456	14.7334	15.2629	14.7449	14.8962	14.6207	14.9067	14.4082	14.4064	14.7071	15.2722	14.9988	15.2408	15.0703	15.1772	14.5261	14.8613	14.9372	14.9848	15.5341	15.4514	14.8043	14.7773	15.0814	15.5499	14.7593	15.0982	14.666	14.8075	15.3904	15.1639	15.2495	15.1005	15.0165	14.5821	14.7001	15.0004	15.2219
GYS1	16.3946	17.0639	16.255		16.1202	15.8614	16.2811	15.7022	16.2999	16.2662	16.2232	16.2912	16.2736	16.8632	16.6227	16.4575	16.0755	16.2055	16.1136	15.9398	16.555	16.1929	16.7077	16.7708	16.4274	16.6599	16.1402	16.5364	16.3799	16.7002	16.8517	16.7811	16.3255	16.4004	16.46	16.658	16.2841	16.1889	16.0706	16.4333	15.9859	16.1254	16.4734	16.1321	16.6236	16.723	16.3119	16.3604	16.2428
H1F0	13.8289	14.1851	14.0877		12.9861	13.9338	14.0273	14.6618	13.9615	14.6211	15.1312	14.4095	13.7242	13.813	14.1763	13.2471	13.8892	13.9531	13.4378	14.1915	13.8821	13.8701	14.4431	13.6295	13.8358	14.3507	14.0261	14.316	13.6285	13.71	13.3073	13.8225	13.6122	13.492	13.1305	13.9562	13.8576	14.2229	13.6063	14.1027	14.2778	14.4789	13.7055	14.3166	14.504	14.6685	14.8586	14.508	13.5788
H2AFY	12.7422	12.1894	11.7649			12.0823	12.1365	13.0338	12.0023	12.381	13.8938	12.1026	12.1161	12.2648	11.8777	11.7045	12.6267	12.5177	12.0473	12.191	12.2223	12.2537	12.1134	11.7929	12.219	12.4809	12.0817	12.0797	12.4101	11.9049	12.2582	12.1576	11.4075	11.9052	12.1766	11.8071	12.6344	12.1725	12.7582	11.781	11.9826	12.1382	11.663	12.292	12.3473	12.7565	12.7841	12.9915	12.0718
H2AFZ	11.4775		9.94002		12.3796	10.1957	10.8297	12.0417		10.4774	13.3577	10.1931	10.8569	10.8711	11.2605	11.1026	10.8601	11.6289		9.93139	10.7629	10.7704	9.78671	9.90632	10.5428	10.9861	9.63515	11.1334			11.2082	9.1454	10.8559	10.9983	10.6513	10.6979	11.5115		13.4583	10.8908	12.3234		10.2609		11.3858	11.9521	12.8941	12.1274	11.3999
H3F3A	12.6116	12.1656	12.0378		11.8478	12.894	12.4363	13.7043		12.1755	15.4885	12.6789	12.679	12.73	12.7617	12.0337	12.3728	12.7309	12.7826	13.1842	12.4975	12.2081	12.2558	12.1725	11.5235	12.6277	12.6584	13.6407	12.4823	12.6807	11.6481	11.8269	12.4686	12.772		12.202	12.4767	12.7655	14.3701	12.3384	12.8759	12.9127	12.3935	12.3096	12.7233	12.8303	13.0629	15.1259	12.1806
H6PD	10.492	10.4498	11.2451			11.5964	12.107	11.9218	12.5454	12.2629	12.5876	12.0583	11.4547	11.8376	11.3464	11.8168	11.9681	11.5921	11.5371	11.294	12.8157	11.942	12.5033	12.0702	12.2255	11.1896	11.6329	11.3297	12.356	10.6302	12.1275	10.8918	12.0266	10.8056	11.9525	10.9372	12.2209	10.612	12.2012	11.5439	12.1973	10.6125	12.2501		11.4917	10.4858	11.5154	10.6502	11.9421
HACD1	12.9131	13.157	12.3434		11.5594	12.1337		11.9998		13.1291	12.1045	12.7205	12.0795	12.3712	12.1232	11.5809	12.164	12.8064	11.9332	13.0326	12.7122	13.2252	12.0412	12.3339	11.9857	12.9526	12.177	12.836	11.7496	12.5921	11.7532	12.7366	11.58	12.4911	11.9477	12.3025	11.7992	12.4809	11.7261	12.2311	11.3572	13.21	11.5051	12.6805	12.0002	12.148	11.6636	12.4492	11.9021
HADH	17.4756	17.2586	17.4908		16.9179	17.6053	17.2802	16.5883	17.1861	16.0705	16.8468	16.584	17.7311	17.0265	17.2964	17.6162	17.496	16.8049	16.6773	16.1355	17.2701	16.785	17.53	16.8645	17.8429	16.971	17.1129	16.7676	17.3901	16.9149	17.2499	16.8533	17.5652	17.2296	17.6489	16.722	17.9626	17.3094	17.5158	17.2843	17.5794	17.164	17.1692	16.9519	17.7451	17.0921	17.7484	17.1044	17.4286
HADHA	17.3816	16.9149	17.3629	21.3366	16.7905	17.5954	17.7494	16.7645	17.5826	16.4751	17.4028	16.9138	17.673	17.045	17.4859	17.5213	17.1389	16.6664	16.6027	15.9096	17.349	16.3602	17.3711	16.8957	18.0098	17.2388	17.5982	16.8542	17.3974	17.112	17.3357	16.9703	17.8218	17.2597	17.7018	17.0518	18.1816	17.2079	18.1087	17.2573	17.5584	16.9575	17.4631	16.9658	17.7224	17.4085	17.7014	17.2766	17.7037
HADHB	17.0276	16.8126	17.4258	20.9708	17.2478	17.3016	17.6157	16.742	17.3939	16.2323	17.0613	16.6449	17.7627	16.9128	17.2696	17.3737	16.9613	16.1931	16.4232	15.6702	16.931	16.1922	17.0841	16.6078	17.8447	16.9259	17.4424	16.5503	17.299	17.007	17.3043	16.6247	17.7055	17.0436	17.4947	16.8306	17.9968	17.2169	17.9097	16.9957	17.5751	16.882	17.4209	16.8993	17.663	17.1634	17.8141	17.1487	17.6205
HAGH	14.006	14.1779	14.0798		14.0677	14.0564	13.9859	13.768	14.0603	13.9446	13.6814	13.9095	13.9157	14.2581	13.8877	13.8704	14.0223	14.131	13.6647	13.6674	13.9626	14.1956	14.0109	14.1997	14.5781	14.344	13.8727	14.0519	13.9288	13.8896	13.8664	14.1288	14.0667	14.1228	14.1335	14.1581	14.1932	13.9689	13.8124	14.0563	14.3107	14.1219	14.061	14.1454	14.0481	13.843	13.6627	13.8576	14.0856
HARS	13.6134	14.3145	13.1889		13.0094	13.8179	13.8677	14.5173	13.6944	13.9499	13.9349	13.9787	13.4757	14.4545	14.0481	14.0813	13.594	14.2376	14.1058	14.5351	14.0069	14.2831	13.9571	14.5916	13.8249	14.2861	13.9291	14.6355	14.0258	13.534	14.0475	14.4345	14.082	14.5508	14.1546	14.2569	13.8115	13.2183	14.1838	14.1709	13.2384	13.868	14.0414	13.1317	13.6138	14.0953	13.8965	14.3383	13.7502
HARS2		14.2678	14.3114			13.6881	13.83		13.0265	13.8943	13.4852	14.2062	13.3553	13.6538	14.4627	13.9441	13.5335	13.2062	13.097	13.0087	13.3061	13.4027	13.443	13.7283	13.313	13.7614	13.0728	13.4723	13.645	14.2435	13.2826	13.6431	13.6178	13.7868	13.4496	13.9932	13.6231	14.0639	13.2122	13.7548	13.4788	14.2441	13.2142	14.3625	13.2231	14.0395	13.3479	13.3064	13.375
HBA1	20.4414	20.6225	20.3738	20.9191	20.4332	21.3965	21.4253	21.1932	20.8066	21.2614	21.0915	21.3558	20.9697	20.8202	21.1294	21.6039	20.3474	20.6592	20.1797	20.239	21.1374	21.5559	20.7824	21.0012	20.2094	20.2636	19.6181	20.3569	20.4226	20.2385	19.7897	20.2219	21.2781	21.3585	20.416	20.9524	21.1524	21.0882	20.4536	21.4155	21.064	21.0135	20.2738	20.7309	19.953	20.7402	20.5759	20.8396	20.4969
HBB	20.3924	20.6371	20.8968	19.8702	20.8358	21.8451	21.5843	21.7482	21.0964	21.2586	21.1644	21.2926	21.4142	20.6615	21.2321	21.8481	20.3302	20.6626	20.4191	20.0741	21.3382	21.8631	21.3097	20.8088	20.1546	19.759	19.5124	20.3315	20.9351	20.1107	19.8934	19.8992	21.7247	21.4508	20.505	20.8564	21.3885	21.2864	20.6269	21.5825	21.2936	21.0333	20.4403	20.6394	20.2411	19.9747	21.194	20.6577	20.8812
HBD	17.8442	17.7061	18.1414	19.4868	18.4837	19.7949	19.2507	19.4155	18.737	18.9334	18.9475	19.2861	19.0477	18.0592	18.9205	19.4717	17.5751	17.981	17.9388	17.2696	19.0618	19.4662	18.8788	18.5248	17.6196	17.0413	17.0561	17.879	18.4684	17.2153	17.1534	17.1008	19.3295	18.8088	17.7019	18.098	18.8641	18.5934	17.9785	19.2306	18.8441	18.1623	17.8007	17.7012	17.6055	17.4401	18.7922	18.1183	18.0774
HBG1	15.4648	15.5556	16.2282		14.9819	17.0756	16.5207	16.945	13.8567	14.4804	14.2386	14.5744	15.2002	14.5646	14.9543	15.743	13.6562	14.0821	13.3828	13.2802	13.8119	14.5923	14.2262	13.213	13.2734	12.6786	12.4392	13.0217	14.04	13.0753	12.7886	13.3449	14.1965	14.3455	13.539	13.1609	15.7793	15.7674	15.0463	16.2097	14.7406	14.4689	13.8648	13.8278	14.3941	14.832	16.0286	15.2729	16.8506
HBG2		11.8349	11.3842		10.9757	13.3302	12.0765	13.0552						10.5417		11.3128			10.142																			10.8498		10.9237						10.913	11.7624		10.8044
HBS1L	11.6722	10.7633	10.9669		11.1815		10.4959	10.4152	10.7688			10.6993	10.903	10.7943	11.4619	10.4756	10.0896		10.1825	10.1638	11.1596	11.2183	10.8352	10.5878	10.4984	11.2873	10.0861	11.0489	10.661	10.9967	10.3645	10.9504		10.8846	10.4999	9.88298	10.9546	10.6753	10.9429	10.6608	10.259	10.9099	9.79514	10.9584	11.0931	10.9778	11.2772	11.4761	10.5967
HBZ	14.3414	13.2122	12.4617			13.84		13.1058	13.7	12.6834	13.598	12.9758	13.636	12.9569	13.426	13.4723	13.9292	13.5425	13.5483	13.144	14.0416	13.7648	13.856	13.1086	13.6687	12.927	12.6102	13.1494	13.6451	12.5758	13.244	13.16	13.2763		13.8996	13.4046	13.9627	12.7764	13.681	13.5126	13.541	13.1149	13.1617	12.7066	13.4932	13.7033	13.8863	13.548	13.4702
HCCS	10.5997	10.8124	10.9275		10.7992	10.6873	10.2496	10.2676	11.0418	10.9168	10.968	10.7406	10.833	10.518	10.5824	11.0019	11.1882	10.6606	10.1497	10.0028	10.7976	10.3206	11.2194	11.182	11.3909	10.9462	11.0467	10.6411	11.4622	10.9471	11.2601	11.229	11.2348	10.8541	11.2997	11.0817	10.9539	10.9142	11.2651	10.8204	10.1616	10.4039	10.6217			11.2882	11.3909	11.0239	10.8943
HDDC2	13.0926	12.6111	12.9453		12.0586	12.7216	13.3685	12.9882	13.0744	12.2825	13.0535	12.106	13.1105	13.379	12.9272	13.0562	13.4035	13.0261	13.061	13.2666	13.1325	12.647	13.2543	12.7569	13.3778	12.6836	13.2168	12.6118	13.0198	12.9577	13.445	13.3519	13.2688	12.9775	13.3516	13.3932	13.7618	13.056	13.314	13.2731	12.7706	12.3114	12.8926	12.4686	13.4531	12.8736	13.3071	12.7848	13.2259
HDDC3	9.59125	9.8997	10.0592		9.78912	8.82501	9.45048	8.52722	8.78196	7.2007	8.45213	7.63635		8.95628	8.92347	9.28038		9.13813		9.00176	9.245	9.21337	9.41482	9.20616	9.66021	8.64342	9.00549			9.12907	9.59269	9.71663	10.0646	10.4168	8.66566	10.3177		9.30949	8.72581	8.69482	10.107	9.33838	9.1734			9.34924	9.82428	10.0896	10.4934
HDGF	13.8482	13.3755	13.5027		13.8068	13.972	13.9464	14.3501	13.8863	13.5958	14.2747	13.8361	13.6297	14.0048	13.3272	13.9273	14.1493	14.0867	14.0247	14.11	13.9369	13.9877	14.2295	14.0256	14.1058	13.8303	14.2017	14.2565	14.0551	13.0719	14.2101	13.9363	14.0776	13.9058	14.1069	13.3351	14.3032	13.7283	14.0395	13.7736	14.1009	12.7774	13.7607	12.8757	14.6407	13.8395	14.49	14.1302	14.0089
HDHD1	14.2815	14.4325	14.0877		13.6787	14.114	13.9568	13.5619	13.955	13.8796	13.7513	13.9426	13.8272	14.1648	13.5983	13.8099	13.9547	14.2205	13.7495	13.7369	13.7478	13.8546	14.0074	14.1306	14.2821	14.1911	14.1069	13.9724	14.1164	13.9909	14.5262	14.3333	14.2929	14.3284	14.4889	14.0874	14.3909	13.928	13.7713	13.8849	13.6029	13.9779	13.648	13.7446	14.2658	13.4497	13.9664	14.1249	14.6361
HDHD2	12.8248	12.9369	12.6177		12.4994	13.9863	13.0075	13.1931	12.5496	12.9878	13.3503	12.6711	13.2891	12.9013	12.75	12.9283	13.1563	13.1876	12.9587	13.0076	13.102	13.2488	12.6513	12.755	12.7752	12.8834	12.811	13.0102	13.1142	13.2757	13.1351	12.7899	13.1136	13.0625	13.15	13.2215	13.1352	12.8026	12.7129	13.1268	13.3145	13.3529	13.631	12.8737	12.1634	12.4606	12.7378	12.9767	13.0184
HDLBP	12.1163	11.4356	11.6751			11.0006		12.2761		11.2759	12.2712	11.9721		10.3465	11.6649	11.0309	11.324	11.2298	11.3771	12.5128	11.5682	11.49	11.2097	11.1344	11.1141	11.4465		11.4912	11.3567	11.52		11.1794		11.864	11.4939	11.7494		11.3071	11.4738	11.4306		11.5203	10.4951	11.7496	11.4113	11.8874	11.2649	11.2583
HEBP1							6.79992												8.10018				8.70302						8.09961		8.71613		7.05925		9.35801		7.97712		8.46189		8.39797
HEBP2	15.4674	15.3524	15.5567		15.4428	16.0681	15.8949	15.9203	15.8846	15.8091	15.7645	15.6221	15.5327	15.8064	15.4025	15.5237	15.8696	15.9987	15.8341	15.7714	16.0387	15.9062	16.0043	15.7916	15.7083	15.8563	15.7294	15.7288	15.6794	15.6024	16.0016	15.6884	15.8711	15.7706	15.9123	15.737	15.9614	15.7217	16.2844	15.8404	15.9349	15.8382	15.7153	15.6429	15.9045	15.9059	15.8494	15.6771	15.7138
HECTD1	9.86013	9.97858	10.2416		8.82086	9.68416	10.0038	10.3243	10.4316	9.96907	10.5392	10.2357	9.11663	7.99154	9.42758		10.4041	10.7656	9.65221	10.157	9.82763	9.01286	9.63494	10.1057	10.0811	10.1921	8.81765		9.63061		9.31473		9.72739	9.8333	10.0999	9.60652	10.3272		9.54751	9.02722	9.39964	9.65516	8.83367	8.90038	9.25393		8.89676	10.7035
HEXB	12.0402	11.932	11.045			11.1576	11.3089	12.001	11.4392	11.6213	13.5289	12.414	11.1473	11.6933	11.3755	11.5752	11.5936	12.33	12.3427	13.286	11.8269	11.789	11.4511	12.0734	10.3688	12.5965	11.3416	11.3388	11.4902	11.992	10.9334	11.3075	10.7419	11.5744	11.0185	10.9397	11.8505	11.9649	12.1989	11.4031	10.8871	11.7038	10.6639	10.9523	11.0211	11.3866	11.8826	13.2787	11.0726
HHATL	11.7055	12.3431	11.8795		11.8981	11.7175	11.3054	11.1851	12.5271	12.5812	12.084	12.0009	12.45	12.2621	12.312	11.4822	11.7796	11.6501	11.8077	11.9267	12.1302	12.8058	11.8041	12.2279	11.3317	12.1624	11.7814	12.2631	12.2623	12.3439	11.3879	11.7641	11.769	12.1699	11.6657	12.2671	12.1474	12.5153	11.7488	11.6486	11.4581	12.8492	12.3235	12.5726	11.1533	12.011	11.5105	12.2993	12.1727
HIBADH	15.2586	15.5185	15.5434		15.5431	15.5493	15.3166	14.3732	15.5904	14.8083	15.1415	14.8857	15.8364	15.7254	15.5397	15.7452	15.5773	15.4872	14.694	14.3391	15.3696	15.299	15.5947	15.3466	16.1279	15.6798	15.5431	15.1574	15.7605	15.6768	15.6308	15.5513	15.8045	15.2667	15.7865	15.2093	16.3291	15.9219	15.8871	15.4926	16.176	15.7289	15.8457	15.5883	15.8711	15.8282	15.8189	15.3566	15.7683
HIBCH	14.7034	15.024	14.8423		15.135	15.906	15.9309	15.6868	15.9699	15.5764	15.6188	15.8934	15.6087	16.1022	15.7447	15.9108	15.2837	15.8383	14.9455	14.7684	15.6939	15.5988	15.8229	16.0788	15.1327	15.0566	14.8561	15.163	15.7131	15.7141	15.4313	15.9374	16.0615	15.931	16.0987	15.9899	15.7773	15.5665	15.3477	15.5483	14.7268	14.3625	14.5611	14.7564	15.411	15.7638	15.5752	15.5859	15.1164
HINT1	15.8874	16.4174	16.0003	22.4833	16.3808	16.1232	16.1825	16.2023	16.2094	16.3488	16.127	16.2185	16.179	16.67	15.6975	16.176	16.1556	16.3191	15.889	16.1701	15.9914	16.5698	16.154	16.4453	16.1144	16.3774	16.0836	15.5379	15.9372	15.7314	16.2818	16.0264	16.1351	16.3062	16.2809	16.5888	16.3382	16.2762	16.2151	16.3654	16.5149	16.4256	16.2532	16.215	16.1968	16.5997	15.844	16.025	16.1867
HINT2	14.2204	14.2107	14.3241	17.3895	13.7034	14.2784	14.0651	13.5348	14.5897	13.301	14.0832	13.582	14.3567	14.2087	14.2298	14.2	14.3739	14.14	13.6098	13.1809	14.2608	13.8975	14.0155	13.9015	14.2316	13.7575	14.2701	13.6147	14.5948	14.3976	14.5154	13.9726	14.8323	14.0271	14.7672	14.1675	14.711	14.1077	14.4427	13.9655	14.3776	13.9689	14.1489	13.9868	14.6424	14.2515	14.4502	13.9614	14.7375
HINT3	11.7548	12.0798	11.6796		10.8268	11.791	11.8009	11.5779	11.8987	11.8159	11.7338	11.7526	11.6724	12.0123	11.9496	12.0262	11.4244	12.3009	11.4811	11.5682	11.9045	12.1649	11.7617	12.2206	11.7955	11.7898	11.539	11.6464	12.1328	12.0178	11.9769	12.3363	11.45	11.7923	11.7584	11.8198	11.7936	11.4735	11.7176	11.9711	11.8701	11.864	11.9675	11.8548	11.9627	11.896	11.6606	11.2703	11.8047
HIST1H1B	14.5738	13.1264	13.511			14.38	13.4934	14.1091			13.8724	11.7059		13.7671	13.8887	13.394	14.1921			12.4224			14.6734	13.5783		11.815		14.4453				13.9508	13.8607	13.9645				13.7098		14.0859							14.9539	14.1243
HIST1H1C	14.2281	13.0503	13.4447	15.8682	11.9401	14.2123	13.6601	14.5868	13.7339	13.9198	16.1953	14.2242	13.9839	14.0678	13.6279	13.415	13.7203	14.2297	13.7929	14.1681	14.4713	13.4514	14.2197	13.2102	13.9284	14.0277	13.689	14.2147	13.9271	13.4027	13.5377	13.7557	14.0917	13.752	14.1077	13.406	14.3393	13.7573	14.8326	13.7719	14.3781	13.2287	13.3499	13.0704	14.2585	14.469	14.8298	15.2005	13.9797
HIST1H2AB	17.8269	16.4839	17.1714		14.3693	17.4545	17.3857	19.2302	16.9582	16.942	20.4548	17.2056	17.7749	16.6236	17.2381	16.7423	16.9513	17.2225	16.6997	17.9457	16.3972	16.7521	16.7295	16.2375	16.5802	16.5775	17.3047	17.7117	16.7026	16.1729	16.4901	16.229	17.1255	16.585	16.0747	16.1619	16.9111	17.5849	18.5021	17.2821	17.5426	16.5958	16.603	15.9815	17.1598	16.9889	17.8945	19.4008	16.8435
HIST1H2BK	18.299	17.2871	17.256	17.1555	16.9788	17.5789	17.3854	18.5435	17.4007	17.3576	20.1581	17.799	17.782	16.9918	17.5339	17.1541	17.2733	17.8049	17.6384	18.7715	17.05	17.2521	17.6344	17.0359	17.052	17.4595	17.3095	17.738	17.4177	17.1898	17.0682	17.0194	17.4812	17.2348	17.0132	16.6978	17.7176	17.7997	18.5787	17.2842	17.6238	17.1054	17.1497	17.0972	17.2994	17.5103	18.3241	19.4928	17.4475
HIST1H4A	14.1697	13.6772	13.629		13.1047	13.4376	13.5318	13.9468	13.2396	13.3397	16.6965	13.9332	13.735	13.3766	13.6007	13.2258	13.4364	13.7774	13.9456	14.2759	13.4304	13.3041	13.7366	13.1814	12.9416	13.9714	13.8921	14.9258	13.325	13.5061	13.4778	13.3222	13.3717	13.0713	12.8299	13.0168	13.8373	14.1366	14.5299	13.6479	13.5079	13.6809	13.2373	13.2066	13.2701	13.5498	13.999	15.9454	12.7799
HIST2H2AB	10.9503	7.81969	8.91808			10.3282	9.76834	10.351			11.2159	10.284					8.81952	9.15858		10.6218			8.7813		7.93622		7.50876				8.70614		7.9768			7.47056			7.69819				7.85819				9.99544	9.27136
HIST2H2AC	14.7162	13.9456	14.9447		14.0435	14.326	14.8025	16.5948	14.5333	13.9751	17.5339	14.366	15.2817	13.8384	14.7253	13.825	14.1989	14.5849	13.9614	14.7926	13.1916	13.5509	13.7606	13.344	13.8478	14.404	14.4767	14.336	13.7196	13.9428	13.8334	13.57	14.2927	13.7447	13.7952	13.777	13.7417	15.133	15.8509	13.8323	14.8779	14.1869	13.9304	13.9319	14.697	13.7525	15.1969	16.658	14.27
HIST2H2BC	11.9997	11.4749	11.811		11.4588	12.3938	11.7221	11.9115	11.9989	11.8011	13.7568	11.9279	12.7349	11.3326	11.8031	11.6583	11.7282	11.2545	11.3417	12.1031	11.0256	11.1808	11.7714	10.9685	11.2943	11.8378	12.1593	11.4822	11.6436	10.832	11.7361	11.669	11.5903	11.5705	11.3	11.5231	11.8303	11.5401	11.442	11.5986	11.7169	11.5524	11.6904	11.4646	11.7983	11.7294	11.9855	12.7183	11.0022
HK1	14.6191	14.4358	13.8947		13.754	13.771	13.7729	13.8953	14.1802	14.5203	14.3597	14.5132	13.7407	14.7926	14.3517	14.1995	14.0828	14.8332	13.9792	13.9709	14.2541	14.2827	14.1587	14.508	14.1299	14.4077	14.1639	14.9323	14.3885	14.3421	13.9625	14.6446	14.0922	14.6433	14.0239	14.2236	13.9218	14.1114	13.746	14.3386	13.5086	14.0752	13.9587	14.164	13.8469	14.3988	14.1704	14.5197	13.9338
HLA-A	11.6613	11.3921	11.8253		12.411	12.7177	12.0443	12.4239		11.8932	13.2934	12.4158	12.8902	12.1876	12.44	12.863	12.3777	12.2352	12.5014	12.4181	12.2845	12.8807	12.4985	12.4931	12.1247	11.8564	11.0766	12.4993	12.5972	12.2551	12.0649	12.1567	12.57	12.4375	12.543	12.0436	11.9077	12.1704	12.8268	12.4708	12.6685	12.4627	13.0614	12.5672	12.0996	12.2943	12.5574	12.4985	12.0646
HLA-C						12.4467	12.1594	12.0564	12.118	11.3451	12.077	11.8155							10.0048										12.1766	11.9753	12.114	12.0581	12.7864	12.8767	12.6762	12.4283									12.2323	12.2588	12.1528	12.2273	9.98752
HLA-DRA	10.43	11.0433	10.9934		11.1199	11.4269	12.1147	11.6371	11.5438	10.5327	12.1983	11.7935	11.3128	11.4578	11.5384	10.8202	11.9182	11.7862	11.5525	12.0685	11.3245	11.3529	11.3608	11.3476	11.8364	11.7234	11.7096	11.1094	10.9826	10.7025	10.8966	10.784	11.6639	11.1008	11.5037	11.3432	11.6993	12.7781	11.9685	11.4241	12.0737	11.4472	12.2259	11.1252	10.9877	11.2102	10.4787	11.9136	11.9983
HLA-DRB1		11.9079			12.0783	13.1616	13.0653	12.4535			12.7627	12.8267	12.2689	12.7984	12.4494	12.5713	12.3808	12.2131	12.0958	12.8485	12.4353	12.0036	12.3187	12.5571	12.0926	12.6608	11.2527		12.216	12.2541	12.6408		12.7258	13.0119	12.6855	12.939	12.166	13.0043	12.8846	12.3293	12.896	12.4065	12.5295
HMGB1	13.6946	13.5637	13.6693		13.6934	13.7245	13.4734	13.9044	12.5763	12.9599	14.8018	13.4315	13.5643	13.6766	13.3208	13.5794	13.1849	13.3888	12.7371	13.2674	13.0793	13.2233	13.3353	13.4274	13.3362	13.7689	13.8465	14.2491	13.5974	13.4229	13.541	13.4804	13.4646	13.5264	13.1864	13.462	13.6051	13.8187	14.1231	13.8556	14.2271	13.979	13.5996	13.558	13.9036	13.8893	13.6353	14.4046	13.7836
HMGB2	11.5922	10.9363	10.3905		11.0583	11.0114	11.5051	11.5658	10.8211	10.301	14.4126	11.2929	11.1182		11.1	11.1803	10.4557	11.0978	10.816	11.3956	10.7096	10.9584	10.9016	11.0989	10.9997	11.3059	11.8844	11.1206	11.1738	10.3885	11.1713	11.1999	10.8888	11.2356	11.0845	11.3926	11.3453	11.1681	12.2292	11.092	11.4886	10.9922	10.7038	11.289	11.8279	11.2512	12.1924	13.3386	10.8585
HMGCL	11.6341	12.0748	11.9034		12.1498	12.017	11.7833	11.7915	11.8741	11.4168	11.1656	10.9445	12.3587	11.9768	12.0466	12.1668	11.8457	11.7588	11.2186	11.1154	11.7658	11.6188	11.994	11.5805	12.2805	11.751	11.8911	11.5464	12.0541	11.9673	11.7572	12.0404	12.0468	11.7976	12.1304	11.6831	11.9313	11.5854	11.3885	11.8017	12.1033	11.6834	11.6189	12.0094	11.6109	11.7278	11.9039	11.3208	12.0191
HMGCS2	13.2065						13.4259	11.1194					11.9677		13.308									11.2307	12.8551		13.6312		13.1902		12.1777	11.3547			12.3138	11.3322	14.8572		14.3791		11.1715				14.2928		13.1658
HMOX2	12.4716	12.1478	12.8535		12.431	11.7134	12.8941	12.9071	12.2635	11.5534	13.2147	12.208	12.4126	12.0735	12.352	12.1713	12.0751	12.2999	12.2216	12.6831	12.0546	11.6071	12.6665	12.6123	12.8278	12.8213	12.7631	11.9431	12.9469	12.6293	12.6517	12.3585	12.5454	12.5429	12.2401	12.4177	12.2117	12.7543	13.5231	12.696	12.2311	11.7157	11.9864	12.2099	13.0119	11.9536	12.0102	12.1588	12.4722
HN1	9.28602	10.2275	10.0942		10.4057	10.3891	11.3836	11.603	9.00663	10.1396	9.17401		10.4188	9.73455	10.2409	9.94146		10.7226	11.2801	12.0245	10.6403	9.78695	9.46269	10.8481			11.1966	10.7922	10.441	8.98176	10.7551	8.94022	9.84165	10.3494	10.9421	10.6906	9.0864	9.53367	10.418	10.7029		11.0397	10.8152	11.1822		10.8178	10.8823	11.055	10.3914
HN1L	12.2007	12.4739	12.9206		12.1226	12.7641	12.7521	13.0391	12.2553	12.3876	12.1356	12.3842	11.8289	12.2338	12.2806	12.6023	12.5375	12.3357	12.8826	12.8569	12.2162	12.323	12.7872	12.8114	12.1151	12.2902	12.6796	11.9183	12.4901	12.778	12.9472	12.7785	12.2232	12.3978	12.3433	12.1486	12.2391	12.3503	12.2522	12.7855	12.4905	12.3559	12.4678	12.6114	12.4002	12.648	12.0499	11.838	12.6888
HNRNPA0	11.4667	11.3086			11.0695	10.4632	11.1972	11.8213	10.6503	11.415	11.2023	11.0842	10.6318	11.6133	11.0924	10.9266	10.5704	11.4061	11.2533	11.2371		10.9671	10.3275	11.4345	9.49864	11.9099	11.0226	11.3575	9.78292	10.9094	10.6118	11.4187	10.6567	10.7191	10.6922	11.2463	10.4408	11.5504	11.7076	11.2224		11.5356	10.8861	11.5664	11.4517	11.5085	11.076	11.2983
HNRNPA1	12.727	12.5995	12.6885	18.4374	11.8677	12.4065	12.5679	13.8282	12.2402	12.2575	13.477	12.6644	12.109	12.3885	12.2888	12.7994	12.5133	12.621	12.6933	13.303	12.7446	12.5121	12.5305	13.0399	12.6213	13.0898	12.8382	12.8521	12.7735	11.9219	12.7207	12.5063	12.2239	12.7925	12.4781	12.3479	12.5668	12.8114	13.3481	12.5129	12.3288	12.437	12.3259	11.9264	12.5327	12.6629	12.6276	12.599	11.9814
HNRNPA2B1	14.2222	14.0149	14.4321	20.8503	14.5528	14.0686	14.4361	14.964	13.9071	13.9866	14.9084	14.1493	14.2217	14.4677	14.2874	14.394	14.1127	14.8031	14.0657	14.6884	14.1188	14.3907	14.1015	14.3111	14.2881	14.7745	14.7399	14.5153	14.167	14.0748	14.5151	14.1703	14.4318	14.2341	14.3294	14.4388	14.045	14.6651	14.973	14.5562	14.433	14.505	14.4752	14.4392	14.5712	14.4762	14.5416	14.6241	14.4439
HNRNPA3	13.2073	13.0064	13.2503	16.6524	13.1037	13.0931	13.5919	13.9524	13.1612	12.8416	14.2333	13.4644	13.0873	13.0417	12.7473	13.4526	13.4376	13.4386	13.4308	13.8378	13.221	13.1335	13.3319	13.3185	13.3552	13.8998	13.6303	13.4154	12.9915	13.2892	13.5231	13.4713	13.2557	13.4533	13.3383	13.5659	13.2893	13.6107	13.8428	13.4273	13.4922	13.3195	13.3492	13.0795	13.4843	13.3145	13.3598	13.2191	12.9841
HNRNPAB	12.0957	12.7275	12.4583		11.5261	12.7495	12.6985	13.488	12.3082	12.574	13.5353	12.31	12.6686	12.7805	12.3141	12.4993	11.9419	12.9044	12.5756	13.3262	12.5469	12.6647	12.5153	12.2234	12.1498	12.4126	12.5932	13.1038	12.5398	12.1693	12.5228	12.5738	12.0031	12.2088	11.6441	12.4156	12.5166	12.8572	12.6589	12.5771	12.8832	12.7394	12.1645	12.5502	13.0688	12.3842	13.1603	12.8499	12.4727
HNRNPC	12.0169	11.8388	11.702	19.5343	12.2878	11.7502	12.3943	13.3257	11.3945	11.4515	13.0781	12.0164	11.7747	11.9907	11.8918	11.9959	11.8307	12.1625	12.1261	12.5763	12.0414	11.6056	11.8043	11.5052	11.9354	12.4636	12.5999	12.4187	11.903	11.9889	11.9456	12.0025	11.646	12.1539	11.6413	12.0876	11.9632	12.5245	13.0521	12.2599	12.1021	12.1701	11.9334	12.3413	12.3593	12.6246	12.5606	12.8266	12.1923
HNRNPD	13.2354	13.1003	13.0911		13.4092	12.8387	13.1677	13.4372	12.9604	12.9007	13.9509	12.934	13.0798	13.1131	13.1745	13.1606	13.2499	13.2764	13.1884	13.3802	13.2362	12.8983	13.0463	13.0933	13.1328	13.6048	13.4119	13.2345	12.9235	12.9869	13.278	13.0031	12.8744	13.1158	13.0448	13.3429	13.1365	13.2748	13.7134	13.1508	13.4735	13.2655	13.1862	13.4341	13.7658	13.6241	13.4868	13.6098	13.367
HNRNPDL	14.15	14.3201	14.4669		14.5749	14.4527	14.6088	14.7564	14.3603	14.1544	14.6466	14.1801	14.2897	14.3185	14.3889	14.4877	14.6101	14.4334	14.7338	14.7508	14.5287	14.3326	14.434	14.2468	14.4457	14.374	14.7323	14.6439	14.5009	14.0006	14.6539	14.3333	14.2826	14.2598	14.3546	14.2878	14.5044	14.3198	14.6314	14.5474	14.7537	14.3141	14.5857	14.4617	14.9676	14.7231	14.7366	14.3905	14.4691
HNRNPF	12.5711	11.7373	11.7868		11.7859	11.765	12.3074	12.5837	11.8378	11.5209	12.9315	11.4964	11.6852	11.4444	11.6287	11.781	12.1031	11.5978	11.729	11.8849		11.9066	12.2514	12.0697	12.2413	12.3977	11.926	11.1963	11.1245	11.5387		12.053	11.9409	11.5058	12.665	11.7606	12.109	12.4606	12.4978	12.5563	12.3401	11.5016	11.5331	11.4073	11.7941	12.384	12.292	11.0629	12.092
HNRNPH1	12.9735	12.8515	13.1429		13.3057	12.921	13.1903	13.8732	12.8023	12.9172	14.1095	13.1909	13.0301	13.037	12.8051	13.2562	13.1832	13.1324	13.3938	13.9314	13.018	13.2618	13.2352	12.93	12.8834	13.2765	13.4046	13.4029	13.3742	12.9292	13.2861	12.549	12.9449	12.9739	12.8479	12.9917	12.9538	12.701	13.8667	13.1285	13.4086	13.0465	13.0826	12.5324	13.4847	12.6783	13.2071	13.4499	13.1367
HNRNPH3	11.9698	11.1168	10.9763		11.5953	11.4966	10.9671	11.6827	10.709	10.7585	11.3059	10.5525	10.5673	12.7651	11.0234	11.5216	11.1232	13.1561	11.2492	12.0004	11.9944	10.8696	11.8684	11.6027	10.8103	11.0833	11.2898	11.9662	11.0501	10.9115	11.239	11.0516	11.0455	12.2962	11.0509	10.9953	11.7535	10.7423	11.2707	10.9551	11.2114	10.7718	10.4658	10.8853	10.5725	11.3583	10.811	11.4869	10.9506
HNRNPK	13.2954	12.6811	12.7692	23.0301	12.8556	13.238	13.0181	13.5205	12.5057	12.7217	13.777	12.9425	12.8096	12.9536	12.933	12.8795	13.195	13.2976	13.5271	13.3537	13.2864	13.2093	12.8501	13.0425	12.8506	13.242	12.9871	13.5051	13.1605	13.0294	13.2669	13.0651	12.8825	12.835	12.8412	13.0942	13.0079	13.1495	13.5924	13.151	12.9839	12.9701	12.9018	12.8835	13.0191	13.0312	13.1629	13.1885	12.6761
HNRNPL	12.0754	12.4359	12.5924		12.0906	12.3611	12.6783	13.1777	12.3725	11.9656	13.571	12.2953	12.5518	12.5341	12.4409	12.3314	12.5713	12.2327	12.7861	12.8813	12.0861	11.994	12.5779	11.9361	12.5655	12.6886	12.9826	12.7099	12.6878	12.4523	12.5326	12.1817	12.3015	12.4814	12.2667	12.4491	12.5439	12.3896	12.8288	12.621	12.7103	12.4596	12.6848	12.4735	12.8283	12.3875	12.6989	12.8159	12.3551
HNRNPM	13.6485	13.17	13.6288		13.1766	13.457	13.6926	15.0434	13.5305	13.0813	14.7778	13.4452	13.5389	13.4697	13.3279	13.6715	13.6238	13.5092	13.8174	14.3135	13.605	12.9296	13.7158	13.3126	13.4396	13.5962	13.7148	13.7042	13.633	13.3755	13.4543	13.2832	13.3524	13.3016	13.2216	13.2839	13.5948	13.6175	13.9375	13.4987	13.5266	13.2307	13.5509	13.5071	13.9466	13.9651	14.0044	14.0056	13.5303
HNRNPR	12.495	12.1808	12.1827		12.1066	12.2027	11.9847	12.8734	12.1912	11.1758	13.5127	12.1545	12.3919	12.3152	12.2747	12.6361	12.4793	11.8963	12.7122	12.3451	12.185	12.1545	12.3405	12.0601	12.4947	12.4981	12.1131	12.4057	12.4924	12.0106	12.5859	11.9354	12.2785	12.1685	12.1777	12.0462	12.7193	12.1923	12.3657	12.3869	12.3349	12.2015	11.861	12.1664	12.2711	12.3514	12.8704	13.0009	12.3642
HNRNPU	12.5623	12.2891	12.6454		11.7317	11.711	12.5904	14.405	12.2627	12.0025	14.5635	12.3168	12.6904	12.3241	12.0146	12.5274	12.524	12.4908	12.4641	13.3999	12.0716	11.7922	12.2949	11.9159	12.4593	12.2896	12.6453	12.9498	12.1381	12.5346	12.4427	12.3215	12.6328	12.885	12.4068	11.9995	12.5119	12.4381	13.1421	12.5007	13.2135	12.585	12.4513	12.6115	12.9226	12.7672	13.3475	13.3198	12.3153
HNRNPUL2	11.531	11.6447	11.2673		12.2308		11.2842	12.3155			12.359	11.0763	12.0502		11.3589	11.8445	11.3728		11.481	11.6366	11.3876		11.63		11.3892	11.9594	11.6888	11.4129	11.4391	11.4426	11.5587	11.4759	11.4959		11.2263	11.6466	11.273	11.6643	12.123	11.6239	11.8293		11.5023	11.3033	11.998	12.0185	11.865		10.8177
HOMER1	13.0401	12.966	13.3076		13.0476	12.5956	13.4332	13.3271	12.8928	13.4301	12.9091	13.3682	13.1032	13.0227	12.9072	12.9451	12.845	13.196	13.3233	13.8766	12.9974	13.3253	13.3343	13.5406	12.7928	12.9403	13.6058	13.1352	13.1448	13.0479	13.4929	13.2169	12.8347	13.3188	13.2277	13.4906	12.9811	12.6482	12.7079	13.4028	12.7015	12.9368	12.9321	13.1797	12.6816	13.0791	12.9869	12.8729	13.1157
HOMER2	11.7895	11.1038	11.7376		11.5173	10.9488	12.1186	11.8645	11.5661	11.1651	11.6099	11.9837	11.2496	10.8171	11.2323	11.3654	11.4369	11.1842	12.3558	12.2365	11.6928	11.0103	11.8741	11.5105	10.8083	11.0657	11.6108	11.3368	11.6791	10.8016	12.0129	11.153	11.023	11.3611	11.5438	11.2933	11.4879	11.172	11.2383	11.7265	11.1214	11.2649	11.5766	11.5417	11.6021	10.9965	11.6301	11.228	11.2686
HOMER3							10.9151	10.3942	10.2071						9.8409					10.8392		9.52127	10.085	9.63487	10.2865		11.827	9.98965					9.84126		10.7461												10.0296		10.2649
HOOK3	10.8933	11.0642	11.3406		10.7309	10.2535	11.1044	11.1929	10.9015	10.2697	10.1786	10.3788	10.534	10.9196	10.8193	10.8043	10.6548	10.5273	10.8752	11.3029	10.2789	10.5868	10.3428	10.7661	10.7027	11.1743	11.0307	10.7172	10.6465	11.1948	11.0009	11.2241	10.3674	10.5925	10.472	10.8792	10.413	10.7181	10.5323	10.8585	10.8797	10.468	10.5994	11.0588	10.9702	11.3659	11.3773	10.4483	10.8405
HOPX								9.61348			10.5028																											11.5158	12.7691
HP	15.081	14.5212	14.3651	17.7858	15.3525	16.209	16.0654	16.4803	14.9285	15.1033	16.971	16.11	14.7972	14.5653	14.0113	14.3591	13.4949	13.9966	13.8612	14.7069	16.0233	16.0739	16.2707	16.0305	13.9147	13.8146	13.6433	14.6278	14.858	14.2859	14.2458	14.3857	16.2323	15.9484	15.5301	15.5018	15.1989	15.5095	16.4716	15.9712	15.0686	14.7845	14.6559	14.8993	14.8629	14.3747	15.0862	15.5884	14.6443
HP1BP3	9.17328	9.03914	9.12242		8.92622		9.288	9.63133			9.41365	9.65253	9.34232	9.03353	6.87401	8.44476	9.26663		7.70311	8.81119	8.2128			7.8077	7.95351	9.18419	9.74338	9.05913			8.73503				8.96729	9.03606			8.96778	9.57922	9.65158		8.36465	9.48321	8.05409		9.8686	8.8677
HPR		11.1583	10.5764		11.8259	12.1853	12.3244	12.8275	11.3461	11.6922	11.7719	12.4943	11.184		11.5468	12.0855		9.75325	10.0043	10.3337	11.7125	12.2154	11.9985	12.053	9.83288		9.80561	10.9226	10.776	10.632	10.749	10.2141	12.7624	11.8336	10.8762	11.7313	11.2914	12.5382	11.7754	12.5224	11.5259	11.608	11.2617	11.6434	10.6566	10.3181	11.2357	10.919	11.4858
HPRT1	12.3889	12.1434	11.8717		12.0678	13.0262	13.1967	13.5364	12.0656	12.8444	13.9285	12.5863	12.5328	12.1836	12.56	12.6792	12.3478	13.1162	13.5498	14.1567	12.7307	13.0319	12.7566	12.4506	11.725	12.4714	13.2687	13.1918	12.0652	11.6913	12.1803	12.4485	12.2744	12.5929	12.3806	12.613	12.2453	12.4928	12.4578	12.989	12.432	12.5057	12.1264	12.4347	12.7109	12.8426	12.834	12.7714	12.0603
HPX	15.1079	15.5242	15.3502		15.8022	15.8964	15.7495	16.167	14.9273	15.3186	15.6689	16.1347	15.4012	15.3511	15.4251	16.0134	14.4612	15.381	15.2993	15.3202	15.4365	16.0714	15.8144	15.79	14.5574	15.2082	15.4922	15.8346	14.5427	14.4939	14.9228	14.8529	15.4205	15.2934	14.9941	15.5254	15.3069	15.9155	16.194	16.3497	15.4502	15.3575	14.8837	14.9876	15.3952	15.3616	15.5997	15.63	14.779
HRAS		10.6566	10.8763		11.0226			10.1402			10.4904	9.56148		10.194		10.1812	9.00654							10.4111	9.96737	10.9258	11.0389			10.5692	10.2523	10.052	10.3151	10.8755	10.3085	10.789		10.6964	10.6928	10.8759	10.5669	11.2448	10.6554	11.1666	9.94718	10.816			10.3682
HRC	14.1091	14.1725	14.4002	17.0578	14.2852	13.8424	14.5295	14.002	14.0282	13.9044	13.8279	14.0384	14.2442	13.8027	13.9705	14.3035	13.9523	14.5228	14.1731	14.2749	13.9606	14.159	13.7062	14.5211	14.0856	14.254	14.1145	14.618	14.5152	14.3752	14.5471	14.2504	14.3374	14.4424	14.3006	14.3133	14.2621	14.1462	13.937	14.2093	14.5565	14.3571	14.5254	14.4954	14.079	14.1653	14.3564	14.4255	14.3442
HRG	11.2954	11.9663	12.1687		12.3481	13.2264	12.633	13.2145	12.3601	12.7635	13.6233	12.7861	12.7214	12.3176	12.9115	13.219	12.2278	12.4441	12.4859	12.6017	12.8007	12.5567	12.5153	12.2102	11.8853	12.0517	12.1902	12.7789	12.0045	11.5043	10.957	11.4867	12.6052	12.7438	12.2064	12.2631	12.3466	12.9343	13.2224	12.9985	11.6563	12.1128	11.0848	11.7293	12.4653	12.1593	12.7055	12.7484	12.2703
HRSP12	13.1155	13.2721	13.2671		13.6924	13.4218	13.0742	12.9234	13.268	12.9105	13.305	13.6261	13.4405	13.3868	13.2072	13.553	13.4692	13.3939	13.2208	13.0299	13.2075	13.3333	13.1083	13.0373	13.5636	13.3003	13.0588	12.8728	13.4238	13.8516	13.6137	13.4933	13.5943	13.3876	13.4827	13.2759	13.6468	13.0836	13.4516	13.544	13.8514	13.8777	13.5707	13.4553	13.2938	13.2791	13.42	13.7244	13.8894
HS1BP3	9.91324	10.6229	10.5906		11.1161		10.5558		10.1042		10.3741		10.1495	10.1747	9.96061	10.4886	10.0806		10.7407	10.0185		9.1882	10.7277	9.93972	10.6687	9.48995	10.5934	8.52743	10.419	10.2991		10.8656	10.5524	10.3642	10.8036		10.4653	9.8728	10.1724	10.4959	10.7463		10.3916			10.3776	9.42803	11.2334	10.5406
HSCB	10.5394	11.4784				10.8651	10.8168	10.6957	10.5274	10.9246	10.9116	10.8856		11.5374	11.1347	11.3447	11.2911	11.9415	10.8846	10.9544	10.835	11.1841	11.0124	11.3834	10.7367	11.0577	10.0098	10.7497	11.2847	10.7214	10.7637	11.5341	10.9389	10.8752	11.2604	11.2153	11.8281	10.7026	11.2047	10.8062	9.28398	10.4109			9.67131	10.9327	11.3614	11.0533
HSD17B10	12.5935	12.7762	12.754		12.3424	12.5488	12.8521	12.6084	12.8488	11.6257	12.9713	12.2495	12.5702	12.6336	12.7907	12.737	12.5136	12.4058	12.3479	11.9949	12.3853	12.292	12.6134	12.583	12.4186	12.2193	12.618	12.2023	12.7375	13.0262	12.9893	12.6776	13.0732	12.6076	12.5411	12.4457	12.6472	12.6462	12.6567	12.6638	12.9629	12.6198	12.8943	12.5519	12.654	12.6213	12.656	12.9056	12.7908
HSD17B12	12.7721	12.7023	12.8468		12.5164	12.3098	13.238	12.6154	13.0504	12.0272	13.5062	12.2745	12.5806	12.3508	12.6518	12.6686	12.6404	12.0609	13.0003	12.5768	13.0183	11.7741	13.3085	12.7192	13.1308	12.5565	13.4851	13.0053	13.4306	12.7331	13.2978	12.582	12.7135	12.0873	13.0027	11.8918	12.6571	12.337	12.9186	12.4031	11.0217	11.5228	11.6115	11.3229	12.7751	12.4124	12.965	12.8225	12.6238
HSD17B4	12.4985	12.5198	13.073		13.0007	11.8919	12.4538	13.1159	12.7147	11.7276	13.3481	12.5846	12.5631	12.4672	12.7596	12.7012	12.098	12.7309	12.3649	12.8375	12.235	11.721	12.2624	12.5522	12.9408	12.9846	12.673	12.4756	12.7956	12.56	12.6629	12.6589	12.2449	12.1715	12.4717	12.4907	12.5878	12.6499	12.8497	12.3241	11.9526	11.9768	12.2361	12.2297	12.5347	12.5121	12.5321	12.5389	12.2951
HSD17B8	12.5942	12.5822	12.4897		13.2328	13.0621	13.2696	12.9676	13.3276	12.3805	13.5556	12.8471	12.8288	13.2591	13.1176	13.1513	12.6623	12.4479	11.718	11.9926	13.0921	12.6977	12.8779	12.4716	13.621	13.184	13.0577	13.1333	13.3592	13.4222	13.405	13.1233	13.8255	13.624	13.5802	13.5719	13.469	13.0171	13.2073	13.0419	13.8117	13.5321	13.5281	13.1183	13.5237	13.3565	13.491	12.9705	13.4014
HSDL2	15.6516	15.0932	15.7679	18.5797	15.5848	15.4945	15.7797	14.5579	15.8974	14.3899	15.1743	14.9591	16.1666	15.6454	15.7362	15.81	15.7886	15.2607	15.1014	13.8224	15.5824	14.5503	15.8507	15.2261	16.2176	15.293	15.6599	14.6114	15.6145	15.5362	15.9038	15.3127	16.461	15.5138	16.4044	15.3961	16.2969	15.455	16.1515	15.3505	15.8768	15.0183	15.7367	15.1852	16.4613	15.8946	16.1006	15.0344	15.9877
HSP90AA1	16.7943	16.8553	17.0423	24.2483	17.3333	16.9387	17.1254	17.2998	16.7319	16.7212	17.1622	17.13	16.8779	17.1324	16.9901	17.151	16.9289	16.9528	17.2767	17.5847	16.7185	16.8117	17.1437	17.3181	16.9709	17.2515	17.3946	17.2487	17.0359	17.1218	17.3016	17.1986	16.9818	17.0167	16.9899	17.2446	17.1464	17.2105	17.1086	17.2519	16.986	17.3134	17.2103	17.2194	16.886	16.977	16.9176	17.0617	16.8684
HSP90AB1	16.9781	17.1822	17.1487	22.6904	17.0572	16.9914	17.2874	17.3529	16.9253	16.9074	17.2445	17.0875	16.9124	17.2308	17.1422	17.2213	17.0175	17.1073	17.3689	17.6617	16.9504	16.8614	17.3129	17.4736	17.1895	17.3771	17.5692	17.4997	17.1816	17.1172	17.4416	17.3923	17.0475	17.1916	17.288	17.4626	17.1217	17.0539	17.205	17.309	17.1786	17.197	17.4041	17.4122	17.2798	17.2244	17.4223	17.2485	17.0259
HSP90B1	13.9287	14.1151	13.9278	22.5019	13.9642	13.8465	14.0551	15.1275	13.442	13.6448	14.9663	13.9881	13.3686	14.0213	14.0265	14.1597	13.6401	13.9619	14.3815	14.5715	14.1138	13.9261	14.1932	14.3862	13.6982	14.4289	14.2268	14.412	13.8966	13.6801	13.8783	14.0244	13.8959	14.1151	14.2106	13.9626	13.7794	13.8479	14.3046	14.3064	13.8857	13.7813	13.711	13.7138	14.3582	13.9972	14.2892	14.3307	13.9903
HSPA12A							9.67825			9.62389		9.59423		10.3925	9.48364					9.52484					9.18908		9.92032	9.20187	9.46391	10.2111		9.31444		8.91549	9.94128	9.86752							9.20722				9.75543		9.88891
HSPA1A	17.1554	17.148	17.3639	22.8061	16.8832	17.3103	17.5371	17.534	17.2234	17.2352	17.6604	17.5269	17.219	17.3589	17.3974	17.3523	17.4413	17.089	17.3671	17.3115	17.3014	17.2331	17.4994	17.7477	17.3718	17.3528	17.4041	17.4453	17.3364	17.191	17.6148	17.6259	17.4037	17.4911	17.5775	17.6865	17.4974	17.059	17.5829	17.5267	17.7719	17.4484	17.8244	17.5044	17.1195	17.2045	17.3766	17.5092	17.4601
HSPA2	17.0706	17.2793	17.176	21.0794	16.4545	16.5955	17.2448	17.3329	17.0305	17.4563	16.4106	17.1402	16.7674	17.1883	17.1409	17.0731	17.5724	17.5015	17.1531	17.3545	17.4524	17.8374	17.3147	18.0386	16.5733	17.1536	16.25	17.2101	17.576	17.6642	17.4167	17.8292	16.4487	17.2982	16.3241	17.1651	17.1653	17.2899	16.9463	17.9072	17.0277	16.5407	17.0616	16.981	17.3383	17.6533	17.4308	17.5606	17.3131
HSPA4	14.4795	14.3237	14.1337		14.3888	14.2648	14.6619	14.9678	14.1946	14.2865	14.7808	14.6198	13.9873	14.3537	14.446	14.6431	14.2959	14.3033	14.6643	14.572	14.342	14.1622	14.5632	14.7027	14.4763	14.6397	14.6143	14.7427	14.2581	14.3501	14.724	14.6764	14.5346	14.6571	14.6565	14.7835	14.4712	14.2243	14.5601	14.6796	14.4978	14.322	14.474	14.4303	14.2103	14.4713	14.5098	14.3514	14.2094
HSPA5	14.7937	14.8257	14.867		14.207	14.6727	14.9365	16.0044	14.5097	14.4784	15.606	14.7433	14.6777	14.8368	14.7313	14.9612	14.7163	14.9726	14.9991	15.6925	14.8853	14.7733	14.7446	14.9955	14.7795	15.4793	15.0629	14.9991	14.8128	14.8442	14.8842	14.9889	14.7536	15.1401	14.7561	14.9473	14.7701	15.2751	15.2919	15.0708	14.8685	14.83	14.8182	14.9712	14.9277	14.8071	15.1513	15.1809	14.8296
HSPA8	18.6788	18.5901	18.6992	22.7272	18.0252	18.6827	18.6888	18.7568	18.6444	18.658	18.7599	18.6654	18.5881	18.4832	18.5506	18.4869	18.8639	18.671	18.8415	18.9252	18.8103	18.7854	18.7872	18.7389	18.8273	18.6919	18.7188	18.7036	18.7595	18.5195	18.8452	18.6758	18.6847	18.8272	18.7931	18.7686	18.759	18.4142	18.6123	18.6978	18.7768	18.6179	18.9059	18.7357	18.496	18.4894	18.7504	18.6799	18.7275
HSPA9	17.5983	17.6908	18.0362	24.2576	17.6823	17.5823	17.6243	17.4437	17.6642	16.9451	17.3764	17.493	17.7451	17.7778	17.7898	17.8134	17.5026	17.436	17.0753	17.2492	17.2478	17.2432	17.4828	17.5118	17.9482	17.6526	17.7573	17.6044	17.7949	17.8605	17.7348	17.7636	17.7811	17.4796	17.6276	17.2316	17.8342	17.6844	17.6067	17.6278	17.6113	17.3465	17.7308	17.4554	17.673	17.6971	17.6879	17.652	17.6325
HSPB1	17.3067	17.2962	17.868	20.8492	17.6121	17.6522	18.3039	18.2955	17.0539	17.5997	17.8172	17.6132	17.0615	17.4302	17.8324	17.8812	17.8288	17.9001	18.103	18.5435	17.9014	17.7569	17.6147	18.1575	17.4635	17.8492	17.789	18.2373	17.6123	17.6721	18.0855	18.122	16.9602	17.8669	17.4559	18	17.4604	17.1976	18.0388	17.7666	17.9673	17.303	18.0838	17.6278	17.2572	17.7599	17.5907	17.6663	17.2171
HSPB2	14.2673	14.485	14.6331		14.4773	14.7476	15.125	15.0793	14.4494	14.7509	14.1558	14.791	14.4	14.042	14.3208	14.592	14.5809	14.9419	14.8647	14.9897	14.2901	14.9488	14.2865	14.6964	14.3591	14.9614	16.1574	16.0662	14.3475	14.9107	14.8133	14.9669	14.5492	15.0109	14.5671	15.1562	14.6447	14.5929	14.4784	15.1257	15.0318	15.0911	14.9959	14.8836	14.8972	15.4759	14.7424	15.1447	14.7964
HSPB3	11.8915	12.0819	12.3597		12.5925	12.0078	12.864	12.8084	12.2866	12.3524	12.3571	12.185	12.0127	11.9789	12.3805	12.5173	12.4481	12.1423	12.8174	11.8734	12.0925	12.7656	11.9735	11.9438	12.31	12.2267	14.0564	13.3223	12.8189	12.2801	12.9668	12.4965	12.4629	12.6124	12.3877	12.7212	12.5163	12.5168	12.6321	12.7448	12.959	12.6245	12.8821	12.3058	12.8779	12.7359	12.5027	12.3926	12.686
HSPB6	19.0513	17.4509	19.1504		19.1331	19.315	20.1307	18.9992	19.3635	17.7677	19.278	18.6704	19.2567	18.1636	19.3076	19.3909	19.9919	18.5568	19.9521	18.5281	19.547	18.338	19.7874	19.1215	19.4847	17.9296	19.5112	19.1378	19.4256	18.1701	19.7524	18.8602	19.635	18.8524	19.9495	19.2259	19.4339	17.3865	19.2298	18.427	19.7191	17.4361	19.757	18.2211	19.3224	18.2517	19.3704	18.1597	19.2235
HSPB7	16.0937	15.9605	17.0028	19.4191	16.8928	16.6435	17.4234	17.1165	16.8419	16.0573	16.6131	16.9241	16.2864	16.1721	16.6489	16.8692	16.9256	16.6135	17.0614	16.8277	16.84	16.7586	17.1306	17.4777	16.744	16.288	16.627	16.4555	16.7493	16.5385	17.2883	17.3749	16.8561	16.8312	16.7643	17.1549	16.2193	15.8556	16.5454	17.1682	17.437	16.2609	17.3925	16.8019	16.4175	16.5135	16.6072	16.5435	16.9509
HSPB8	15.8769	16.209	16.4181		16.2765	16.4083	16.5609	16.7675	15.766	15.9172	16.0706	16.3769	15.6533	15.8452	16.1412	16.4265	16.2214	16.4106	16.8214	17.1882	16.0627	16.3962	16.0619	16.4938	16.0327	16.1961	16.6602	16.2817	16.1325	15.9234	16.3877	16.6099	16.0974	16.3979	16.0177	16.5533	15.7604	15.8633	16.0595	16.543	16.531	16.3887	16.4418	16.612	16.1	16.3346	16.2373	16.2182	16.0517
HSPBP1	11.039	11.9137	11.51		11.2694	10.4566	10.9053	10.9529	11.3858	11.2902	11.0405	11.0613	10.9979	11.4831	10.9073	11.47	11.301	11.2566	10.8043	10.8567	11.437	11.3799	11.4314	11.3533	11.4041	11.5974	11.2873	11.0133	11.351	11.2491	11.5766	11.8793	10.6024	11.314	10.8794	11.0976	11.4419	11.1616	11.4079	10.8594	10.5317	11.4914	11.6571	11.6747	11.3872	11.3719	10.8553	10.9873	11.9512
HSPD1	16.1323	16.0173	16.5282	21.9778	16.3685	16.2017	16.4661	16.1476	16.288	15.3363	16.2988	16.0283	16.7895	16.4539	16.6875	16.879	16.2604	15.9002	15.5162	15.6287	16.1409	15.8347	16.3577	16.1158	16.753	16.143	16.2525	15.9427	16.5159	16.3325	16.6368	16.4295	16.6472	16.3559	16.5918	16.1809	16.7342	16.3461	16.6146	16.2431	16.7236	16.1756	16.4795	16.3786	16.6767	16.4298	16.6474	16.383	16.5015
HSPE1	17.2775	17.307	17.1093	20.6417	16.2037	17.4343	17.1151	17.1169	17.3056	16.7238	16.9983	17.2491	17.2264	17.6407	17.3595	17.3012	17.1684	17.6266	16.6397	16.9493	17.0762	17.2687	17.5351	17.4297	17.5316	17.2223	16.8296	17.2507	17.0594	17.2932	17.3612	17.6324	16.9688	17.1654	17.355	17.0211	17.6023	17.3513	17.4324	17.211	16.8162	16.7713	16.8525	17.1124	17.4272	17.1203	17.3139	17.1747	17.133
HSPG2	14.3177	13.9933	14.0014	19.1831	14.0509	14.6482	14.4403	13.8836	14.5147	14.603	14.0485	14.4184	14.6848	14.1699	14.4848	14.0515	14.4765	14.5121	14.5751	14.2277	14.295	14.1695	14.2061	13.9558	14.1825	14.1659	14.7787	14.2772	14.2582	14.2437	14.0578	14.2067	14.2321	13.8615	14.2587	14.1445	14.2325	14.3837	14.014	14.2009	14.0539	14.4008	14.1309	14.1894	14.2537	14.2735	14.0422	13.9666	14.4669
HSPH1	11.4622	11.947	11.1716		11.1072	11.8678	11.2581	12.2892	11.1561	11.6063	12.6827	11.6405	11.031	11.7428		11.5644	11.1919	11.6498	11.9759	12.5032	10.7454	11.6369	11.8961	11.4538		11.8133	11.354	11.7407	11.5762		11.3529	11.3021	11.1704	11.2084	11.708	10.9921	11.6896	11.6055	11.2753	11.6883	10.3882	11.4734	11.33	11.721	11.1398	11.2259	11.4543	11.8376	10.9302
HTRA2	12.91	13.1371	13.1288		12.305	12.8286	12.9985	12.2772	13.2829	12.1549	12.9725	12.4977	12.8634	13.1063	12.9263	13.1568	12.8838	13.5963	12.6748	12.6751	12.8894	12.7886	13.0609	13.031	13.1906	13.1189	13.0603	13.2947	12.9845	13.0149	13.2503	13.2194	13.2488	13.0659	13.3267	12.6235	13.573	12.9633	12.7231	13.0904	13.0589	12.746	13.1323	12.9044	13.4914	13.2863	13.1638	12.7317	13.121
HUWE1	10.8206	11.0628	11.2024		11.5438	10.6465	11.2254	11.6994	11.0615	9.68497	11.3487	11.395	11.2988		10.5221	10.6151	10.6571	10.5043	11.4694	11.072	10.9928	11.3417	11.0148	10.6819	10.9416	10.5016	11.1132	10.1529	10.8492		10.5065	11.0732	10.8619	10.7024	9.76045	10.7373	10.9119	10.4549	10.9276	10.7091	10.5411	11.3401	11.0241	9.62355	11.1614	9.77479	11.4883		10.73
HYOU1	10.6428	10.0012	10.5209		10.2779	9.85107	10.7363	11.7004	10.3712	10.0619	10.6953	10.6908	10.5263	10.2788	10.6379	10.2868		10.8029	10.7779	10.8449	10.4763	10.0402	10.4568	10.3319	10.6331	10.7393	10.1825	10.3921	9.61938	10.1583	10.3189	9.92634	9.94677	10.5678	10.5941	10.5177	11.0106	10.7607	10.8267	10.0757	9.94034	10.2571	10.3913	10.0968	11.0146	10.4635	10.8164	10.7202	9.92804
IAH1	11.3235	12.0393	11.6819		12.3021	11.4988	11.7109	10.8788	11.7813	11.2072	11.2607	11.5123	11.8366	12.2025	11.8594	12.291	11.4921	11.3229	11.3213	11.4744	11.5934	11.8929	11.9184	11.6495	11.002	11.2173	10.8603	11.0891	11.4112	12.0472	11.9155	11.726	11.9494	11.573	12.0019	12.0393	11.6336	11.2848	11.6985	11.9581	12.3167	11.4973	11.6176	11.602	11.8744	11.4026	11.7953	11.6899	11.9509
IARS		11.1542	10.6854		10.4521	10.8072		11.5377	10.4269		11.7485	10.5532	10.9871	10.9222	11.2015	10.2715	10.8049	11.48	10.8944	10.9918	10.4425	10.2595	10.2745	10.9599	10.5117	10.7622	10.6579	11.3082	11.7419	10.6992	10.8218	10.9906	10.494	10.4552	10.8267	11.2675	10.9253	10.6804	10.9297	10.6978	10.566	10.7228	11.0956	11.069	11.4027	10.1182	11.0657	10.9348	10.4989
IARS2	14.1936	14.3554	14.3669		14.3234	14.1041	14.4301	13.7416	14.2237	13.904	14.1918	14.0361	14.2729	14.6567	14.5272	14.5506	14.2758	14.2919	13.8041	13.716	14.2949	13.9801	14.4412	14.217	14.6684	14.4842	14.3889	14.4611	14.4801	14.5587	14.5034	14.5177	14.5036	14.4736	14.5418	14.3486	14.6002	14.2919	14.4999	14.1418	14.7232	14.421	14.7096	14.5867	14.7591	14.8973	14.6473	14.6006	14.4808
IBA57	12.846	12.5894	11.7996		11.4477	12.2988	12.0355	12.0865		12.0177	12.253	12.3354	11.8552	12.886	12.8301	12.7796	11.9432	12.6339	11.8373		13.2689	12.39	12.8675	12.6715	12.6385	12.51	11.5221	11.9199	12.2348	12.2079	12.4458	12.7003	12.701	12.6198	13.1123	12.4788	13.0202	12.4528	12.8982	12.8418	11.8129	12.2277	11.4809	12.2014	13.0006	13.1386	13.2666	13.2166	11.9352
IDE	12.6291	12.9634	12.3936		11.7574	11.8935	12.4928	14.8917	12.0184	12.2782	13.4333	12.4026	11.6207	12.6807	12.3021	12.1674	12.1927	13.3492	12.1346	14.2557	12.417	12.6618	12.1018	12.2733	11.939	13.7536	12.1603	12.7416	12.7411	12.3382	12.2279	12.2234	11.6346	12.5778	12.3278	12.286	12.2759	13.1739	13.5036	12.192	11.9543	11.6185	11.8422	12.282	12.4448	12.7627	12.2278	12.7532	12.1121
IDH1	14.7225	14.6683	14.669		14.3082	14.5623	14.536	14.581	14.5279	14.4491	15.0329	14.1932	14.3791	14.5358	14.382	14.2874	14.6498	14.4439	14.2554	14.4412	14.6459	14.4222	14.5884	14.3734	14.6762	14.4584	14.3749	14.2671	14.5265	14.2435	14.4947	14.1223	14.6866	14.4718	14.7558	14.5141	14.6103	14.3016	14.4518	14.1673	14.7387	14.244	14.5278	14.1711	14.3142	14.4625	14.5695	14.6146	14.6296
IDH2	18.2874	18.3481	18.4596	17.8075	18.1662	18.4151	18.2098	17.4584	18.3583	17.3836	18.2314	17.7077	18.7615	18.3124	18.4655	18.5223	18.2612	18.1707	17.6037	16.9181	18.1425	17.385	17.9375	17.7112	18.7649	18.1108	18.2166	18.0244	18.5779	18.487	18.4419	18.2395	18.6526	17.9901	18.5723	17.8826	18.9063	18.3572	18.7282	18.0529	18.6856	18.1218	18.4422	18.0345	18.4704	18.5008	18.5008	17.9725	18.4422
IDH3A	14.7881	15.0006	15.2894		15.0911	15.0286	15.2669	14.8759	15.4275	14.6958	15.2528	15.1182	15.0826	15.429	15.4482	15.5543	15.1173	15.3117	14.7556	14.7916	14.9491	14.6722	15.0294	15.2887	15.6804	15.57	15.3862	15.5593	15.5966	15.7369	15.6933	15.8789	15.6226	15.372	15.5253	15.2528	15.0085	15.1188	15.0059	15.2096	15.1805	14.7413	15.2045	15.0782	15.3309	15.5702	15.4614	15.2676	15.3864
IDH3B	13.2571	13.4911	13.4771		13.4813	13.2589	13.7935	13.2329	13.891	13.3461	13.4353	13.4152	13.6294	13.7351	13.7526	13.7829	13.1702	13.3851	13.0235	12.7298	13.2713	12.651	13.5818	13.7302	13.9818	13.7439	13.5242	13.8684	13.8883	14.2667	14.0022	14.2675	14.1239	13.8507	13.8101	13.6046	13.4731	13.224	13.3987	13.3988	13.449	13.173	13.5313	13.5825	14.067	13.9307	14.0225	13.7566	14.1127
IDH3G	12.7172	12.8402	12.6094		13.1269	12.3754	12.9027	12.4487	13.0777	12.2429	12.5281	12.7442	12.7137	12.9768	13.026	13.3691	12.5231	12.6534	12.2715	12.1327	12.5341	12.2915	12.9327	13.0372	13.2239	13.4307	13.1235	13.1207	13.2416	13.5325	13.3599	13.7479	13.505	12.8377	12.8952	13.0324	12.689	12.9365	12.5517	12.8894	12.7317	12.4325	12.5546	12.8715	12.8853	13.5944	13.0997	12.9846	13.2821
IDI1	13.6607	13.2889	13.7396		12.8759	13.6116	13.9537	13.2203	13.8322	13.1148	13.7514	13.5856	12.3893	12.9744	13.2583	13.3649	13.3804	13.0228	13.1848	12.6942	13.5831	13.1174	13.5618	13.2383	13.5161	12.9799	12.9259	13.444	13.7733	13.2623	13.7699	13.2748	13.5322	12.5829	13.27	12.5684	13.9431	13.0182	13.4843	13.2115	13.2313	12.6843	13.011	12.6176	13.058	13.1358	13.23	12.6996	12.6314
IDI2					15.1036	15.9259	16.0928	14.5332	16.378	13.5694	15.9729	14.692	16.6401	15.1521	15.6724	16.0149	16.6293	14.7984	16.1949	13.9443	16.229	14.6808	16.6569	14.4399	16.9332	14.9781	15.9318	14.8669	16.3305	14.9184	17.0235	15.1172	16.4896	14.3028	16.8657	14.9135	16.1854	14.3017	15.6161	14.1364	15.0664	13.0675	15.698	13.2792	15.7866	14.0088	16.122	13.8654	16.1934
IFITM3			10.4348		9.92315	10.5138	11.068	10.3426			10.8027	10.9068	10.4271	9.60961	10.6836	10.111	11.001		10.5152	10.3894	10.1155	10.4888		10.3364	9.84086	10.6718	10.7173	11.1315	10.5112	10.4142	10.1542	9.74394	10.9046	10.7729	10.3855	10.1041	10.4932	10.6408	10.7998	10.3354	10.4501	10.6369	9.9982		10.7458	11.0338	10.5003	10.3481	10.2731
IGFBP7	11.2693	10.787	10.6603		10.044	11.0929	10.4742	10.1179	9.00126	10.1778	12.6362	11.1361	11.5595	10.896	11.8372	11.7149	10.1797	11.5587	10.3988	11.1333	10.1755	10.7624	10.3278	10.5299	11.1297	9.80983	10.1937	10.7465	11.2208	10.4636	10.9295	10.7086	10.2077	10.3908	10.6473	11.2011	10.8786	10.6685	10.4018	11.3911	10.781	10.3697	10.5196	10.1723	10.4041	11.0109	10.6344	11.2629
IGFN1	12.0118	13.6516	12.2992		12.7911			11.8128	11.6625			11.2106		10.8736	11.5726				10.6483	11.3327		11.6533		12.3863				12.0367		12.3792		12.4319	11.4702	12.4108		11.6001						10.9151		11.6683		11.4672	11.1507	12.8892
IGHA1	18.6896	16.4667	16.2492		16.5968	17.6958	17.6394	19.1895	16.5106	16.9901	21.75	17.8692	17.377	17.3306	17.8674	18.2025	16.1319	18.0184	17.0579	18.3814	16.5351	17.1178	16.8207	16.9423	16.1626	16.5102	16.3597	17.0205	16.0098	15.3435	15.6242	16.9518	17.7423	17.4958	17.2191	17.1268	17.3126	18.8791	20.2044	18.6505	15.8269	16.169	15.5862	15.433	17.0449	16.487	18.3721	19.5717	16.7897
IGHA2	12.5383							11.503			15.6369	10.2873		10.1883	10.3158	10.1253				11.7698		9.62132			9.20595				9.64227			10.2208	10.2314		10.5475	9.83092	9.99383	12.0326	13.825	10.466							11.7082	13.2449	10.3008
IGHG1	18.0956	17.7577	17.9757		17.5564	18.9196	18.9433	20.0079	18.1295	18.525	19.9074	19.1691	18.2829	18.0135	18.6841	19.0979	17.4447	18.027	18.1213	18.5645	18.3897	18.5196	18.4822	18.278	17.5891	18.1306	18.2333	18.6076	17.6475	17.0752	17.3133	17.3389	19.3101	19.1559	18.6892	18.797	18.26	19.3011	19.2838	19.0226	17.7309	17.6013	17.301	17.7248	18.9202	18.3791	18.906	18.8914	17.6531
IGHG2	15.5372	15.4037	15.8111	17.8596	15.4011	17.0813	17.0265	17.8536	14.9795	15.5093	17.1826	16.2606	15.3555	15.0654	15.7616	16.119	15.0449	15.6318	15.7104	16.0799	15.4846	15.7619	15.1248	15.6191	13.8632	15.1947	14.8282	15.1951	15.253	15.1459	14.6969	15.2771	15.704	15.7685	15.0453	15.6609	15.4841	17.114	16.5397	16.7915	15.0583	15.6913	15.1425	15.3989	15.5421	15.7267	15.7128	15.9881	15.2988
IGHG3		11.746	12.0588		11.5688	12.2391	11.8271	13.1189	11.875	11.2862	12.7335	12.5188	11.2828	11.6799	11.898	12.3624	10.5508	12.3898	10.5597		11.5855	11.6788	11.723	11.8843	9.91875		10.9805		11.213	10.7351		10.7644	12.2568	12.2433	11.243	12.3028	11.1012	12.266	12.547	12.9881	10.8216	11.2235	10.8558	10.6887	11.1682	11.388	11.7653	12.0547	11.5431
IGHG4			11.0427		10.8025	12.1809	11.1942	13.6179	10.1973	11.25	11			10.092	8.66365	12.2066	10.1991	10.4138	9.81414	10.243		11.6006		10.7221			10.2968	11.129	11.2522		11.4567	11.8787	11.6988	12.1156	10.0278	11.3437	10.6777		9.80673	11.5227	11.4368			12.6694		12.0085		11.5466	10.9853
IGHM	12.7822	12.5285	12.372		12.0849	14.0673	13.8166	14.5495	13.0261	13.4004	15.5748	14.0762	13.2599	13.2781	14.0195	14.2617	12.5239	13.023	13.3438	13.4341	12.5815	12.9547	13.0279	12.9518	11.3532	12.1616	11.6964	12.4293	12.1703	11.8549	11.9262	12.4376	13.5779	13.4624	12.6802	13.3916	13.1569	14.262	13.7687	14.2881	12.485	12.6611	12.1537	12.4137	12.5832	12.362	12.7478	13.5413	12.0513
IGHV1-18	12.6485										12.6873						10.1849									11.4828		11.6813	11.0511				11.3118						11.6979					11.078			10.7516		11.8408
IGHV2-26		9.78383					10.6953	11.7457			11.725	8.50044	8.3449			10.4744								9.73666	10.4162	10.2783				9.73952								10.8283	9.84199				10.3119	10.0399
IGHV3-72	10.0983		9.85999			11.0866	11.0767	11.3203		9.95965	12.9807	10.0785			10.8439	11.0942			9.63048							10.1388	9.65128	8.73109	10.1397				10.568	10.2841	9.36498	10.214	10.1285	10.4321	10.1069	10.4353	10.4457	9.85299	8.97135		9.33649	10.475	10.6496	10.6112	9.51462
IGHV4-61			9.95311			11.0051	10.8624	11.6752			12.7829	11.1709				11.3794				10.7847			10.4255	10.5758				11.0911		10.4224					8.87937			11.6202	11.4117	10.823						11.1489	10.928		10.4711
IGJ	14.1755	11.8349	10.5687		11.5586	11.5357	10.7115	13.831		10.9594	17.6741	12.5665	9.60444	11.4677	12.0737	11.7855	10.3177	13.8695	11.6477	13.7667	11.6253	12.4086	11.1475	11.7621	10.4997	11.498		10.6048		10.3997		12.0802	10.2944	11.1963	11.2012	10.8447	11.9426	14.3281	15.4799	13.7857	10.1528	11.9292		10.5275	11.4176	10.9916	13.5764	15.1784	11.1651
IGKC	17.7455	17.5248	17.7655	22.8975	18.1809	18.5851	18.5787	19.7136	17.3417	17.5863	20.296	18.3355	17.3599	16.7161	17.7217	17.9067	16.9433	17.4303	17.7754	18.0451	17.1622	17.7288	17.6442	17.4992	16.8717	17.3953	17.4626	17.9146	17.2475	16.2618	16.8146	16.7817	18.2209	17.8588	17.5453	17.679	17.4195	19.0211	19.0217	18.4736	17.0214	17.1416	16.5563	16.9466	17.7162	16.997	17.8731	18.4762	17.0271
IGKV1-27	12.2816	12.2369				12.6581	12.7161	13.3505	11.9723	11.9986	14.6662	12.4788	11.9475	12.5219	11.8462	12.6034	12.1642	12.7827	12.3638	12.9099	12.3965	12.0882	12.2541	12.0783	12.2008	12.0517	12.2808	12.5587	12.1327		11.961	11.7412	12.885	12.3857	12.3396	12.5007	12.9449	13.1192	13.801	13.2347		11.556	11.9082	11.7045	12.9841	12.1954	13.082	13.0702	12.1961
IGKV2D-28	12.8562	12.7713	12.3518			12.243	12.9616	14.1141	11.7167	11.6418	14.7281	12.4313		11.3291	11.5256	12.0463			11.7314		12.8066	11.8176	12.3707				11.1521	11.9427	11.8666	11.4787	10.9903		12.2513	11.7924	11.4811	11.3828	12.1461	13.8278	13.4338	11.9711		11.4694	10.9298	11.1526	12.6586	12.0487	13.0155	13.1118
IGKV3-7	14.2113	12.6567	10.8937			12.9554	12.9131	15.1567		14.2952	14.5243	13.7952		13.8126	12.5326	12.8423		15.1822		14.2709	12.6528	14.0709	12.3762	12.9907		12.2344		13.943		11.1333		12.5037		14.0691	11.2423	12.3123	11.6391	13.1796	12.7474	14.1057		12.6659		11.8341		13.5804	11.5255	14.5264
IGKV3D-11	13.8365	13.6733	13.0855			15.2685	15.0263	15.7425	13.9684	14.4341	17.0012	14.6589	14.0015	14.0207	14.468	14.3729	13.8949	14.2448	14.5707	14.8833	14.6132	14.2063	14.2643	13.7426	13.2727	13.1025	13.8679	14.29	13.7816	12.1985	12.9119	13.3019	14.6795	14.3694	14.316	14.0899	14.4415	14.0986	15.8196	14.2324	13.9445	12.8062	13.6573	12.3637	14.1116	14.3423	14.8495	14.8164	13.0646
IGKV3D-15	11.3482					11.3574	11.4326	11.8194			12.1452	10.6733		10.2024	10.1287			10.8394		11.1989	10.2549	10.0545					11.0608	11.3074					11.1549			9.99808			11.435		9.87839							10.6713
IGKV4-1	11.8738					11.7431	11.4587	12.1348	11.089		14.619	11.5524	10.946		10.7831	11.1348	10.6363	10.8702	11.5047	11.2161	11.4009	10.7004	10.3937		9.65544	8.99863	10.5217	10.4796				9.16986	11.3837	10.1395	10.7865	10.8781	10.5729	11.0479	12.4751	11.5622	10.3165	10.1065	9.91147	9.80141	10.7913	10.5754	11.9444	11.2717	10.6668
IL18	12.8597	11.9127	12.0212			12.5231	13.0532	13.911	11.01	12.573	13.0646	12.2354		11.3426	12.2032	12.2776	11.3121	12.3816	13.2311	14.0997	12.3042	12.4125	11.6073	12.462	11.0111	13.0628	10.7095	12.3733	11.1075	11.3269	11.631	12.3124	11.7826	12.2378	12.0073	12.2709	11.6742	12.326	12.8776	13.0613	11.3861		11.0493		10.4671	11.3114	11.5501	12.7028	10.746
ILF3	12.0991	11.8702	11.1602		12.1552	12.344		13.8055	11.6684	12.0177	12.7766	12.0729	11.9633	12.0079	11.9138	12.1319		12.0146	11.8354	12.4795		12.0264	12.3638	11.478	11.9629	12.3184	11.5487	12.35	12.2325	12.2854	11.8071	11.5749	11.584	12.4056		11.8693	12.688	12.3196	12.4044	12.4472	12.3256	12.3401	12.1381	11.7713	11.6865	12.3763	12.0161	12.8539
ILK	12.5474	12.7721	12.8494		12.796	12.2315	12.7371	12.1629	12.4413	12.3514	13.0489	12.6779	12.8732	12.796	12.8387	12.8526	12.3625	12.4981	12.2738	12.2194	12.3306	12.3707	12.2837	12.5601	12.931	12.9655	12.8002	12.9113	12.7583	12.5198	12.8472	12.7302	12.5467	12.7354	12.745	12.7179	13.0784	12.742	12.5667	12.9425	13.2398	12.9528	12.6266	12.7926	12.9459	12.7608	12.8412	13.2176	12.6808
ILKAP	10.022					9.82573	10.7839				10.4964	10.5302	10.695	10.8265			10.219		9.83287	10.288		10.7955	10.0278	10.3697	9.31724	10.7061	10.3279	10.8192	10.0915			10.4177	10.855	10.4425	9.5277			10.655	9.92899	10.3696	9.95748	10.8525	10.6975	10.7104	10.1785	10.6615		10.5734
ILVBL	10.5729		9.58405		12.1706	10.6937	10.9154	11.1553	10.9801	9.75697	11.214	10.8882	9.82287	10.671	11.0243	10.3461	10.7671	10.4543	11.5496	11.0119	10.8208	10.2098	10.6091	11.075	10.63	10.5438	11.3495	10.6412	10.8537	10.0682	10.7893	10.8244	11.3557	11.4146	10.2939	10.5606	10.6139		11.2373	10.817	10.9381	10.5079	11.1463	11.9318	10.1385	10.5576	10.4734	11.4184	10.7177
IMMT	16.0755	16.2567	16.5419	23.4043	16.3714	15.8193	15.9524	15.2054	16.3266	15.6274	16.0818	15.9663	16.632	16.1756	16.4524	16.2784	16.1874	15.7393	15.5294	15.1602	16.0557	15.859	16.2634	16.0452	16.5347	16.059	16.0605	15.7105	16.611	16.4548	16.4145	16.2171	16.4217	16.0273	16.5569	16.0705	16.5458	16.2896	16.301	16.068	16.2259	16.0116	16.3235	16.2679	16.2453	16.0332	16.12	16.1083	16.5524
IMPA1	14.2073	14.1836	13.9677		13.7286	14.0849	14.2939	13.8596	14.3587	13.9079	14.2956	13.9276	13.8862	14.3918	13.8953	14.1097	13.9849	14.1431	13.9451	13.9115	14.3094	13.9089	14.3877	14.1361	14.3576	14.1549	13.7123	13.5959	14.0758	13.8574	14.363	14.2033	14.4086	14.0456	14.4363	14.0791	14.1919	13.8078	14.005	14.0579	13.9282	13.7695	14.1026	13.6511	13.9828	13.8337	13.944	14.3337	14.2103
IMPA2	13.0898	12.7216	13.227		11.7393	13.5795	13.137	13.6395	13.1546	13.784	13.7441	13.6266	13.1595	13.9676	13.4844	13.3404	13.1149	13.4161	12.76	13.8844	12.991	13.0899	12.931	13.3458	13.0944	13.3383	12.8766	13.0766	13.1326	13.059	12.9852	13.0248	12.9945	13.3987	13.0459	13.4813	13.7002	13.5594	13.1768	13.6211	13.4174	13.6818	13.2758	13.4234	12.4901	12.9843	13.3758	13.9131	12.6908
IMPDH2	12.9288	13.1475	12.9079		12.5564	13.0476	13.0444	13.3257	12.9079	13.1351	13.4383	13.1988	12.8043	13.2551	12.7869	12.8936	12.5766	12.9659	12.7883	13.3627	12.9193	13.1416	12.7823	13.346	12.9409	13.2786	13.2379	13.1249	12.8426	13.1088	12.8692	13.3033	12.6198	13.1517	13.0134	13.2193	13.1374	13.0288	12.8147	13.212	12.8402	12.9641	12.8834	13.1202	13.3666	13.4847	13.1559	13.661	12.9318
INADL			10.3682				10.4726	11.5981			10.3193			10.6146			9.79637		12.1847	12.4649	9.54024				9.66923		12.3987	10.3249			10.2008				10.1029		10.5637	10.564	10.586	10.8643			9.89918
INPP1	11.0425	11.528	11.4485		11.4293	11.3098	10.8752	12.5156	11.1207	11.3272	11.0618	11.1675	10.6281	11.8426	11.5689	11.3126	9.41593	11.5359	10.2385	11.489	10.6349	11.2168	10.6973	11.4401	10.7407	11.8323	10.9732	11.7833	9.95417	11.4708	10.9493	11.5727	10.1233	11.5157	10.981	11.0012	10.8864	11.7401	10.757	11.7149	10.1767	11.6272	9.61012	11.3855	11.2537	11.5819	11.1957	12.1023	11.1554
IPO4	10.4573		11.5449						11.3762	11.7831	11.1203				10.8888	10.6103		11.0101		11.7511	10.5019		10.5056					10.4125							11.3985	11.4223							11.3277			10.8224
IPO5	13.6897	13.8541	13.6039		14.1849	13.4396	13.7865	13.4764	13.4305	13.5898	13.6219	13.4719	13.3869	13.7906	13.7616	13.7515	13.4466	13.6741	13.9766	13.8486	13.5554	13.6414	13.6004	13.8109	13.5657	13.7135	13.5328	13.6803	13.4909	13.6121	13.7989	13.7692	13.3729	13.8302	13.4855	13.7837	13.6368	13.5064	13.3688	13.8754	13.3951	13.7602	13.6223	13.649	13.4225	13.6938	13.3831	13.4375	13.5309
IPO7	11.843	12.0043	11.8296		12.2176	12.2486	12.0319	12.1442	11.5848	12.2186	11.2791	12.0545	11.5335	11.7572	11.6984	11.5289	11.7295	11.6927	12.2116	12.1027	11.9702	11.8893	12.1603	12.2338	11.8523	12.1576	11.8553	12.3389	12.0352	11.8812	12.104	12.5763	11.5466	12.0286	11.9431	12.3231	12.0166	12.1137	11.2706	12.3496	10.7991	11.3573	11.4257	11.742	11.342	11.3124	11.7117	11.8132	11.4771
IQGAP1	13.4295	12.6273	13.1649		12.6691	12.1609	12.8594	14.2756	12.2909	12.3717	15.0569	12.7381	11.986	12.1475	12.3661	12.5902	12.8362	12.6354	13.5569	13.7167	12.9992	11.9168	12.7526	12.4811	12.7316	13.3277	12.6898	12.4368	12.8176	12.2951	12.3479	12.5218	12.4359	12.1166	13.0578	12.273	12.8964	13.4545	14.6801	12.6637	12.5635	12.5555	12.5446	11.8923	12.9838	12.9483	13.1865	13.7918	12.3687
IRGQ	10.6521					7.74209			10.4869		10.0201		8.93388	10.3259	8.94447	9.75771	9.19471		9.17336				9.591		9.72418		9.26855	9.14831	10.312		9.57077		10.0365	9.6367	9.9067		9.51542		9.73741					8.516					9.46224
ISCA2	11.7247	10.9104	11.0367		11.6618	10.917	11.1598		11.267	10.911	11.3149	10.9636	11.3568	11.7976	11.1955	11.415	11.7453	11.4017	11.5916	10.5622	11.4306	11.3653	10.7883	10.7719	10.8385	11.8534	10.8024	10.9904	11.4513	11.5631	11.1888	11.7294	10.0844		10.8635		11.5648		10.4224		9.86224	11.0257	11.1085		11.0692	10.7315	11.6319	10.7433	11.248
ISOC1	12.625	11.5605	12.1958		12.485	12.7404	12.801	12.6693	13.0042	12.3936	13.1391	12.2747	12.8772	12.3919	12.7592	12.6524	12.7318	12.1701	12.5175	12.4799	13.0162	12.3645	12.907	12.7604	12.921	12.5283	12.6194	12.3502	13.431	12.4796	12.863	12.7106	13.078	12.696	13.0017	12.7731	13.3783	12.5967	12.7182	12.0201	13.1005	12.1732	12.8899	12.3499	13.0546	12.8642	12.881	12.6194	12.6769
ISOC2	13.0452	13.1099	12.6807		13.6007	12.0753	12.755	11.8147	12.5461	12.0387	12.5309	12.4939	12.4806	13.241	12.8705	12.9227	12.6309	12.5766	11.4866	11.9728	12.4692	12.528	12.4727	12.8086	12.7454	12.7955	11.9643	12.6839	12.2294	12.6325	12.6544	12.857	12.6597	12.4809	12.4358	12.7913	12.6555	12.6555	12.5468	12.2068	12.5162	12.4607	12.3184	12.9463	13.0738	13.2018	12.8876	12.7105	12.2855
IST1		10.741	9.21529						9.91499			9.87382	9.59908	10.6103		9.90574		9.76007	9.37937	9.9965		9.86864	10.2304	9.29872	9.50434			10.0503	9.0033	9.82175		9.16023	9.81687		9.61369				9.74903	9.01155		9.94162		9.75793	8.89515		9.79029	9.46605	9.51369
ITGA1	10.3634	10.48	10.7368		10.0594	10.8037	9.44062	9.58866	10.0874	9.48978	9.74088	9.92379	10.4934	10.3865	10.4428	10.4849	10.8967	9.95222	10.7203		11.0928		10.477	10.3492	10.4262	9.8017	10.0882	9.9296	10.9926	10.2381	10.7839	10.1313	10.662	10.0478	10.5697	10.387	11.2142	10.1428	9.59761	10.1995	10.2396	8.89914	10.1295	9.62069	11.0039	9.77143	10.3061	10.6928	10.7743
ITGA6	10.5385	10.8572	10.4774		10.5801	10.6226	10.4046	9.93242	10.3217	9.73151	10.8477	10.2183	11.1707	10.731	10.8551	10.7464	10.013		10.21	9.14306	10.3361	10.1763	11.0071	10.1623	11.0398	9.65936	10.858	10.7009	10.5237	9.9584	10.2398	10.572	10.2566	10.2773	10.9369	9.63857	10.3921	10.5808	10.2953	10.5658	10.1406	10.221	10.5011	10.5475	10.4189	10.4372		10.3514	10.5631
ITGA7	11.6364	11.4644	11.4315		11.9289	11.0974	11.9747	11.0263	10.5208	11.7936	10.5082	11.5272	11.9974	11.9731	11.7936	11.6484	11.709	11.1695	11.7294	11.7468	11.5016	10.9657	11.3008	11.3749	12.0053	11.9803	12.2991	11.5901	11.6215	11.6245	11.8452	11.6774	11.4742	11.5404	10.9878	11.5084	11.7707	11.6132	11.5881	11.9197	11.848	11.8182	11.9346	12.0333	11.494	11.3278	11.46	11.3042	11.3733
ITGB1	14.1171	14.1475	14.3606		14.209	14.3902	14.39	13.8764	13.9988	13.9489	13.9057	14.2716	14.4821	14.21	14.3623	14.3956	14.214	13.9593	14.4124	14.0242	14.3292	13.9301	14.4084	14.1062	14.3576	14.19	14.2434	14.3315	14.3196	14.2202	14.0776	14.0157	14.2146	14.0173	14.1958	14.0077	14.3039	14.1613	14.1096	14.1269	14.3019	14.3262	14.1683	14.101	14.4195	14.3756	14.2266	14.2711	14.1254
ITGB1BP2	12.6324	12.5616	12.5546		12.8656	12.641	12.907	12.3106	12.9567	12.11	12.1865	12.4111	12.3069	12.1572	12.5547	12.4218	12.8744	13.003	12.3268	11.6414	12.3073	12.0261	12.7209	12.71	13.082	12.6879	12.3134	12.7652	12.6097	12.1579	12.7304	12.698	12.7333	12.7463	12.8968	12.4181	12.6262	12.265	12.435	12.6754	12.3977	12.1929	12.4565	12.4838	12.3242	12.371	12.179	12.3354	12.57
ITIH1	11.2715		12.2093			13.0864	12.6729	13.1468	11.5504	12.3352	12.9548	13.0171	11.3097	11.4081	12.1358	12.4759		10.8615	12.3146	11.9911	12.2318	12.4762	12.4826	12.102	11.392		10.9611	11.4853		10.4415	11.7809	11.4834	12.0854	11.778	11.6798	11.4718	12.3296	12.017	12.2618	12.4893		11.9958		10.9384	11.9685	11.4302	11.73	11.9306
ITIH2	12.9109	12.1102	13.3517		12.9488	13.7456	13.8324	14.1356	13.4405	12.6315	14.3405	13.6858	13.0889	12.3849	13.5787	13.9235	12.3	12.2349	12.7443	12.4049	13.4749	13.2613	13.6855	13.3891	11.9876	11.378	11.7816		12.5272	11.9471	12.5512	12.2195	13.4756	13.16	13.0232	12.9074	13.6946	13.5741	13.4535	13.7801	12.9054	12.5537	12.5184	12.5493	12.9109	12.5319	13.1791	12.6131	12.1577
ITIH4	11.7483	11.815	12.1198		12.163	12.5704	12.8342	13.1529	11.8708	12.0193	13.0599	13.156	12.3848	11.6976	12.7983	12.9605	11.3682	12.6946	11.6503	11.6594	12.3683	12.8446	11.9317	12.2091	11.1215	11.1631	10.99	12.1891	12.0143	11.1279	11.2001	11.2077	12.7624	12.4936	11.7888	12.5318	12.0844	13.0353	12.6986	12.7211	11.9786	12.1731	11.4927	11.8014	11.8187	11.959	12.1686	12.358	11.7003
ITPA	12.0388	11.6276	11.9529		11.1352	11.6495	12.4986	12.5516	12.0957	11.5519	12.449	12.1706	11.5309	10.9557	11.878	11.6753	11.8299	11.7693	12.0812	12.3367	12.1384	11.9595	10.8549	10.8022	11.5477		11.9188	11.1594	11.2251	10.4566	11.0729	11.1871	11.2754	11.5374	10.91	11.7387	10.5976		11.043	10.7716
IVD	14.0058	14.2008	14.1501		14.2009	14.2577	14.6898	13.9983	13.6243	12.9086	13.2194	13.3259	13.1242	13.3384	13.2973	13.3372	13.7553	13.7799	13.5084	13.4168	13.8229	13.3281	14.1148	13.7729	14.47	14.2701	14.5704	14.4255	13.8442	13.5994	13.7371	13.4358	14.2	13.8637	14.0741	13.3987	14.0803	13.3062	13.916	13.6583	14.4256	14.2064	14.1676	13.8301	14.3323	14.1756	13.8381	13.4046	13.6684
JPH1	12.0167	13.2628	13.4343		12.856	12.8547	12.8549	12.8761	12.3402	13.092	12.3132	13.1008	12.6464	12.9017	13.1425	12.9119	12.4207	12.814	12.3243	12.8578	12.0047	13.6076	11.9514	13.0755	12.5607	13.6323	12.9697	13.291	12.9601	13.4683	12.6935	13.1786	12.6643	13.4249	12.4372	13.3441	12.5809	13.2077	12.5262	13.574	13.39	14.211	13.1458	13.8585	12.532	13.3944	12.5386	13.2714	12.1737
JPH2	12.5923	13.0656	12.7703		12.4935	12.2075	12.0676	11.4912	12.6013	12.326	12.2084	11.7312	12.6223	12.2555	12.4151	12.4721	12.7908	12.3539	12.5588	12.0325	11.9252	12.6093	12.2063	12.1141	12.6731	13.0238	12.4284	12.534	12.3778	12.3057	12.0676	11.4737	11.8277	12.6268	12.0865	12.3947	12.6749	12.5132	12.2678	12.747	12.6906	13.2704	12.6301	13.1299	12.5641	12.4049	12.4544	12.6896	12.4595
JSRP1	12.1411	12.788	12.786		12.4907	12.6732	12.4968	12.53	11.3543	12.51	11.6833	12.0994	11.8416	12.2492	12.4883	12.4449	12.5043	12.1362	12.8199	12.7453	11.2907	12.9754	11.982	12.3084	12.3524	12.7984	12.3267	13.6754	11.9976	12.7515	12.1195	12.867	12.2407	12.7999	11.9827	12.5994	12.373	12.964	12.3426	13.2883	12.8908	13.1964	12.2628	12.1645	11.4256	12.2437	12.7674	13.1608	12.4334
JUP	13.5825	13.682	14.4886		13.4971	13.023	13.8243	15.3729	13.5519	13.4857	15.8822	14.3799	10.9614	13.4351	12.3642	12.1493	13.1572	16.0294	14.1061	16.4433	13.0265	12.7662	12.4679	11.6288	12.1891	12.3568	12.6839	13.1234	13.1177	13.8137	12.4048	12.8247	12.667	12.9154	13.2051	12.7947	12.5542	14.1867	13.1268	12.9271	11.2682	12.1231	10.6829	13.3489	11.7449	13.8185	12.8051	14.3873
KARS	12.8046	13.1238	13.0329		12.7028	12.973	12.9171	12.9915	13.1853	12.8635	13.1691	13.1017	12.9595	12.9237	13.0777	13.0476	12.3543	12.7382	12.6298	12.898	13.3056	12.9559	13.0363	12.9694	13.0003	13.4167	12.9896	13.1048	12.7852	13.0984	13.0992	13.0154	13.0859	12.9668	12.923	13.0223	13.1172	12.9531	13.1113	12.928	12.8912	12.8533	13.2109	12.8852	13.2395	13.1272	12.9769	13.0062	12.7933
KCNJ11	11.2309	10.7011	11.2027		10.4786	10.3722	9.73978	10.4923	10.7909	11.1407	9.9513	10.1258	10.8072	11.0419	10.4919	10.0567	10.6309	10.7627	10.2901		9.99411	10.6944	10.3984	10.4821	10.1373	10.036	10.9898			10.7927	9.89292	9.94462	10.5027		10.0058	9.84149		10.0563	9.32903	10.2486		10.8565		11.2011	10.3622	10.3445		10.5345	10.5147
KCTD12	12.1931		12.4192		12.1957	12.2112	12.6126	12.6971	11.6762	12.5038	12.4182	12.3131	12.6686	12.4673	11.9598	12.5886	11.7253	11.8833	12.0622	12.5461	12.2934		12.6774	12.1102	12.2551	12.2231	12.6979	12.9181	12.1541	11.9253	11.8786	11.9926	11.8895	12.1525	12.4292	11.6118	11.9687	12.5286	11.7658	12.5708	12.1444	12.1131	11.8456		12.4304	12.3656	12.755	12.4303	12.0483
KHDRBS1	11.7363	11.779	11.9501		11.6933	11.9856	11.8855	13.4647	11.1213	11.2826	13.3127	11.7855	11.6206	11.7319	11.8426	12.0179	11.587	11.9552	11.7595	11.7099	11.5245	10.5193	11.0139	11.043	11.4078	11.8553	11.7579	11.8881	11.2023	12.2188	11.2036	11.5312	11.4125	11.7458	10.5604	11.6228	11.9057	12.2915	12.6399	11.525	11.8391	12.2005	11.902	12.5329	11.0972	11.626	12.5589	12.4364	10.919
KHSRP	10.4203							11.0799																				11.3783														10.3789		10.8945		9.9205
KIAA1671			10.448				11.1437	10.542	10.4616			10.2089							11.0259	9.65607			9.95451	9.34009	10.0434		11.8152		9.46636		10.7163	8.90218	10.4241	10.5281		10.4292				10.5259	10.8088		10.2612	10.5498		11.1589	10.8327	9.41104	10.7204
KIF5B	13.3701	13.0311	13.695		13.1812	13.3548	13.7023	14.6713	13.1868	13.032	14.1706	13.1504	13.528	13.0271	13.2205	13.2182	13.2495	12.9672	13.2965	13.6924	12.9626	13.1158	13.0747	13.2273	13.182	13.46	13.0181	13.075	13.0431	13.1291	13.3694	13.0543	13.0896	13.5429	13.0373	13.4363	13.2788	12.9823	13.7859	13.3679	13.4545	13.3006	13.275	13.5464	13.1803	13.2815	13.499	13.644	13.2712
KLC1		10.6991	11.0026		10.8399		10.3541	10.5807	10.4809	10.3525	10.8518	10.8669	10.6069	10.584	11.0061	10.5248	9.93317	10.6738	10.5788	10.6565	10.5601		10.3107	10.6717	10.2496	10.6408	10.7768	11.1377	10.387	10.6575	10.2252	10.0993		10.6739	10.4638	10.7479	10.7635	10.2706	10.569	10.7298	10.7239		10.0049	10.6116		10.355	10.9599	10.2766	10.5846
KLHL31	12.7574	12.6806	12.0453		10.5946	12.1358	12.5493	12.5136	13.1527	12.7265	13.0216	12.3583	12.5204	12.6952	12.8675	12.958	12.4975	12.4182	11.8678	11.4952	12.2897	12.2414	13.1883	12.8249	12.2978	12.4927	12.2692	12.2524	13.2711	11.9173	12.8171	12.6702	13.2635	12.8704	12.76	12.3092	12.7135	12.3786	12.5973	12.8854	13.052	12.474	13.81	12.8885	12.3095	12.9684	12.6256	12.1603	12.5796
KLHL40	15.814	15.3494	16.1759		16.3078	15.2513	16.6064	16.2203	15.8826	15.6333	15.9479	16.393	15.3797	15.2994	16.0988	16.0174	16.2733	16.0322	16.8347	16.2271	16.3432	15.3658	16.1689	16.5929	15.8278	15.3719	15.8546	16.5406	16.1931	15.9104	16.4558	16.3901	15.7544	16.0262	16.065	16.3796	15.7724	15.1023	15.715	16.6543	16.2151	15.4514	16.596	15.8938	15.3401	16.0723	16.2541	16.3814	15.4603
KLHL41	17.6661	17.4198	17.3673	17.9984	16.699	17.3505	18.2229	17.911	17.9249	18.1228	17.9821	18.2122	17.3501	17.7595	17.8838	17.9165	18.1791	18.0413	18.4881	18.1695	18.2487	17.4924	18.0667	18.2676	17.7111	17.6068	17.8739	18.1935	17.9766	17.7061	18.2491	18.2605	17.7567	17.9532	17.9607	18.1626	17.5532	17.0659	17.6046	18.1711	18.0283	17.3767	18.3458	17.5467	17.7063	18.2088	17.8631	18.0429	17.5372
KNG1	13.5422	13.778	13.5593	16.4578	12.9344	14.3654	14.2799	14.8179	13.7594	14.2398	14.8584	14.8282	14.0034	13.8775	14.27	14.5639	13.2174	14.0014	13.9615	14.0515	14.0711	14.4712	14.3337	14.4841	13.2328	13.4175	13.6437	14.3908	13.5019	12.9937	13.1878	13.3145	14.1876	14.3215	13.9649	14.2618	13.9563	14.3068	14.1012	14.4718	13.6372	13.6742	13.3021	13.4909	14.007	13.8006	14.5064	14.1521	13.418
KPNA1	11.1301	12.7596	12.6834		13.4389	11.8055	12.3476	12.7726	11.8008	12.4667	11.9846	12.8031	12.1746	12.3716	12.5155	12.6321	11.9464	12.2073	12.5459	12.3029	11.7969	12.04	11.8848	12.6586	12.3201	12.8612	12.1845	12.689	11.7449	12.9949	12.777	12.8861	12.5528	12.872	12.3278	12.7443	12.435	12.319	12.0682	12.894	12.5101	12.9808	12.6808	12.6352	11.826	12.6833	11.7739	12.1493	11.9934
KPNA3	12.9372	13.548	13.8214		13.9688	13.269	13.7517	13.8414	12.9411	13.4266	13.54	13.7403	13.2295	13.5584	13.5748	13.56	13.248	13.1359	13.5319	14.1018	12.9873	13.1289	13.2755	13.6828	13.3177	13.6026	13.5177	13.2936	13.4149	13.3135	13.6669	13.7603	13.4673	13.983	13.7187	14.0527	13.4819	13.3315	13.1616	13.7997	13.7719	13.8761	13.7791	14.0792	13.2287	13.5694	13.4383	13.6765	13.3096
KPNA4	14.6065	14.3969	14.6501		14.7069	14.2652	14.5237	14.4312	14.1589	13.9394	14.6193	14.2463	14.0904	14.1799	14.1881	14.405	14.0817	14.3079	14.6347	14.5436	14.2866	14.1101	14.4109	14.3622	13.9763	14.1057	14.3039	14.2879	14.1797	13.8151	14.4649	14.2139	14.3486	14.3214	14.3999	14.5732	14.4192	13.9451	13.9223	14.3388	14.0701	14.2535	14.4322	14.4502	13.9769	13.5531	14.1663	14.1078	14.0343
KPNB1	13.666	13.961	14.11		14.3471	13.8915	14.2604	14.6451	13.692	14.1654	14.3649	14.2231	13.8012	14.3009	14.1548	14.2847	13.9181	13.9921	13.9982	14.804	13.9273	14.1478	13.86	14.1731	14.0049	14.3703	14.3999	14.3401	13.7717	14.0352	13.9762	14.1636	13.8168	14.4219	14.0602	14.3646	13.9796	14.0392	14.1826	14.3477	14.4024	14.2633	14.082	14.3375	13.7746	14.4302	14.1641	14.4492	13.9886
KRT1	21.6751	20.7649	20.6074	20.5087	19.7453	20.0865	20.0453	21.5021	20.2771	21.0162	22.3804	21.1494	18.1962	20.7445	19.0165	19.1163	20.648	22.7209	21.4095	23.1582	21.4367	20.1638	20.1239	19.0668	18.4984	19.9079	20.6338	20.9898	20.9124	20.4192	19.0708	19.2874	19.9991	20.2723	20.3587	19.6335	20.6351	21.1624	20.6171	19.8314	19.2428	20.1562	20.0634	20.491	20.567	20.9329	21.2861	22.7746	19.2096
KRT10	18.2417	17.3539	16.2317	20.505	16.4146	16.8318	16.2134	18.1025	15.9144	17.2869	19.0231	16.8825	14.0529	16.7389	15.7379	16.1149	16.3539	19.9109	17.7228	20.0738	17.1182	16.6211	17.0763	15.7608	14.3023	17.3432	16.9614	16.8871	16.6906	17.2184	15.265	15.9391	16.0044	16.0216	16.8172	16.0165	17.6256	17.842	17.6661	16.0028	15.9908	17.2889	16.637	17.0349	16.9844	17.0427	18.5648	20.0507	15.8119
KRT14	18.7155	17.6598	17.2901	19.8934	16.1515	16.7959	18.4643	19.6001	17.8309	18.0591	20.2837	18.568	14.3327	17.1875	15.8395	15.5645	17.9055	20.1794	18.1681	20.8802	17.8225	16.5116	16.5455	16.4211	15.1974	18.6021	17.1223	17.8577	16.9916	17.9703	15.4623	16.73	16.0377	18.6497	17.3864	16.2298	17.8501	18.5582	19.2862	17.501	16.0237	17.5515	16.8302	17.799	17.8066	18.9313	17.8595	19.12	15.8637
KRT16	15.4133	14.6809	14.5176		13.7028	14.292	15.9105	17.1977	15.1133	15.036	17.2811	16.0243	10.0375	14.0584	12.2767	11.8395	15.5079	17.8379	15.1836	18.5132	14.2966	13.0145	13.1499	13.7821	11.5004	16.1931	13.8246	14.9506	13.7275	15.7085	12.2955	14.2267	12.5638	16.5072	14.409	12.912	15.0613	15.7925	16.6667	15.3885	12.8564	15.2522	13.9115	15.6361	14.5466	16.4314	14.3258	14.8987	13.1582
KRT17	17.053	16.1113	15.7251	20.1304	14.9802	15.0494	18.6942	18.5949	15.8699	16.0508	19.677	17.3446	14.2199	15.1186	13.5169	13.7204	16.3952	18.7523	16.5307	19.8376	16.2667	15.5562	14.8125	14.2738	13.8197	18.015	15.2577	15.8561	15.0966	16.167	13.8336	15.0307	14.307	17.0346	15.4014	14.2251	16.503	17.6037	17.9733	15.1087	13.5097	16.2047	14.4053	15.9011	15.5349	16.9311	15.7181	15.9854	13.7162
KRT2	18.7247	17.8949	17.1475	20.6261	16.619	17.5567	17.3606	18.0563	17.1999	18.1354	19.0943	17.6197	14.4889	17.5028	16.4325	16.6663	17.4681	20.5694	18.0406	20.9698	17.8003	17.0768	17.7266	16.5472	15.2452	16.2947	17.6725	17.8836	17.1548	17.8338	15.971	16.8614	16.8994	16.7301	17.7582	16.6425	18.0169	17.4999	17.3373	16.8616	17.2148	17.5428	17.1318	17.855	17.7277	17.942	19.6792	21.5173	16.8724
KRT5	17.9966	16.1567	15.9752	18.5022	14.9731	14.8327	16.3876	17.7996	15.9975	16.5952	19.5299	17.1855	13.2359	16.3014	14.9487	14.6899	16.4635	18.7592	17.1951	19.8929	17.183	15.7844	15.6352	14.5714	14.1892	16.3396	15.9861	16.4987	15.7996	16.2499	14.3762	15.0563	15.4276	16.3773	16.0281	15.1413	16.3295	16.5098	16.9178	15.6955	14.9477	16.2683	15.495	16.1346	16.3348	17.171	17.1553	18.6837	14.6481
KRT6A	17.9245	16.3813	17.3053	20.1244	14.6241	16.5269	19.1489	19.7217	17.0241	16.9575	20.1936	17.8049	14.2749	15.1568	14.6534	13.8928	17.3081	18.9719	17.6076	19.3411	16.1215	15.0399	15.2979	13.7675	13.8068	16.8185	16.0199	15.8724	15.7083	17.0412	14.4945	15.771	15.26	16.3334	16.1711	14.5887	16.9908	17.1295	18.5127	17.0843	14.6751	16.2329	16.0515	16.8905	16.0694	17.2582	16.3147	16.1106	14.9927
KRT6B	17.5864	16.1003	16.0256		13.7937	15.9645	17.7064	19.1775	15.3046	16.7809	19.5358	17.978	12.1729	16.0042	14.9876	14.0332	16.9118	19.423	17.0648	20.1901	15.8624	15.6406	14.7421	14.4741	13.9124	16.5751	15.2553	16.8137	15.3083	17.4475	13.5303	15.623	14.508	17.1698	16.1746	14.6875	16.6314	16.9462	17.285	17.1128	14.2682	16.7305	15.4936	17.0176	16.1699	17.8538	16.7304	17.0897	14.3042
KRT6C							11.3417				12.5984	10.5315							10.4119	11.7755								10.0737						11.35					11.3253
KRT9	21.2708	20.1098	20.1804	21.0552	19.0854	19.2963	19.4234	20.1795	19.9172	20.4393	21.7953	20.9021	17.6681	20.2576	18.1083	18.335	20.1099	21.7696	20.6724	22.4067	21.1149	19.5634	19.4059	18.7346	18.2291	19.1325	19.8007	20.0848	20.1847	19.7216	18.5812	19.0354	19.4617	19.9473	19.7314	19.3966	19.892	20.3721	20.2243	19.1556	18.3425	19.1896	19.3565	19.8991	20.0687	20.4904	20.2712	21.7203	18.5616
KSR2	20.6535	20.4505	20.3796	19.975	18.916	20.5209	20.6263	20.0947	20.2999	20.3308	20.7899	20.3414	19.81	20.3144	20.1336	20.8105	20.5708	20.5545	20.126	20.5186	20.4876	20.5287	20.0395	20.4128	20.5797	20.7957	19.9136	19.8587	20.3215	19.8206	20.1214	20.3752	20.3473	20.8665	20.4825	20.6971	20.7602	19.9514	20.4645	20.487	20.4662	20.3895	20.2588	20.4882	19.8833	21.426	20.1601	20.3551	20.2906
KTN1	11.3492	11.6399	11.9953		11.5742	11.4581	11.8932	13.1902	11.4779	11.2218	12.0347	11.6465	11.5975	11.5589	11.9104	11.6686	11.6206	11.6332	11.9185	12.4093	11.3659	11.6417	11.7716	11.3923	11.6611	12.2674	12.0865	11.9841	11.6241	11.4035	11.5687	11.1925	11.5605	11.6795	11.743	11.5782	11.3687	11.9572	12.1615	11.6374	11.5467	11.5076	11.5273	11.8311	11.8085	11.6872	11.9566	11.9782	11.4168
L2HGDH	12.814	13.2584	12.683		12.4598	12.6799	12.2557	12.0324	12.7962	12.7628	12.1745	12.6469	12.554	13.1459	12.636	12.8435	12.7138	13.3274	12.402	12.2355	12.5804	12.5041	12.7017	12.4387	13.006	13.0289	12.577	12.6862	12.7668	13.0227	12.5171	12.3573	13.1902	12.8002	13.122	12.7288	13.5065	13.3112	12.8886	12.9739	12.5171	12.7123	12.56	12.5065	12.5022	12.5427	12.8763	12.7458	12.8296
L3HYPDH		9.98887	10.2189			11.1525	10.7851	11.0094	10.8223		10.7359	9.88101	10.8287			10.1685			10.166				10.9565	10.0488					10.2339	10.4244	10.7463	10.2972		9.55618					9.82233
LACE1		9.69033	10.7691		10.6212	9.67515		8.09775	10.8432	9.14458	10.3802		11.257	10.1584	10.1862	10.2439	10.929	9.78708			10.7405	7.80323	9.91564		10.6071	9.91261	10.1738	9.80881	10.5325		10.5685	10.3719	10.477		11.0528	9.81137	11.1489	10.3469		10.0209	10.8109		10.0952	9.44783	11.3012	10.301	9.58771		11.1379
LACTB	13.827	14.4535	14.0194		14.2196	13.381	13.5012	12.7885	13.7444	13.3551	13.4625	13.5042	13.6226	13.8959	13.4718	13.8205	13.3425	13.7131	13.3531	12.9541	14.1525	13.7511	14.3513	14.0404	13.8651	13.7866	13.4774	13.4017	14.2231	14.1012	14.0602	14.1139	14.0099	13.5712	13.8925	13.4816	14.0146	13.8152	13.6189	13.621	13.7141	13.6582	13.9404	13.5488	13.8075	13.4778	13.6096	13.5461	13.806
LACTB2	11.0159	11.8625	11.5732		11.3726		10.9978	11.4476	11.7129	11.0228	11.4335	11.1575	11.5499	11.6341	11.8876	12.0485	11.6707		11.881	11.6576	11.6455	11.161	11.6801	11.866	11.548	11.3845	11.1616	11.2012	11.7204	11.2804	11.5242	11.6657	12.023	12.1556	11.7272	12.23	12.1251	11.5943	11.9411	11.1812	11.0236	11.0185	11.5841	11.3991	12.0621	11.7467	11.4114	11.7196	11.8712
LAMA2	14.156	14.1236	14.1162		13.9348	14.1007	14.188	13.4266	14.4756	14.6638	13.5791	14.1715	14.5861	13.5207	13.8828	13.1242	14.2125	14.0367	14.203	13.9718	13.8669	13.9837	13.8481	13.5891	13.6329	13.706	14.6851	14.0183	14.0216	14.2409	13.8122	13.8759	13.7051	13.6534	13.9211	13.8488	13.6949	14.0352	13.3633	13.6624	13.2858	13.9196	13.4825	13.82	14.0513	14.0807	13.9241	13.4682	14.3132
LAMA4	11.0213	10.571	11.11		11.3773	11.3736	11.3596	10.2876	10.7181	11.1545	10.3659	10.553	12.0113	10.9627	11.5756	11.3872	11.0381	10.8188	11.8082	11.1432	11.1591	10.1012	11.0836	11.1302	11.1429	10.4577	11.6452	11.3771	11.0106	10.8657	11.2587	10.4079	11.1204	10.8715	11.2937	10.5818	10.8526	11.2975	11.4774	11.5096	11.107	10.9813	11.1026	11.0394	11.8322	11.359	11.2396	10.9207	11.5629
LAMB1	14.2361	13.8837	13.7086		13.2569	13.8745	13.6865	13.2033	13.8153	14.0216	13.2203	13.9861	13.4636	13.3976	13.7971	13.3796	13.7212	14.0458	13.6234	14.0093	13.4485	13.4387	13.6855	13.3981	13.2496	13.1688	13.6212	13.6516	13.6171	13.7502	13.6674	13.8827	13.7484	13.7923	14.0807	13.6922	13.3962	13.2352	13.2019	13.6248	12.5345	13.2124	13.2005	13.4738	13.5498	13.6174	13.2933	13.3866	13.4869
LAMB2	14.1894	14.1783	13.8089		13.7785	14.2598	14.0777	13.7784	14.0418	14.7575	13.2837	14.0906	14.7379	13.9503	13.9821	13.4814	14.3748	14.3147	14.3461	14.0084	14.311	14.238	13.7278	13.7821	14.0941	14.0528	15.0141	14.8251	14.1192	14.3652	13.5872	13.7278	13.7113	13.9062	13.6269	13.7084	14.0745	14.303	13.7058	14.169	14.0134	14.4146	13.8575	13.9279	13.9904	14.2972	14.2725	13.9702	14.4772
LAMC1	14.5526	14.6385	14.4786		14.3572	14.5616	14.6427	14.1159	14.6161	14.8497	14.0099	14.6401	14.883	14.3237	14.4954	14.3103	14.66	14.5425	14.7271	14.3877	14.3058	14.2949	14.3863	14.0885	14.271	14.3523	15.0617	14.7608	14.4934	14.5219	14.4607	14.4728	14.4758	14.2114	14.3884	14.4013	14.4672	14.5049	14.2364	14.5144	14.3501	14.4986	14.3751	14.2823	14.7293	14.732	14.6541	14.3091	14.5959
LAMP1	12.6228	12.1891	11.9971		11.563	12.4211	11.6744	12.8825	11.3292	11.934	13.8914	12.1553	11.2376	12.6245	11.1764	11.0053	11.9748	13.3247	12.832	14.0705	13.3661	11.8965	11.2568	10.9653	11.2602	12.67	12.1048	12.2279	11.6483	11.628	11.3141	10.6177	11.0017	12.1062	11.1236	10.7228	12.166	12.7133	13.4483	11.5411	10.4716	12.0461	11.5189	11.4918	11.2252	11.5916	12.6984	14.0026	10.5958
LAMP2	12.2677	11.2596	11.1699		11.2531	12.0705	11.502	11.8025	11.3401	10.4828	13.0163	12.3633	11.107	11.6629	11.101	10.9505	11.6244	12.4868	12.215	12.86	12.188	12.1438	11.5963	11.6769	11.8617	12.9491	12.0568	10.5295	11.3665	11.4682	11.9972	11.9608	11.6591	11.2687	11.8509	11.5329	11.6825	11.9715	12.5531	12.2017	10.5715	10.9746	10.9342		10.9321	10.8018	11.4933	11.6936	11.0647
LAMTOR1	11.0429	10.8492	11.2871		10.9322	11.3721	11.5779	11.8251	11.0189	10.8086	11.9194	11.4546	10.9387	11.1749	11.2568	11.5327	10.8783	11.0812	11.1163	11.5035	11.784	11.951	11.3656	11.5208	11.2447	11.8609	11.8402	11.7888	11.4659	11.6335	11.4216	11.6371	10.7145	11.2817	11.026	11.2521	11.3537	11.9282	12.2226	12.0945	11.7737	11.718	11.531	11.5837	11.7978	11.0344	11.6062	11.9803	11.4219
LAMTOR3			10.2767					8.81279	9.19979		10.2354				9.56915	11.1795															9.39947	9.64467	10.3242		9.67759	11.0534			10.0409	11.0364	10.7297	11.0215		10.7886	9.95155			10.5929	11.2232
LAMTOR5	12.5374	12.892	12.7259		11.8964	13.2854	12.6062	13.1362	11.872	12.611	13.26	12.5915	12.2001	12.7637	12.7749	12.5026	12.1599	13.2673	12.2032	12.8274	12.5274	13.2341	12.4267	13.0046	12.4637	13.3695	12.6623	13.331	12.6437	13.2244	12.203	13.2744	12.0369	12.8304	11.9262	12.651	12.7591	13.5228	14.1379	13.4137	12.8252	13.2011	12.6152	13.0009	12.4403	12.7964	12.5475	13.1775	12.0179
LANCL1	13.1646	13.0826	13.1207		13.5261	13.2851	13.4088	13.2501	13.346	13.0524	13.207	13.1873	12.8725	13.4466	12.8106	12.9917	12.7717	13.3336	13.1089	13.0796	12.871	13.1408	12.9453	13.2236	13.5188	13.2398	13.2807	12.697	13.2193	12.5101	13.1508	13.4568	13.4083	13.1436	13.2993	13.3883	13.3904	13.3066	13.4606	13.547	13.174	13.0763	13.2437	12.7829	13.515	13.0799	13.1344	13.4689	13.0484
LAP3	13.7315	14.0463	14.2939	22.3696	14.3782	13.8136	14.3056	14.5439	14.0586	13.5002	14.3405	14.0078	14.147	13.9289	14.1534	14.5056	14.03	13.8903	13.7264	13.9084	14.2045	14.1171	14.2036	14.3017	14.2009	14.1866	14.0866	13.9762	13.9955	14.1603	14.1879	14.0785	14.5485	14.6018	14.2503	14.4733	13.9645	14.0684	14.3564	14.3166	14.7494	14.2861	14.5419	14.2591	14.3601	14.5501	14.3809	14.3594	14.4345
LARP4	10.2466	9.556	11.0039		10.6262	9.54869	9.7932	10.9232	9.77364	9.39732	10.1743	10.3133	10.6255	9.49809	9.9231	10.0942	10.4034	10.3871	10.5148	10.2048	10.6967	9.40341	10.8087	9.63298	9.81419	10.1902	10.0989	10.48	10.3532	10.6048	10.321	9.7473	9.55711	10.2738	10.2609	9.37705	9.80906	10.8316	10.5992	10.2766	10.0016	9.78685	9.88366	10.7252	9.65689	10.2931	10.0814		9.8918
LARS	11.8469	12.5085	12.1516		10.9297	11.5796	12.1688	13.056	11.7285	11.9357	12.747	11.8944	12.0076	11.8769	12.2312	11.8638	11.7457	11.5477	12.009	12.018	11.8127	11.6298	11.1929	11.8884	10.94	12.2163	11.8381	12.1797	12.0071	12.2716	11.0922	11.9305	11.9861	12.3657	12.0526	11.8096	11.5102	11.8123	10.8386	11.6939	11.0368	11.5912	12.0278	12.1942	11.7098	11.9248	11.3516	12.0718	11.3076
LASP1	12.2902	12.4687	12.2856		11.112	12.5851	12.7913	12.8355	12.7277	12.5883	13.3293	12.4569	12.3665	12.5342	12.2843	12.708	12.2885	12.5033	12.6361	13.2592	12.1996	11.858	12.798	12.456	12.1507	12.0627	12.3748	12.893	12.0253	11.9014	11.6034	11.4972	11.8439	11.837	12.0099	12.0031	12.0482	11.4547	12.1366	12.0974	11.8563	11.8527	11.5455		12.456	12.1821	12.3	13.199	11.7851
LCMT1	12.2848	12.1038	13.3924		13.4712	12.8149	12.5853	12.8266	12.9236	12.3459	13.0013	12.4093	12.5287	12.5745	12.491	12.2072	12.8481	12.7175	12.5055	12.5212	12.5938	12.5787	13.0794	12.4157	13.2096	12.3004	13.3155	12.0094	12.8309	12.2745	13.3565	12.4889	12.9706	12.8668	13.4138	12.6645	12.6551	12.1745	12.6502	12.4464	12.7034	12.8014	12.6224	12.729	12.8695	12.4672	12.7548	12.7562	13.2775
LCN1	18.1716	16.5292	13.7286		12.9732	14.9659	14.9502	19.6	14.5786	14.0544	19.3465	15.7053	13.8306	16.0342	13.6905	14.6939	14.5731	15.965	15.8737	16.2748	17.5869	14.6006	14.3841	13.3076	15.7234	16.018	14.5249	14.7801	14.9302	13.4901	13.6836	14.8461	13.4362	13.3204	14.3601	12.9713	16.1887	15.4603	17.623	16.0463	12.7157	13.7697	13.2651	14.3585	13.9531	13.5109	18.4757	18.5329
LCP1	12.609	10.67	10.7476			10.949	10.494	11.6702			15.3902	11.7527		10.331		10.9786			11.0275	11.8569			10.4838	10.5806		11.3523	10.336	10.3687		9.95443	10.4914	10.813		10.3847	10.6914	11.1539	10.6377	11.9096	12.8996	11.5679	9.88662	10.7962	9.41836	10.5625	11.3789	10.5186	12.9768	14.4407	10.6577
LDB3	18.9477	18.6652	18.674	23.2211	18.2653	18.5743	19.3028	18.6449	19.0136	19.0438	19.0365	19.1002	18.9665	19.2636	19.0552	19.3317	19.4874	19.2442	18.8298	18.6978	19.1793	19.355	18.9001	19.3521	19.0294	19.0946	18.7792	18.8678	18.9788	18.6965	19.0492	19.1618	19.0465	19.4379	19.2333	19.3308	19.064	18.7675	19.0035	19.194	19.3327	19.2138	19.0902	19.0156	19.1312	19.5885	19.1194	19.081	18.955
LDHA	18.7067	20.1604	19.0047	21.895	19.573	19.8169	19.4948	20.0614	19.1546	20.9093	19.0938	20.707	17.5402	19.9405	19.2817	19.4488	17.8102	20.0451	18.0409	19.4553	18.4674	20.3001	18.6097	20.4396	17.7176	20.0071	18.1739	19.3887	18.1994	19.9188	18.374	20.0291	18.6082	20.5746	18.4029	20.5637	18.3247	20.1696	18.1168	20.3129	18.7281	20.4742	18.7115	20.2992	17.9615	20.0608	18.2646	19.9334	18.3538
LDHB	18.77	16.5649	18.7108	23.5177	18.1775	18.655	19.0114	17.801	19.2265	15.9075	18.8089	16.9945	19.0847	16.5981	18.0809	18.3081	18.9959	16.302	18.8176	16.6677	18.4084	16.1618	18.7713	16.2704	19.1227	16.2276	18.8019	17.2662	18.7086	16.6008	19.1419	16.1605	19.4141	17.2586	19.592	17.3036	18.9921	16.833	18.5764	16.6021	18.6991	15.4173	18.7865	16.0194	19.1333	17.778	19.0988	17.3722	19.0977
LDHD	13.9468	13.4546	14.0851		12.8909	13.2306	13.8227	13.0653	13.4366	12.1259	13.0307	13.0779	13.1406	13.07	13.6321	13.3891	13.0454	13.0982	11.942	12.0633	13.325	13.3581	13.3219	13.4698	13.7211	13.2933	13.1921	13.5171	13.6078	13.531	13.2482	13.2843	13.5338	13.6944	13.4722	13.3147	13.4418	12.6074	12.9013	12.9848	13.7704	12.9561	13.2816	13.0064	14.4778	14.1445	13.9887	14.145	14.09
LETM1	13.2144	12.9762	13.1763		12.7976	12.9115	12.9673	12.8708	13.3253	12.3203	13.2074	12.8623	13.3298	12.9971	13.0009	13.1084	13.0938	12.8072	12.9558	12.4904	12.9022	12.9601	13.3346	12.9308	13.1985	12.5713	12.8702	12.6703	13.2149	12.6427	13.0436	12.6762	13.3994	12.8035	13.4068	12.6263	13.4877	12.5679	13.2631	12.7626	13.0084	12.6148	13.1599	12.5045	13.3635	12.9488	13.1445	12.8009	13.4159
[truncated: 1,206 more rows]
[truncated: 43 more columns]

## Sheet: Filtered for 70% valid values
protein	s_1	s_2	s_3	s_4	s_5	s_6	s_7	s_8	s_9	s_10	s_11	s_12	s_13	s_14	s_15	s_16	s_17	s_18	s_19	s_20	s_21	s_22	s_23	s_24	s_25	s_26	s_27	s_28	s_29	s_30	s_31	s_32	s_33	s_34	s_35	s_36	s_37	s_38	s_39	s_40	s_41	s_42	s_43	s_44	s_45	s_46	s_47	s_48	s_49
[truncated: 2,098 more rows]
[truncated: 43 more columns]
