# Supplementary material for: Fibre Type–Specific Proteomics Reveals Shared and Distinct Skeletal Muscle Adaptations to Resistance Training and Beta2‐Adrenergic Agonist
Source: J Cachexia Sarcopenia Muscle. 2026 Jan 25;17(1):e70175. doi: 10.1002/jcsm.70175 (PMC12833500; doi:10.1002/jcsm.70175)
Supplement: Supplementary file 4 — Table S2: Metadata. [file JCSM-17-e70175-s002.xlsx]

## Sheet: Sheet1
sample	time	intervention	fiber_type	id
s_1	pre	resistance	I	tyr01
s_2	pre	resistance	II	tyr01
s_3	post	resistance	I	tyr01
s_4	post	resistance	II	tyr01
s_5	pre	resistance	I	tyr05
s_6	pre	resistance	II	tyr05
s_7	post	resistance	I	tyr05
s_8	post	resistance	II	tyr05
s_9	pre	resistance	I	tyr08
s_10	pre	resistance	II	tyr08
s_11	post	resistance	I	tyr08
s_12	post	resistance	II	tyr08
s_13	pre	resistance	I	tyr10
s_14	pre	resistance	II	tyr10
s_15	post	resistance	I	tyr10
s_16	post	resistance	II	tyr10
s_17	pre	resistance	I	tyr12
s_18	pre	resistance	II	tyr12
s_19	post	resistance	I	tyr12
s_20	post	resistance	II	tyr12
s_21	pre	resistance	I	tyr16
s_22	pre	resistance	II	tyr16
s_23	post	resistance	I	tyr16
s_24	post	resistance	II	tyr16
s_25	pre	resistance	I	tyr17
s_26	pre	resistance	II	tyr17
s_27	post	resistance	I	tyr17
s_28	post	resistance	II	tyr17
s_29	pre	resistance	I	tyr19
s_30	pre	resistance	II	tyr19
s_31	post	resistance	I	tyr19
s_32	post	resistance	II	tyr19
s_33	pre	resistance	I	tyr20
s_34	pre	resistance	II	tyr20
s_35	post	resistance	I	tyr20
s_36	post	resistance	II	tyr20
s_37	pre	resistance	I	tyr22
s_38	pre	resistance	II	tyr22
s_39	post	resistance	I	tyr22
s_40	post	resistance	II	tyr22
s_41	pre	terbutaline	I	tin01
s_42	pre	terbutaline	II	tin01
s_43	post	terbutaline	I	tin01
s_44	post	terbutaline	II	tin01
s_45	pre	terbutaline	I	tin02
s_46	pre	terbutaline	II	tin02
s_47	post	terbutaline	I	tin02
s_48	post	terbutaline	II	tin02
s_49	pre	terbutaline	I	tin03
s_50	pre	terbutaline	II	tin03
s_51	post	terbutaline	I	tin03
s_52	post	terbutaline	II	tin03
s_53	pre	terbutaline	I	tin05
s_54	pre	terbutaline	II	tin05
s_55	post	terbutaline	I	tin05
s_56	post	terbutaline	II	tin05
s_57	pre	terbutaline	I	tin06
s_58	pre	terbutaline	II	tin06
s_59	post	terbutaline	I	tin06
s_60	post	terbutaline	II	tin06
s_61	pre	terbutaline	I	tin07
s_62	pre	terbutaline	II	tin07
s_63	post	terbutaline	I	tin07
s_64	post	terbutaline	II	tin07
s_65	pre	terbutaline	I	tin08
s_66	pre	terbutaline	II	tin08
s_67	post	terbutaline	I	tin08
s_68	post	terbutaline	II	tin08
s_69	pre	terbutaline	I	tin12
s_70	pre	terbutaline	II	tin12
s_71	post	terbutaline	I	tin12
s_72	post	terbutaline	II	tin12
s_73	pre	terbutaline	I	tin13
s_74	pre	terbutaline	II	tin13
s_75	post	terbutaline	I	tin13
s_76	post	terbutaline	II	tin13
s_77	pre	terbutaline	I	tin15
s_78	pre	terbutaline	II	tin15
s_79	post	terbutaline	I	tin15
s_80	post	terbutaline	II	tin15
s_81	pre	terbutaline	I	tin17
s_82	pre	terbutaline	II	tin17
s_83	post	terbutaline	I	tin17
s_84	post	terbutaline	II	tin17
s_85	pre	terbutaline	I	tin18
s_86	pre	terbutaline	II	tin18
s_87	post	terbutaline	I	tin18
s_88	post	terbutaline	II	tin18
s_89	pre	terbutaline	I	tin22
s_90	pre	terbutaline	II	tin22
s_91	post	terbutaline	I	tin22
s_92	post	terbutaline	II	tin22
