# Supplementary material for: Fibre Type–Specific Proteomics Reveals Shared and Distinct Skeletal Muscle Adaptations to Resistance Training and Beta2‐Adrenergic Agonist
Source: J Cachexia Sarcopenia Muscle. 2026 Jan 25;17(1):e70175. doi: 10.1002/jcsm.70175 (PMC12833500; doi:10.1002/jcsm.70175)
Supplement: Supplementary file 5 — Table S3: Limma results. [file JCSM-17-e70175-s005.xlsx]

## Sheet: Baseline fiber diffs (Fig.2d)
protein	logFC	p-value	q-value (Benjamini-Hochberg)	q-value (Storey & Tibshirani)	xiao	regulated
MYH2	5.56626	4.23447e-27	5.60273e-25	1.95451e-25	1.58408e-147	+
MYBPC2	5.2535	7.15218e-29	1.51412e-26	5.28199e-27	1.37181e-148	+
TNNC2	4.9515	1.72091e-32	1.21439e-29	4.2364e-30	5.24087e-158	+
TNNT3	4.95122	2.76429e-30	8.36001e-28	2.91639e-28	4.46391e-147	+
TNNI2	4.9325	9.67279e-30	2.55966e-27	8.92936e-28	7.69676e-144	+
MYLPF	4.80217	8.08736e-25	8.56047e-23	2.98632e-23	2.01883e-116	+
BNIP3	3.43194	1.28091e-10	2.358e-09	8.22586e-10	1.12104e-34	+
ACTN3	3.31472	8.69884e-12	2.06915e-10	7.21823e-11	2.17487e-37	+
MYH1	3.16142	1.44566e-08	1.53792e-07	5.36501e-08	1.6395e-25	+
CCDC43	2.55157	7.74308e-17	3.48768e-15	1.21668e-15	7.78785e-42	+
LDHA	1.95285	2.90359e-23	2.79405e-21	9.74701e-22	9.74069e-45	+
MYL1	1.94167	3.74113e-27	5.38416e-25	1.87826e-25	4.86842e-52	+
ATP2A1	1.68121	3.06499e-25	3.60477e-23	1.25752e-23	6.1307e-42	+
FAM129A	1.59864	6.40379e-16	2.60708e-14	9.09478e-15	5.13937e-25	+
IGKV3-7	1.56704	5.56825e-06	3.16881e-05	1.10544e-05	5.83904e-09	+
PDLIM7	1.51496	4.40229e-18	2.32991e-16	8.12788e-17	5.08024e-27	+
AK1	1.45557	8.60521e-27	1.0716e-24	3.73828e-25	1.14887e-38	+
GLUL	1.44338	2.05141e-09	2.78387e-08	9.7115e-09	2.88376e-13	+
PFKL	1.29634	2.34112e-13	6.69751e-12	2.33642e-12	4.23118e-17	+
PGK1	1.24207	1.38518e-17	6.81962e-16	2.37902e-16	1.14953e-21	+
CUTC	1.21701	5.86529e-16	2.43467e-14	8.49334e-15	2.90349e-19	+
FKBP7	1.21103	1.63801e-17	7.88106e-16	2.7493e-16	4.69844e-21	+
PRR33	1.20939	2.07239e-11	4.54094e-10	1.5841e-10	1.20063e-13	+
GPD2	1.20483	5.60842e-19	3.39229e-17	1.1834e-17	1.02437e-22	+
DDAH1	1.19159	2.01733e-10	3.5295e-09	1.23126e-09	2.80084e-12	+
COBL	1.18435	0.00432077	0.0111414	0.00388666	0.00158374	+
PGK2	1.18083	3.54592e-12	9.04423e-11	3.15507e-11	3.01414e-14	+
CHCHD10	1.17082	1.17112e-07	1.01609e-06	3.54463e-07	7.66593e-09	+
S100A13	1.17028	2.87365e-13	7.90067e-12	2.75615e-12	2.10285e-15	+
ACTR10	1.16565	2.01495e-11	4.52633e-10	1.57901e-10	3.40791e-13	+
ENO3	1.1585	2.37314e-16	1.02529e-14	3.57672e-15	7.92154e-19	+
VPS36	1.14893	1.69074e-05	8.30461e-05	2.89706e-05	3.29148e-06	+
UBE2R2	1.13052	0.00148656	0.00432881	0.0015101	0.000635463	+
IGHG4	1.11385	1.882e-05	9.05499e-05	3.15883e-05	5.45308e-06	+
GPD1	1.10521	9.55265e-22	7.77806e-20	2.71337e-20	5.86987e-24	+
PPP3CB	1.10495	9.96265e-21	7.03031e-19	2.45252e-19	7.92976e-23	+
UBFD1	1.08766	2.19709e-11	4.69823e-10	1.63897e-10	2.55567e-12	+
FBP2	1.07909	2.4994e-13	7.05498e-12	2.46113e-12	2.51853e-14	+
INPP1	1.07875	2.65717e-13	7.40161e-12	2.58205e-12	2.71689e-14	+
PFKM	1.06044	1.24206e-18	7.10659e-17	2.47913e-17	1.02795e-19	+
PHKA1	1.05879	1.02791e-19	6.5942e-18	2.30038e-18	7.86453e-21	+
PYGM	1.05069	1.54294e-15	5.9389e-14	2.07178e-14	2.73877e-16	+
MINOS1	1.05033	9.42685e-08	8.31527e-07	2.90078e-07	4.17604e-08	+
MAPRE3	1.04653	6.79522e-06	3.67915e-05	1.28347e-05	3.90615e-06	+
CMBL	1.03911	5.68887e-15	2.07644e-13	7.24364e-14	1.57744e-15	+
HNRNPA0	0.998737	2.9555e-10	5.00544e-09	1.74614e-09	3.03855e-10	+
PHKG1	0.995156	1.4713e-16	6.48906e-15	2.26371e-15	1.75546e-16	+
PPP3R1	0.979147	1.23277e-08	1.35221e-07	4.71719e-08	1.80222e-08	+
BCAP31	0.973175	0.00104972	0.00317011	0.00110589	0.00126177	+
GAPDH	0.956056	1.28469e-14	4.45851e-13	1.55535e-13	5.23878e-14	+
COPB1	0.947208	0.000285496	0.00100231	0.000349657	0.000439254	+
PKM	0.944875	6.23472e-18	3.21924e-16	1.12303e-16	5.53669e-17	+
SNTB1	0.941307	1.52122e-09	2.14694e-08	7.4896e-09	5.00882e-09	+
JPH1	0.929691	8.6838e-12	2.06915e-10	7.21823e-11	5.20497e-11	+
UNC45B	0.925482	2.44744e-18	1.36348e-16	4.75649e-17	5.02425e-17	+
BTF3	0.92246	0.110172	0.180104	0.062829	0.130722
ALDH1L1	0.908093	1.40688e-15	5.51549e-14	1.92408e-14	3.26018e-14	+
KRT6B	0.894856	0.00762721	0.0182038	0.0063504	0.0127357	+
GLRX	0.887257	5.81895e-08	5.35596e-07	1.86842e-07	3.80678e-07	+
COX17	0.882157	2.68779e-09	3.51238e-08	1.22529e-08	2.75032e-08	+
PHKB	0.873796	8.59724e-16	3.43403e-14	1.19796e-14	6.85016e-14	+
RAB9A	0.867617	3.30858e-05	0.000149027	5.1988e-05	0.000129648	+
IGJ	0.853377	0.000659577	0.00209031	0.000729202	0.00193034	+
RAB18	0.847199	5.11709e-05	0.000218405	7.61904e-05	0.000231573	+
NAMPT	0.84021	1.84705e-12	4.76855e-11	1.66351e-11	1.38478e-10	+
RPL13	0.836389	4.03475e-08	3.95443e-07	1.3795e-07	6.5401e-07	+
BNIP1	0.835922	1.80081e-09	2.49316e-08	8.69737e-09	4.90066e-08	+
ALDOA	0.832007	7.60233e-22	6.43765e-20	2.24577e-20	2.68417e-18	+
RPL26L1	0.826761	2.08929e-09	2.79939e-08	9.76564e-09	6.66371e-08	+
CD38	0.82199	1.97913e-08	2.02407e-07	7.06095e-08	4.65346e-07	+
MFAP4	0.799131	0.00101337	0.00308234	0.00107527	0.00404778	+
GPI	0.795058	4.32293e-20	2.85989e-18	9.9767e-19	4.02095e-16	+
TPD52	0.785101	1.22891e-11	2.79742e-10	9.75879e-11	2.71748e-09	+
RPS19	0.766757	3.06667e-11	6.36354e-10	2.21992e-10	8.68606e-09	+
CASQ1	0.764891	3.68442e-18	1.99998e-16	6.97691e-17	4.62558e-14	+
PPP3CA	0.745318	6.08123e-15	2.18203e-13	7.61199e-14	2.53837e-11	+
SHOC2	0.740048	3.01286e-05	0.000136872	4.77476e-05	0.000451053	+
SERPINB3	0.73854	0.0524457	0.0954666	0.0333035	0.113359
HACD1	0.738202	2.51428e-08	2.52262e-07	8.80014e-08	2.45452e-06	+
KRT16	0.733161	0.0628282	0.111959	0.0390568	0.131478
NUDCD2	0.730748	7.276e-14	2.33383e-12	8.14156e-13	2.50812e-10	+
APIP	0.729399	2.36544e-07	1.88967e-06	6.59212e-07	1.46871e-05	+
KRT17	0.726008	0.0539837	0.0977618	0.0341042	0.120119
METTL7A	0.721023	6.50194e-08	5.88231e-07	2.05204e-07	6.57719e-06	+
DFFA	0.712072	4.62181e-09	5.68859e-08	1.98446e-08	1.16078e-06	+
PGRMC2	0.710795	1.6076e-12	4.2016e-11	1.46572e-11	4.14014e-09	+
BPGM	0.709687	1.34131e-08	1.46369e-07	5.10607e-08	2.58829e-06	+
CREG1	0.706489	0.0157289	0.0342926	0.011963	0.0532093
PGAM2	0.704231	1.14972e-09	1.64457e-08	5.73707e-09	5.06514e-07	+
SMTNL2	0.699488	2.68494e-05	0.000123565	4.31057e-05	0.000634736	+
LTF	0.694316	0.0165727	0.0359103	0.0125273	0.0580358
PGM1	0.693811	9.91444e-12	2.30647e-10	8.04611e-11	2.32e-08	+
ABHD11	0.689019	6.95189e-05	0.000288007	0.000100471	0.00136499	+
GALT	0.684708	1.87126e-06	1.20044e-05	4.18773e-06	0.000119697	+
GMPR	0.677231	5.14886e-10	8.01481e-09	2.79596e-09	5.12487e-07	+
ADSL	0.675807	1.72134e-15	6.5073e-14	2.27007e-14	1.0527e-10	+
IL18	0.665599	1.34151e-05	6.77798e-05	2.3645e-05	0.000571386	+
S100A9	0.655284	0.0636542	0.113145	0.0394706	0.164501
PYGB	0.653978	1.80539e-08	1.87259e-07	6.53251e-08	8.62919e-06	+
PACSIN3	0.653506	5.34131e-14	1.73962e-12	6.06867e-13	2.12048e-09	+
ARL6IP5	0.652916	1.83621e-06	1.18153e-05	4.12178e-06	0.000179813	+
FKBP1A	0.651305	3.16937e-13	8.602e-12	3.0008e-12	7.23296e-09	+
ERI3	0.646716	0.00303669	0.00809655	0.00282448	0.0235411	+
NDRG1	0.645954	0.00482575	0.0122349	0.00426812	0.0318926	+
S100A8	0.643115	0.110889	0.181136	0.0631893	0.243083
ENO2	0.640489	1.80186e-09	2.49316e-08	8.69737e-09	2.50834e-06	+
RCN2	0.639189	3.26543e-08	3.26081e-07	1.13753e-07	1.64057e-05	+
POTEE	0.632045	0.152166	0.233601	0.0814915	0.30422
NT5C1A	0.631049	4.24756e-09	5.25853e-08	1.83443e-08	5.2113e-06	+
PSMD10	0.630679	1.00737e-08	1.13436e-07	3.95721e-08	9.04853e-06	+
DDX3X	0.629303	4.99067e-06	2.87099e-05	1.00154e-05	0.000460823	+
DEFA1	0.627463	0.0289148	0.0575848	0.0200884	0.108245
ACACB	0.624837	1.37167e-08	1.48229e-07	5.17095e-08	1.22197e-05	+
APOE	0.622974	2.06204e-05	9.74408e-05	3.39922e-05	0.00120484	+
MAPK14	0.620872	9.67528e-09	1.10121e-07	3.84158e-08	1.05711e-05	+
TBCB	0.616806	0.000263659	0.000933388	0.000325612	0.00620121	+
UBE2D3	0.61059	0.041814	0.0791065	0.0275963	0.143944
AP2A1	0.610123	0.000613151	0.00198174	0.00069133	0.0109653	+
TECR	0.608689	1.35866e-06	9.21886e-06	3.21599e-06	0.000268465	+
S100A16	0.608528	0.00891943	0.0208877	0.00728665	0.0565878
PPP1R3D	0.608026	9.03327e-05	0.000363563	0.000126829	0.00347575	+
DNPH1	0.607529	2.37162e-09	3.11845e-08	1.08787e-08	5.75557e-06	+
MOCS2	0.60545	4.96442e-06	2.86367e-05	9.9899e-06	0.00061463	+
CACNG1	0.601591	3.50406e-08	3.4664e-07	1.20925e-07	3.2725e-05	+
APOL2	0.598085	2.29945e-06	1.43175e-05	4.99464e-06	0.0004244	+
CARNS1	0.591926	0.00258117	0.00709655	0.00247563	0.0293757	+
EIF3H	0.586527	2.23892e-05	0.000104863	3.65812e-05	0.00187359	+
AGL	0.5858	7.06001e-09	8.21211e-08	2.86479e-08	1.67893e-05	+
LMAN2L	0.585443	0.00443297	0.0114029	0.0039779	0.0419058	+
RAD23B	0.583678	4.40728e-08	4.26037e-07	1.48623e-07	5.08821e-05	+
EIF3E	0.5829	4.16696e-07	3.16181e-06	1.103e-06	0.000190981	+
QDPR	0.568948	2.99097e-11	6.26919e-10	2.187e-10	1.02868e-06	+
CACNB1	0.56738	5.15918e-11	1.01297e-09	3.53375e-10	1.45588e-06	+
MIF	0.56661	2.00877e-05	9.53491e-05	3.32625e-05	0.0021807	+
MYOZ3	0.562442	1.00187e-09	1.46273e-08	5.10272e-09	8.6792e-06	+
NUDT5	0.561248	0.00954117	0.0220992	0.00770929	0.0734609
NAPRT	0.559313	7.7013e-06	4.11708e-05	1.43624e-05	0.00138035	+
CASP14	0.558495	0.0364738	0.0704517	0.024577	0.157352
SEPHS2	0.556168	0.000111851	0.000436881	0.000152406	0.00634426	+
CACNA1S	0.551761	1.39699e-08	1.50123e-07	5.23703e-08	4.63473e-05	+
LYZ	0.544879	0.0729987	0.127718	0.0445542	0.24024
CACYBP	0.543879	1.13768e-05	5.84578e-05	2.0393e-05	0.00204679	+
ARG1	0.541099	0.025384	0.0516711	0.0180255	0.136996
ENY2	0.539788	6.69302e-09	7.87174e-08	2.74605e-08	3.86874e-05	+
IST1	0.53925	0.000887152	0.00274978	0.00095926	0.0226052	+
RPS14	0.534626	4.75208e-06	2.75621e-05	9.61502e-06	0.00142602	+
LAMTOR5	0.532858	1.58673e-09	2.22457e-08	7.76039e-09	2.04701e-05	+
PPP1R3A	0.528113	4.9686e-11	9.92314e-10	3.46168e-10	3.61778e-06	+
SBDS	0.527892	1.12726e-08	1.24293e-07	4.33594e-08	6.37272e-05	+
FSD2	0.523872	9.59935e-06	4.98084e-05	1.73756e-05	0.00235145	+
ADPRHL1	0.521785	1.5363e-07	1.2655e-06	4.4147e-07	0.000278487	+
HEXB	0.517383	0.000196864	0.000724801	0.000252846	0.0120966	+
TPM1	0.517022	4.6609e-14	1.54174e-12	5.37835e-13	1.28028e-07	+
PVALB	0.513483	0.0983948	0.164405	0.0573528	0.304024
EPHX1	0.510567	3.87356e-06	2.29701e-05	8.0131e-06	0.00172531	+
UBE2V1	0.505865	0.000190958	0.000705511	0.000246117	0.0131418	+
DUPD1	0.503968	0.00112484	0.00336815	0.00117498	0.0326471	+
MTPN	0.501512	1.81332e-08	1.87259e-07	6.53251e-08	0.000131079	+
KRT10	0.500113	0.0817465	0.140469	0.0490024	0.285832
PSMB6	0.494679	0.000108009	0.000426596	0.000148818	0.0109103	+
NXN	0.48459	9.10183e-05	0.000365628	0.000127549	0.0110111	+
PAIP1	0.483638	1.1119e-05	5.72722e-05	1.99794e-05	0.00401872	+
JSRP1	0.482865	6.82381e-05	0.000283255	9.88134e-05	0.00973634	+
SETD7	0.481334	6.29721e-06	3.47166e-05	1.21109e-05	0.00313799	+
CD34	0.48093	0.0013082	0.00385183	0.00134371	0.0410508	+
CAST	0.480385	9.43153e-07	6.70018e-06	2.33735e-06	0.0012749	+
EIF5A	0.479653	1.06558e-10	2.03228e-09	7.08959e-10	1.64702e-05	+
API5	0.477905	0.0298575	0.0591284	0.0206269	0.186732
LRRC2	0.476254	0.00430133	0.0111048	0.00387389	0.0746437
MAP2K2	0.474332	5.06333e-08	4.72206e-07	1.64729e-07	0.000346325	+
EIF4E	0.465158	6.53815e-08	5.8899e-07	2.05469e-07	0.000455043	+
SYNC	0.46343	1.59494e-05	7.90748e-05	2.75852e-05	0.00598144	+
RDH14	0.462894	4.77112e-05	0.000204878	7.14714e-05	0.00999217	+
HARS2	0.461573	1.88579e-06	1.20611e-05	4.2075e-06	0.00227888	+
EPDR1	0.461115	0.00011649	0.000452493	0.000157852	0.01535	+
PRPS1	0.456219	9.74165e-05	0.000387652	0.000135232	0.014789	+
RRAS	0.454458	2.11326e-05	9.94171e-05	3.46816e-05	0.00750561	+
PEPD	0.45434	5.58424e-06	3.1694e-05	1.10564e-05	0.0041052	+
CST3	0.453776	0.00138599	0.00405268	0.00141377	0.0504662
PGM2L1	0.452728	0.0608555	0.108902	0.0379904	0.28159
RAB5A	0.4517	0.00198343	0.00561808	0.00195986	0.0601509
RPS13	0.449583	0.0105327	0.0240796	0.00840015	0.129112
YTHDF3	0.443524	0.000282382	0.000994464	0.000346918	0.02666	+
DSTN	0.442383	0.00503245	0.0127247	0.00443902	0.0962292
AKT2	0.439132	0.00852798	0.0201268	0.00702122	0.123415
HRAS	0.43898	0.00160489	0.00463514	0.00161697	0.0593262
RCSD1	0.437828	0.0408347	0.077531	0.0270467	0.24653
COPG1	0.43435	0.000120288	0.000466393	0.000162701	0.0198355	+
KPNA1	0.433976	2.74025e-05	0.000125565	4.38033e-05	0.010474	+
ATOX1	0.433794	7.1012e-06	3.83501e-05	1.33784e-05	0.00584171	+
CDNF	0.432576	2.70982e-07	2.1247e-06	7.41199e-07	0.00144293	+
TRIM63	0.432082	0.000309952	0.00107217	0.000374027	0.0304756	+
CTSC	0.431323	0.00621425	0.0151912	0.00529944	0.111748
EIF3G	0.430802	0.00570991	0.0141379	0.00493199	0.108032
COL1A1	0.425563	0.0838786	0.14355	0.0500773	0.348294
PDIA4	0.42501	1.24599e-05	6.34076e-05	2.21197e-05	0.00823278	+
UBE2I	0.422442	0.000450732	0.00150742	0.000525864	0.03859	+
ATIC	0.421721	4.19505e-09	5.22407e-08	1.82241e-08	0.000293178	+
COMT	0.420627	2.41223e-07	1.91981e-06	6.69725e-07	0.00164614	+
RNH1	0.419186	4.1726e-10	6.79492e-09	2.3704e-09	0.000117005	+
RALA	0.418385	3.35401e-09	4.22645e-08	1.4744e-08	0.000284721	+
TCEB2	0.418151	2.08473e-06	1.31743e-05	4.59583e-06	0.00421215	+
BAG2	0.415588	1.4066e-07	1.17236e-06	4.08975e-07	0.00142056	+
STUB1	0.413845	1.53216e-05	7.64996e-05	2.66869e-05	0.0101733	+
BANF1	0.412498	1.35251e-06	9.20667e-06	3.21174e-06	0.00379407	+
GLTP	0.409937	0.0844074	0.144221	0.0503116	0.36298
ANXA4	0.409769	1.71474e-06	1.12736e-05	3.93281e-06	0.00433861	+
TSTD1	0.409313	0.0263868	0.0532515	0.0185767	0.225867
NUP43	0.409053	0.00221025	0.00617297	0.00215344	0.0819853
FAU	0.407704	0.00681081	0.016535	0.00576821	0.130794
P4HB	0.407076	2.11244e-09	2.8126e-08	9.81173e-09	0.000294122	+
KRT14	0.406527	0.22807	0.326674	0.11396	0.548324
FKBP4	0.403559	1.18551e-07	1.02438e-06	3.57354e-07	0.00160293	+
CAB39	0.403377	5.175e-07	3.87119e-06	1.35046e-06	0.00291296	+
PFKFB1	0.402032	1.97255e-05	9.40516e-05	3.28099e-05	0.0128366	+
POTEI	0.397791	0.000132674	0.000507903	0.000177182	0.0286866	+
ENDOG	0.394912	0.00464492	0.011876	0.00414293	0.119856
SNX2	0.393931	8.10302e-10	1.20804e-08	4.21423e-09	0.0002622	+
CD44	0.393763	0.00746434	0.0179161	0.00625002	0.145366
CACNA2D1	0.393156	1.31081e-10	2.38923e-09	8.33482e-10	0.000130214	+
HSPA2	0.392969	8.55081e-05	0.00034612	0.000120744	0.0252002	+
WDR44	0.392291	6.31363e-06	3.47167e-05	1.21109e-05	0.00912423	+
RIC8A	0.391149	0.00594574	0.0146362	0.00510583	0.134705
NEK7	0.390295	0.00280351	0.0075702	0.00264086	0.100891
LGALS1	0.389107	5.50552e-06	3.14156e-05	1.09593e-05	0.00898683	+
PRDX4	0.387872	1.24659e-07	1.0573e-06	3.68839e-07	0.00209904	+
TBC1D4	0.386828	0.0010263	0.00311271	0.00108587	0.0698036
STK24	0.385584	0.012842	0.0286174	0.00998316	0.186518
UBE2V2	0.385357	1.38713e-06	9.38197e-06	3.2729e-06	0.00552875	+
IMPA2	0.384917	4.02578e-06	2.38061e-05	8.30473e-06	0.00838133	+
VPS29	0.384814	0.0220468	0.0458115	0.0159813	0.230407
PRPSAP1	0.382987	0.0021944	0.00614421	0.00214341	0.0958865
CTSG	0.380824	0.0485758	0.0898069	0.0313291	0.316051
STIM1	0.380787	1.31353e-07	1.10786e-06	3.86478e-07	0.00239659	+
ABCE1	0.379903	0.000106404	0.000421829	0.000147155	0.0309477	+
NEDD4	0.379495	0.0671563	0.118749	0.0414254	0.358828
TPI1	0.377998	9.97619e-10	1.46273e-08	5.10272e-09	0.000395939	+
ABHD14B	0.37618	1.33325e-09	1.89429e-08	6.60822e-09	0.000458535	+
STAC3	0.375879	1.7027e-08	1.77792e-07	6.20228e-08	0.00120185	+
RYR1	0.375459	3.4473e-07	2.65379e-06	9.25774e-07	0.0037462	+
ALDOC	0.374247	0.289546	0.397461	0.138654	0.628853
EDF1	0.37283	4.24533e-06	2.49649e-05	8.709e-06	0.009934	+
FAM134B	0.372224	5.90846e-06	3.30032e-05	1.15131e-05	0.0113192	+
PTGR1	0.369622	0.00697787	0.0168632	0.00588272	0.159586
EIF6	0.368962	0.000160624	0.000603979	0.000210698	0.0398189	+
NCK2	0.368498	0.00010825	0.000426752	0.000148872	0.0345698	+
MACROD1	0.36792	4.31888e-05	0.000187776	6.55056e-05	0.0247836	+
NUCB1	0.367806	0.0187814	0.0399199	0.013926	0.231776
PAK1	0.367702	0.00019671	0.000724801	0.000252846	0.0433744	+
MANF	0.3672	0.0191104	0.0404567	0.0141133	0.23382
VPS35	0.366794	0.00029037	0.00101438	0.000353865	0.0504235
ARL8B	0.36626	0.00749186	0.0179415	0.00625888	0.166551
SUMO1	0.366133	0.00543906	0.0135944	0.00474242	0.148218
SMU1	0.365995	0.0525939	0.095654	0.0333689	0.340305
EIF4E3	0.364663	0.000270804	0.000957082	0.000333878	0.0500173
ADK	0.364431	9.56856e-06	4.97706e-05	1.73625e-05	0.0148207	+
GLRX3	0.361063	2.75532e-06	1.68098e-05	5.8641e-06	0.00983001	+
LRRFIP2	0.360525	0.000596977	0.00193834	0.00067619	0.06881
NPEPPS	0.359676	5.63538e-10	8.58281e-09	2.99411e-09	0.00047133	+
AHSA1	0.359668	0.00092014	0.0028437	0.000992024	0.0809086
PAK2	0.35964	8.3631e-09	9.5701e-08	3.33853e-08	0.00124441	+
C10orf71	0.358167	0.0522758	0.0952391	0.0332241	0.347486
PGP	0.357955	6.2513e-07	4.59514e-06	1.60301e-06	0.00601504	+
ASPN	0.355502	0.0299171	0.0591457	0.0206329	0.287202
ALPK3	0.355438	0.000250523	0.000897388	0.000313053	0.0524826
PSMB2	0.354668	4.66626e-08	4.41004e-07	1.53844e-07	0.00251142	+
ILKAP	0.354237	0.00278854	0.00754903	0.00263347	0.124468
FTH1	0.352979	0.000294414	0.00102681	0.000358203	0.0567045
OGN	0.350215	0.0762147	0.13236	0.0461737	0.405951
PITPNA	0.349914	0.00843725	0.0199572	0.00696205	0.188082
LRRC59	0.347906	0.0123829	0.0276816	0.00965673	0.217011
PSMD4	0.346494	1.90009e-06	1.21159e-05	4.22663e-06	0.0104143	+
PBXIP1	0.345438	0.000109608	0.000430502	0.00015018	0.0428558	+
TPRKB	0.345161	0.00336398	0.00889081	0.00310155	0.140077
DHRS7C	0.343114	0.00647652	0.0157777	0.00550403	0.177435
DCAF7	0.342129	5.15775e-07	3.87119e-06	1.35046e-06	0.0070607	+
PDCD6IP	0.340318	8.81087e-07	6.30156e-06	2.1983e-06	0.00869729	+
DYSF	0.339848	7.05291e-08	6.3267e-07	2.20707e-07	0.00371137	+
PIN4	0.339253	0.00290944	0.00779657	0.00271983	0.137908
FKBP3	0.338511	8.93333e-07	6.36763e-06	2.22134e-06	0.00896083	+
C16orf13	0.338275	0.000639582	0.00205151	0.000715667	0.0830835
PKIA	0.336505	0.0850809	0.145138	0.0506313	0.436399
CHORDC1	0.33623	0.00520289	0.0131125	0.00457429	0.17066
PIP4K2B	0.33616	0.000606828	0.0019643	0.000685246	0.0829075
LRPAP1	0.336088	0.0604494	0.108267	0.0377688	0.38944
G3BP1	0.335619	2.86065e-06	1.73524e-05	6.05338e-06	0.0137874	+
MYOM2	0.335086	1.86924e-08	1.92096e-07	6.70127e-08	0.00257241	+
MYCBP	0.33428	0.0373794	0.0720039	0.0251185	0.333319
EIF4EBP1	0.334173	0.00038778	0.00131982	0.00046042	0.0724429
GNG12	0.333916	0.0165912	0.0359136	0.0125284	0.254442
SEC61B	0.333916	0.0173144	0.0372885	0.0130081	0.258093
PREP	0.332917	1.21445e-07	1.04089e-06	3.63113e-07	0.00498511	+
BOLA2	0.332851	0.000328086	0.00113305	0.000395263	0.0692376
HP1BP3	0.329181	0.0884236	0.15007	0.0523518	0.450019
RAB24	0.327517	0.000156705	0.000593461	0.000207029	0.0567314
RAB5C	0.325605	0.0048116	0.0122136	0.00426071	0.17593
VAPA	0.322443	6.7486e-06	3.66328e-05	1.27793e-05	0.0215137	+
LRRC20	0.32187	0.0012475	0.00370921	0.00129396	0.116226
FN3K	0.32016	3.22538e-05	0.000145589	5.07886e-05	0.0364775	+
PRKAA2	0.319944	3.70173e-07	2.82908e-06	9.86925e-07	0.00875484	+
ZBTB8OS	0.319714	0.000136101	0.000519146	0.000181104	0.0580684
DCAF6	0.319533	0.00125182	0.00371685	0.00129662	0.118187
CTSD	0.319456	0.00310782	0.0082654	0.00288338	0.158106
FBLN5	0.318983	0.0156405	0.0341349	0.0119079	0.265459
USP15	0.318773	4.24723e-08	4.14349e-07	1.44546e-07	0.00446724	+
UBE2H	0.31776	0.00233276	0.00647242	0.0022579	0.145752
CNBP	0.316369	0.010227	0.0235076	0.00820063	0.23461
LGALS3BP	0.314041	0.0521602	0.0951182	0.0331819	0.395541
CD99L2	0.31356	0.019887	0.0418081	0.0145847	0.292752
APRT	0.312697	0.000372338	0.00127547	0.000444946	0.0846726
PFN1	0.312419	2.20934e-05	0.000103707	3.61781e-05	0.0351124	+
CLPB	0.312345	0.0301023	0.0594464	0.0207378	0.33481
PRKAR1A	0.310631	1.75943e-05	8.58229e-05	2.99393e-05	0.0333477	+
ART3	0.309945	0.0124014	0.0276938	0.00966098	0.256496
SYPL2	0.308942	0.0504021	0.0926226	0.0323114	0.397312
MAPT	0.30843	0.0183336	0.0391251	0.0136488	0.291295
DYNLRB1	0.307081	0.00611935	0.0150286	0.00524272	0.209093
SH3BGRL3	0.306991	0.0772996	0.133766	0.0466643	0.455702
EMC1	0.306117	0.0693849	0.122305	0.0426659	0.441867
SRPRB	0.305037	0.00389012	0.0101797	0.00355118	0.184014
TPT1	0.305003	2.30597e-07	1.84915e-06	6.45074e-07	0.00945472	+
ATL2	0.304886	0.000477279	0.00158868	0.000554209	0.0971417
TKT	0.3046	0.0240237	0.0493068	0.0172006	0.321175
CLINT1	0.301554	0.00407854	0.0106333	0.00370943	0.1903
SEPHS1	0.301385	0.0149814	0.0329684	0.011501	0.281928
ZYX	0.300914	0.000651405	0.00207586	0.000724163	0.109962
GRSF1	0.299827	6.4264e-05	0.0002694	9.398e-05	0.0553496
TRMT112	0.29943	0.0156061	0.0340951	0.0118941	0.287752
MAPK1	0.298895	4.38073e-06	2.56188e-05	8.93711e-06	0.0250255	+
FTL	0.298311	0.0509981	0.0935555	0.0326368	0.411575
CTSB	0.297111	0.0163993	0.0355709	0.0124089	0.294852
EIF4A2	0.296751	7.54024e-06	4.04119e-05	1.40977e-05	0.0301896	+
BIN1	0.295817	4.31965e-05	0.000187776	6.55056e-05	0.0511555
TIPRL	0.294617	0.000218485	0.000797471	0.000278198	0.0834703
ANXA1	0.294139	0.136571	0.21464	0.0748772	0.55677
LZIC	0.291218	0.0558155	0.10082	0.0351711	0.431551
PAICS	0.291039	9.54841e-06	4.97706e-05	1.73625e-05	0.0345911	+
ENSA	0.290856	8.86428e-06	4.6565e-05	1.62442e-05	0.0339226	+
PBDC1	0.290408	1.79358e-05	8.70336e-05	3.03616e-05	0.0418448	+
EZR	0.288159	0.033274	0.0649226	0.0226482	0.375087
PCNA	0.287713	0.000579599	0.00189062	0.000659541	0.117141
ARPC5L	0.287658	0.0198715	0.0418081	0.0145847	0.323945
IGHG2	0.286599	0.0291485	0.0578869	0.0201938	0.363046
RAB11B	0.286414	4.31273e-05	0.000187776	6.55056e-05	0.0561995
GPX7	0.284528	0.0821402	0.140916	0.0491586	0.49109
OLA1	0.284169	0.000226728	0.000823299	0.000287207	0.0921187
RPL30	0.282567	0.121932	0.195405	0.068167	0.551782
RPS12	0.281036	1.36296e-05	6.86994e-05	2.39658e-05	0.0429157	+
ALDH1B1	0.279802	0.0241165	0.0494237	0.0172414	0.35267
CLUH	0.279273	0.00198504	0.00561808	0.00195986	0.17593
CMPK1	0.27903	6.72583e-05	0.000279736	9.75858e-05	0.0685196
DNPEP	0.278195	0.000602131	0.00195208	0.000680984	0.127094
GSTM1	0.277914	0.443564	0.553671	0.193148	0.797782
TUBA8	0.276916	0.00137336	0.00402686	0.00140477	0.161215
AARSD1	0.276206	0.00114837	0.0034289	0.00119617	0.154162
OSBPL1A	0.276032	0.00632474	0.0154257	0.00538123	0.247182
AP1B1	0.275483	0.00527467	0.0132148	0.00460996	0.235778
EIF5	0.275378	5.83111e-05	0.000246889	8.61271e-05	0.0682306
FABP5	0.275085	0.275445	0.380725	0.132816	0.701394
ANXA5	0.274921	6.36182e-06	3.4801e-05	1.21403e-05	0.0372733	+
PDIA6	0.274034	1.72598e-05	8.43857e-05	2.94379e-05	0.0495204	+
S100A7	0.273794	0.364944	0.475438	0.165856	0.758822
HHATL	0.273581	0.00521823	0.0131282	0.00457977	0.237443
MUSTN1	0.272947	0.0738615	0.128884	0.0449613	0.491064
DCUN1D1	0.271449	0.011392	0.0257659	0.00898843	0.296801
UBE2N	0.271017	0.00025041	0.000897388	0.000313053	0.105676
IMPDH2	0.270604	5.26451e-07	3.92428e-06	1.36898e-06	0.0199975	+
ENO1	0.268436	9.64412e-05	0.000384613	0.000134172	0.083566
LMNB1	0.267538	0.0420875	0.079553	0.027752	0.428459
SSB	0.267217	0.000408783	0.00138463	0.000483027	0.124318
MBNL1	0.266283	0.000475839	0.00158638	0.000553408	0.130396
RAC1	0.265656	0.000298869	0.00103893	0.000362429	0.115796
HDLBP	0.26533	0.0284329	0.0568389	0.0198282	0.388823
CNPY2	0.264673	0.011199	0.0253736	0.00885155	0.304558
SNX12	0.263333	0.0502497	0.0925601	0.0322895	0.454953
IGHA1	0.262779	0.134095	0.211692	0.0738487	0.589796
LGALSL	0.261546	0.166197	0.251673	0.0877961	0.625399
RHOG	0.260836	0.216078	0.311819	0.108778	0.670568
PDAP1	0.260418	0.00101057	0.00307977	0.00107438	0.165934
TRAPPC3	0.259799	0.00395828	0.0103453	0.00360895	0.237594
LAMP1	0.259226	0.126483	0.201934	0.0704447	0.585091
OSBPL6	0.259081	0.000851564	0.00264723	0.000923483	0.160206
PFAS	0.258388	0.0175687	0.0377209	0.0131589	0.351934
C11orf73	0.258013	0.00343011	0.00905429	0.00315859	0.231248
UBQLN2	0.257331	0.0414436	0.0786167	0.0274254	0.440788
RPS10	0.256472	0.0219266	0.0456619	0.0159291	0.37541
SH3BGR	0.25374	7.11872e-07	5.17881e-06	1.80662e-06	0.027549	+
H1F0	0.253726	0.00532139	0.0133161	0.0046453	0.26487
ATP2B1	0.252565	0.0375767	0.0721869	0.0251823	0.436591
EIF3K	0.252407	0.00160229	0.00463514	0.00161697	0.196995
DDT	0.251558	0.128431	0.204273	0.0712606	0.596731
SYAP1	0.25117	0.0266408	0.0536618	0.0187199	0.402295
DNAJB11	0.250637	0.025521	0.0518502	0.0180879	0.398758
YARS	0.250089	0.0246935	0.0504595	0.0176028	0.39628
UBXN1	0.249825	0.00193168	0.00548908	0.00191486	0.209874
PHYKPL	0.249498	0.0263298	0.0531995	0.0185586	0.403556
KRT5	0.24852	0.415277	0.525802	0.183426	0.803802
SUB1	0.24818	0.00206023	0.00579218	0.0020206	0.215461
SEC23A	0.247964	0.0188051	0.0399301	0.0139296	0.37332
NAP1L4	0.247631	3.24405e-06	1.96219e-05	6.84507e-06	0.0437297	+
PDE12	0.247206	0.0385461	0.0739149	0.0257852	0.447143
EGFLAM	0.246959	0.0517921	0.0946838	0.0330304	0.481367
MPDU1	0.246662	0.0486153	0.0898069	0.0313291	0.474325
S100A4	0.246447	0.0254902	0.0518374	0.0180834	0.404814
PPID	0.244722	0.0248533	0.0506971	0.0176857	0.40487
U2AF2	0.243835	0.0231871	0.0477501	0.0166576	0.399384
KPNA3	0.243191	0.00176194	0.00504057	0.0017584	0.21392
GLO1	0.242791	0.000236048	0.000851301	0.000296976	0.131643
ADSSL1	0.242139	0.000174019	0.000649733	0.000226659	0.122942
STAM	0.242043	0.129254	0.205428	0.0716634	0.609441
VPS37C	0.239395	0.00545065	0.0136073	0.00474691	0.287156
DRG1	0.237407	0.000127046	0.000489012	0.000170592	0.118864
MRPS17	0.237248	0.102631	0.169609	0.0591681	0.582677
CKM	0.237111	6.17007e-06	3.41938e-05	1.19285e-05	0.0581731
MAGOH	0.235977	0.102469	0.169606	0.059167	0.584148
KPNB1	0.235648	4.88425e-05	0.000208888	7.28705e-05	0.0963998
XRCC6	0.235532	5.89273e-06	3.30024e-05	1.15129e-05	0.0586466
CHCHD2	0.233412	0.0640979	0.113838	0.0397125	0.526626
DDX3Y	0.233308	0.00151275	0.004393	0.0015325	0.219794
ANK3	0.232542	0.00876056	0.0205839	0.00718069	0.332317
NUTF2	0.232463	4.75472e-05	0.000204588	7.13706e-05	0.0988761
SEC31A	0.231457	9.41623e-05	0.000377541	0.000131705	0.116984
CLIC5	0.231052	0.0109694	0.0249434	0.0087015	0.352518
FERMT2	0.230436	0.0952439	0.160025	0.0558246	0.581685
WDR77	0.23034	0.00553302	0.0137427	0.00479413	0.302075
LCP1	0.230166	0.259932	0.363939	0.12696	0.733365
TMED7	0.229948	0.0941039	0.158487	0.0552881	0.580743
HARS	0.229522	0.00854168	0.0201367	0.00702467	0.335153
TARS	0.229108	0.188812	0.278159	0.0970356	0.682547
BLVRB	0.228913	0.00580615	0.0143426	0.00500341	0.307698
IGHM	0.228103	0.0919979	0.155683	0.05431	0.580276
PDCL3	0.227066	0.043234	0.0815416	0.0284458	0.490052
KRT2	0.226828	0.410482	0.52129	0.181852	0.817117
ANXA11	0.22379	3.10795e-05	0.000140588	4.90441e-05	0.0980083
RBBP7	0.223251	0.000931003	0.00287308	0.00100227	0.21053
CALM1	0.222668	0.00509208	0.0128485	0.00448221	0.308602
RTN2	0.222216	0.00255465	0.00704192	0.00245657	0.26538
GALK1	0.221821	0.00202934	0.00571291	0.00199295	0.252764
RABGGTA	0.22141	0.000422773	0.00142518	0.000497172	0.179055
UBE2G1	0.221192	0.00435256	0.0112097	0.0039105	0.300406
STBD1	0.220484	0.00201153	0.00567032	0.00197809	0.254373
ASAH1	0.21869	0.0403209	0.0766931	0.0267543	0.4955
HK1	0.21855	0.0139266	0.0309041	0.0107809	0.39295
HINT1	0.218482	0.00967564	0.0223617	0.00780087	0.363001
PCBP1	0.217881	0.00348354	0.00917245	0.0031998	0.291375
UBE2M	0.217371	0.00474094	0.0120487	0.00420319	0.312464
CORO1C	0.217363	0.0305473	0.060269	0.0210248	0.468478
HN1	0.217035	0.223504	0.321004	0.111982	0.722391
PTK2	0.216967	0.0196054	0.0413394	0.0144212	0.426091
NUP62	0.216205	0.00296988	0.00794847	0.00277282	0.28418
TMOD1	0.215974	0.00247828	0.00684925	0.00238936	0.273656
PRKCSH	0.215932	0.00103764	0.00313811	0.00109473	0.226813
PIN1	0.215509	0.000814095	0.00254194	0.000886756	0.215885
DDX6	0.21504	0.00934153	0.0217319	0.00758116	0.366066
C9	0.215032	0.0459019	0.0857673	0.0299199	0.515526
COPS3	0.21462	0.000234149	0.000845894	0.00029509	0.166273
ACYP2	0.214544	0.0158361	0.0344611	0.0120217	0.410909
SERPINH1	0.214347	0.0352972	0.0685542	0.0239151	0.488329
RPL5	0.214316	0.0168951	0.036497	0.0127319	0.417042
TMX1	0.214304	0.0242204	0.0495407	0.0172822	0.45053
ILF3	0.214258	0.0103367	0.0237342	0.00827965	0.375462
DTNA	0.214173	0.000629426	0.00202479	0.000706348	0.206263
TIMM10	0.213957	0.0574159	0.103414	0.0360761	0.542607
LIMCH1	0.213917	0.00883043	0.0207124	0.0072255	0.363589
DSG1	0.212702	0.482742	0.591073	0.206195	0.856496
HPX	0.212452	0.0169818	0.0366094	0.0127712	0.420684
TPM2	0.21107	0.000219152	0.000798527	0.000278566	0.168905
UBR4	0.210535	0.190176	0.279197	0.0973979	0.705078
MYOZ1	0.210163	0.000189226	0.000700335	0.000244312	0.165029
UBQLN1	0.209596	0.0773405	0.133766	0.0466643	0.584809
SNRPD3	0.209547	0.206903	0.300422	0.104802	0.718821
EIF4H	0.209439	0.00256233	0.00705391	0.00246075	0.286594
SARS	0.208887	0.000188536	0.000699003	0.000243847	0.166716
SYNE2	0.208556	0.308251	0.416178	0.145183	0.782362
RPL24	0.208535	0.0279469	0.0560792	0.0195632	0.474249
NIPSNAP3A	0.208059	0.0971526	0.162587	0.0567183	0.615645
GPX4	0.207878	7.64671e-05	0.000313723	0.000109442	0.1394
COPS7A	0.207826	0.0385305	0.0739149	0.0257852	0.508269
PFDN1	0.207803	0.0576042	0.103609	0.036144	0.55261
NDRG2	0.206223	0.000123848	0.000478441	0.000166904	0.156409
LPIN1	0.206212	0.104734	0.17268	0.0602393	0.627957
SESN1	0.205734	0.00228673	0.00635303	0.00221625	0.286221
MYBPH	0.205717	0.486574	0.595076	0.207592	0.862266
VAMP5	0.205352	0.0259436	0.0525575	0.0183346	0.472409
KLC1	0.204709	0.0197142	0.0415274	0.0144868	0.447636
PRRC1	0.204434	0.0705346	0.12398	0.0432505	0.581532
SERPINB1	0.204052	0.00245631	0.0067974	0.00237127	0.293414
COPA	0.203971	0.142727	0.222499	0.0776187	0.67227
RPS6	0.203067	0.0492163	0.0907585	0.0316611	0.542513
CD59	0.202645	0.00448474	0.0115081	0.0040146	0.334301
TOM1L2	0.20263	0.0772696	0.133766	0.0466643	0.595219
MRPL45	0.201421	0.0375501	0.0721869	0.0251823	0.516293
EPM2A	0.201358	0.0131101	0.0291534	0.0101701	0.417796
CAPZA1	0.201095	0.0798331	0.137404	0.0479332	0.601498
RAN	0.201077	0.00468425	0.0119333	0.00416292	0.34011
PPTC7	0.200918	0.139784	0.218878	0.0763555	0.673452
NARS	0.200825	0.00580139	0.0143426	0.00500341	0.355517
COPZ1	0.199872	0.0435132	0.0819551	0.02859	0.534439
RAB35	0.199796	0.113333	0.184351	0.0643108	0.647238
CCDC28B	0.199684	0.153015	0.234393	0.081768	0.687391
ACY1	0.199304	0.0175676	0.0377209	0.0131589	0.446852
GAA	0.199158	0.242401	0.343712	0.119904	0.754093
CAND1	0.199075	0.000656629	0.00208408	0.000727032	0.232492
COL6A1	0.197835	0.0273739	0.0550337	0.0191985	0.490739
RTCA	0.197762	0.0290145	0.0577291	0.0201388	0.496552
UBA1	0.197575	7.23298e-05	0.000298484	0.000104126	0.152022
H3F3A	0.197217	0.0354069	0.0687043	0.0239675	0.517435
DHRS7	0.196683	0.000258817	0.000920867	0.000321244	0.197013
PSME3	0.196619	0.157344	0.239983	0.083718	0.695161
PSMC5	0.196118	0.0143295	0.0316986	0.011058	0.434914
SLIRP	0.195951	0.0563579	0.101713	0.0354827	0.569178
CAPN3	0.1955	0.000655068	0.00208225	0.000726392	0.238552
DEPTOR	0.194101	0.118932	0.191468	0.0667934	0.661477
GRB2	0.194049	8.2538e-05	0.00033538	0.000116997	0.161298
DENR	0.19371	0.0225778	0.0467225	0.0162991	0.479834
RPL22	0.193458	0.139995	0.218985	0.0763929	0.68361
ERLIN2	0.192448	0.0183649	0.0391526	0.0136584	0.463348
ACSL3	0.191723	0.00932846	0.0217254	0.00757888	0.408098
PSME2	0.191271	0.0344768	0.0671457	0.0234237	0.525135
CALR	0.191264	0.0020023	0.00565183	0.00197164	0.304705
AKR1A1	0.191069	0.00599559	0.0147418	0.00514266	0.376194
CAPN1	0.190986	0.0393655	0.0752116	0.0262375	0.539122
KSR2	0.190763	0.0391446	0.0748591	0.0261146	0.538931
RPN1	0.190252	0.00419864	0.0108795	0.0037953	0.353013
PRKCQ	0.189252	0.0727431	0.127481	0.0444717	0.608964
DPP9	0.188691	0.0884682	0.15007	0.0523518	0.632803
ECM1	0.187911	0.429845	0.540031	0.18839	0.853288
EEF2	0.187713	4.17612e-05	0.000182662	6.37217e-05	0.150647
CFL1	0.187435	0.0248576	0.0506971	0.0176857	0.500327
NUDT2	0.186881	0.168895	0.255029	0.0889666	0.717226
ITIH4	0.186621	0.0954803	0.160295	0.0559188	0.645105
ACTBL2	0.186484	0.00883481	0.0207124	0.0072255	0.413999
RPL23A	0.185644	0.0535466	0.0970532	0.033857	0.58076
HSPB2	0.184261	0.0297096	0.0588906	0.020544	0.523135
HNRNPH3	0.184124	0.197915	0.288559	0.100664	0.742105
IGHG3	0.183874	0.186978	0.275841	0.096227	0.734685
CAND2	0.183655	0.00748878	0.0179415	0.00625888	0.407028
PDCD6	0.183262	0.16786	0.253829	0.0885481	0.721045
PARP1	0.183238	0.0709693	0.124579	0.0434592	0.615847
HOOK3	0.183215	0.0371645	0.0716551	0.0249968	0.547049
DDOST	0.183149	0.00423408	0.0109579	0.00382265	0.367573
PFDN5	0.182873	0.0400963	0.0763344	0.0266292	0.555323
WDR61	0.182844	0.00842225	0.019944	0.00695744	0.41752
PTP4A1	0.18283	0.205857	0.299108	0.104344	0.74903
PCYT1A	0.182598	0.179211	0.267364	0.0932697	0.730577
C14orf166	0.182521	0.0231547	0.0477298	0.0166505	0.502935
RPL28	0.182056	0.0847081	0.144619	0.0504501	0.638002
TCP1	0.180897	0.00177514	0.00506465	0.0017668	0.317976
ASNA1	0.179365	0.00129151	0.00381863	0.00133213	0.303271
CHID1	0.179216	0.114472	0.185842	0.064831	0.678116
PTBP1	0.17836	0.271398	0.376261	0.131258	0.792462
RPL35A	0.177833	0.306117	0.414654	0.144652	0.810166
TIMM50	0.177206	0.114693	0.186058	0.0649062	0.68131
POTEF	0.177029	0.0990637	0.165132	0.0576062	0.664121
COL6A2	0.176714	0.0179465	0.0384154	0.0134012	0.491421
HSPBP1	0.176711	0.0513828	0.0940881	0.0328226	0.591818
TXNL1	0.176546	0.00718305	0.0173195	0.0060419	0.41835
DNAJB2	0.176112	0.189209	0.27827	0.0970743	0.745867
MSRB3	0.175234	0.162789	0.246865	0.0861188	0.727528
NSF	0.17487	0.00766392	0.0182709	0.00637378	0.426632
MAP1LC3B2	0.173756	0.02062	0.0431777	0.0150625	0.509445
PFDN4	0.173698	0.0110631	0.0251025	0.00875698	0.457326
ERAP1	0.173412	0.0470955	0.087534	0.0305362	0.588679
PSMA5	0.173356	0.000228853	0.000829593	0.000289403	0.233835
RANGAP1	0.172879	0.124192	0.198576	0.0692732	0.697248
SRP9	0.172002	0.015467	0.0339313	0.0118369	0.488173
SNRPB	0.171821	0.173365	0.260109	0.090739	0.74001
DYNC1LI1	0.171472	0.0765182	0.132778	0.0463195	0.643571
AMBP	0.17122	0.176094	0.263829	0.0920366	0.742773
SETD3	0.170922	0.0760715	0.13222	0.0461247	0.643838
PTGES3	0.170722	0.00662692	0.0161255	0.00562537	0.424669
IPO7	0.169569	0.0970688	0.162575	0.0567142	0.673349
NPM1	0.168627	0.0188737	0.0400357	0.0139664	0.511991
TNXB	0.167502	0.132884	0.210251	0.0733459	0.713148
RPLP2	0.166048	0.102461	0.169606	0.059167	0.685024
PSMC1	0.165942	0.0182746	0.0390387	0.0136186	0.514715
IFITM3	0.165836	0.127417	0.203119	0.0708579	0.710582
ANP32E	0.165586	0.017414	0.0374649	0.0130696	0.511348
ADPRHL2	0.165483	0.0101586	0.0233758	0.00815463	0.467912
PRDX1	0.165303	0.00869407	0.0204504	0.00713411	0.456401
LARS	0.165162	0.0531438	0.0964884	0.0336599	0.615876
ARHGAP17	0.165047	0.130456	0.206873	0.0721674	0.714512
PADI2	0.164879	0.00986331	0.0227458	0.00793485	0.466934
GLG1	0.164546	0.1384	0.217031	0.0757112	0.722232
ADIRF	0.16364	0.207968	0.301347	0.105125	0.773387
RPS17	0.162861	0.130618	0.206974	0.0722029	0.717846
SNAP29	0.161857	0.0311268	0.0613552	0.0214037	0.5703
CCDC124	0.161522	0.111599	0.182154	0.0635445	0.70174
CDH13	0.161496	0.00553539	0.0137427	0.00479413	0.432044
DCTN2	0.161464	0.00976231	0.0225374	0.00786217	0.473572
UBE2L3	0.161043	0.0318021	0.0625116	0.0218071	0.573893
FLOT2	0.16045	0.171265	0.257323	0.0897671	0.753428
CFB	0.160097	0.146504	0.226845	0.0791348	0.735284
PDPR	0.159736	0.198067	0.288581	0.100671	0.772103
PPP1R2	0.159552	0.00118698	0.00353422	0.00123291	0.341366
TIGAR	0.159093	0.186168	0.275221	0.0960108	0.765327
HYOU1	0.158435	0.0805979	0.138607	0.0483532	0.671001
JPH2	0.157904	0.107781	0.177016	0.0617518	0.703452
ATP6V1D	0.157367	0.159093	0.242302	0.0845269	0.748801
CTSA	0.156008	0.40743	0.519283	0.181152	0.869291
RGN	0.155425	0.370222	0.480834	0.167739	0.856896
RPL7A	0.155395	0.108644	0.178018	0.0621016	0.708272
PLCD4	0.155246	0.00682801	0.0165577	0.00577615	0.461087
IGFBP7	0.153689	0.335617	0.444341	0.155008	0.845527
PSMD8	0.153649	0.0417121	0.0789844	0.0275537	0.613769
PROSC	0.152308	0.0146866	0.032387	0.0112982	0.525783
TMOD4	0.151954	0.00130029	0.00383385	0.00133744	0.364306
PRELP	0.151513	0.136269	0.214326	0.0747674	0.73935
C1orf123	0.150888	0.0472411	0.0876506	0.0305769	0.630914
NOMO3	0.150602	0.146587	0.226845	0.0791348	0.74888
DSC1	0.150563	0.603245	0.698998	0.243845	0.926724
PSMB3	0.150475	0.0948629	0.159511	0.0556454	0.701582
SERPIND1	0.150383	0.320172	0.430004	0.150007	0.842594
PDCD5	0.150362	0.00462971	0.0118514	0.00413435	0.445643
ACTN1	0.150243	0.0155318	0.0339679	0.0118497	0.534864
LYPLA1	0.15011	0.0281736	0.0564104	0.0196787	0.585203
SCPEP1	0.148707	0.678024	0.769227	0.268344	0.943854
RPS18	0.148164	0.169207	0.255137	0.0890043	0.768562
HSPB8	0.147026	0.0158388	0.0344611	0.0120217	0.543641
SRSF1	0.146817	0.386315	0.497765	0.173645	0.869673
RPS6KA3	0.146701	0.00491056	0.012435	0.00433795	0.458445
RAB2A	0.146541	0.0464824	0.0866989	0.0302449	0.637827
SNX6	0.145941	0.175931	0.263771	0.0920165	0.776004
RPL31	0.145581	0.406384	0.518262	0.180796	0.877139
RPL12	0.145002	0.167363	0.253258	0.088349	0.771665
ATP1A1	0.14483	0.0744357	0.129696	0.0452443	0.686436
HSPH1	0.144762	0.126976	0.202568	0.0706658	0.741743
PRMT1	0.144702	0.194494	0.284354	0.0991967	0.789048
RUVBL1	0.14452	0.0330469	0.0645986	0.0225352	0.61092
GNPDA1	0.144206	0.119802	0.192574	0.0671794	0.736392
PPIL3	0.14332	0.139249	0.218201	0.0761194	0.753856
FAM98A	0.143229	0.171547	0.257564	0.0898512	0.776858
APOC1	0.1432	0.143223	0.222803	0.0777246	0.757078
SHMT1	0.142938	0.302988	0.411927	0.1437	0.843094
S100A11	0.141651	0.537866	0.642223	0.224039	0.915904
UBA3	0.141481	0.0265546	0.053539	0.0186771	0.598475
CUTA	0.141315	0.0249746	0.0508866	0.0177518	0.593666
NOS1	0.140884	0.273184	0.377994	0.131863	0.832924
IDE	0.140588	0.24861	0.351106	0.122483	0.822275
NPLOC4	0.140535	0.0874851	0.148674	0.051865	0.710076
FHL3	0.140342	0.128419	0.204273	0.0712606	0.749727
CSE1L	0.137997	0.057447	0.103414	0.0360761	0.67419
EIF2S3	0.137532	0.0728767	0.12761	0.0445166	0.69754
PF4	0.137519	0.500815	0.607231	0.211832	0.909285
PGRMC1	0.13719	0.222508	0.320224	0.11171	0.813697
DUSP3	0.137158	0.00846746	0.0200063	0.00697917	0.519727
SMYD2	0.136485	0.145171	0.225313	0.0786002	0.768438
CDV3	0.13618	0.162503	0.246609	0.0860294	0.780792
CAPRIN1	0.13611	0.0332104	0.0648584	0.0226258	0.629116
CCT4	0.135933	0.11512	0.18658	0.0650882	0.745383
CHMP2A	0.135094	0.441141	0.551296	0.192319	0.895333
ACTA1	0.134909	0.00614857	0.0150661	0.00525579	0.503137
FHOD1	0.134881	0.0341704	0.0666102	0.0232369	0.634187
APPL1	0.134879	0.0465749	0.0867186	0.0302518	0.661244
RBMX	0.134783	0.0596771	0.107065	0.0373495	0.683911
RABEP1	0.134001	0.0937747	0.158058	0.0551385	0.728214
PSMC6	0.133694	0.00948935	0.0220032	0.00767582	0.536499
HSCB	0.133382	0.409431	0.520893	0.181713	0.887712
TPP2	0.132709	0.0240362	0.0493068	0.0172006	0.609714
OTUB1	0.132702	0.0223139	0.0463123	0.016156	0.603744
DCPS	0.13265	0.161482	0.245235	0.08555	0.785159
MAPK12	0.132618	0.0530205	0.0963471	0.0336106	0.677388
TBCA	0.132417	0.0219226	0.0456619	0.0159291	0.602983
RPS20	0.132009	0.181934	0.270473	0.0943545	0.798549
CAMK2A	0.131873	0.324332	0.433355	0.151176	0.86201
PSAP	0.131838	0.0533995	0.0968695	0.0337929	0.679581
ARPC3	0.131743	0.0736686	0.128677	0.0448889	0.709205
TMEM43	0.131562	0.293631	0.401551	0.140081	0.851105
PPP1CB	0.131128	0.0163627	0.035528	0.0123939	0.583158
PARK7	0.130793	0.0632036	0.112439	0.0392242	0.69686
RDX	0.130701	0.00665452	0.0161741	0.00564232	0.519373
PSMD12	0.12989	0.121439	0.194763	0.0679428	0.760444
OSBP	0.129237	0.0997359	0.165861	0.0578605	0.74236
APOC3	0.128891	0.290006	0.397631	0.138714	0.852529
EIF2B3	0.128692	0.0365169	0.0704707	0.0245837	0.653137
HBS1L	0.128529	0.0928909	0.156742	0.0546793	0.736809
ARHGDIA	0.127748	0.0507823	0.0932404	0.0325269	0.683371
SYNPO2L	0.127256	0.225684	0.323914	0.112997	0.827427
CRYL1	0.127202	0.324835	0.433591	0.151258	0.866727
STX4	0.126891	0.265714	0.370218	0.12915	0.845207
EEF1A2	0.125935	0.118596	0.191151	0.0666829	0.764527
TTC1	0.125663	0.264667	0.369347	0.128846	0.846165
CAPNS1	0.124618	0.115191	0.18658	0.0650882	0.763899
ABLIM2	0.124176	0.018674	0.0397315	0.0138603	0.609999
CRKL	0.12405	0.279116	0.385195	0.134375	0.85359
RPS2	0.124042	0.0625981	0.111737	0.0389794	0.709126
TLN2	0.122627	0.111775	0.182302	0.0635961	0.764367
ERO1L	0.122268	0.120307	0.19324	0.0674118	0.771879
MTR	0.12173	0.517171	0.623492	0.217505	0.92287
PFDN2	0.121524	0.0363246	0.070356	0.0245437	0.668391
IPO5	0.120464	0.00924268	0.021573	0.00752574	0.568789
PSMD7	0.120187	0.297217	0.405418	0.14143	0.864312
AKR1B1	0.119752	0.0239436	0.0492122	0.0171676	0.639594
TUBB4B	0.119163	0.0116224	0.0262589	0.00916042	0.588106
GLOD4	0.118234	0.00941563	0.0218802	0.00763291	0.576022
VAPB	0.118162	0.0110232	0.0250387	0.00873474	0.587049
WDR1	0.117605	0.101124	0.167775	0.0585281	0.763776
LAMP2	0.117473	0.436416	0.546682	0.19071	0.90719
SYNCRIP	0.117131	0.0112066	0.0253736	0.00885155	0.590926
CAP2	0.117094	0.0360249	0.0698394	0.0243634	0.677621
RPS8	0.116721	0.280651	0.386832	0.134946	0.862164
KRT1	0.116617	0.680524	0.771236	0.269045	0.956107
LMNB2	0.116038	0.0193063	0.0407898	0.0142295	0.632522
FNTA	0.115969	0.281946	0.388088	0.135384	0.863448
GNB2L1	0.115616	0.082059	0.140891	0.0491498	0.748955
HN1L	0.1154	0.189369	0.27827	0.0970743	0.825279
UFC1	0.11407	0.185179	0.27395	0.0955674	0.825
HPR	0.113869	0.54621	0.648893	0.226366	0.933455
CSNK2B	0.113439	0.094811	0.159511	0.0556454	0.765483
AP4S1	0.113403	0.326937	0.435847	0.152045	0.880925
CALU	0.112257	0.132667	0.210065	0.0732809	0.79712
RPLP0	0.111747	0.065534	0.116194	0.0405342	0.73747
PDLIM3	0.110956	0.147312	0.227801	0.0794682	0.808557
BRCC3	0.110315	0.292332	0.400043	0.139555	0.873128
UCHL1	0.109652	0.438951	0.549208	0.191591	0.913672
PCYOX1	0.108728	0.442999	0.553291	0.193015	0.91528
UTRN	0.108466	0.5592	0.659513	0.230071	0.938901
RNF114	0.108119	0.197434	0.288253	0.100557	0.839115
SGCA	0.107882	0.161121	0.245031	0.0854788	0.821232
SCRN3	0.107867	0.133595	0.21106	0.073628	0.804824
MYO18A	0.107643	0.378615	0.489333	0.170704	0.900732
SSR4	0.107412	0.223505	0.321004	0.111982	0.851345
TMED10	0.107174	0.0614581	0.109795	0.0383019	0.741596
DCN	0.107063	0.171255	0.257323	0.0897671	0.82785
SLK	0.106763	0.244523	0.346257	0.120792	0.86039
HSPA5	0.106594	0.0452737	0.0847431	0.0295626	0.718987
TMED4	0.105651	0.306716	0.4149	0.144738	0.882619
MAT2A	0.103946	0.182813	0.27102	0.0945451	0.838086
TXN	0.103863	0.400668	0.512694	0.178853	0.909377
TGFBI	0.103196	0.318912	0.428658	0.149537	0.888753
ARMT1	0.101706	0.313382	0.422297	0.147318	0.888684
CLASP1	0.101457	0.463604	0.571275	0.199289	0.924972
PDLIM5	0.101019	0.266162	0.370457	0.129234	0.874841
AHNAK	0.0993624	0.0328596	0.0644109	0.0224697	0.712216
GDI2	0.099151	0.120599	0.193562	0.0675241	0.810801
UBE2O	0.0984386	0.36289	0.473636	0.165228	0.905034
TYMP	0.0974547	0.688289	0.777539	0.271244	0.964251
ARF6	0.097327	0.389462	0.501515	0.174953	0.912307
LIN7C	0.0968531	0.209986	0.303855	0.106	0.85971
MRPL19	0.0965667	0.248964	0.351137	0.122494	0.874353
LAMB2	0.0964666	0.210576	0.304501	0.106225	0.860462
BLVRA	0.0961189	0.128274	0.204273	0.0712606	0.820872
HSP90AA1	0.0955751	0.0794723	0.136894	0.0477554	0.785033
HNRNPC	0.0955394	0.177561	0.265464	0.0926068	0.84778
QARS	0.0955293	0.0473253	0.08773	0.0306046	0.747193
NSUN2	0.095329	0.513249	0.620042	0.216301	0.938395
KHDRBS1	0.0950813	0.352271	0.463204	0.161589	0.905559
DCD	0.0949577	0.66043	0.752087	0.262365	0.961371
CAPZB	0.0949025	0.142888	0.222585	0.0776488	0.831394
HBA1	0.0944197	0.281621	0.387893	0.135316	0.887233
LARP4	0.0939066	0.353374	0.464077	0.161893	0.906935
NAP1L1	0.0924996	0.280668	0.386832	0.134946	0.889115
COL6A3	0.0924337	0.242021	0.343403	0.119796	0.877096
PSMA3	0.0922626	0.085441	0.145518	0.0507638	0.796953
UGGT1	0.0914136	0.153301	0.234663	0.081862	0.842457
HNRNPA2B1	0.0907879	0.108942	0.178369	0.062224	0.817691
EIF1	0.0906907	0.137963	0.216506	0.0755281	0.835573
ANK2	0.08994	0.41603	0.526126	0.183539	0.924153
PURA	0.0880583	0.334704	0.443859	0.15484	0.908118
TCAP	0.0879698	0.264844	0.369351	0.128848	0.889694
SPTB	0.0877536	0.229688	0.328546	0.114613	0.878896
COL1A2	0.0876019	0.615677	0.710681	0.247921	0.9584
GCSH	0.0872992	0.630966	0.725185	0.25298	0.960596
HSPB1	0.0872968	0.307761	0.416047	0.145138	0.902241
ARF1	0.0871529	0.601131	0.697694	0.24339	0.956614
CCS	0.0869869	0.250465	0.352784	0.123069	0.886541
MAPRE2	0.0862806	0.186818	0.275798	0.0962118	0.865242
CCT8	0.0857159	0.0555729	0.100468	0.0350482	0.780575
TPD52L2	0.0855336	0.297537	0.405592	0.141491	0.901509
TWF2	0.0850426	0.228305	0.32679	0.114	0.881955
CAMK2B	0.0846606	0.22273	0.320326	0.111745	0.880608
STX7	0.0843984	0.254172	0.356818	0.124476	0.890828
NT5C	0.0826925	0.490156	0.597387	0.208398	0.942742
DYNLT1	0.0825963	0.41646	0.526356	0.183619	0.930204
CMYA5	0.0823419	0.321969	0.431398	0.150493	0.910904
ECM29	0.0819185	0.0772212	0.133766	0.0466643	0.810746
MCTS1	0.081785	0.241001	0.342189	0.119372	0.89014
HNRNPUL2	0.08169	0.332144	0.441161	0.153899	0.913897
MPI	0.0816688	0.214582	0.309871	0.108098	0.881885
STX12	0.0810605	0.445702	0.555357	0.193736	0.936594
CDSN	0.0802615	0.784465	0.851217	0.296947	0.980705
HOMER1	0.0798884	0.189413	0.27827	0.0970743	0.875535
THNSL1	0.0789496	0.49278	0.599821	0.209247	0.94566
CLYBL	0.0787664	0.575846	0.674949	0.235456	0.957459
CDK5RAP3	0.0787549	0.488402	0.596278	0.208011	0.945126
KCTD12	0.0786518	0.317929	0.427608	0.149171	0.913813
RPA3	0.0785559	0.366351	0.476977	0.166393	0.924148
EIF2S1	0.0784582	0.306613	0.4149	0.144738	0.91142
PPP2R5A	0.0780052	0.608636	0.704473	0.245755	0.962008
PSMB1	0.0771354	0.200162	0.291232	0.101596	0.883307
SIAE	0.0771198	0.631316	0.725185	0.25298	0.965151
SNX9	0.0767268	0.409795	0.521043	0.181765	0.933842
HINT3	0.0765737	0.322605	0.431703	0.150599	0.917016
FAH	0.0760798	0.359181	0.470193	0.164026	0.925057
FKBP15	0.0760492	0.543969	0.647684	0.225944	0.954752
DARS	0.0752345	0.245806	0.347842	0.121345	0.899812
RAB7A	0.0741485	0.11338	0.184351	0.0643108	0.850933
SYNM	0.0741272	0.413648	0.524168	0.182856	0.93666
EFTUD2	0.0738237	0.56301	0.662899	0.231252	0.958478
PSMD2	0.0736446	0.0627044	0.111832	0.0390127	0.815507
H2AFY	0.0735103	0.251206	0.353358	0.123269	0.903433
EIF3F	0.0732583	0.46588	0.573745	0.200151	0.94558
ARPC2	0.0731951	0.496593	0.602802	0.210287	0.950055
STRAP	0.0730809	0.149693	0.23064	0.0804586	0.870408
QKI	0.0727807	0.452478	0.560902	0.19567	0.943918
SAR1B	0.0726408	0.363974	0.474759	0.165619	0.929214
LNP	0.0724089	0.322244	0.431493	0.150526	0.921273
PFDN6	0.0715325	0.168628	0.254808	0.0888896	0.880441
UBE3A	0.0714661	0.399477	0.511611	0.178475	0.936527
MAP2K1	0.0713213	0.246037	0.347935	0.121377	0.904826
RUVBL2	0.0707121	0.440671	0.551034	0.192228	0.943701
THY1	0.0706422	0.685204	0.776124	0.270751	0.973648
ATP6V1E1	0.0705479	0.557412	0.658505	0.229719	0.959607
TACO1	0.0703507	0.429148	0.539492	0.188202	0.942223
GABARAP	0.0703493	0.54468	0.648166	0.226112	0.958159
MURC	0.0694651	0.346516	0.457055	0.159443	0.929024
ACTR2	0.0694474	0.352644	0.463406	0.161659	0.930173
KTN1	0.0693012	0.249926	0.352259	0.122885	0.90838
NME1	0.069011	0.334833	0.443859	0.15484	0.927274
GANAB	0.0683877	0.410396	0.52129	0.181852	0.940909
CUL1	0.0679019	0.300682	0.409617	0.142895	0.921643
EIF2A	0.0677688	0.31734	0.427087	0.148989	0.925164
PPIC	0.0677614	0.478693	0.587475	0.20494	0.951306
ORM1	0.0675968	0.545045	0.648237	0.226137	0.959806
FBN1	0.06644	0.795324	0.859612	0.299875	0.9849
PPP2R1A	0.0662518	0.147906	0.228414	0.0796819	0.881069
CSDE1	0.0655359	0.148571	0.229246	0.0799724	0.882535
PSMC4	0.0653813	0.134659	0.212109	0.073994	0.877139
CENPV	0.0652672	0.610992	0.706043	0.246303	0.968356
RBM38	0.0652073	0.580084	0.678455	0.236679	0.965112
LRG1	0.0648565	0.542773	0.646624	0.225574	0.961144
CCT6A	0.0647787	0.416006	0.526126	0.183539	0.944769
PSMA2	0.0644001	0.312984	0.422031	0.147225	0.927922
PSMC3	0.0643531	0.170918	0.257323	0.0897671	0.89254
SLC16A1	0.0642369	0.450778	0.559705	0.195253	0.950105
EIF4A1	0.0635593	0.587124	0.684439	0.238766	0.96672
CKAP4	0.0630806	0.592397	0.689443	0.240512	0.967512
YWHAG	0.0627596	0.190475	0.279443	0.0974836	0.901162
RPLP1	0.0619849	0.433152	0.542914	0.189395	0.949461
PPME1	0.061461	0.468778	0.576643	0.201162	0.954503
HRC	0.0611671	0.377754	0.488519	0.17042	0.942191
VWA8	0.0606984	0.55815	0.658949	0.229874	0.965224
COPS2	0.0603151	0.109135	0.178546	0.0622857	0.874933
PDIA3	0.0601758	0.39204	0.504222	0.175898	0.94521
TALDO1	0.0600315	0.265816	0.370218	0.12915	0.923542
CUL5	0.059187	0.289694	0.397461	0.138654	0.929295
AGPAT3	0.0589105	0.738037	0.816239	0.284745	0.982264
STXBP3	0.0585664	0.52364	0.628427	0.219226	0.962819
ISOC2	0.0580852	0.524734	0.628868	0.21938	0.963236
TATDN1	0.0580271	0.324272	0.433355	0.151176	0.936741
PPP5C	0.0579708	0.238146	0.338814	0.118195	0.920185
SNX3	0.0578682	0.52046	0.62603	0.21839	0.962915
RAP1A	0.0578029	0.349298	0.460152	0.160524	0.941013
SUMO2	0.057534	0.38449	0.495716	0.17293	0.946492
GART	0.0575051	0.450259	0.559389	0.195143	0.955152
FXR1	0.0569951	0.428863	0.539455	0.188189	0.952893
SNAP23	0.0564135	0.498317	0.604548	0.210896	0.961469
ERH	0.0563865	0.580388	0.678455	0.236679	0.969788
PSMC2	0.0562864	0.25111	0.353358	0.123269	0.925168
SH3GLB1	0.055292	0.394557	0.506536	0.176705	0.949879
ATP6V1A	0.0552105	0.39636	0.508542	0.177405	0.95019
TTC37	0.0551536	0.689428	0.777907	0.271372	0.979698
SUGT1	0.0549861	0.293813	0.401551	0.140081	0.93487
MAPK1IP1L	0.0547585	0.740466	0.817991	0.285356	0.983681
AAMDC	0.0545235	0.348403	0.459258	0.160212	0.944132
UBAC1	0.0541841	0.327697	0.43631	0.152207	0.94134
CCT2	0.0539053	0.494928	0.601126	0.209702	0.962796
IGHG1	0.0535868	0.658891	0.751143	0.262036	0.977892
PAFAH1B3	0.0530097	0.656737	0.749091	0.26132	0.977958
ACP1	0.0528359	0.502173	0.607833	0.212042	0.96426
MAP2K6	0.0518986	0.303156	0.411927	0.1437	0.939938
AK2	0.0518236	0.409386	0.520893	0.181713	0.954771
NCL	0.0515068	0.371038	0.481367	0.167925	0.950216
EIF3A	0.0504398	0.576367	0.674949	0.235456	0.97259
FHL1	0.0503275	0.527649	0.631806	0.220405	0.968337
PSME1	0.0500374	0.480321	0.589131	0.205518	0.963973
HPRT1	0.0499544	0.545448	0.648352	0.226177	0.970174
CLEC3B	0.0499367	0.590018	0.687056	0.239679	0.973997
VPS4A	0.0499189	0.423391	0.534159	0.186341	0.958004
OSTF1	0.0486152	0.766241	0.836151	0.291691	0.987139
AHSG	0.0484758	0.653597	0.745911	0.260211	0.979596
FLII	0.047502	0.576433	0.674949	0.235456	0.974171
JUP	0.0469514	0.880998	0.92263	0.321859	0.994069
APCS	0.0468823	0.540237	0.643966	0.224647	0.971545
STIP1	0.0466742	0.283368	0.389539	0.135891	0.942842
PPIB	0.0465982	0.560851	0.660724	0.230493	0.973412
LSM2	0.0460649	0.466706	0.574429	0.200389	0.965505
NIF3L1	0.0455814	0.54725	0.6494	0.226543	0.972895
HSP90AB1	0.0448425	0.339815	0.44929	0.156734	0.952752
GORASP2	0.044748	0.539322	0.643599	0.224519	0.972749
CSTB	0.0438105	0.688709	0.777599	0.271265	0.983794
YWHAE	0.0434085	0.361478	0.472376	0.164788	0.956791
CP	0.0425042	0.693706	0.780328	0.272217	0.984576
RPS5	0.042335	0.754069	0.826703	0.288395	0.988121
DUSP28	0.0419616	0.707639	0.791793	0.276217	0.985594
GSPT1	0.0419071	0.454967	0.563254	0.196491	0.967536
SERPINA4	0.0415998	0.742435	0.819039	0.285721	0.987687
TXNDC17	0.0411983	0.726948	0.808253	0.281959	0.986948
PCMT1	0.0403269	0.493157	0.599821	0.209247	0.971894
ARL1	0.0398673	0.704939	0.789606	0.275454	0.986157
RWDD1	0.0397213	0.522243	0.627463	0.21889	0.974526
NDUFAF5	0.0394919	0.696219	0.782737	0.273058	0.985802
HMGB1	0.0392993	0.690452	0.777907	0.271372	0.985549
DHX9	0.0386186	0.734684	0.814365	0.284091	0.988164
NEDD8	0.0383361	0.69824	0.784593	0.273705	0.986324
VTN	0.0381416	0.674555	0.766112	0.267258	0.985096
MSN	0.037905	0.413574	0.524168	0.182856	0.967087
XIRP2	0.0376012	0.810564	0.87021	0.303572	0.992134
NIPSNAP3B	0.0373758	0.633017	0.725772	0.253185	0.983055
SSR1	0.0368433	0.797591	0.860602	0.30022	0.991702
PPM1A	0.036596	0.584575	0.681843	0.23786	0.980544
GPS1	0.0365727	0.662171	0.753665	0.262915	0.985037
LAMTOR1	0.0363982	0.726816	0.808253	0.281959	0.988453
UBA6	0.0359185	0.736313	0.815686	0.284552	0.989066
PA2G4	0.0357666	0.594914	0.691616	0.24127	0.981596
TPM4	0.0355267	0.845813	0.896638	0.312792	0.994068
KRT6A	0.0353922	0.916189	0.942752	0.328879	0.996907
LONP1	0.0353846	0.592719	0.689443	0.240512	0.981663
USP5	0.0350834	0.444198	0.554135	0.19331	0.971932
RHOA	0.0341027	0.524048	0.628561	0.219273	0.978205
COPB2	0.0334946	0.763592	0.83412	0.290982	0.991006
CPPED1	0.0334697	0.708551	0.791867	0.276242	0.988535
RCN1	0.0325801	0.67668	0.768113	0.267956	0.987356
RPL9	0.0319867	0.699222	0.785183	0.273911	0.988621
EIF4EBP2	0.0317042	0.753238	0.826533	0.288335	0.991056
PLGRKT	0.0316883	0.802882	0.864427	0.301555	0.993067
COL4A2	0.0315138	0.869764	0.914933	0.319174	0.995612
RPS27L	0.0313938	0.737633	0.816239	0.284745	0.990492
XRCC5	0.0313726	0.68641	0.776916	0.271027	0.988264
RPL8	0.031209	0.812562	0.871425	0.303996	0.993543
DDAH2	0.0309043	0.822434	0.879339	0.306757	0.993977
YWHAH	0.0308434	0.55841	0.658949	0.229874	0.982189
RPS3	0.0305418	0.706975	0.791468	0.276103	0.989465
TRMT10C	0.0304191	0.780042	0.848151	0.295877	0.992472
LDB3	0.030146	0.618613	0.713292	0.248832	0.985626
APEH	0.0299594	0.579091	0.677687	0.236411	0.983767
ATPIF1	0.0298552	0.824069	0.880643	0.307212	0.99424
DYNC1H1	0.0297562	0.552853	0.654215	0.228223	0.982519
HSPB3	0.0293443	0.752847	0.826533	0.288335	0.991704
EIF3D	0.0292185	0.847207	0.897666	0.31315	0.995167
KRT9	0.0291637	0.91573	0.942752	0.328879	0.997436
HIST1H4A	0.0289503	0.734737	0.814365	0.284091	0.991116
FNTB	0.0287928	0.795862	0.859612	0.299875	0.993447
DBI	0.0280515	0.730836	0.810891	0.282879	0.991243
ADIPOQ	0.0275477	0.820009	0.878051	0.306308	0.994548
APOA4	0.0275223	0.740713	0.817991	0.285356	0.991773
C11orf68	0.0267615	0.699506	0.785183	0.273911	0.990482
NAA50	0.0267507	0.659693	0.751653	0.262214	0.988934
ANXA7	0.026583	0.53164	0.635866	0.221821	0.983345
KCNJ11	0.0259964	0.84773	0.897771	0.313187	0.995715
FGA	0.0255412	0.834568	0.888275	0.309874	0.995392
USP14	0.025497	0.575985	0.674949	0.235456	0.986032
APOH	0.0250894	0.791867	0.857277	0.299061	0.994162
SLC25A12	0.0250047	0.812277	0.871425	0.303996	0.994815
RPS28	0.024443	0.869986	0.914933	0.319174	0.996601
MTHFD1	0.0242565	0.690403	0.777907	0.271372	0.991054
VBP1	0.0241597	0.768471	0.838152	0.292389	0.993658
PSMD9	0.023777	0.758693	0.830238	0.289628	0.993455
SET	0.0236893	0.783027	0.850523	0.296704	0.994223
CDC37	0.0234791	0.699879	0.785184	0.273911	0.991657
RPS21	0.0234434	0.757428	0.829527	0.28938	0.993508
ATE1	0.0232116	0.866033	0.913044	0.318515	0.996667
REEP5	0.0227807	0.771597	0.840263	0.293125	0.994111
SERBP1	0.0222254	0.85732	0.906518	0.316238	0.996584
AGPS	0.0222188	0.854295	0.904271	0.315454	0.996507
TNS1	0.022213	0.753416	0.826533	0.288335	0.99373
DDX1	0.0217386	0.738355	0.816239	0.284745	0.993428
SPEG	0.0215998	0.855454	0.905046	0.315725	0.996633
STAT5B	0.021573	0.879331	0.922013	0.321644	0.99723
RPS25	0.021342	0.821888	0.8792	0.306708	0.995822
TARDBP	0.02128	0.810607	0.87021	0.303572	0.995542
SGCG	0.0211814	0.74514	0.821166	0.286464	0.993788
ENOPH1	0.0210161	0.691968	0.778786	0.271679	0.992291
FARSB	0.0202509	0.708827	0.791867	0.276242	0.993055
COL4A1	0.0202476	0.895399	0.930746	0.32469	0.997765
PSMA7	0.0200952	0.691079	0.778199	0.271474	0.992602
EIF2B5	0.0196704	0.738115	0.816239	0.284745	0.994045
IARS	0.0189898	0.868836	0.914933	0.319174	0.997334
SPR	0.0188962	0.845616	0.896638	0.312792	0.996836
SIRT2	0.0188461	0.802793	0.864427	0.301555	0.995869
ATP1A2	0.0186614	0.747851	0.822869	0.287058	0.994593
ARIH1	0.0182242	0.831189	0.886462	0.309242	0.996636
EPB41	0.0182073	0.880646	0.92263	0.321859	0.997689
CCBL1	0.0180993	0.762098	0.832917	0.290563	0.995095
CCT5	0.0179947	0.750234	0.825063	0.287823	0.994842
LUM	0.0177848	0.829057	0.884634	0.308604	0.996671
CSRP3	0.0175456	0.883409	0.923544	0.322178	0.997827
PRPSAP2	0.01743	0.863904	0.911468	0.317965	0.997453
PRUNE	0.0168635	0.84537	0.896638	0.312792	0.997171
HEBP2	0.0164024	0.704739	0.789606	0.275454	0.994277
ADH1B	0.016009	0.894677	0.930746	0.32469	0.99822
MATR3	0.0159317	0.857702	0.906518	0.316238	0.997557
NAPG	0.015765	0.897031	0.930841	0.324723	0.998288
FLG	0.015424	0.9457	0.963429	0.336092	0.999139
TMED9	0.0147792	0.893512	0.93043	0.32458	0.998337
NAE1	0.0144204	0.77712	0.845408	0.29492	0.99637
GAMT	0.0143979	0.837252	0.890685	0.310715	0.997446
TF	0.0142807	0.864108	0.911468	0.317965	0.997916
FAM49B	0.013699	0.803354	0.864427	0.301555	0.997005
RAB10	0.0136555	0.802706	0.864427	0.301555	0.997003
PDXK	0.0123137	0.899801	0.932849	0.325424	0.998701
PRDX2	0.0118976	0.813417	0.871901	0.304162	0.997546
IGKC	0.0118627	0.928882	0.951812	0.332039	0.999125
ACTB	0.0118338	0.896657	0.930841	0.324723	0.99871
HNRNPD	0.011813	0.869962	0.914933	0.319174	0.998356
NEXN	0.011508	0.888797	0.927803	0.323663	0.998644
MAP2K4	0.0109638	0.878885	0.922001	0.32164	0.998586
ALB	0.010417	0.901555	0.934211	0.325899	0.998921
GFM1	0.00992925	0.920619	0.945633	0.329884	0.999179
CA2	0.00906492	0.89581	0.930746	0.32469	0.999003
HNRNPAB	0.00892076	0.914003	0.942752	0.328879	0.999198
CBR1	0.00875726	0.903051	0.935303	0.32628	0.999107
BPNT1	0.00849288	0.933781	0.954521	0.332984	0.999418
RAB12	0.00757607	0.928805	0.951812	0.332039	0.999441
GSTP1	0.00723766	0.877605	0.921116	0.321331	0.999056
FAM136A	0.00719246	0.931149	0.952751	0.332367	0.999487
EIF2S2	0.00710791	0.930438	0.952484	0.332274	0.999488
MYH11	0.00689735	0.953786	0.967502	0.337512	0.999674
PSMD11	0.00620849	0.892097	0.93005	0.324447	0.999291
EEF1D	0.00583739	0.896014	0.930746	0.32469	0.999359
MLIP	0.00577421	0.916252	0.942752	0.328879	0.999495
AZGP1	0.00550988	0.976589	0.982623	0.342788	0.999869
TBC1D17	0.00533516	0.938971	0.957977	0.33419	0.999664
IBA57	0.00514748	0.965243	0.974914	0.340098	0.999818
MAT2B	0.00493582	0.921959	0.94655	0.330204	0.999599
EIF4G1	0.00493467	0.919059	0.944948	0.329645	0.999584
L2HGDH	0.00492248	0.949276	0.965234	0.336721	0.999744
AHCYL2	0.00490731	0.950628	0.965681	0.336877	0.999752
COPS5	0.00436399	0.943169	0.961333	0.33536	0.999745
CLU	0.00425531	0.975086	0.981577	0.342423	0.999893
PACSIN2	0.00420121	0.957474	0.969221	0.338112	0.999817
NID2	0.00402434	0.957776	0.969221	0.338112	0.999826
DERA	0.00357263	0.985487	0.990635	0.345582	0.999948
CFL2	0.00327243	0.955162	0.967502	0.337512	0.99985
HRG	0.00301706	0.973725	0.981314	0.342331	0.99992
PAFAH1B1	0.00256488	0.954267	0.967502	0.337512	0.99988
C4A	0.00208064	0.986268	0.990949	0.345692	0.999971
LASP1	0.000929106	0.992892	0.994772	0.347026	0.999993
A2M	0.000783838	0.995399	0.995988	0.34745	0.999996
EEF1B2	-0.000155733	0.998069	0.998069	0.348176	1
APMAP	-0.000998749	0.993509	0.994919	0.347077	0.999993
TIMM8B	-0.00110228	0.992887	0.994772	0.347026	0.999992
TPPP	-0.00115675	0.988616	0.992791	0.346335	0.999987
IGFN1	-0.00121524	0.995517	0.995988	0.34745	0.999995
CARKD	-0.00130991	0.989853	0.992791	0.346335	0.999987
SQSTM1	-0.00154156	0.985014	0.99063	0.345581	0.999977
PSMD6	-0.00175632	0.971686	0.980019	0.341879	0.99995
IGKV2D-28	-0.002165	0.989414	0.992791	0.346335	0.999977
NQO2	-0.00259077	0.989977	0.992791	0.346335	0.999974
ALAD	-0.00279852	0.974945	0.981577	0.342423	0.999929
MPST	-0.0032247	0.973897	0.981314	0.342331	0.999915
RPS16	-0.00373799	0.960569	0.97112	0.338775	0.99985
USO1	-0.0039004	0.937469	0.956905	0.333816	0.999748
OPLAH	-0.00421764	0.954961	0.967502	0.337512	0.999806
CARS	-0.00434157	0.961322	0.971417	0.338878	0.999829
DYNC1I2	-0.00438277	0.949026	0.965234	0.336721	0.999771
GOT1	-0.00476155	0.934809	0.955038	0.333165	0.999679
CSNK2A1	-0.00477484	0.946136	0.963429	0.336092	0.999736
POLDIP2	-0.00481204	0.971229	0.980019	0.341879	0.99986
PET117	-0.00513389	0.9702	0.979454	0.341682	0.999845
HIBCH	-0.00547816	0.960363	0.97112	0.338775	0.999778
LAMB1	-0.00568854	0.941618	0.960214	0.33497	0.999658
TRIM28	-0.00644245	0.954848	0.967502	0.337512	0.999702
TNPO1	-0.00688989	0.925469	0.949693	0.3313	0.999466
HNRNPK	-0.00700249	0.895485	0.930746	0.32469	0.999227
KNG1	-0.0071345	0.935189	0.955038	0.333165	0.999522
SCCPDH	-0.00716273	0.954395	0.967502	0.337512	0.999666
TROVE2	-0.00739235	0.911655	0.940992	0.328265	0.999316
PPA1	-0.00758118	0.904809	0.935623	0.326391	0.999242
RPSA	-0.00779372	0.885454	0.925108	0.322723	0.999052
KARS	-0.00783969	0.881496	0.92263	0.321859	0.999012
ASPA	-0.00784907	0.89073	0.929362	0.324207	0.999092
NGLY1	-0.00785078	0.916078	0.942752	0.328879	0.999312
RPL10	-0.00790582	0.933443	0.954521	0.332984	0.999456
EIF3M	-0.00803153	0.897424	0.930841	0.324723	0.999131
FGB	-0.00804581	0.950193	0.965681	0.336877	0.999589
RTN4	-0.00810985	0.907105	0.937138	0.32692	0.99921
AP2B1	-0.00831808	0.916478	0.942752	0.328879	0.999275
MAPRE1	-0.00841065	0.903828	0.935623	0.326391	0.99915
NT5DC1	-0.0092028	0.904637	0.935623	0.326391	0.999078
FARSA	-0.00942896	0.869482	0.914933	0.319174	0.998682
TMEM11	-0.00946502	0.914356	0.942752	0.328879	0.999153
VARS	-0.0098034	0.892268	0.93005	0.324447	0.998883
PRKRA	-0.0100647	0.92836	0.951812	0.332039	0.999252
DDX17	-0.0107815	0.828895	0.884634	0.308604	0.997979
RTCB	-0.0108713	0.814378	0.872489	0.304367	0.99777
ITGB1	-0.0109617	0.838353	0.891397	0.310963	0.998069
A1BG	-0.0110213	0.907479	0.937138	0.32692	0.998931
COPS4	-0.0113149	0.799736	0.862476	0.300874	0.997475
PPP1R7	-0.0117209	0.839481	0.891712	0.311073	0.997951
RAB5B	-0.0121125	0.875637	0.919506	0.320769	0.998393
AARS	-0.0134937	0.803586	0.864427	0.301555	0.997054
SND1	-0.0136154	0.882226	0.922763	0.321906	0.998295
ITGA7	-0.013707	0.881663	0.92263	0.321859	0.998275
RPL17	-0.0148295	0.930417	0.952484	0.332274	0.998931
PCBP2	-0.0152908	0.838763	0.891397	0.310963	0.997315
DCTN1	-0.0162607	0.744079	0.820425	0.286205	0.995205
GMFB	-0.0164883	0.859162	0.907608	0.316619	0.9975
ATP1B1	-0.0166988	0.758861	0.830238	0.289628	0.995403
SCFD1	-0.0167924	0.873056	0.91725	0.319982	0.997723
HSP90B1	-0.017597	0.761161	0.832323	0.290356	0.995209
SGCB	-0.0193564	0.820399	0.878051	0.306308	0.996175
DCAF11	-0.0196734	0.87288	0.91725	0.319982	0.997329
PCBD2	-0.0197199	0.688026	0.777539	0.271244	0.992653
BSG	-0.0198566	0.753523	0.826533	0.288335	0.994396
PCNP	-0.0199449	0.833123	0.887184	0.309494	0.996365
RARS	-0.0200363	0.79558	0.859612	0.299875	0.995429
HAGH	-0.0202277	0.729932	0.810698	0.282812	0.993652
UBQLN4	-0.0204107	0.885779	0.925108	0.322723	0.997527
LHPP	-0.0206364	0.791463	0.857277	0.299061	0.995185
DUSP22	-0.0207542	0.794823	0.859612	0.299875	0.995245
APEX1	-0.0212109	0.840315	0.89215	0.311226	0.996317
CPA3	-0.0213691	0.920305	0.945633	0.329884	0.998227
CALML5	-0.0226816	0.94798	0.964843	0.336585	0.998789
ATP6V1B2	-0.0229138	0.746372	0.821669	0.286639	0.993319
STRN3	-0.0231505	0.719304	0.801456	0.279588	0.992402
SEC24C	-0.0231675	0.714693	0.797578	0.278235	0.992248
UGP2	-0.0238496	0.723295	0.805479	0.280991	0.992304
MARCKS	-0.0238577	0.905128	0.935623	0.326391	0.997625
LAMC1	-0.0238785	0.650162	0.742391	0.258983	0.989772
SARNP	-0.0241713	0.826453	0.882745	0.307945	0.995403
RTN3	-0.0241893	0.892831	0.930179	0.324492	0.997262
GNB1	-0.0242148	0.765259	0.83551	0.291467	0.993542
PSMA1	-0.0247947	0.61161	0.706371	0.246417	0.987883
SERPINF1	-0.0256919	0.724297	0.806171	0.281232	0.991747
ANXA6	-0.0258599	0.56036	0.660513	0.23042	0.985134
SEP15	-0.0259734	0.77244	0.840748	0.293295	0.993316
THOP1	-0.0280065	0.730279	0.810698	0.282812	0.991235
LMO7	-0.0282861	0.832102	0.886989	0.309426	0.994814
ILK	-0.0288628	0.665161	0.756085	0.26376	0.988301
FAM21A	-0.0294033	0.796824	0.860212	0.300085	0.993344
COA7	-0.029511	0.78447	0.851217	0.296947	0.992862
USP47	-0.0301136	0.610363	0.705701	0.246184	0.985243
PALMD	-0.03028	0.770461	0.839457	0.292844	0.992135
SPAG9	-0.0307527	0.708786	0.791867	0.276242	0.989471
PRKAG1	-0.0307615	0.785747	0.852165	0.297277	0.99261
MME	-0.0325858	0.745875	0.821549	0.286597	0.990491
PRMT5	-0.0332052	0.690121	0.777907	0.271372	0.98776
DMD	-0.0333577	0.63279	0.725772	0.253185	0.984851
TMEM256	-0.034798	0.832659	0.887136	0.309477	0.993648
IDH3G	-0.0355456	0.719078	0.801456	0.279588	0.988346
PMPCB	-0.0357074	0.665369	0.756085	0.26376	0.985558
BZW2	-0.0363378	0.750769	0.825222	0.287878	0.989638
TRIM72	-0.0377888	0.4523	0.560902	0.19567	0.970463
TMEM109	-0.0388291	0.79208	0.857277	0.299061	0.99099
BLMH	-0.0388441	0.727313	0.808253	0.281959	0.987708
CNP	-0.039236	0.703295	0.788599	0.275102	0.986285
CCT3	-0.0395025	0.581393	0.67888	0.236827	0.978805
AIFM1	-0.0403246	0.56884	0.669019	0.233387	0.977507
RAB6A	-0.0405009	0.678591	0.769457	0.268425	0.984419
RANBP1	-0.0414912	0.599557	0.696249	0.242886	0.978998
XPNPEP1	-0.0416027	0.518128	0.624162	0.217738	0.973016
NDUFV3	-0.0416526	0.646403	0.739694	0.258042	0.98199
SLC4A1	-0.0419639	0.805819	0.86604	0.302118	0.990981
ZAK	-0.0419917	0.537013	0.641567	0.22381	0.97423
HLA-A	-0.0424342	0.622276	0.716735	0.250033	0.980072
BCAM	-0.0431737	0.571141	0.671352	0.234201	0.976108
TUBB	-0.0433185	0.457043	0.564833	0.197042	0.966651
CLTB	-0.0435946	0.648519	0.740914	0.258467	0.981298
VCL	-0.0442288	0.424484	0.534901	0.1866	0.96281
SNTA1	-0.045702	0.575453	0.674949	0.235456	0.975061
FLOT1	-0.0459794	0.566024	0.666078	0.232361	0.974172
CRADD	-0.047159	0.715493	0.79805	0.278399	0.984336
FDPS	-0.0475523	0.392369	0.5043	0.175925	0.956487
NID1	-0.0480149	0.407703	0.519318	0.181164	0.957835
PSMA6	-0.0486191	0.368789	0.479634	0.16732	0.952658
UCHL5	-0.0488551	0.540178	0.643966	0.224647	0.97036
PCBD1	-0.0488919	0.470689	0.578658	0.201864	0.963828
GLUD1	-0.04915	0.462475	0.570216	0.19892	0.962807
MMRN2	-0.0494899	0.518611	0.624162	0.217738	0.968027
EIF3J	-0.0497259	0.390793	0.502923	0.175445	0.954353
ADI1	-0.0501111	0.529363	0.6335	0.220996	0.968628
TXNRD1	-0.0504141	0.487422	0.595426	0.207714	0.96442
TPP1	-0.0504415	0.601692	0.697963	0.243484	0.974701
ERP29	-0.0505543	0.404902	0.516684	0.180245	0.955322
COPS6	-0.0506653	0.524899	0.628868	0.21938	0.967871
GYS1	-0.0511045	0.492412	0.59979	0.209237	0.964443
CCT7	-0.0512345	0.356806	0.467715	0.163162	0.948569
HDDC3	-0.0514557	0.787267	0.853376	0.2977	0.987768
TXNDC5	-0.0517864	0.625542	0.719713	0.251071	0.975998
RAB14	-0.0528465	0.37651	0.487506	0.170066	0.949689
TSNAX	-0.0531418	0.622047	0.716735	0.250033	0.975087
PGLS	-0.0532356	0.430753	0.540547	0.18857	0.956154
CLTC	-0.0536389	0.384322	0.495716	0.17293	0.95
FAHD1	-0.0537008	0.417782	0.527397	0.183982	0.954212
CMC1	-0.053905	0.459777	0.56755	0.197989	0.95898
FGG	-0.0541641	0.686837	0.776916	0.271027	0.979858
C3	-0.0543599	0.647773	0.740462	0.25831	0.976673
VPS25	-0.0544429	0.573966	0.673925	0.235098	0.970226
TTR	-0.0548348	0.604436	0.699995	0.244193	0.97277
COPS8	-0.0554367	0.595722	0.692176	0.241465	0.971693
SPG7	-0.055802	0.360849	0.471845	0.164603	0.944709
HNRNPA3	-0.0561066	0.453238	0.561442	0.195859	0.956572
TMX3	-0.056654	0.446	0.555401	0.193751	0.955286
APOA1	-0.0574397	0.582361	0.679635	0.23709	0.969422
VIM	-0.0575212	0.489566	0.597012	0.208267	0.959749
VAT1	-0.0578452	0.631325	0.725185	0.25298	0.973746
PNP	-0.0579705	0.757094	0.829527	0.28938	0.983998
F13A1	-0.058093	0.644379	0.737778	0.257373	0.974793
ORM2	-0.0581306	0.552291	0.653915	0.228118	0.966078
CUL3	-0.0585798	0.513431	0.620042	0.216301	0.961701
TOR1AIP1	-0.0586935	0.664275	0.755653	0.263609	0.976277
EIF4B	-0.0590035	0.424087	0.534718	0.186536	0.950645
LCN1	-0.0593456	0.86331	0.911468	0.317965	0.991315
PITRM1	-0.0599285	0.487324	0.595426	0.207714	0.957837
ACSS2	-0.0599468	0.457924	0.565592	0.197307	0.954258
CTSZ	-0.0601425	0.501784	0.60771	0.211999	0.959375
HDHD2	-0.0601779	0.449016	0.558468	0.194821	0.952958
HRSP12	-0.0606844	0.448957	0.558468	0.194821	0.952564
RPS24	-0.0609572	0.631922	0.725477	0.253082	0.972409
SERPINA1	-0.0611442	0.518432	0.624162	0.217738	0.960628
DBNL	-0.0615825	0.514062	0.62045	0.216444	0.959851
AIMP2	-0.0616116	0.51127	0.618137	0.215637	0.95951
NME2	-0.0627491	0.52077	0.626048	0.218397	0.959886
LRRC47	-0.0629048	0.359363	0.470193	0.164026	0.93765
LGALS3	-0.0629314	0.602113	0.698068	0.243521	0.968578
KIF5B	-0.0632305	0.304397	0.413159	0.14413	0.927551
PABPC4	-0.0634105	0.374749	0.485683	0.16943	0.93966
APOD	-0.0634202	0.805904	0.86604	0.302118	0.986408
PMPCA	-0.0643319	0.304454	0.413159	0.14413	0.926348
EIF5B	-0.0644246	0.624724	0.719163	0.250879	0.970146
TIMM13	-0.0645546	0.455555	0.563653	0.19663	0.950511
TUBB2A	-0.0646497	0.553486	0.654598	0.228356	0.96248
ALYREF	-0.0651048	0.551224	0.653017	0.227805	0.961965
HSPE1	-0.0651894	0.392578	0.5043	0.175925	0.940867
LYPLAL1	-0.0655348	0.403015	0.514585	0.179513	0.942182
PSMB5	-0.0655634	0.401853	0.513412	0.179103	0.941979
SSPN	-0.0661281	0.399	0.51131	0.17837	0.941051
RBM8A	-0.066215	0.480781	0.589353	0.205596	0.952665
NEB	-0.0670211	0.54671	0.649123	0.226446	0.960338
PLN	-0.0670939	0.71268	0.795751	0.277597	0.97753
GSTT1	-0.0671599	0.780477	0.848188	0.29589	0.983492
F2	-0.0677899	0.438365	0.548798	0.191448	0.945627
SNRPE	-0.0680918	0.548489	0.650186	0.226817	0.95993
HSPA4	-0.0684378	0.182083	0.270506	0.0943657	0.889968
MRPS30	-0.0685605	0.609543	0.705138	0.245987	0.966629
NSFL1C	-0.0690246	0.11189	0.182349	0.0636122	0.859692
ESYT1	-0.0695419	0.334798	0.443859	0.15484	0.926728
PNPT1	-0.0696971	0.381616	0.492911	0.171952	0.935062
SERPINC1	-0.0705913	0.383525	0.495075	0.172707	0.934586
GGCT	-0.0707115	0.589516	0.686849	0.239607	0.963322
SEC22B	-0.0707623	0.267654	0.371955	0.129756	0.910948
DDB1	-0.0711321	0.413513	0.524168	0.182856	0.939118
MAN2C1	-0.0713646	0.503963	0.609651	0.212677	0.952274
ST13	-0.0713899	0.133065	0.21038	0.073391	0.865899
SAMM50	-0.0716262	0.330428	0.439472	0.15331	0.923748
LAMA2	-0.0717605	0.431645	0.541347	0.188848	0.941492
FAM114A2	-0.0719897	0.557222	0.658505	0.229719	0.958775
NDUFAF3	-0.0722176	0.573641	0.673916	0.235095	0.96066
PPT1	-0.0724991	0.488713	0.596314	0.208024	0.949416
TUBA4A	-0.0727067	0.142683	0.222499	0.0776187	0.867995
GALM	-0.0729816	0.327469	0.436282	0.152197	0.921757
BCAT2	-0.0730546	0.482498	0.591073	0.206195	0.948152
CTNNB1	-0.0731577	0.742045	0.819035	0.28572	0.97841
TCEB1	-0.0735013	0.218244	0.314729	0.109793	0.894152
PPIA	-0.0738233	0.325371	0.434033	0.151412	0.920454
PSMD13	-0.0738237	0.305687	0.414567	0.144621	0.916223
ALDH3A2	-0.0740946	0.134258	0.211792	0.0738834	0.861757
SLC25A11	-0.0741689	0.371087	0.481367	0.167925	0.929113
NRBP1	-0.0746356	0.342372	0.451872	0.157635	0.923118
MYPN	-0.0751144	0.156287	0.238544	0.083216	0.869865
DCUN1D2	-0.0757647	0.535395	0.639996	0.223262	0.953769
DDX19B	-0.0765438	0.320319	0.430004	0.150007	0.916548
PTMA	-0.0772648	0.638001	0.730871	0.254964	0.965872
OPTN	-0.0773967	0.36494	0.475438	0.165856	0.924948
KPNA4	-0.077526	0.155228	0.237269	0.0827713	0.865524
EPRS	-0.0776853	0.122937	0.196867	0.068677	0.849732
SERPINA3	-0.0784252	0.477452	0.586291	0.204527	0.94367
SFPQ	-0.0798078	0.258531	0.362217	0.126359	0.897664
EIF3I	-0.0802142	0.18677	0.275798	0.0962118	0.874074
HNRNPA1	-0.080436	0.230849	0.329985	0.115115	0.888769
RPL21	-0.0807522	0.61825	0.713261	0.248821	0.961914
YBX3	-0.0823297	0.193138	0.283153	0.0987777	0.873385
MTX2	-0.0825993	0.444645	0.554366	0.19339	0.935247
LTA4H	-0.0827883	0.11935	0.191993	0.0669767	0.838632
GNAI2	-0.0831318	0.200115	0.291232	0.101596	0.874811
TUBA1B	-0.0835059	0.377382	0.488335	0.170356	0.921847
PPP2R2A	-0.0835929	0.236964	0.337587	0.117767	0.886601
RPL11	-0.0839136	0.18763	0.276611	0.0964956	0.869001
EEF1G	-0.0839648	0.0967969	0.162248	0.0566001	0.821955
TPSB2	-0.0839875	0.633208	0.725772	0.253185	0.962348
RPL13A	-0.0845113	0.476343	0.585269	0.204171	0.939249
SOD1	-0.0855953	0.200918	0.292132	0.10191	0.871649
PLAA	-0.0864055	0.177162	0.265055	0.0924642	0.861103
CD9	-0.0870915	0.523011	0.628029	0.219088	0.945115
PRKG1	-0.0871904	0.116509	0.188282	0.0656821	0.829078
CCAR2	-0.0882082	0.449254	0.558468	0.194821	0.931852
ALDH9A1	-0.0889978	0.248865	0.351137	0.122494	0.883572
NDUFAF4	-0.0890287	0.282554	0.388672	0.135588	0.893577
NFS1	-0.0892072	0.302619	0.411725	0.14363	0.89886
OXSR1	-0.0897655	0.189357	0.27827	0.0970743	0.861241
CNN3	-0.0900611	0.427736	0.538357	0.187806	0.926367
FYCO1	-0.0913118	0.178789	0.266923	0.0931159	0.854535
CORO6	-0.0919439	0.240172	0.341467	0.11912	0.877087
TRIM54	-0.0924481	0.320879	0.43021	0.150079	0.900248
RPA2	-0.0934486	0.227347	0.32608	0.113753	0.87073
SKP1	-0.0936957	0.194373	0.284354	0.0991967	0.857725
RPS23	-0.0938176	0.548527	0.650186	0.226817	0.945218
TMSB4X	-0.0951509	0.272397	0.377151	0.131569	0.883607
HNRNPU	-0.0952768	0.260703	0.364777	0.127252	0.879776
TIMM44	-0.0954996	0.261558	0.36549	0.127501	0.879788
SSBP1	-0.0962026	0.180028	0.268017	0.0934976	0.847934
CLIP1	-0.0966967	0.134917	0.212356	0.0740802	0.823911
C4BPA	-0.0968693	0.516916	0.623492	0.217505	0.938079
PSMA4	-0.0970545	0.430086	0.540031	0.18839	0.921372
MFN2	-0.097102	0.33542	0.444341	0.155008	0.89936
DES	-0.097477	0.151685	0.233031	0.0812926	0.832071
SLC27A1	-0.0978068	0.290786	0.398443	0.138997	0.886204
PSMD3	-0.098376	0.255322	0.358195	0.124956	0.874323
CCBL2	-0.0988057	0.33654	0.445284	0.155337	0.897984
SERPINA7	-0.0990683	0.581061	0.678867	0.236822	0.947637
DAG1	-0.0991559	0.0875051	0.148674	0.051865	0.78541
YBX1	-0.0991739	0.358712	0.469921	0.163932	0.903322
EIF3L	-0.099265	0.183304	0.271556	0.0947322	0.845004
NTMT1	-0.0996995	0.232996	0.332604	0.116029	0.864818
NANS	-0.100571	0.461855	0.569783	0.198768	0.92525
LYRM4	-0.101204	0.267805	0.371955	0.129756	0.875171
ADH5	-0.101406	0.369909	0.480723	0.1677	0.90407
ANK1	-0.101776	0.417549	0.527397	0.183982	0.914949
APOB	-0.102109	0.494354	0.600774	0.20958	0.930591
GYG1	-0.102184	0.194132	0.284354	0.0991967	0.845775
CBX3	-0.102308	0.374873	0.485683	0.16943	0.904493
DHRS7B	-0.102441	0.397951	0.510274	0.178009	0.909927
CAPZA2	-0.103063	0.213976	0.309206	0.107866	0.853072
DAK	-0.103291	0.295067	0.403004	0.140588	0.881552
EHBP1L1	-0.103604	0.182634	0.270943	0.0945183	0.838488
UBAP2L	-0.104016	0.171087	0.257323	0.0897671	0.832228
CFH	-0.10451	0.330486	0.439472	0.15331	0.890731
GRHPR	-0.104539	0.143238	0.222803	0.0777246	0.816159
PPIF	-0.104903	0.34217	0.451872	0.157635	0.893595
EPB41L2	-0.105125	0.48418	0.592491	0.20669	0.926587
HIST2H2BC	-0.105401	0.354119	0.464768	0.162134	0.896355
C11orf54	-0.105499	0.0471681	0.087592	0.0305564	0.724555
PPP2CA	-0.105743	0.153775	0.235218	0.0820558	0.820388
PDHX	-0.106001	0.103295	0.170573	0.0595044	0.786124
SCAMP3	-0.106654	0.307976	0.416072	0.145147	0.881959
SCO1	-0.10684	0.14383	0.223559	0.0779885	0.812877
UBE4A	-0.106947	0.312483	0.421624	0.147083	0.883026
LANCL1	-0.107557	0.108151	0.177485	0.0619157	0.787233
AGT	-0.108698	0.368844	0.479634	0.16732	0.897257
CSTA	-0.108963	0.687003	0.776916	0.271027	0.959919
HNRNPL	-0.109494	0.077519	0.133965	0.0467338	0.755783
PLG	-0.109639	0.218636	0.31508	0.109916	0.846463
HDHD1	-0.109995	0.147924	0.228414	0.0796819	0.810417
COL15A1	-0.110196	0.100843	0.16757	0.0584566	0.776615
RPL27A	-0.110633	0.253145	0.355848	0.124138	0.858999
SNF8	-0.110802	0.257359	0.360813	0.12587	0.860372
PHPT1	-0.110878	0.0695138	0.12243	0.0427096	0.744065
EML1	-0.111687	0.233158	0.332611	0.116031	0.849913
ARHGDIB	-0.111696	0.196843	0.28759	0.100326	0.833981
HP	-0.112122	0.413739	0.524168	0.182856	0.905788
FLNA	-0.112291	0.0960271	0.161085	0.0561944	0.768655
EIF4G2	-0.112357	0.247488	0.349755	0.122012	0.854794
IDH3A	-0.112751	0.177956	0.265866	0.0927473	0.823137
MAP4	-0.112866	0.0830402	0.142345	0.049657	0.755135
RPL27	-0.113507	0.457001	0.564833	0.197042	0.914951
TRIP10	-0.114248	0.106983	0.175841	0.0613421	0.774643
CYB5A	-0.11451	0.275568	0.380725	0.132816	0.862781
PALLD	-0.11482	0.315724	0.425183	0.148325	0.876013
HSPA8	-0.115197	0.00522967	0.0131331	0.00458148	0.545979
PSMB7	-0.115379	0.151613	0.233031	0.0812926	0.804404
PLXDC2	-0.115721	0.493287	0.599821	0.209247	0.921479
EMD	-0.11732	0.0668087	0.118256	0.0412535	0.727997
PTGES2	-0.118094	0.0671992	0.118749	0.0414254	0.726973
AP1M1	-0.118176	0.362344	0.473216	0.165081	0.886949
FILIP1	-0.118337	0.269497	0.37387	0.130424	0.856275
COASY	-0.11835	0.105968	0.174444	0.0608547	0.766707
CA1	-0.118435	0.452537	0.560902	0.19567	0.910368
SFXN1	-0.118573	0.171065	0.257323	0.0897671	0.811099
ABCF1	-0.118807	0.233485	0.332853	0.116116	0.841288
ERP44	-0.118884	0.152748	0.234154	0.0816846	0.799811
TTN	-0.119806	0.64691	0.739875	0.258105	0.949157
HSPA1A	-0.120119	0.0398959	0.0760213	0.02652	0.679117
DCAF8	-0.120165	0.099695	0.165861	0.0578605	0.758011
TMPO	-0.120838	0.209794	0.303786	0.105975	0.828031
SCARB2	-0.122241	0.320631	0.43015	0.150057	0.870189
ARL3	-0.122814	0.023556	0.0484626	0.0169062	0.63106
SYNJ2BP	-0.122938	0.179689	0.267701	0.0933872	0.809753
VCP	-0.123472	0.00419226	0.0108762	0.00379417	0.508672
RMDN1	-0.124385	0.227875	0.326616	0.11394	0.831969
TXNDC12	-0.126071	0.0727059	0.127481	0.0444717	0.718582
SORBS1	-0.127143	0.0299221	0.0591457	0.0206329	0.640077
HLA-DRB1	-0.127506	0.285277	0.391909	0.136717	0.852204
UCHL3	-0.128367	0.0281919	0.0564104	0.0196787	0.632481
RPL6	-0.128537	0.108563	0.178018	0.0621016	0.751708
CARHSP1	-0.128612	0.400807	0.512694	0.178853	0.889064
CAPN2	-0.128884	0.0446627	0.0838961	0.0292671	0.669884
SOD3	-0.13014	0.106119	0.174556	0.0608937	0.746821
ESD	-0.130483	0.00689318	0.0166776	0.00581796	0.522337
NDUFAF6	-0.130804	0.184649	0.273358	0.0953607	0.801743
CTBP1	-0.131038	0.118645	0.191151	0.0666829	0.756296
ISCA2	-0.131224	0.306143	0.414654	0.144652	0.856132
UQCRFS1	-0.1314	0.0739092	0.128884	0.0449613	0.710145
SGCD	-0.131719	0.0448205	0.0840434	0.0293185	0.664314
HSPG2	-0.131763	0.0275469	0.055329	0.0193015	0.62296
GARS	-0.132212	0.0921586	0.15583	0.0543614	0.729624
RPS3A	-0.133099	0.349783	0.460505	0.160647	0.869521
FLNC	-0.133808	0.0731775	0.127925	0.0446265	0.704766
NFU1	-0.13398	0.117294	0.189406	0.0660741	0.750415
VTA1	-0.134181	0.161232	0.245031	0.0854788	0.782807
ACTN2	-0.134196	0.0215429	0.0450655	0.0157211	0.597498
PCYT2	-0.134259	0.0481381	0.0890807	0.0310757	0.665446
GC	-0.134355	0.129365	0.20545	0.0716711	0.759744
FN1	-0.13436	0.149497	0.230507	0.0804121	0.774646
NAPA	-0.13473	0.00281354	0.00758759	0.00264693	0.45325
ZRANB2	-0.135243	0.770081	0.839457	0.292844	0.965283
ACTR1A	-0.135315	0.0176297	0.0378136	0.0131913	0.579017
FKBP2	-0.135912	0.261097	0.365087	0.127361	0.833176
GSN	-0.135973	0.100972	0.167653	0.0584858	0.732148
SHMT2	-0.136026	0.165061	0.250131	0.0872582	0.782671
ACO1	-0.136202	0.022051	0.0458115	0.0159813	0.594801
CRK	-0.13631	0.231703	0.330981	0.115463	0.819283
TLN1	-0.138429	0.00224546	0.00624658	0.00217912	0.429876
PANK4	-0.138619	0.0141402	0.0313126	0.0109234	0.554139
ELAVL1	-0.140138	0.123395	0.197451	0.0688808	0.745858
MB	-0.14045	0.0229701	0.0473954	0.0165339	0.588607
ANXA2	-0.141078	0.0923794	0.156079	0.0544481	0.714605
MRPL17	-0.142072	0.237305	0.337845	0.117857	0.815171
EPHX2	-0.142327	0.254113	0.356818	0.124476	0.822847
COL18A1	-0.143419	0.179452	0.267536	0.0933297	0.781632
XPO1	-0.14348	0.0328428	0.0644109	0.0224697	0.612547
EEA1	-0.145673	0.0103795	0.0238066	0.00830491	0.514057
THAP4	-0.145995	0.207116	0.300523	0.104837	0.79464
MMAB	-0.146168	0.14006	0.218985	0.0763929	0.750271
FBL	-0.146569	0.332173	0.441161	0.153899	0.850838
NACA	-0.148405	0.0195566	0.0412774	0.0143996	0.557723
GSTM2	-0.14889	0.104498	0.172425	0.0601504	0.714421
PLIN4	-0.149104	0.169132	0.255137	0.0890043	0.76723
CKAP5	-0.149211	0.220714	0.317858	0.110885	0.798164
PSMF1	-0.149474	0.0443775	0.0834344	0.029106	0.627748
PPM1H	-0.149505	0.207841	0.301347	0.105125	0.790675
SAR1A	-0.152539	0.129629	0.205715	0.0717637	0.732238
EPS15L1	-0.15359	0.0647904	0.114972	0.0401079	0.656841
FKBP5	-0.15377	0.105127	0.173194	0.0604186	0.707244
HIST1H2AB	-0.154099	0.146242	0.226643	0.0790645	0.743599
SLC44A2	-0.154908	0.00447673	0.0115015	0.00401229	0.432628
DNAJB4	-0.155815	0.05943	0.106712	0.0372264	0.644127
RPS27	-0.156029	0.114192	0.185529	0.0647216	0.712794
C1QBP	-0.156193	0.0241499	0.0494442	0.0172486	0.559015
ACSF2	-0.156379	0.0422393	0.0797687	0.0278273	0.609665
NRD1	-0.156845	0.241003	0.342189	0.119372	0.79997
SEP11	-0.157293	0.155573	0.237625	0.0828954	0.746272
MAPK9	-0.157353	0.0929197	0.156742	0.0546793	0.688064
AFG3L2	-0.159035	0.00855858	0.0201541	0.00703074	0.469008
ARPC1B	-0.15936	0.29223	0.400043	0.139555	0.821974
LAP3	-0.159442	0.0176895	0.0379036	0.0132226	0.525549
SPTA1	-0.160858	0.351084	0.46193	0.161144	0.845037
PGD	-0.16146	0.0154136	0.0338491	0.0118082	0.509823
HIST1H2BK	-0.161523	0.0329643	0.0645384	0.0225142	0.576275
HIST2H2AC	-0.161924	0.24323	0.344657	0.120233	0.795393
PRKACA	-0.162	0.00685365	0.0166009	0.00579121	0.446087
ATP5O	-0.162077	0.0896624	0.151852	0.0529736	0.676461
FLNB	-0.162215	0.115559	0.18701	0.0652385	0.704649
CRYZ	-0.16233	0.0631503	0.112438	0.039224	0.638654
PRKAB2	-0.16242	0.0075341	0.0180223	0.00628705	0.45205
RPL18	-0.162626	0.142469	0.222424	0.0775925	0.728405
HNRNPDL	-0.163119	0.00314593	0.00835625	0.00291507	0.390692
HMGB2	-0.163523	0.0789061	0.13614	0.0474925	0.660165
ITPA	-0.163697	0.19441	0.284354	0.0991967	0.76483
GSR	-0.163891	0.0393999	0.0752116	0.0262375	0.588593
AMPD1	-0.164272	0.159085	0.242302	0.0845269	0.739349
GABARAPL2	-0.164349	0.271656	0.376371	0.131297	0.807201
NPEPL1	-0.164671	0.0317084	0.0623854	0.0217631	0.566483
GSTM3	-0.16576	0.17658	0.264371	0.0922257	0.750193
SPTAN1	-0.166345	0.00105971	0.00319573	0.00111483	0.320003
CARM1	-0.16641	0.26258	0.366676	0.127915	0.800497
IARS2	-0.169453	0.00320591	0.00849425	0.00296321	0.377898
APOA2	-0.170068	0.117749	0.189995	0.0662798	0.695023
SNX1	-0.170339	0.150005	0.230953	0.0805678	0.723866
COX20	-0.172285	0.267382	0.371911	0.129741	0.796716
NDUFV2	-0.173635	0.0167347	0.0361874	0.0126239	0.49154
EIF3C	-0.173767	0.0519313	0.0948564	0.0330906	0.598114
HNRNPR	-0.174429	0.0272233	0.0547831	0.019111	0.533345
DNAJA2	-0.174862	0.00614883	0.0150661	0.00525579	0.41053
PIGK	-0.175417	0.275697	0.380725	0.132816	0.797705
ALDH1A2	-0.175502	0.098878	0.164953	0.0575436	0.666251
AHCY	-0.176327	0.00409021	0.0106507	0.00371548	0.379216
LMNA	-0.177893	0.000959002	0.00294233	0.00102643	0.290461
CLASP2	-0.178535	0.0480319	0.088962	0.0310343	0.581576
ITIH2	-0.179614	0.151539	0.233031	0.0812926	0.712542
HNRNPM	-0.179732	0.0017255	0.00495643	0.00172905	0.318701
COMMD3	-0.179904	0.134612	0.212109	0.073994	0.697139
SYNPO2	-0.181205	0.0128085	0.0285729	0.00996762	0.454013
STOML2	-0.181209	0.0263359	0.0531995	0.0185586	0.517356
BAG3	-0.181218	0.00176715	0.00504865	0.00176122	0.317071
GDI1	-0.181618	0.00466844	0.0119217	0.00415887	0.377294
FN3KRP	-0.182593	0.16034	0.244026	0.0851283	0.715889
KLHL40	-0.183462	0.0584059	0.104962	0.036616	0.59387
HBB	-0.183887	0.142407	0.222424	0.0775925	0.698787
DPYSL2	-0.184161	0.0123043	0.0275611	0.00961468	0.444902
EIF3B	-0.184691	0.00925844	0.021586	0.00753028	0.421152
C20orf27	-0.184799	0.0328563	0.0644109	0.0224697	0.531952
CIRBP	-0.185238	0.0096448	0.0223148	0.00778451	0.423267
DPT	-0.18582	0.401381	0.513119	0.179001	0.843981
SERPING1	-0.186026	0.0985802	0.164585	0.0574155	0.649859
IDH3B	-0.186717	0.0395064	0.0753469	0.0262847	0.546984
CMA1	-0.187201	0.267941	0.371955	0.129756	0.781499
ME1	-0.188029	0.0140755	0.031202	0.0108848	0.448599
FASTKD2	-0.188049	0.126129	0.20152	0.0703002	0.6775
NUDC	-0.188105	0.0203621	0.0427645	0.0149184	0.480707
TMEM205	-0.18876	0.068712	0.121219	0.0422873	0.603223
SEPT2	-0.189291	0.000652077	0.00207586	0.000724163	0.249445
EIF2B2	-0.190088	0.0143558	0.0317236	0.0110668	0.446347
NUDT9	-0.190787	0.000805187	0.00252157	0.000879648	0.256853
CHMP4B	-0.191026	0.00271031	0.0073752	0.00257283	0.323326
STOM	-0.191732	0.0611838	0.109397	0.0381631	0.585274
SRSF3	-0.192425	0.115634	0.18701	0.0652385	0.660258
PSMD1	-0.192427	0.00265441	0.00726019	0.00253271	0.319375
HBG1	-0.192468	0.501472	0.607679	0.211989	0.875603
PPP2R4	-0.192852	0.0219193	0.0456619	0.0159291	0.478659
DNAJB6	-0.193421	0.355959	0.466893	0.162875	0.818901
RAB1B	-0.193585	0.0017404	0.00498569	0.00173926	0.292302
AGK	-0.193622	0.0503247	0.0925607	0.0322898	0.560578
IMPA1	-0.194147	0.000253194	0.000905427	0.000315858	0.200329
NOL3	-0.194226	0.029144	0.0578869	0.0201938	0.503241
QIL1	-0.194337	0.102581	0.169609	0.0591681	0.642413
TIMM9	-0.194373	0.0566687	0.102187	0.0356479	0.572379
CANX	-0.194412	0.000810251	0.00253368	0.000883873	0.250611
PGAM1	-0.194919	0.00398852	0.0104115	0.00363203	0.340684
PDHA1	-0.195272	0.00160398	0.00463514	0.00161697	0.284612
COQ5	-0.195337	0.0118823	0.026789	0.00934533	0.420685
TINAGL1	-0.195955	0.0889899	0.150834	0.0526183	0.62247
SELENBP1	-0.196915	0.00722827	0.0174087	0.00607302	0.378801
PERM1	-0.197256	0.00993257	0.0228806	0.00798188	0.402632
PRDX6	-0.197397	0.00029794	0.0010374	0.000361896	0.201374
RPS27A	-0.197898	0.00126048	0.00373729	0.00130375	0.26681
POR	-0.199937	0.0465729	0.0867186	0.0302518	0.54164
GCLM	-0.200654	0.00318534	0.00845034	0.0029479	0.3155
IAH1	-0.200932	0.0667749	0.118256	0.0412535	0.580533
MYL12B	-0.201376	0.0122692	0.0275148	0.00959853	0.412224
GOT2	-0.201453	0.0189032	0.0400582	0.0139743	0.449576
HMGCL	-0.201765	0.00467523	0.0119246	0.00415991	0.338726
SNCA	-0.201779	0.339992	0.44929	0.156734	0.804378
TUBB4A	-0.201974	0.324453	0.433355	0.151176	0.796646
HSD17B10	-0.20317	0.0286809	0.0571727	0.0199447	0.485992
IQGAP1	-0.203403	0.0386198	0.0739892	0.0258111	0.515885
IGKV1-27	-0.204408	0.0448626	0.0840479	0.0293201	0.530193
ACTN4	-0.205352	0.0285804	0.0570262	0.0198935	0.481893
PRKAA1	-0.205853	0.0467433	0.0869556	0.0303344	0.532301
PPIL1	-0.207475	0.0832017	0.142506	0.0497133	0.596972
RPL7	-0.207792	0.00733437	0.0176241	0.00614817	0.360114
PPP2CB	-0.20798	0.00558153	0.0138362	0.00482674	0.339914
PDHB	-0.209678	0.000525155	0.00173554	0.000605442	0.205266
GSS	-0.210586	0.00615696	0.0150685	0.00525665	0.342352
UBL7	-0.211485	0.0683707	0.120718	0.0421124	0.567013
HIST1H1C	-0.212305	0.0510715	0.0936089	0.0326554	0.531789
MDH2	-0.212916	0.000532545	0.00175334	0.000611651	0.200905
PPBP	-0.213375	0.182593	0.270943	0.0945183	0.695695
YWHAQ	-0.213756	0.0229548	0.0473954	0.0165339	0.4463
MRPL4	-0.214124	0.19786	0.288559	0.100664	0.70686
NHLRC2	-0.214279	3.31412e-06	1.99318e-05	6.95319e-06	0.0669622
GNB2	-0.21482	0.0546178	0.0988256	0.0344753	0.535494
DNM1L	-0.214977	0.000222606	0.00080972	0.000282471	0.163985
DSP	-0.215575	0.426251	0.536807	0.187265	0.83208
ATP5A1	-0.216139	0.00359345	0.00942668	0.00328849	0.296244
ARCN1	-0.216314	0.0284701	0.0568597	0.0198355	0.463088
DYNLL2	-0.216409	0.0256516	0.0520158	0.0181457	0.452603
PTMS	-0.217381	0.0090525	0.0211525	0.00737903	0.359617
MYH8	-0.217855	0.296299	0.404426	0.141084	0.767209
HSPA9	-0.218003	0.000552301	0.00180994	0.000631396	0.194888
CLIC1	-0.220063	0.074514	0.129726	0.0452547	0.564705
PTGR2	-0.22164	0.00129857	0.00383385	0.00133744	0.229207
LMCD1	-0.223	0.0144886	0.0319837	0.0111575	0.388963
CDC42	-0.223006	0.000467139	0.00155983	0.000544146	0.180828
TSC22D1	-0.223169	0.0695809	0.122446	0.0427153	0.551671
SVIL	-0.223266	0.0027473	0.00745645	0.00260118	0.268037
C6orf203	-0.22337	0.0502806	0.0925601	0.0322895	0.512781
MYO1C	-0.223578	0.00703668	0.0169859	0.00592553	0.330155
CTTN	-0.223725	0.0192823	0.0407798	0.014226	0.413377
GPX3	-0.224077	0.0107113	0.0244616	0.00853342	0.361855
DDX39B	-0.224161	6.35384e-06	3.4801e-05	1.21403e-05	0.0683983
LACTB2	-0.224323	0.0752911	0.130971	0.045689	0.559793
S100A10	-0.224521	0.0203976	0.0427966	0.0149296	0.417316
RRAD	-0.225816	0.180315	0.268255	0.0935806	0.679204
SARS2	-0.227376	0.0487614	0.0899982	0.0313958	0.503153
IDH1	-0.227993	1.50626e-06	1.00275e-05	3.49809e-06	0.0470545	+
NIT2	-0.228796	0.000952076	0.00292532	0.0010205	0.203579
GUSB	-0.22999	0.0870272	0.1481	0.0516647	0.570337
MRPL13	-0.230214	0.00273035	0.00741997	0.00258845	0.25691
AIMP1	-0.230641	0.0001096	0.000430502	0.00015018	0.122073
PLIN3	-0.231176	0.000902418	0.00279301	0.00097434	0.197772
MYL6	-0.231322	0.0432552	0.0815416	0.0284458	0.4836
TAGLN2	-0.232011	0.0281554	0.0564104	0.0196787	0.436799
COQ9	-0.232066	0.000387128	0.00131972	0.000460385	0.161494
PSMD5	-0.232384	0.0364386	0.0704517	0.024577	0.463159
GPHN	-0.232738	0.00097941	0.00299626	0.00104524	0.199381
CAMK2D	-0.233698	0.0041748	0.0108442	0.00378301	0.277938
SYNPO	-0.233818	0.000336906	0.00116161	0.000405228	0.154195
HUWE1	-0.233903	0.0852379	0.145289	0.0506839	0.562175
TOM1	-0.23427	0.00039455	0.00133856	0.000466957	0.15943
NT5C3A	-0.234676	3.80069e-05	0.000169035	5.89677e-05	0.0917699
ILVBL	-0.234783	0.0223472	0.046336	0.0161643	0.409662
VPS45	-0.235078	0.0149793	0.0329684	0.011501	0.372476
BGN	-0.235334	0.0447523	0.08399	0.0292999	0.481383
CSRP1	-0.235943	0.0155175	0.0339679	0.0118497	0.374229
NIT1	-0.235991	0.000275891	0.000973435	0.000339582	0.144559
CAP1	-0.236295	0.0788277	0.136116	0.047484	0.548644
RNPEP	-0.236341	0.0839703	0.14359	0.0500915	0.556835
CHCHD3	-0.237131	0.000159602	0.000601206	0.00020973	0.125783
SPTBN1	-0.239334	6.18706e-06	3.41984e-05	1.19301e-05	0.0566796
HTRA2	-0.239339	0.00173671	0.00498187	0.00173792	0.218454
LACTB	-0.239398	0.00224403	0.00624658	0.00217912	0.232189
COQ3	-0.240608	0.000446204	0.00149701	0.000522232	0.156261
SRL	-0.240947	6.5386e-05	0.000272497	9.50604e-05	0.0981191
SRM	-0.241255	0.0133438	0.0296419	0.0103406	0.35295
COQ6	-0.242904	0.00210654	0.00591451	0.00206327	0.223813
CAV1	-0.244187	0.00026101	0.000927112	0.000323423	0.13335
DLAT	-0.244534	0.000690631	0.00217893	0.00076012	0.16869
TOLLIP	-0.244609	4.56852e-05	0.000196977	6.87152e-05	0.0867646
MRPL39	-0.244674	0.0155106	0.0339679	0.0118497	0.360822
CAT	-0.244699	0.0105146	0.0240643	0.00839481	0.328047
GSTZ1	-0.246096	0.0295398	0.058609	0.0204457	0.420314
AOC3	-0.246293	0.102154	0.169349	0.0590775	0.570146
DYNC1LI2	-0.246413	0.0464016	0.0866245	0.0302189	0.469264
ATAD1	-0.246483	0.000545052	0.00179173	0.000625045	0.156887
PTRHD1	-0.247075	1.67035e-05	8.22354e-05	2.86878e-05	0.0660202
CNDP2	-0.247846	0.00011045	0.000432204	0.000150774	0.104547
CYB5B	-0.247889	0.0120365	0.027079	0.00944649	0.334332
COA6	-0.248421	0.00260923	0.00714584	0.00249282	0.228143
NLRX1	-0.248497	0.0228032	0.0471429	0.0164458	0.390811
RAB21	-0.248918	0.00182534	0.00519387	0.00181188	0.208113
HNRNPF	-0.250296	0.00816332	0.0193742	0.00675867	0.300157
GADD45GIP1	-0.250978	0.00756958	0.0180867	0.00630953	0.293558
LCMT1	-0.251267	0.00259058	0.00710664	0.00247915	0.223909
CPNE3	-0.251794	0.0162895	0.0354054	0.0123512	0.354625
TFG	-0.252199	0.0705699	0.12398	0.0432505	0.512416
C2orf47	-0.252427	0.099469	0.165677	0.0577965	0.558456
CAMK2G	-0.252599	1.78707e-05	8.69709e-05	3.03397e-05	0.063197
MRRF	-0.252741	0.00794952	0.0189091	0.00659644	0.294666
SUN2	-0.253348	0.152287	0.233617	0.081497	0.620768
FUBP1	-0.255403	0.004161	0.0108217	0.00377513	0.246568
OBSCN	-0.255807	0.0181337	0.0387767	0.0135272	0.358516
PTCD3	-0.256119	0.0109632	0.0249434	0.0087015	0.314767
SCFD2	-0.257738	0.004282	0.0110684	0.00386119	0.245236
UQCRH	-0.259011	3.89882e-05	0.000172313	6.01113e-05	0.0721112
HSD17B4	-0.259914	0.00285726	0.00769569	0.00268464	0.218156
MRPL44	-0.262537	0.00299708	0.00801113	0.00279468	0.21754
CYB5R3	-0.262649	0.00212326	0.00595355	0.00207689	0.198582
RAD23A	-0.263277	0.000389699	0.00132423	0.000461955	0.126595
PSMB4	-0.264833	0.000197602	0.000726255	0.000253354	0.104473
ACOT9	-0.265	0.00548536	0.0136618	0.0047659	0.251704
ACOT13	-0.265001	0.0260413	0.052705	0.0183861	0.38032
APOA1BP	-0.266428	0.000127589	0.000490209	0.000171009	0.0917231
TACC2	-0.267754	0.000136033	0.000519146	0.000181104	0.0922081
PTPN11	-0.268225	0.000581921	0.00189527	0.000661165	0.135599
NLN	-0.268577	0.00626976	0.0153092	0.00534061	0.256089
GBAS	-0.268953	8.7423e-05	0.000352523	0.000122977	0.0810007
NES	-0.269088	0.0415072	0.0786668	0.0274429	0.424769
RPL15	-0.269168	0.0120034	0.0270332	0.00943052	0.304096
SLC2A1	-0.270046	0.145847	0.226196	0.0789082	0.594585
GCN1L1	-0.270337	0.00199923	0.0056507	0.00197124	0.186348
NDUFS2	-0.27083	0.000626249	0.00201791	0.000703948	0.135664
AKT1S1	-0.271649	0.00469456	0.0119452	0.00416707	0.233073
PEBP1	-0.273263	2.68413e-05	0.000123565	4.31057e-05	0.0563456
ATP5B	-0.2744	0.000619121	0.00199799	0.000696996	0.131723
RPL10A	-0.276315	0.00088086	0.00273428	0.000953854	0.143164
PRKDC	-0.277026	0.00524785	0.0131632	0.00459196	0.233547
MYH9	-0.277132	8.096e-06	4.30634e-05	1.50226e-05	0.0388078	+
HECTD1	-0.277136	0.13737	0.215736	0.0752592	0.57687
GSTK1	-0.277326	0.000951307	0.00292532	0.0010205	0.145214
PIP	-0.277794	0.301076	0.409889	0.14299	0.716439
APOO	-0.278282	0.00269348	0.00734807	0.00256337	0.192709
MTCH2	-0.278969	0.000499606	0.00165519	0.000577412	0.119956
SLMAP	-0.279487	0.000413094	0.00139477	0.000486564	0.1133
BAX	-0.280086	0.000282791	0.000994464	0.000346918	0.101415
KLHL41	-0.282073	0.000640554	0.00205152	0.00071567	0.125665
PLEC	-0.28212	0.000574104	0.00187558	0.000654296	0.1218
UQCR11	-0.28228	0.0443653	0.0834344	0.029106	0.415038
YWHAB	-0.282618	2.15576e-06	1.35022e-05	4.71023e-06	0.0250365	+
ETHE1	-0.282848	0.0329856	0.0645384	0.0225142	0.380988
ATP5S	-0.283549	0.00522151	0.0131282	0.00457977	0.225363
WARS	-0.283739	8.35709e-05	0.000338926	0.000118234	0.0696509
GRPEL1	-0.284108	0.0219358	0.0456619	0.0159291	0.337838
MYOM1	-0.284967	5.94094e-06	3.30973e-05	1.1546e-05	0.0324133	+
MYBPC1	-0.285217	2.11715e-06	1.33393e-05	4.65341e-06	0.0240772	+
BRE	-0.285275	0.0107344	0.0244878	0.00854255	0.274303
ITGB1BP2	-0.285613	0.000630297	0.00202479	0.000706348	0.121873
SCP2	-0.286242	1.45465e-07	1.20765e-06	4.21287e-07	0.0110382	+
GPT	-0.286752	0.000213616	0.000783752	0.000273412	0.0886168
RBP4	-0.286892	0.00118083	0.00352088	0.00122826	0.144556
DARS2	-0.28763	0.144888	0.225039	0.0785049	0.573704
UQCC1	-0.287721	0.0978999	0.163708	0.0571094	0.512422
MTX1	-0.288442	0.000551557	0.00180994	0.000631396	0.114851
HCCS	-0.288701	0.00223885	0.0062446	0.00217843	0.171771
DLST	-0.291042	4.08797e-05	0.000179548	6.26353e-05	0.0528159
PPP1R1A	-0.293436	0.00546097	0.0136171	0.0047503	0.216787
MRPL49	-0.293544	0.00553733	0.0137427	0.00479413	0.21755
FH	-0.294829	3.90856e-05	0.000172384	6.0136e-05	0.0501645
NDUFA3	-0.295205	0.00110522	0.00331408	0.00115612	0.134033
BCL2L13	-0.297096	1.80881e-07	1.47848e-06	5.15765e-07	0.00992661	+
RTN4IP1	-0.299253	3.87004e-05	0.000171399	5.97925e-05	0.04782	+
DNM2	-0.29934	0.000596268	0.00193834	0.00067619	0.108333
PRDX3	-0.299501	1.17651e-05	6.03068e-05	2.1038e-05	0.0333916	+
TOMM70A	-0.299531	1.70291e-05	8.34502e-05	2.91116e-05	0.0372901	+
PAM16	-0.300922	0.000724047	0.00227757	0.000794531	0.11351
HIBADH	-0.30195	3.52605e-05	0.000158149	5.51703e-05	0.0452382	+
EHD1	-0.302289	0.000141982	0.000540605	0.00018859	0.0686849
PLS3	-0.303637	0.00307533	0.00818926	0.00285682	0.172676
MRPS7	-0.30385	0.0104667	0.0239806	0.00836562	0.250219
TPMT	-0.304426	0.00784226	0.018675	0.00651476	0.228567
TMX2	-0.304512	0.00143224	0.00417637	0.00145692	0.136136
MUT	-0.30485	7.83533e-05	0.000320839	0.000111925	0.0560147
UFM1	-0.305251	6.13356e-05	0.00025866	9.02335e-05	0.0517837
MEMO1	-0.306292	0.0121308	0.0272621	0.00951036	0.258887
FIS1	-0.306729	0.000646209	0.00206338	0.000719811	0.105111
ANP32A	-0.307112	0.0347017	0.0674596	0.0235333	0.356225
CUL4A	-0.307414	1.58452e-05	7.87424e-05	2.74692e-05	0.033449	+
NADK2	-0.307593	0.00112837	0.00337396	0.001177	0.123981
BPHL	-0.307666	0.0453879	0.0848818	0.029611	0.386177
DLD	-0.308594	3.55037e-06	2.12922e-05	7.42777e-06	0.0208088	+
RSU1	-0.309081	0.0404288	0.0768292	0.0268018	0.370984
AKR7A2	-0.309578	4.72733e-08	4.44789e-07	1.55164e-07	0.00539785	+
MLYCD	-0.310377	0.0046182	0.0118362	0.00412907	0.188411
SH3BGRL	-0.310467	0.00163165	0.00470599	0.00164168	0.136337
HSD17B8	-0.311517	0.000759099	0.00238429	0.000831758	0.106699
NDUFB8	-0.311785	1.90868e-05	9.12114e-05	3.18191e-05	0.0337755	+
NDUFB9	-0.312098	2.88156e-05	0.000131755	4.59627e-05	0.0382789	+
MSI2	-0.312223	2.55903e-06	1.57944e-05	5.50986e-06	0.0179504	+
RALY	-0.313079	0.00271039	0.0073752	0.00257283	0.157158
ENDOD1	-0.314094	1.4454e-06	9.71399e-06	3.38872e-06	0.0146449	+
FDX1L	-0.314725	0.112162	0.182652	0.0637182	0.5023
CA4	-0.314928	0.00151265	0.004393	0.0015325	0.129366
TSG101	-0.315014	0.00353618	0.00928795	0.0032401	0.168949
MRPS27	-0.315322	0.000232733	0.000842216	0.000293807	0.0715137
MRPS22	-0.316165	0.000214751	0.000785196	0.000273915	0.0692286
LMOD3	-0.317026	0.005037	0.0127247	0.00443902	0.186865
S100A1	-0.317707	0.0108425	0.0247078	0.00861929	0.237545
PRKAR2A	-0.318437	1.62346e-06	1.07068e-05	3.73505e-06	0.0143348	+
CALD1	-0.318513	5.15356e-05	0.000219519	7.6579e-05	0.0430775	+
MECR	-0.319155	0.000262365	0.000930362	0.000324556	0.0719573
PDP1	-0.319428	0.00141128	0.00412094	0.00143759	0.122887
TUBB2B	-0.321251	0.00353186	0.00928795	0.0032401	0.16304
SIRT3	-0.322429	0.0082807	0.0196307	0.00684817	0.213169
ARPC5	-0.322588	0.0602287	0.107963	0.0376628	0.403998
CD36	-0.323884	0.000530274	0.00174858	0.000609992	0.0869197
ADAL	-0.324836	0.00107266	0.00323019	0.00112685	0.108489
NDUFB7	-0.329863	8.30609e-06	4.4029e-05	1.53595e-05	0.0210909	+
PROB1	-0.330504	0.0150644	0.0331166	0.0115527	0.249922
CS	-0.331344	0.000169434	0.000633731	0.000221077	0.0562994
HBZ	-0.332129	0.00240801	0.00667247	0.00232769	0.135012
OCIAD1	-0.333417	5.65252e-06	3.19702e-05	1.11528e-05	0.0177955	+
NDUFV1	-0.334503	3.75654e-06	2.23388e-05	7.79287e-06	0.0153197	+
TXNRD2	-0.334531	0.0312781	0.061596	0.0214877	0.31377
SQRDL	-0.335716	0.0030304	0.00808998	0.00282218	0.142724
QRSL1	-0.335804	0.0794604	0.136894	0.0477554	0.427234
TXN2	-0.336052	0.000115441	0.000450072	0.000157008	0.0475061	+
PPP1R12B	-0.336429	1.61914e-05	8.00871e-05	2.79383e-05	0.0244491	+
FECH	-0.337064	6.17881e-05	0.000259534	9.05385e-05	0.0381298	+
TMX4	-0.337139	0.00045002	0.00150742	0.000525864	0.0744172
ACO2	-0.33736	8.7491e-06	4.60742e-05	1.6073e-05	0.0196616	+
MARS	-0.337649	0.00109424	0.00328584	0.00114626	0.10006
PTRF	-0.338952	2.24844e-06	1.40412e-05	4.89825e-06	0.0121774	+
RAP2C	-0.339506	0.0123159	0.0275611	0.00961468	0.224752
HSPB7	-0.339741	0.000302097	0.00104671	0.000365144	0.0637031
EHD2	-0.340977	8.05736e-05	0.000328659	0.000114653	0.0401888	+
G3BP2	-0.341061	0.00103416	0.00313207	0.00109262	0.0958943
KLHL31	-0.34151	0.00132932	0.00390857	0.0013635	0.104157
CHP1	-0.342134	0.00280063	0.0075702	0.00264086	0.13385
NDUFB4	-0.342428	0.000672715	0.00212558	0.000741507	0.0819897
DPP3	-0.342661	0.000124112	0.00047859	0.000166956	0.0458673	+
PNPO	-0.345237	0.00369144	0.00967177	0.00337399	0.144579
HBD	-0.347033	0.0374833	0.0721383	0.0251654	0.319944
LPP	-0.347849	0.00100428	0.00306791	0.00107024	0.0905939
LDHD	-0.349588	0.0117832	0.0265938	0.00927723	0.211708
PHB	-0.350598	7.89411e-08	7.02178e-07	2.44954e-07	0.00323453	+
PPP6C	-0.351361	0.0514218	0.0940881	0.0328226	0.352491
PRDX5	-0.351761	1.97999e-07	1.61217e-06	5.62405e-07	0.0043856	+
MTAP	-0.352563	6.53889e-05	0.000272497	9.50604e-05	0.0334735	+
SDR39U1	-0.352584	0.000128809	0.000494001	0.000172332	0.042504	+
FAM120A	-0.353482	0.000436749	0.00146995	0.000512791	0.0649207
CISD1	-0.355433	5.18279e-06	2.97343e-05	1.03728e-05	0.0132245	+
UQCRB	-0.3575	1.23081e-06	8.48463e-06	2.95986e-06	0.00771331	+
RPL35	-0.357822	0.018603	0.0396203	0.0138215	0.240336
MRPS36	-0.35944	7.25295e-05	0.000298726	0.00010421	0.0325166	+
FAM175B	-0.359962	1.23778e-05	6.31415e-05	2.20269e-05	0.0171213	+
NDUFS3	-0.362168	4.86054e-06	2.81141e-05	9.80758e-06	0.0119038	+
SRI	-0.362604	0.00248287	0.00685297	0.00239065	0.113605
GCDH	-0.362783	0.00108743	0.00327002	0.00114074	0.0841121
NDUFS7	-0.363987	2.58112e-05	0.000119567	4.1711e-05	0.0213776	+
SMIM20	-0.364262	0.000168444	0.000631143	0.000220174	0.0422124	+
H2AFZ	-0.365033	0.0521645	0.0951182	0.0331819	0.340251
PREB	-0.366134	0.0027519	0.00745937	0.0026022	0.115495
MYLK2	-0.366249	2.37799e-05	0.000111131	3.87678e-05	0.0202554	+
SPAG7	-0.367954	6.43975e-05	0.000269426	9.39891e-05	0.0286985	+
ATPAF1	-0.368124	0.00589465	0.0145443	0.00507376	0.151096
COX6B1	-0.368152	2.12465e-06	1.33468e-05	4.65604e-06	0.0081579	+
PDK2	-0.368298	0.00289012	0.0077546	0.00270519	0.116107
UQCRQ	-0.369958	8.168e-05	0.000332532	0.000116004	0.0307366	+
NDUFS4	-0.37027	0.000214501	0.000785196	0.000273915	0.0438167	+
SLC25A3	-0.37047	0.00127658	0.00377975	0.00131856	0.0846992
DNAJA3	-0.370846	3.56113e-05	0.000159385	5.56014e-05	0.022404	+
NDUFB10	-0.3729	5.77636e-06	3.25228e-05	1.13456e-05	0.0111332	+
MRPS35	-0.372923	0.00171875	0.00495047	0.00172697	0.0930992
TAGLN	-0.373345	0.0006461	0.00206338	0.000719811	0.0644379
HSPD1	-0.373847	3.59149e-06	2.14779e-05	7.49256e-06	0.00921521	+
ANXA3	-0.373893	1.76249e-06	1.15336e-05	4.02349e-06	0.00705779	+
COA5	-0.379094	0.0346147	0.0673524	0.0234958	0.279411
TFAM	-0.379671	2.74356e-06	1.67864e-05	5.85594e-06	0.00773372	+
PHB2	-0.380243	0.000253772	0.000905963	0.000316045	0.0429355	+
PMVK	-0.384251	0.00024763	0.000890039	0.00031049	0.041145	+
NDUFS6	-0.384438	1.98656e-05	9.45069e-05	3.29687e-05	0.0155744	+
MT-ATP8	-0.385347	1.77486e-06	1.15612e-05	4.03311e-06	0.00608041	+
OGDH	-0.38682	2.28237e-07	1.83718e-06	6.40899e-07	0.00269705	+
ECHDC3	-0.386867	0.00286678	0.00771153	0.00269016	0.103837
SDHA	-0.388057	6.72686e-06	3.66086e-05	1.27709e-05	0.00983774	+
NDUFS1	-0.388778	6.37544e-07	4.65407e-06	1.62357e-06	0.00390238	+
ACAA1	-0.389292	0.000106736	0.000422356	0.000147339	0.028435	+
SGTA	-0.389362	3.34896e-09	4.22645e-08	1.4744e-08	0.000501331	+
VDAC2	-0.389442	1.79658e-05	8.70336e-05	3.03616e-05	0.0141867	+
ETF1	-0.390401	0.00591535	0.0145783	0.00508565	0.134952
CRIP2	-0.390698	0.00814379	0.0193495	0.00675006	0.152674
NDUFAF2	-0.395247	0.000411504	0.00139162	0.000485466	0.0459031	+
LRPPRC	-0.395603	9.76652e-09	1.10565e-07	3.85707e-08	0.000677823	+
ACAD8	-0.395866	0.000289725	0.0010138	0.000353663	0.0397577	+
SUCLA2	-0.396102	1.81983e-06	1.17722e-05	4.10673e-06	0.00532585	+
CKMT2	-0.39661	0.000158255	0.000597196	0.000208331	0.0310904	+
SUCLG1	-0.397539	1.32191e-05	6.69492e-05	2.33552e-05	0.0114944	+
OXSM	-0.398061	0.00101683	0.00308842	0.00107739	0.0643727
COA3	-0.40022	3.97479e-05	0.00017494	6.10278e-05	0.0173283	+
FUNDC2	-0.400677	6.17973e-07	4.55836e-06	1.59018e-06	0.00325224	+
DAP3	-0.401356	9.53615e-05	0.000381626	0.00013313	0.0243388	+
SNTB2	-0.401991	0.00133498	0.00391977	0.00136741	0.0698982
MRPS23	-0.402582	5.66312e-06	3.19702e-05	1.11528e-05	0.00772103	+
IMMT	-0.402677	1.59216e-08	1.67692e-07	5.84992e-08	0.0007243	+
TXLNB	-0.402767	3.95524e-07	3.01196e-06	1.05072e-06	0.00263727	+
HLA-DRA	-0.405005	0.000818269	0.00255122	0.00088999	0.0561964
SURF1	-0.405446	0.00056377	0.00184467	0.000643512	0.0481668	+
EHD4	-0.405633	4.46412e-05	0.000193263	6.74196e-05	0.0171944	+
COX5B	-0.405917	1.39279e-05	6.98704e-05	2.43743e-05	0.0106861	+
TSFM	-0.405946	0.000382035	0.00130447	0.000455062	0.0409749	+
SDPR	-0.406599	5.77552e-05	0.000245025	8.5477e-05	0.0189089	+
CD93	-0.407384	0.00347364	0.00915777	0.00319468	0.099576
GBE1	-0.407531	1.09e-07	9.53521e-07	3.32635e-07	0.00145391	+
GSTO1	-0.408451	1.62277e-06	1.07068e-05	3.73505e-06	0.00431689	+
NDUFA8	-0.409817	2.00909e-06	1.27343e-05	4.44235e-06	0.00462673	+
ACADVL	-0.412272	1.55073e-05	7.72444e-05	2.69467e-05	0.0104038	+
COQ7	-0.412341	1.81067e-06	1.17582e-05	4.10185e-06	0.00428815	+
TIMM21	-0.412585	0.000238674	0.000859307	0.000299769	0.0320286	+
CRYAB	-0.413944	1.47225e-08	1.55838e-07	5.4364e-08	0.000572769	+
TRAP1	-0.414332	1.82224e-05	8.80751e-05	3.0725e-05	0.0108721	+
TBCC	-0.419149	6.42013e-06	3.50294e-05	1.222e-05	0.00666172	+
SDHB	-0.420373	1.68328e-07	1.3812e-06	4.81831e-07	0.00142056	+
NDUFA13	-0.421555	9.33151e-06	4.8898e-05	1.7058e-05	0.00757802	+
FXN	-0.421684	2.57526e-06	1.58483e-05	5.52868e-06	0.00439675	+
MLEC	-0.422753	0.000183051	0.000681054	0.000237585	0.0263023	+
PPA2	-0.424146	4.43875e-06	2.58866e-05	9.03052e-06	0.00536607	+
DHTKD1	-0.427672	0.000497579	0.00165365	0.000576875	0.0386669	+
IVD	-0.428088	1.4846e-05	7.43e-05	2.59195e-05	0.00857082	+
NDUFAB1	-0.429044	5.78644e-07	4.28318e-06	1.49419e-06	0.00210765	+
ISOC1	-0.430306	3.75006e-05	0.000167134	5.83047e-05	0.0124589	+
SLC25A4	-0.431979	1.82394e-06	1.17722e-05	4.10673e-06	0.00331799	+
ACSL1	-0.433969	2.39906e-05	0.000111868	3.90251e-05	0.00988738	+
DIABLO	-0.434367	2.52638e-07	1.99565e-06	6.96182e-07	0.00136227	+
ATAD3A	-0.434511	1.23817e-07	1.05694e-06	3.68712e-07	0.0009971	+
ATP5C1	-0.434731	0.00012352	0.000478046	0.000166766	0.0199966	+
SEPT7	-0.43475	2.97922e-05	0.000135927	4.7418e-05	0.0107738	+
YWHAZ	-0.436359	1.08263e-05	5.59009e-05	1.9501e-05	0.00681162	+
NEK9	-0.436701	4.12307e-05	0.000180715	6.30423e-05	0.0121664	+
LAMA4	-0.436902	1.36666e-05	6.87223e-05	2.39738e-05	0.00749477	+
TMEM143	-0.439279	0.000361984	0.00124201	0.000433275	0.0307825	+
ATP5D	-0.440299	1.02218e-06	7.14176e-06	2.4914e-06	0.00230356	+
MRPS25	-0.442561	0.000440181	0.00147915	0.000516	0.032704	+
HNRNPH1	-0.442726	9.748e-06	5.0456e-05	1.76016e-05	0.00604593	+
LMAN1	-0.444036	0.000662576	0.00209667	0.000731423	0.0387716	+
SMYD1	-0.444807	8.47019e-07	6.09911e-06	2.12767e-06	0.00199105	+
PPM1B	-0.445049	1.23442e-06	8.48463e-06	2.95986e-06	0.00234646	+
AMPD3	-0.445135	0.020607	0.0431777	0.0150625	0.177627
MT-ND2	-0.44688	0.0121815	0.027347	0.00954	0.139488
NDUFA5	-0.447357	1.48175e-06	9.89549e-06	3.45204e-06	0.00246749	+
VAMP3	-0.447524	0.000179975	0.000670788	0.000234004	0.021092	+
ECI1	-0.447877	2.11557e-07	1.70941e-06	5.96327e-07	0.00102474	+
SUOX	-0.449766	0.00728441	0.017524	0.00611323	0.109289
COX4I1	-0.450754	1.19427e-07	1.02775e-06	3.58531e-07	0.000757664	+
UQCRC1	-0.450989	1.70486e-08	1.77792e-07	6.20228e-08	0.000313745	+
UQCRC2	-0.451194	1.2422e-06	8.51045e-06	2.96887e-06	0.0021644	+
ETFDH	-0.452514	1.76518e-06	1.15336e-05	4.02349e-06	0.00249224	+
SPPL2A	-0.45493	0.000185454	0.000688784	0.000240282	0.020059	+
IGKV4-1	-0.45716	0.00945179	0.0219402	0.00765382	0.11871
ACAD9	-0.457947	9.64712e-05	0.000384613	0.000134172	0.01449	+
MAVS	-0.46028	1.90652e-05	9.12114e-05	3.18191e-05	0.00672344	+
ACAT1	-0.460466	4.11537e-06	2.42681e-05	8.46591e-06	0.0033122	+
ADHFE1	-0.462035	0.00336095	0.00889081	0.00310155	0.071968
MT-CO2	-0.466348	3.16935e-07	2.4577e-06	8.57367e-07	0.00093151	+
AK3	-0.467143	0.000101574	0.000403437	0.000140739	0.0136332	+
NDUFA7	-0.467285	8.77871e-07	6.29984e-06	2.1977e-06	0.00147862	+
MYH13	-0.467292	6.32231e-07	4.63126e-06	1.61561e-06	0.00126822	+
ATP5H	-0.467707	2.48702e-08	2.50715e-07	8.74618e-08	0.000277591	+
MYH14	-0.46775	4.85944e-09	5.91231e-08	2.06251e-08	0.00012924	+
SRSF7	-0.470445	0.0169151	0.0365028	0.012734	0.146724
VPS26A	-0.471594	7.43061e-06	3.99254e-05	1.39279e-05	0.00381248	+
PODXL	-0.471913	0.000166369	0.000624475	0.000217848	0.0164693	+
MSRB2	-0.473107	5.27297e-08	4.896e-07	1.70797e-07	0.000360373	+
TUFM	-0.475445	3.91765e-08	3.85752e-07	1.34569e-07	0.000300876	+
RBP1	-0.477618	0.000933282	0.00287592	0.00100326	0.0357127	+
ATP5J	-0.478218	8.15648e-07	5.89327e-06	2.05586e-06	0.00122566	+
FAHD2A	-0.478694	2.71872e-05	0.000124849	4.35534e-05	0.00652318	+
NDUFS5	-0.479539	4.97102e-09	5.97934e-08	2.08589e-08	0.000104261	+
HMOX2	-0.479821	8.31914e-06	4.4029e-05	1.53595e-05	0.00365214	+
SCRN2	-0.482685	7.87806e-05	0.000321966	0.000112318	0.0104535	+
ECHS1	-0.482731	6.82305e-09	7.98033e-08	2.78393e-08	0.00011429	+
PCCB	-0.482794	5.60246e-08	5.17922e-07	1.80677e-07	0.000315469	+
APOOL	-0.483564	4.38951e-08	4.26037e-07	1.48623e-07	0.000276783	+
HDGF	-0.485203	5.37925e-06	3.07781e-05	1.07369e-05	0.00277544	+
IDH2	-0.485845	1.32108e-07	1.10981e-06	3.87157e-07	0.000454815	+
GPT2	-0.488931	0.00178168	0.00507648	0.00177093	0.0452737	+
ITGA6	-0.489968	4.54346e-05	0.000196296	6.84777e-05	0.00745178	+
MRPL46	-0.489985	3.5141e-07	2.69542e-06	9.40296e-07	0.000687933	+
OPA1	-0.49231	2.09957e-11	4.54094e-10	1.5841e-10	5.53576e-06	+
MCCC1	-0.492902	4.41964e-07	3.32967e-06	1.16155e-06	0.000737559	+
ATP5J2	-0.494225	7.44113e-05	0.000305881	0.000106706	0.00911303	+
NDUFB6	-0.494444	1.25953e-05	6.39433e-05	2.23066e-05	0.00377857	+
NDUFA10	-0.495857	5.46203e-09	6.53284e-08	2.27898e-08	7.99668e-05	+
HSD17B12	-0.497118	5.8664e-06	3.29421e-05	1.14918e-05	0.00250763	+
AUH	-0.498966	2.62337e-05	0.000121259	4.23012e-05	0.00517804	+
IDI1	-0.501687	3.41813e-07	2.64094e-06	9.21292e-07	0.000570146	+
GNA11	-0.502381	0.00198373	0.00561808	0.00195986	0.043884	+
FAM213A	-0.504489	1.45716e-06	9.76208e-06	3.4055e-06	0.00113647	+
NRAP	-0.504682	0.000842209	0.00262199	0.000914681	0.0280747	+
CLNS1A	-0.505293	5.52394e-10	8.47405e-09	2.95617e-09	2.09952e-05	+
NNT	-0.507076	1.42972e-06	9.63922e-06	3.36264e-06	0.0010871	+
PEA15	-0.508066	4.33687e-07	3.27898e-06	1.14387e-06	0.000585145	+
USMG5	-0.509987	2.04174e-05	9.66974e-05	3.37328e-05	0.00405661	+
XIRP1	-0.510245	0.000289725	0.0010138	0.000353663	0.0156584	+
NDUFC2	-0.510668	3.07835e-07	2.39591e-06	8.35812e-07	0.000472818	+
ATP5F1	-0.511731	1.19642e-05	6.11793e-05	2.13424e-05	0.00302832	+
ACADM	-0.517815	4.26981e-06	2.50393e-05	8.73496e-06	0.00165785	+
ATP5I	-0.517828	0.00288334	0.00774623	0.00270227	0.0483798	+
LYRM7	-0.518697	2.35147e-06	1.45984e-05	5.09265e-06	0.00120345	+
LETM1	-0.519008	3.31377e-10	5.52381e-09	1.92698e-09	1.20218e-05	+
ALDH6A1	-0.519325	6.07546e-08	5.56786e-07	1.94235e-07	0.000178787	+
PLIN2	-0.519418	1.66506e-05	8.21661e-05	2.86636e-05	0.00329552	+
TMEM126A	-0.523649	2.40603e-05	0.000111946	3.90524e-05	0.00381436	+
HDDC2	-0.523662	9.65775e-07	6.81667e-06	2.37799e-06	0.000708119	+
CAV2	-0.52614	0.000359801	0.00123652	0.000431361	0.0154173	+
PHYH	-0.527611	5.99364e-06	3.33033e-05	1.16178e-05	0.00175651	+
NDUFA11	-0.528454	0.036468	0.0704517	0.024577	0.173795
FETUB	-0.528957	0.00898385	0.0210153	0.00733116	0.0826932
CYCS	-0.529701	1.11399e-08	1.23472e-07	4.30733e-08	6.12668e-05	+
COX7A2L	-0.533794	6.15575e-05	0.00025908	9.03799e-05	0.00565384	+
AKAP1	-0.53772	3.74074e-05	0.000167071	5.82825e-05	0.00416382	+
MVP	-0.541003	7.26574e-06	3.91389e-05	1.36536e-05	0.00165934	+
PFN2	-0.541856	7.81545e-09	8.99201e-08	3.13686e-08	4.04714e-05	+
TAF15	-0.542362	1.46654e-07	1.21276e-06	4.23072e-07	0.000196633	+
NDUFS8	-0.545086	7.93601e-11	1.52732e-09	5.32805e-10	3.12188e-06	+
GPX1	-0.545133	5.48144e-10	8.47023e-09	2.95483e-09	8.94271e-06	+
NAGK	-0.545572	3.0266e-09	3.88322e-08	1.35466e-08	2.25034e-05	+
MRPS11	-0.547663	0.00101107	0.00307977	0.00107438	0.0228892	+
NDUFB3	-0.548119	1.88874e-05	9.06683e-05	3.16296e-05	0.00257501	+
NDUFA12	-0.54873	1.12131e-06	7.78302e-06	2.7151e-06	0.000543131	+
EML2	-0.549309	0.000257665	0.00091831	0.000320352	0.0106797	+
DBT	-0.550169	9.77791e-07	6.87702e-06	2.39905e-06	0.000493876	+
PCCA	-0.551135	4.61767e-10	7.29523e-09	2.54494e-09	7.1588e-06	+
DECR1	-0.552226	9.48695e-06	4.95898e-05	1.72994e-05	0.00168361	+
UQCC2	-0.553609	1.29205e-06	8.82342e-06	3.07805e-06	0.000549477	+
NDUFA9	-0.556111	1.20326e-10	2.23448e-09	7.79498e-10	3.04498e-06	+
HINT2	-0.556554	1.64631e-10	2.90437e-09	1.01319e-09	3.5889e-06	+
IGKV3D-11	-0.557567	0.00267787	0.0073149	0.0025518	0.0367977	+
HADH	-0.558569	3.54787e-09	4.44429e-08	1.55039e-08	1.90577e-05	+
COX7C	-0.558891	2.59842e-07	2.04493e-06	7.13372e-07	0.000208708	+
NDUFA2	-0.560615	1.39669e-07	1.16869e-06	4.07698e-07	0.000143562	+
TMLHE	-0.562695	3.05649e-05	0.000138557	4.83354e-05	0.00288111	+
BDH1	-0.563455	5.86487e-05	0.000247823	8.64529e-05	0.00412671	+
SOD2	-0.565343	1.59123e-12	4.2016e-11	1.46572e-11	2.13764e-07	+
NDUFB5	-0.569371	8.56364e-06	4.521e-05	1.57715e-05	0.00130258	+
MGLL	-0.571407	0.000116322	0.000452493	0.000157852	0.00564794	+
LOC285556	-0.575357	0.000150885	0.00057347	0.000200055	0.0063293	+
TPPP3	-0.577653	0.000525498	0.00173554	0.000605442	0.0127534	+
SLC9A3R2	-0.580163	1.12663e-07	9.81514e-07	3.42401e-07	9.30902e-05	+
ACOT2	-0.5807	2.31787e-10	3.98937e-09	1.39169e-09	2.54099e-06	+
BCKDHA	-0.581698	2.45824e-08	2.49e-07	8.68636e-08	3.74665e-05	+
FABP4	-0.582038	3.29838e-06	1.98936e-05	6.93988e-06	0.000644824	+
MCCC2	-0.583305	5.82352e-09	6.88737e-08	2.40266e-08	1.5725e-05	+
SIRT5	-0.588165	1.03476e-09	1.4902e-08	5.19856e-09	5.19095e-06	+
COQ10A	-0.589591	8.08793e-07	5.86375e-06	2.04557e-06	0.000255926	+
RPL3L	-0.590092	0.0223888	0.0463767	0.0161785	0.106259
PDK4	-0.594242	0.0217544	0.0454631	0.0158598	0.102826
ALDH4A1	-0.594295	9.53478e-10	1.41155e-08	4.92417e-09	4.35564e-06	+
NDUFB1	-0.595356	8.73107e-05	0.000352523	0.000122977	0.00383258	+
SULT1A3	-0.600068	0.000970199	0.00297238	0.00103691	0.0155565	+
ABHD10	-0.60169	1.12919e-10	2.11548e-09	7.37985e-10	1.03479e-06	+
TIMM22	-0.602493	2.07793e-07	1.68543e-06	5.87961e-07	9.41716e-05	+
CMC2	-0.603069	3.67078e-06	2.18902e-05	7.6364e-06	0.000527445	+
UBAP2	-0.603292	7.1455e-05	0.00029545	0.000103067	0.00315335	+
TIMM8A	-0.604315	0.000110352	0.000432204	0.000150774	0.00406063	+
CCDC58	-0.604439	1.24859e-07	1.0573e-06	3.68839e-07	6.71742e-05	+
CYC1	-0.604715	4.21395e-10	6.80987e-09	2.37562e-09	2.14097e-06	+
TMSB10	-0.606291	0.00259156	0.00710664	0.00247915	0.0270312	+
CD2AP	-0.606337	1.02369e-08	1.14261e-07	3.98598e-08	1.43044e-05	+
TFRC	-0.607507	0.000498923	0.00165519	0.000577412	0.00986355	+
SLC25A6	-0.609456	0.000155039	0.000588204	0.000205195	0.00476697	+
CECR5	-0.611312	4.81727e-05	0.000206441	7.20167e-05	0.00229533	+
COX7A1	-0.612979	2.57009e-05	0.000119317	4.16238e-05	0.001536	+
FAM162A	-0.616219	1.83372e-09	2.52077e-08	8.79368e-09	4.13328e-06	+
MT-ATP6	-0.622065	7.80875e-06	4.16401e-05	1.45261e-05	0.000665051	+
ECHDC1	-0.622484	1.00904e-09	1.46311e-08	5.10407e-09	2.51236e-06	+
MYOT	-0.624171	1.34889e-14	4.60581e-13	1.60674e-13	2.20155e-09	+
BST2	-0.625046	6.18404e-08	5.62687e-07	1.96293e-07	3.12042e-05	+
OXCT1	-0.626329	0.000348788	0.00120062	0.000418837	0.00683135	+
NDUFA6	-0.626937	1.02549e-08	1.14261e-07	3.98598e-08	9.80287e-06	+
[truncated: 120 more rows]

## Sheet: RES main effect (Fig.3b)
protein	logFC	p-value	q-value (Benjamini-Hochberg)	q-value (Storey & Tibshirani)	xiao	regulated
MYBPH	1.58906	3.19098e-05	0.00466574	0.00253541	7.16934e-08	+
ACTC1	1.29483	0.00105409	0.0292373	0.0158879	0.000139683	+
IGJ	1.18201	0.0303876	0.155691	0.0846041	0.0160891	+
DEFA1	1.17918	0.134096	0.318568	0.173113	0.0935538
THY1	1.081	1.36443e-05	0.00319581	0.00173664	5.50683e-06	+
ANXA1	1.07635	0.0131827	0.101051	0.0549124	0.00947264	+
MUSTN1	1.06236	8.16003e-09	1.72013e-05	9.3474e-06	2.55461e-09	+
FTL	1.05206	3.69526e-05	0.00466574	0.00253541	2.1721e-05	+
CTSG	1.02681	0.0358088	0.164899	0.0896082	0.0327508	+
MYH6	1.00636	0.000780934	0.0257412	0.0139881	0.000746204	+
CORO1C	0.972594	1.12267e-05	0.00295824	0.00160754	1.53429e-05	+
ANKRD2	0.971968	9.21046e-07	0.000388313	0.000211014	1.35981e-06	+
MYH3	0.926602	0.00147068	0.0337121	0.0183195	0.00237364	+
S100A13	0.898962	0.0011369	0.0297931	0.0161899	0.00225532	+
LTF	0.85634	0.0796573	0.242305	0.131671	0.114571
VIM	0.83641	3.00686e-08	3.16923e-05	1.72219e-05	5.11229e-07	+
LCP1	0.826698	0.147832	0.337626	0.18347	0.205896
AKR1C3	0.821689	0.000632435	0.0237891	0.0129273	0.00235196	+
IGHA1	0.814421	0.0278454	0.150533	0.0818014	0.054122
NES	0.814403	0.000229523	0.0129887	0.00705823	0.00108705	+
MYH4	0.800895	0.128831	0.314526	0.170917	0.19374
CREG1	0.796425	0.114674	0.299176	0.162575	0.178212
TUBB4A	0.776313	0.011095	0.0912131	0.0495662	0.0303674	+
UBE2D3	0.767113	0.161782	0.354507	0.192643	0.247263
MYL2	0.744544	0.0221628	0.131233	0.0713137	0.0586467
S100A4	0.744257	0.000102322	0.00898724	0.00488377	0.00107248	+
YBX1	0.741727	0.000114986	0.00952302	0.00517492	0.00119694	+
TUBA1B	0.732803	0.000117457	0.00952302	0.00517492	0.00131824	+
CST3	0.720614	0.00292839	0.0472585	0.0256808	0.0149423	+
LYZ	0.70081	0.152428	0.343289	0.186547	0.267598
CLIC1	0.696542	0.00139733	0.0327286	0.0177851	0.0102702	+
APOL2	0.694483	0.000591663	0.0237891	0.0129273	0.00573139	+
TMSB4X	0.689789	7.25379e-07	0.000382275	0.000207732	5.82214e-05	+
IGKV4-1	0.672615	0.0447291	0.184519	0.100269	0.123699
TPPP3	0.664913	0.00496021	0.0618883	0.0336308	0.0293568	+
DNAJA4	0.660286	1.59621e-07	0.00011216	6.09493e-05	3.25158e-05	+
SERPINH1	0.64735	7.92941e-05	0.00726748	0.00394923	0.002215	+
AKR1C2	0.646591	0.00407236	0.0569002	0.0309202	0.0284806	+
TBCB	0.642546	0.000885255	0.0262752	0.0142782	0.0109232	+
MARCKS	0.64108	0.0157424	0.113388	0.0616162	0.0698517
CSRP3	0.639687	1.55543e-05	0.00327885	0.00178176	0.000840022	+
AMPD3	0.633846	0.0317506	0.157611	0.0856478	0.11229
BGN	0.63006	0.000306911	0.015404	0.00837072	0.00611795	+
ARPC5	0.625529	0.0538339	0.201209	0.109339	0.160783
RPL30	0.621179	0.021534	0.130442	0.0708834	0.0921664
BTF3	0.618153	0.0735617	0.231711	0.125915	0.199259
CD44	0.59657	0.0485449	0.189933	0.103212	0.16451
RPL17	0.594361	0.00200452	0.0398635	0.0216623	0.0249127	+
COPG1	0.594281	4.47978e-05	0.00472168	0.00256582	0.0026039	+
TUBB2B	0.586586	0.000502108	0.0220509	0.0119827	0.0116074	+
TPD52L1	0.581657	0.000219594	0.0129887	0.00705823	0.00744867	+
TUBB2A	0.573436	0.00401202	0.0569002	0.0309202	0.0422358	+
RBP1	0.573354	0.0199341	0.126672	0.0688349	0.105942
HMGB2	0.569256	0.00839597	0.0803907	0.0436852	0.065806
ORM1	0.558306	0.00777361	0.0769332	0.0418064	0.0664235
COMMD3	0.556408	0.000858926	0.0261478	0.014209	0.0196801	+
HN1	0.555137	0.0420615	0.17905	0.0972978	0.172214
MVP	0.549117	0.00219958	0.0421519	0.0229058	0.0347244	+
RHOG	0.548155	0.0327217	0.158768	0.0862761	0.153426
IL18	0.547936	0.0100424	0.088947	0.0483348	0.0803778
ALDH1A2	0.542404	0.00245559	0.0438676	0.0238381	0.038407	+
ARHGDIB	0.539494	0.00626898	0.0674542	0.0366554	0.064804
ACTR2	0.539257	0.00403765	0.0569002	0.0309202	0.0511784
XIRP1	0.533283	0.000589229	0.0237891	0.0129273	0.0189517	+
UCHL1	0.532465	0.0209322	0.129128	0.0701695	0.127612
GSN	0.530883	0.0011448	0.0297931	0.0161899	0.0274492	+
IGKC	0.528859	0.018012	0.121308	0.06592	0.11952
TNNI1	0.526566	0.0890716	0.256529	0.139401	0.279878
LGALS3	0.523844	0.0304291	0.155691	0.0846041	0.160502
NAMPT	0.516335	0.00373981	0.0559087	0.0303814	0.0558184
FLII	0.515774	0.000202252	0.0129887	0.00705823	0.0124358	+
ACTN4	0.511932	0.00662401	0.0694697	0.0377506	0.0766589
HPRT1	0.511872	0.00107283	0.0293704	0.0159602	0.0302004	+
MYL6	0.505356	0.0170024	0.117745	0.0639841	0.127579
SH3BGRL	0.495332	0.00372815	0.0559087	0.0303814	0.0626733
TMSB10	0.493872	0.0209534	0.129128	0.0701695	0.148223
RPS3A	0.491516	0.0110406	0.0912131	0.0495662	0.109169
POTEE	0.487646	0.0870883	0.254975	0.138556	0.304141
SH3BGRL3	0.486377	0.132408	0.318568	0.173113	0.374041
YWHAQ	0.483166	0.00135645	0.0327286	0.0177851	0.0411601	+
SERPINA7	0.482061	0.0386022	0.171313	0.0930932	0.208286
S100A11	0.481008	0.177029	0.37355	0.202991	0.434813
MYL3	0.478836	0.17921	0.375435	0.204016	0.439019
EZR	0.477252	0.00851967	0.0805357	0.043764	0.10287
PPP6C	0.477208	0.00139266	0.0327286	0.0177851	0.0433531	+
DBNL	0.472379	0.00350497	0.0543271	0.029522	0.0692088
FGG	0.465852	0.0189453	0.123643	0.067189	0.157605
CAP1	0.462602	0.0594662	0.211145	0.114738	0.271003
NRAP	0.460649	0.0075707	0.0756353	0.0411011	0.105445
XIRP2	0.459557	0.0725323	0.230592	0.125306	0.299467
KLHL40	0.456117	0.000207795	0.0129887	0.00705823	0.0209126	+
IGKV3D-11	0.455603	0.0452576	0.185971	0.101059	0.244078
ALDH1B1	0.455561	0.0189019	0.123643	0.067189	0.164
ACTN1	0.455025	0.0101386	0.089168	0.0484549	0.123786
MYH9	0.454398	0.0035397	0.0544649	0.0295969	0.0769582
SERPING1	0.454186	0.00806541	0.0787125	0.0427732	0.112
VAT1	0.447955	0.0210108	0.129128	0.0701695	0.177227
SRSF7	0.447573	0.000853524	0.0261478	0.014209	0.0423151	+
FGB	0.446721	0.0294957	0.154285	0.0838404	0.207209
SMPX	0.44671	0.00242187	0.0436392	0.0237141	0.0678381
TNNC1	0.445201	0.166334	0.361849	0.196633	0.449965
RPS18	0.444236	0.0474329	0.18851	0.102438	0.258147
HIST1H4A	0.441797	0.0387621	0.171661	0.0932824	0.237882
DSTN	0.437469	0.0152513	0.111245	0.0604518	0.160418
C14orf159	0.437426	0.418827	0.620005	0.336918	0.683389
PSME2	0.43484	0.00015662	0.0115183	0.00625916	0.0221496	+
FLNA	0.433053	0.00195241	0.0395738	0.0215049	0.0670925
CLTC	0.430546	0.000793729	0.0257412	0.0139881	0.0462557	+
MYL6B	0.4283	0.152096	0.343289	0.186547	0.446376
NIPSNAP3A	0.426381	0.0014713	0.0337121	0.0183195	0.0619957
POLDIP2	0.423844	0.0198772	0.126672	0.0688349	0.190007
PEA15	0.423816	0.00689875	0.0719929	0.0391217	0.121349
PTMS	0.422721	0.00177202	0.0377315	0.0205037	0.0686865
HPX	0.422597	0.0012247	0.0310517	0.0168739	0.0588045
SERPINB1	0.422583	0.000868285	0.0261478	0.014209	0.0508545
ARG1	0.421973	0.340458	0.549109	0.298392	0.634663
IQGAP1	0.420687	0.0299793	0.154785	0.0841122	0.228675
IGHM	0.420443	0.0717776	0.22995	0.124957	0.330376
FGA	0.4184	0.0424484	0.179974	0.0978001	0.266623
TUBB	0.418138	8.24329e-06	0.00248241	0.00134897	0.00748567	+
IGFBP7	0.417147	0.0466755	0.187937	0.102127	0.278493
ACTB	0.416935	0.0370706	0.168053	0.091322	0.25315
TMEM43	0.416062	0.0169104	0.117745	0.0639841	0.183148
HOMER2	0.415736	0.000705271	0.0256329	0.0139292	0.0489496	+
ATP2A2	0.415601	0.0334291	0.15955	0.086701	0.24357
DYNC1LI1	0.41434	0.00123735	0.0310517	0.0168739	0.0624171
APOA1	0.414282	0.0263253	0.145653	0.0791494	0.22161
CNN3	0.410987	0.00472989	0.0615469	0.0334453	0.110763
TPM4	0.410439	0.0469774	0.188228	0.102285	0.285031
HSPB6	0.410358	0.000922375	0.0262752	0.0142782	0.0568231
MSN	0.410135	5.98636e-05	0.00573602	0.00311702	0.0185382	+
PPIB	0.408113	0.0111205	0.0912131	0.0495662	0.15944
S100A16	0.407014	0.23454	0.441437	0.239882	0.554204
DNAJB11	0.405977	0.0169887	0.117745	0.0639841	0.191199
APEX1	0.405964	0.00390393	0.0563664	0.0306301	0.105253
SRM	0.403651	0.0063638	0.0677519	0.0368172	0.129858
PPIA	0.40251	0.00184836	0.0381011	0.0207046	0.0794062
RPL22	0.402503	0.0612544	0.21502	0.116844	0.324952
CACYBP	0.399826	0.00091576	0.0262752	0.0142782	0.0609877
LRRFIP2	0.399539	0.00941578	0.0848634	0.0461157	0.155052
DYNLRB1	0.398414	0.0090046	0.0828895	0.0450431	0.15312
TAGLN2	0.396789	0.0209042	0.129128	0.0701695	0.21552
ARL8B	0.394747	0.0172038	0.117745	0.0639841	0.201149
TKT	0.391331	0.177529	0.373857	0.203158	0.508412
EMC1	0.387824	0.0257928	0.144511	0.0785291	0.24207
ORM2	0.387277	0.00846586	0.0803907	0.0436852	0.157556
MFAP4	0.384277	0.148517	0.338329	0.183852	0.480544
HSP90B1	0.382202	2.42815e-05	0.00465321	0.00252861	0.0172284	+
STX12	0.38086	0.0393628	0.172151	0.0935489	0.291692
HIST1H2AB	0.378355	0.122466	0.30818	0.167469	0.4518
STX7	0.37599	0.00564851	0.0636742	0.0346013	0.142807
CFH	0.375412	0.0235029	0.13611	0.073964	0.244624
APOH	0.373503	0.0174464	0.118635	0.0644678	0.22043
CES2	0.372676	0.0025848	0.0446689	0.0242736	0.108561
GC	0.372579	0.0061044	0.0666739	0.0362314	0.149616
CD93	0.371297	0.00503946	0.0618883	0.0336308	0.14025
CTSZ	0.370719	0.00740126	0.0746501	0.0405657	0.162223
PDIA4	0.369622	0.00599891	0.0662079	0.0359781	0.150913
ARPC2	0.369228	0.0334297	0.15955	0.086701	0.285147
ALB	0.368343	0.00872323	0.081727	0.0444114	0.174367
PPA1	0.367109	0.000210912	0.0129887	0.00705823	0.0447245	+
DHRS7	0.366874	0.000581423	0.0237891	0.0129273	0.0650095
H3F3A	0.366133	0.13177	0.31818	0.172903	0.476141
CCT5	0.365703	3.99888e-05	0.00466574	0.00253541	0.0246387	+
HSPB7	0.363776	0.00199898	0.0398635	0.0216623	0.104256
GNAI2	0.363108	0.000827164	0.0261478	0.014209	0.0759894
CBR1	0.363094	0.00213949	0.0413765	0.0224845	0.107312
NFS1	0.359942	0.0343547	0.161651	0.0878431	0.297194
HSPB1	0.359615	0.000364067	0.0174421	0.00947824	0.0579893
FN1	0.359418	0.00563686	0.0636742	0.0346013	0.155483
CAST	0.356902	0.000158458	0.0115183	0.00625916	0.0440292	+
AHSG	0.355718	0.0335048	0.15955	0.086701	0.298782
SERPINA1	0.353946	0.0109169	0.0906014	0.0492338	0.202112
RPL8	0.353812	0.0614528	0.21502	0.116844	0.372711
ANXA2	0.353122	0.0219395	0.131233	0.0713137	0.259568
CARNS1	0.350068	0.105704	0.286038	0.155437	0.455371
ZYX	0.349853	0.00604359	0.0663535	0.0360573	0.167409
PGD	0.349022	0.026708	0.147383	0.0800897	0.282399
PMVK	0.348002	0.00271035	0.0449875	0.0244467	0.127846
IGHG1	0.347529	0.0548182	0.202731	0.110166	0.364535
RAC1	0.346435	0.0288934	0.153419	0.0833697	0.292932
DYNC1I2	0.346276	0.0024221	0.0436392	0.0237141	0.124225
BAX	0.345988	0.000910093	0.0262752	0.0142782	0.0886909
DYNLT1	0.34589	0.017096	0.117745	0.0639841	0.24478
DERA	0.345224	0.136683	0.321213	0.174551	0.50307
HSPB8	0.345206	0.000643254	0.0237891	0.0129273	0.0791105
NANS	0.34517	0.025204	0.143207	0.0778205	0.280695
LMNB1	0.345064	0.16014	0.352906	0.191773	0.531498
SEPT7	0.344808	0.00432508	0.0589365	0.0320268	0.153063
S100A10	0.344579	0.00737136	0.0746501	0.0405657	0.184163
PGRMC1	0.344555	0.0292547	0.153788	0.08357	0.296156
F13A1	0.342781	0.119454	0.305222	0.165861	0.482705
PRKAA1	0.342575	0.00942032	0.0848634	0.0461157	0.202286
TF	0.342489	0.00881737	0.0822435	0.044692	0.197835
IGHG3	0.340266	0.134873	0.319094	0.173399	0.505759
OSTF1	0.339984	0.192462	0.392369	0.213218	0.571069
SRSF3	0.338531	0.0476142	0.18851	0.102438	0.356758
NEXN	0.337189	0.00524694	0.0621742	0.0337862	0.170286
PDIA3	0.336023	0.00737068	0.0746501	0.0405657	0.192059
RTN3	0.335438	0.0788624	0.240454	0.130665	0.426548
PFN1	0.33526	0.00186168	0.0381011	0.0207046	0.121537
CP	0.333546	0.0308611	0.157032	0.0853327	0.313437
VARS	0.332411	0.00128912	0.0319702	0.017373	0.109504
CHMP4B	0.331766	0.00017118	0.0120282	0.00653628	0.0562842
IGHG2	0.331686	0.0808128	0.244409	0.132815	0.434137
CTTN	0.33013	0.00830638	0.0803204	0.043647	0.205653
VPS26A	0.328877	0.000772648	0.0257412	0.0139881	0.0947392
RPLP2	0.327437	0.108619	0.290332	0.15777	0.483415
TRIM63	0.32723	0.077042	0.237087	0.128836	0.432219
MAPRE1	0.326377	0.00120281	0.0309211	0.0168029	0.11144
EIF2S3	0.326223	0.00184792	0.0381011	0.0207046	0.128331
VAMP3	0.325607	0.0146114	0.10732	0.0583187	0.252587
SEC31A	0.323602	0.00035443	0.0173753	0.00944195	0.076458
FNTA	0.322423	0.0112219	0.0912891	0.0496075	0.235124
TUBA4A	0.322124	0.000217238	0.0129887	0.00705823	0.0660751
CAMK2D	0.321591	0.0161382	0.11493	0.0624544	0.265254
FLNC	0.32055	0.00438193	0.0592122	0.0321766	0.175402
SSR4	0.319378	0.0372418	0.168076	0.0913344	0.349638
SARS	0.31826	0.000158283	0.0115183	0.00625916	0.0617208
DYNC1H1	0.317177	0.00043948	0.0201397	0.0109441	0.0861425
CLU	0.315592	0.0571713	0.206365	0.112141	0.405299
POR	0.31249	0.073118	0.231083	0.125573	0.441589
ATP1A1	0.312135	0.000861587	0.0261478	0.014209	0.11051
TROVE2	0.312082	0.0112596	0.0912891	0.0496075	0.246555
RPL10	0.310811	0.00984372	0.0875551	0.0475784	0.237822
CCT3	0.310049	0.000788922	0.0257412	0.0139881	0.109126
PRKDC	0.309864	0.0129833	0.0998863	0.0542793	0.260259
CCT8	0.309689	4.20536e-05	0.00466574	0.00253541	0.0441305	+
ARPC3	0.307794	0.0768184	0.237087	0.128836	0.453893
TOR1AIP1	0.3072	0.0920513	0.261798	0.142264	0.480562
TXNDC5	0.306669	0.0046019	0.0610114	0.0331543	0.191997
CRYAB	0.306229	0.00149629	0.0338779	0.0184096	0.13643
PSME1	0.30523	0.000626722	0.0237891	0.0129273	0.105286
HIST2H2AC	0.304703	0.187639	0.386349	0.209947	0.600591
KNG1	0.304528	0.0136489	0.102757	0.0558393	0.270449
ARPC5L	0.304202	0.127323	0.314526	0.170917	0.534208
ITIH2	0.30407	0.11031	0.292862	0.159145	0.511549
RPS25	0.30392	0.0378353	0.169335	0.0920186	0.369653
MAPK14	0.303831	0.00845556	0.0803907	0.0436852	0.234532
HNRNPA0	0.303483	0.0299486	0.154785	0.0841122	0.344831
SNX1	0.30272	0.0047043	0.0615469	0.0334453	0.197432
LMCD1	0.302292	0.00621511	0.0674542	0.0366554	0.215266
APOA2	0.301916	0.0461884	0.187601	0.101945	0.395186
CCT2	0.301399	0.00314373	0.0498269	0.0270765	0.176089
LGALS3BP	0.300881	0.23106	0.437231	0.237596	0.643513
TMED7	0.300805	0.0827473	0.248392	0.134979	0.472558
A2M	0.300021	0.126281	0.313178	0.170184	0.537505
CLTB	0.299769	0.0722593	0.230309	0.125152	0.454916
EIF2B2	0.299355	0.00248315	0.0439872	0.0239032	0.166028
HP	0.298797	0.235645	0.442711	0.240574	0.649281
CAPZA1	0.298782	0.13438	0.318568	0.173113	0.548987
SPTAN1	0.298265	0.000238056	0.0129887	0.00705823	0.0830404
ABLIM1	0.298053	0.12571	0.312864	0.170014	0.538969
CCT7	0.29728	0.00165145	0.0366448	0.0199132	0.148911
RBBP7	0.296986	3.2518e-05	0.00466574	0.00253541	0.0464692	+
CPNE3	0.296746	0.0416699	0.178537	0.0970189	0.389437
HNRNPU	0.29503	0.0524217	0.198393	0.107809	0.419004
MAP2K1	0.294477	0.000783709	0.0257412	0.0139881	0.12173
HIST1H2BK	0.293594	0.119881	0.305243	0.165873	0.536447
RPL13	0.292536	0.0288581	0.153419	0.0833697	0.354465
TPMT	0.29229	0.0590398	0.210849	0.114578	0.437339
RPL13A	0.29117	0.0208597	0.129128	0.0701695	0.324065
C3	0.290248	0.0692431	0.227714	0.123742	0.460704
GBE1	0.290207	0.0011293	0.0297931	0.0161899	0.139542
PCYT1A	0.289563	0.142417	0.329908	0.179276	0.568727
SERPINA4	0.289341	0.0921508	0.261798	0.142264	0.501635
GUSB	0.289071	0.218863	0.426005	0.231496	0.644559
RALY	0.288929	0.064033	0.218607	0.118793	0.451997
FBL	0.288451	0.364238	0.570441	0.309984	0.747276
PHYKPL	0.287232	0.03626	0.165805	0.0901002	0.385675
PBDC1	0.286885	0.00209627	0.0409161	0.0222343	0.170437
C4A	0.286597	0.122258	0.30818	0.167469	0.547541
APMAP	0.286356	0.119193	0.304975	0.165727	0.543851
RPL12	0.282733	0.0840451	0.250236	0.135981	0.496506
PSMD5	0.281087	0.0320715	0.157611	0.0856478	0.380268
EIF2B5	0.280803	0.00233657	0.0436392	0.0237141	0.182427
SERPINF1	0.28064	0.0104841	0.0894757	0.0486221	0.27828
MIF	0.280351	0.0188459	0.123643	0.067189	0.328439
TSG101	0.28016	0.0476241	0.18851	0.102438	0.426167
RAB5C	0.279099	0.0769453	0.237087	0.128836	0.488804
CNDP2	0.278977	0.00135944	0.0327286	0.0177851	0.158589
ALYREF	0.278833	0.0846458	0.251274	0.136545	0.502321
APOA4	0.278009	0.0256714	0.144511	0.0785291	0.361254
BAG3	0.277569	0.00151068	0.0338779	0.0184096	0.164826
HSPA4	0.276554	3.6946e-05	0.00466574	0.00253541	0.0594554
DPYSL3	0.274276	0.0300319	0.154785	0.0841122	0.38233
AMBP	0.273713	0.110072	0.292862	0.159145	0.546631
CCAR2	0.273631	0.128511	0.314526	0.170917	0.570399
RPS8	0.271717	0.0608099	0.214803	0.116726	0.467288
HSPB2	0.270907	0.0634623	0.217526	0.118206	0.473798
IGKV1-27	0.270799	0.114969	0.299573	0.162791	0.556681
KLHL41	0.269561	0.00596293	0.0661571	0.0359505	0.251392
DDX39B	0.269537	0.000270883	0.0139274	0.00756829	0.109271
DPYSL2	0.269392	0.00266033	0.0449016	0.0244	0.202442
TRIM54	0.269122	0.0574453	0.207	0.112486	0.463541
A1BG	0.268811	0.0640887	0.218607	0.118793	0.477803
ASS1	0.268687	0.13431	0.318568	0.173113	0.583089
MYOZ2	0.268455	0.308466	0.518538	0.281779	0.729248
LMO7	0.268343	0.124832	0.312335	0.169726	0.572144
PDLIM1	0.268066	0.179347	0.375435	0.204016	0.630871
AP1B1	0.26755	0.0954692	0.267618	0.145427	0.533411
MAPT	0.266963	0.0727436	0.230592	0.125306	0.496754
HNRNPH1	0.266833	0.00893392	0.0828895	0.0450431	0.283969
HNRNPC	0.266649	0.0231963	0.135031	0.0733776	0.366557
PALMD	0.266424	0.0562987	0.205127	0.111468	0.464625
EHD1	0.265915	0.0199502	0.126672	0.0688349	0.353127
HSP90AB1	0.265633	0.000252205	0.0132912	0.00722259	0.11071
CALR	0.26443	0.00302844	0.0483632	0.0262811	0.215755
MYH13	0.264178	0.0990155	0.274161	0.148982	0.542858
RPS20	0.263359	0.0438411	0.182623	0.0992396	0.438861
SLMAP	0.262588	0.0171333	0.117745	0.0639841	0.343737
EIF3D	0.26256	0.0619106	0.215613	0.117167	0.481688
SND1	0.262001	0.0141306	0.104885	0.0569957	0.327597
TUBB4B	0.261331	0.000240304	0.0129887	0.00705823	0.113287
CFL1	0.261305	0.0276497	0.15022	0.0816315	0.391566
SRP9	0.261012	0.00549749	0.0631966	0.0343417	0.257132
LASP1	0.26074	0.0390754	0.171834	0.0933767	0.429391
HOMER1	0.260498	0.0121874	0.0958622	0.0520926	0.317237
YWHAZ	0.259303	0.131581	0.318088	0.172853	0.591023
PPM1H	0.257914	0.132535	0.318568	0.173113	0.593795
RPS27L	0.257335	0.0228723	0.134303	0.0729818	0.378263
CD2AP	0.257053	0.0609121	0.214803	0.116726	0.487085
COL18A1	0.257048	0.133501	0.318568	0.173113	0.595946
CSRP1	0.256635	0.014123	0.104885	0.0569957	0.335125
ZAK	0.255605	0.0178456	0.120572	0.0655203	0.357341
TIGAR	0.255386	0.16957	0.366036	0.198908	0.635604
TGM2	0.255264	0.0294006	0.15417	0.0837779	0.406468
HNRNPA1	0.255236	0.0137183	0.102912	0.0559234	0.334636
PTBP1	0.25521	0.321764	0.533489	0.289904	0.748718
LMAN1	0.25497	0.0667629	0.221742	0.120497	0.501524
DDX3X	0.25412	0.144065	0.330457	0.179574	0.611186
VPS45	0.253545	0.0157467	0.113388	0.0616162	0.349065
PRMT1	0.25326	0.066846	0.221742	0.120497	0.50401
HSD17B12	0.252994	0.0116135	0.0930849	0.0505834	0.323927
HIST2H2BC	0.251663	0.0837936	0.250194	0.135958	0.535812
FKBP2	0.250886	0.0785015	0.240074	0.130459	0.528129
CCT4	0.249989	0.0359455	0.164899	0.0896082	0.435439
KPNA3	0.249632	0.00932131	0.0846953	0.0460244	0.311255
PLS3	0.248327	0.129127	0.314526	0.170917	0.601508
SERPINA3	0.248019	0.122835	0.308257	0.16751	0.594476
RPL15	0.247832	0.106696	0.287983	0.156493	0.574307
HSPH1	0.247368	0.0512408	0.195144	0.106043	0.479513
DYNC1LI2	0.247033	0.0330545	0.158983	0.0863934	0.430726
HNRNPA3	0.246579	0.00516131	0.0621717	0.0337848	0.272907
COPB2	0.245472	0.0412752	0.177339	0.0963682	0.457289
SSR1	0.245363	0.33017	0.539406	0.293119	0.761932
AGT	0.245234	0.0626452	0.217197	0.118028	0.506939
CLIP1	0.245175	0.00172357	0.0374565	0.0203543	0.210108
MARS	0.244513	0.0539325	0.201221	0.109346	0.48969
DDAH2	0.24382	0.200488	0.402431	0.218685	0.675826
VCP	0.242928	0.00170166	0.0373656	0.0203049	0.212472
COMT	0.242549	0.0311147	0.15729	0.085473	0.430994
ANXA4	0.242384	0.0657898	0.221742	0.120497	0.517059
PDE12	0.242088	0.143346	0.33037	0.179527	0.624843
RPS17	0.242025	0.0785822	0.240074	0.130459	0.540308
CCT6A	0.241333	0.0187447	0.123481	0.0671008	0.382991
PFN2	0.240745	0.010203	0.089168	0.0484549	0.331597
UFC1	0.24071	0.0290824	0.153649	0.0834944	0.426756
VTN	0.240458	0.129529	0.314571	0.170941	0.611733
GANAB	0.239463	0.00266761	0.0449016	0.0244	0.241909
SERPINC1	0.238823	0.0474563	0.18851	0.102438	0.482912
CORO6	0.238553	0.0191115	0.12396	0.0673612	0.389043
SET	0.238313	0.071768	0.22995	0.124957	0.533769
DNAJB4	0.237588	0.0517671	0.196622	0.106847	0.494851
HMGB1	0.236974	0.0591137	0.210849	0.114578	0.511591
REEP5	0.235778	0.0232526	0.135031	0.0733776	0.411956
RPS4X	0.235022	0.155841	0.347264	0.188707	0.646044
HSP90AA1	0.23409	0.00174817	0.0376034	0.0204341	0.226212
PDCD5	0.233048	0.0024052	0.0436392	0.0237141	0.245292
PLXDC2	0.232606	0.180735	0.376929	0.204827	0.671713
CD9	0.232604	0.323123	0.53423	0.290307	0.768913
SPPL2A	0.232153	0.051094	0.19512	0.10603	0.501354
MAPK1IP1L	0.231438	0.221937	0.430002	0.233668	0.705817
UNC45B	0.23118	0.0434271	0.182623	0.0992396	0.484258
RWDD1	0.231139	0.00783802	0.0772082	0.0419558	0.326039
RAB35	0.230503	0.1708	0.367021	0.199443	0.665406
GORASP2	0.229901	0.0121393	0.0958414	0.0520813	0.362706
TPM3	0.228118	0.409242	0.612266	0.332712	0.815616
RPS3	0.227907	0.0240101	0.137697	0.0748261	0.427445
GNG12	0.227606	0.296899	0.507182	0.275608	0.758512
AP1M1	0.227082	0.156252	0.347814	0.189006	0.656044
MME	0.225213	0.0350308	0.163736	0.0889761	0.470101
SEC22B	0.224966	0.0461093	0.187601	0.101945	0.500493
NRD1	0.224677	0.0126288	0.0981516	0.0533367	0.374473
SYNCRIP	0.224166	0.00112274	0.0297931	0.0161899	0.218158
TIPRL	0.223926	0.026988	0.14854	0.0807181	0.445347
RPL27A	0.22358	0.155424	0.346714	0.188408	0.659538
GLRX3	0.223463	0.0290666	0.153649	0.0834944	0.45355
LAMTOR1	0.223323	0.0410989	0.177339	0.0963682	0.490271
MAGOH	0.22318	0.197138	0.398818	0.216722	0.695996
CSNK2B	0.223132	0.0696967	0.228492	0.124165	0.551929
MYOM3	0.22288	0.135483	0.319461	0.173599	0.640493
SCPEP1	0.222597	0.688289	0.827242	0.449533	0.920213
SFPQ	0.222275	0.0529283	0.198882	0.108075	0.520365
CTSB	0.222082	0.312675	0.523526	0.28449	0.772448
APOD	0.22199	0.362382	0.570075	0.309785	0.79825
CBX3	0.22133	0.200011	0.401929	0.218413	0.70033
APOB	0.221006	0.214493	0.419436	0.227926	0.711604
NHLRC2	0.220715	0.00641944	0.0680009	0.0369524	0.328157
VPS35	0.220549	0.0147383	0.107876	0.0586211	0.394506
ILVBL	0.220305	0.112166	0.295171	0.160399	0.617561
RPL27	0.219545	0.179052	0.375435	0.204016	0.685481
TTC1	0.218808	0.131162	0.317543	0.172556	0.641164
RPL24	0.2187	0.128925	0.314526	0.170917	0.638897
CKAP4	0.218662	0.337231	0.546834	0.297155	0.788453
CANX	0.21848	0.00433357	0.0589365	0.0320268	0.304578
P4HB	0.218325	0.0354065	0.164122	0.0891856	0.482202
TALDO1	0.218223	0.116934	0.302343	0.164297	0.626042
PGLS	0.217338	0.0477118	0.18851	0.102438	0.516197
HNRNPM	0.216576	0.0260504	0.144511	0.0785291	0.45384
PCNA	0.215978	0.0359837	0.164899	0.0896082	0.487698
CRK	0.215637	0.175577	0.372471	0.202405	0.687194
CHORDC1	0.215636	0.10913	0.291197	0.15824	0.620221
EIF3I	0.215579	0.00554619	0.0631966	0.0343417	0.326327
RAB5A	0.215345	0.047057	0.188228	0.102285	0.517794
KPNA4	0.215295	0.00206275	0.0406382	0.0220832	0.264127
CAND1	0.214539	0.00470179	0.0615469	0.0334453	0.316671
ANP32A	0.21448	0.142791	0.33037	0.179527	0.658719
SCRN2	0.214446	0.0273865	0.14995	0.0814846	0.462314
LAMA4	0.214293	0.127715	0.314526	0.170917	0.64339
GART	0.213933	0.0488408	0.19066	0.103607	0.524189
RPL11	0.213922	0.00342637	0.0539015	0.0292907	0.296924
LAMP2	0.213832	0.283782	0.491143	0.266892	0.763889
FLNB	0.213815	0.161398	0.354035	0.192387	0.677075
GNG11	0.213037	0.139379	0.325419	0.176837	0.657177
PPP5C	0.212443	0.00488166	0.06162	0.033485	0.322814
ARPC1B	0.210681	0.419316	0.620293	0.337074	0.832677
RPL18	0.210319	0.29803	0.508569	0.276362	0.775223
FAM129A	0.209959	0.235978	0.442711	0.240574	0.738463
APOC1	0.209798	0.189793	0.38843	0.211077	0.705642
MAPK1	0.209756	0.0106266	0.0899631	0.048887	0.3855
FARSB	0.209747	0.0183304	0.122014	0.0663037	0.432221
PADI2	0.209563	0.0465646	0.187937	0.102127	0.525864
PDLIM3	0.209347	0.0492697	0.191625	0.104131	0.532471
AHNAK	0.208502	0.0207918	0.129128	0.0701695	0.445941
CAPN2	0.208463	0.0476429	0.18851	0.102438	0.530166
HARS	0.208292	0.0342057	0.161479	0.0877493	0.495068
STAM	0.207828	0.274154	0.483207	0.26258	0.764187
PAIP1	0.207546	0.02314	0.135031	0.0733776	0.457646
DEPTOR	0.206821	0.317834	0.530059	0.28804	0.788941
FUBP1	0.206763	0.0287449	0.153419	0.0833697	0.480051
DES	0.206528	0.0220379	0.131233	0.0713137	0.454798
UBE2V1	0.205409	0.0975575	0.271368	0.147464	0.61999
HRAS	0.205394	0.222512	0.430326	0.233844	0.73443
RPS16	0.205372	0.0368197	0.167637	0.0910959	0.507589
RPS21	0.205047	0.0902635	0.258527	0.140486	0.610704
TOM1L2	0.204762	0.165199	0.360123	0.195695	0.691636
COPA	0.204476	0.233111	0.439927	0.239061	0.742475
DCAF7	0.204287	0.0592764	0.211072	0.114699	0.561456
TNPO1	0.204207	0.0506193	0.194031	0.105438	0.543767
PDCD6IP	0.204091	0.0312028	0.157358	0.08551	0.49281
RANBP1	0.203625	0.0102892	0.089168	0.0484549	0.393796
RAP1A	0.2036	0.0401862	0.175026	0.095111	0.519745
LRRC59	0.203079	0.357501	0.565351	0.307218	0.811484
ADIRF	0.202768	0.2925	0.502109	0.272852	0.779377
TTR	0.202734	0.143406	0.33037	0.179527	0.67454
HSPB3	0.200904	0.183085	0.38024	0.206627	0.710991
HSPA1A	0.20078	0.00265486	0.0449016	0.0244	0.303948
GCN1L1	0.200645	0.0436984	0.182623	0.0992396	0.533601
HMOX2	0.200481	0.135302	0.319391	0.173561	0.669643
HNRNPF	0.200078	0.160615	0.353421	0.192053	0.693578
PLIN3	0.199573	0.0115106	0.0926124	0.0503266	0.41025
SPTBN1	0.199387	0.00379026	0.0559087	0.0303814	0.329016
VPS29	0.198699	0.258209	0.46842	0.254545	0.764116
ARCN1	0.198331	0.0480731	0.189064	0.102739	0.547748
CFB	0.198154	0.175876	0.372471	0.202405	0.708654
PSMD6	0.197911	0.00378917	0.0559087	0.0303814	0.331716
RPS6	0.197214	0.143812	0.330457	0.179574	0.682191
MYL12B	0.197052	0.128531	0.314526	0.170917	0.667465
DPP3	0.196771	0.0902427	0.258527	0.140486	0.622954
HNRNPL	0.196068	0.0393013	0.172151	0.0935489	0.530161
SMTNL2	0.195535	0.193626	0.393601	0.213887	0.725398
HN1L	0.195414	0.0691659	0.227714	0.123742	0.593334
TCP1	0.195309	0.00820786	0.0797335	0.0433281	0.391408
CLEC3B	0.195049	0.153449	0.344392	0.187146	0.693781
LRG1	0.195048	0.200643	0.402431	0.218685	0.731036
C14orf166	0.194523	0.095701	0.267912	0.145586	0.633526
C20orf27	0.193184	0.0799887	0.242715	0.131894	0.613879
MAP4	0.192986	0.0667937	0.221742	0.120497	0.593186
PSME3	0.19277	0.326375	0.535684	0.291096	0.805859
PLG	0.192619	0.173951	0.371518	0.201887	0.713989
TECR	0.191915	0.255623	0.465332	0.252867	0.769679
SNAP29	0.191873	0.0719715	0.230222	0.125105	0.603559
WDR77	0.191871	0.0478289	0.18851	0.102438	0.558047
GSS	0.19183	0.0292338	0.153788	0.08357	0.507822
DNAJB6	0.191219	0.350877	0.560339	0.304495	0.818511
RAB6A	0.190551	0.141264	0.327957	0.178216	0.688713
EHBP1L1	0.190217	0.0359685	0.164899	0.0896082	0.531265
FLOT1	0.189853	0.0730889	0.231083	0.125573	0.608553
EIF3E	0.189721	0.0620738	0.215613	0.117167	0.590186
GNB2L1	0.189478	0.0103052	0.089168	0.0484549	0.420259
NAP1L1	0.188394	0.0660207	0.221742	0.120497	0.599288
IGKV3-7	0.188244	0.641779	0.801342	0.435458	0.919902
GMFB	0.188106	0.175987	0.372471	0.202405	0.721224
LDHB	0.186348	0.224445	0.431689	0.234585	0.756973
AHSA1	0.18569	0.0857639	0.251891	0.13688	0.633761
AP2B1	0.185571	0.0186038	0.123135	0.0669131	0.477407
RPL31	0.185522	0.493785	0.686547	0.373077	0.877293
SUB1	0.184434	0.0939862	0.265926	0.144507	0.646544
EHD4	0.184263	0.0630658	0.217226	0.118043	0.600961
CASQ2	0.183748	0.129176	0.314526	0.170917	0.686565
PPP1R3D	0.183731	0.232955	0.439927	0.239061	0.765153
TMPO	0.183075	0.122052	0.30818	0.167469	0.680408
RPLP0	0.182873	0.0301099	0.154809	0.0841249	0.526983
YWHAH	0.182347	0.0160459	0.114661	0.0623078	0.47071
KPNB1	0.18215	0.00774456	0.0769332	0.0418064	0.412554
ETF1	0.182122	0.0945439	0.266798	0.144981	0.650789
TBCA	0.181433	0.00268387	0.0449016	0.0244	0.341579
MEMO1	0.181219	0.228292	0.434728	0.236236	0.76515
LUM	0.181	0.122512	0.30818	0.167469	0.683849
EEF1D	0.17979	0.00976123	0.0871893	0.0473796	0.435044
FARSA	0.179785	0.0829122	0.248392	0.134979	0.639123
RPL7	0.179499	0.122424	0.30818	0.167469	0.685919
TLN1	0.179434	0.0255095	0.144166	0.0783416	0.517736
AKT2	0.178728	0.165885	0.361246	0.196305	0.725367
RPS14	0.178653	0.239109	0.44566	0.242177	0.774434
DNAJA2	0.178175	0.0704402	0.229729	0.124837	0.62332
GSPT1	0.178168	0.00962903	0.0863744	0.0469368	0.437259
RARS	0.17812	0.0569186	0.205805	0.111837	0.600186
COL1A2	0.178032	0.459127	0.656162	0.356566	0.870589
UBE2G1	0.17785	0.0716381	0.22995	0.124957	0.62573
EFTUD2	0.177001	0.228252	0.434728	0.236236	0.769908
KTN1	0.176931	0.0506247	0.194031	0.105438	0.589878
LMOD3	0.176294	0.182646	0.379701	0.206334	0.741014
NARS	0.17603	0.0526997	0.198702	0.107977	0.595662
PGAM1	0.175996	0.0707277	0.229729	0.124837	0.627383
SRSF1	0.175972	0.501599	0.69245	0.376285	0.885668
RBP4	0.175742	0.164405	0.358916	0.195039	0.728121
OSBPL6	0.175484	0.178724	0.37525	0.203915	0.739215
GCLM	0.175369	0.0427907	0.180767	0.098231	0.575414
G3BP1	0.175096	0.0240382	0.137697	0.0748261	0.520597
PITPNA	0.174747	0.266317	0.476567	0.258972	0.793578
ATIC	0.174167	0.0679811	0.224615	0.122058	0.626095
ESYT1	0.173261	0.0643011	0.218977	0.118994	0.6216
SRPRB	0.173223	0.0905726	0.258709	0.140585	0.659672
CALU	0.173146	0.0727209	0.230592	0.125306	0.635186
OTUB1	0.173094	0.0108798	0.0906014	0.0492338	0.457246
SFXN1	0.172968	0.071075	0.229794	0.124873	0.632971
RPL5	0.172275	0.15702	0.349154	0.189734	0.726915
PA2G4	0.172215	0.0419112	0.178844	0.0971858	0.579088
QARS	0.172176	0.00871659	0.081727	0.0444114	0.441954
SLC44A2	0.171487	0.0631737	0.217226	0.118043	0.622742
PRDX4	0.171447	0.0375046	0.168571	0.0916034	0.56955
NEK9	0.170926	0.0857957	0.251891	0.13688	0.657206
PSMC6	0.170541	0.0104805	0.0894757	0.0486221	0.459616
GLG1	0.170408	0.253298	0.46331	0.251768	0.79136
HSPA5	0.170376	0.0495925	0.192171	0.104428	0.599419
ATP6V1A	0.170367	0.106251	0.287151	0.156041	0.682526
LGALS1	0.169307	0.0631546	0.217226	0.118043	0.626469
HDLBP	0.169286	0.247506	0.456932	0.248302	0.789482
CD36	0.168065	0.0859252	0.25192	0.136896	0.662008
PPP3CA	0.167952	0.0418276	0.178844	0.0971858	0.586775
KIF5B	0.167756	0.0594971	0.211145	0.114738	0.622895
TMED10	0.167487	0.0836065	0.249989	0.135847	0.659916
TOMM70A	0.16734	0.0413063	0.177339	0.0963682	0.586683
EPHX1	0.166981	0.269413	0.480883	0.261317	0.803324
CTSC	0.166655	0.481608	0.67863	0.368775	0.885359
MMAB	0.166353	0.207303	0.408788	0.22214	0.769689
TMOD1	0.166336	0.107548	0.289541	0.15734	0.690114
UBE3A	0.166205	0.106833	0.287985	0.156494	0.68955
NTMT1	0.165466	0.0662393	0.221742	0.120497	0.638167
GNB1	0.16546	0.185646	0.38338	0.208333	0.756827
SETD7	0.16537	0.140964	0.32762	0.178032	0.723248
RAB11B	0.165256	0.133463	0.318568	0.173113	0.716903
SEPT2	0.165253	0.019501	0.126053	0.0684989	0.521707
ME2	0.164809	0.151805	0.343289	0.186547	0.732941
CALD1	0.164222	0.180775	0.376929	0.204827	0.755103
EIF3C	0.163728	0.151093	0.342847	0.186307	0.73387
FILIP1	0.163631	0.202808	0.405231	0.220207	0.770225
NSUN2	0.163589	0.445548	0.645066	0.350536	0.876119
CSE1L	0.163486	0.0839372	0.250236	0.135981	0.666931
SYNPO2	0.162932	0.0755395	0.234863	0.127627	0.656476
SEC23A	0.162788	0.208896	0.411161	0.22343	0.774984
FLOT2	0.162636	0.235901	0.442711	0.240574	0.790649
EDF1	0.16256	0.0568106	0.205805	0.111837	0.627365
PIP	0.162488	0.588899	0.760072	0.413032	0.91756
KCTD12	0.162036	0.153149	0.344178	0.18703	0.737835
C9	0.161816	0.281592	0.489765	0.266144	0.814592
FBLN5	0.161787	0.306091	0.51578	0.28028	0.82569
NAGK	0.161572	0.160786	0.353427	0.192056	0.744307
ANK2	0.161422	0.244437	0.452392	0.245835	0.796593
PPTC7	0.161359	0.414086	0.616468	0.334996	0.86739
AP2A1	0.160424	0.346768	0.555292	0.301752	0.843745
SUGT1	0.160419	0.0280083	0.151001	0.0820558	0.563528
LCN1	0.160327	0.706147	0.838316	0.455551	0.945744
EIF4EBP2	0.160049	0.223488	0.431027	0.234225	0.786771
AKR1A1	0.159888	0.0946857	0.266841	0.145005	0.685994
RPN1	0.159683	0.0546175	0.202472	0.110025	0.628598
APCS	0.159582	0.187887	0.386405	0.209977	0.76582
RRAD	0.15941	0.375194	0.580234	0.315305	0.855327
ARHGDIA	0.159401	0.0281822	0.151551	0.0823548	0.566141
ANXA5	0.158665	0.0404155	0.175662	0.0954565	0.601046
HNRNPK	0.158437	0.0611827	0.21502	0.116844	0.642329
RPL26L1	0.158309	0.286459	0.494153	0.268528	0.820442
KPNA1	0.158026	0.17725	0.373643	0.203042	0.760776
TARS	0.157983	0.475523	0.672302	0.365337	0.889198
NDRG1	0.157611	0.509224	0.698402	0.37952	0.899095
NDUFAF3	0.157557	0.339056	0.548106	0.297847	0.843317
ERP29	0.157433	0.0761593	0.236094	0.128296	0.666724
ATP6V1E1	0.157407	0.454035	0.65198	0.354293	0.883128
SCCPDH	0.156987	0.432727	0.630836	0.342803	0.876779
LYRM4	0.156821	0.257413	0.467782	0.254198	0.808304
TNNI2	0.156374	0.434946	0.633194	0.344085	0.877931
HNRNPAB	0.155942	0.155429	0.346714	0.188408	0.748042
SETD3	0.15581	0.239606	0.446192	0.242466	0.800423
PRPSAP2	0.155669	0.172733	0.369292	0.200677	0.760821
HEXB	0.155506	0.417918	0.619129	0.336441	0.873127
DCAF8	0.155365	0.132456	0.318568	0.173113	0.730467
VAPA	0.155137	0.0222629	0.131358	0.0713813	0.554178
TPD52	0.155096	0.230637	0.436822	0.237374	0.796513
HSD17B4	0.15503	0.149874	0.340815	0.185203	0.745097
RCN1	0.154845	0.0991039	0.274161	0.148982	0.699117
KRT2	0.154839	0.648218	0.805855	0.437911	0.935076
TPSB2	0.15471	0.421964	0.622065	0.338037	0.875037
SNX9	0.15465	0.258584	0.46849	0.254583	0.811257
DAK	0.154453	0.262857	0.471576	0.25626	0.81353
DARS	0.154333	0.0217572	0.131233	0.0713137	0.553908
HNRNPA2B1	0.153911	0.0632716	0.217226	0.118043	0.653872
CMPK1	0.153609	0.128924	0.314526	0.170917	0.730027
COPS6	0.153544	0.119212	0.304975	0.165727	0.721398
RPL23A	0.153419	0.375981	0.580234	0.315305	0.860642
PPP1R12B	0.153243	0.0817759	0.246501	0.133951	0.681345
GAA	0.153188	0.298726	0.509066	0.276632	0.831032
COX20	0.152352	0.371339	0.577273	0.313697	0.859911
PAK2	0.152311	0.0104019	0.0894757	0.0486221	0.498866
ABCF1	0.151855	0.167236	0.363436	0.197495	0.762182
PGM5	0.151716	0.0825551	0.248254	0.134904	0.68494
CAPRIN1	0.151662	0.0259376	0.144511	0.0785291	0.574716
PYGB	0.151308	0.247757	0.456932	0.248302	0.809676
ACSL3	0.150359	0.0884744	0.256529	0.139401	0.694456
RTCB	0.149499	0.0171569	0.117745	0.0639841	0.544566
PDCL3	0.14913	0.339528	0.548449	0.298033	0.851216
VAMP5	0.14893	0.152923	0.344037	0.186953	0.756039
HNRNPR	0.148233	0.186281	0.384227	0.208793	0.779498
PPM1A	0.147611	0.0829546	0.248392	0.134979	0.692482
NME1	0.147553	0.0666197	0.221742	0.120497	0.670531
RPS24	0.146305	0.381473	0.58654	0.318732	0.868493
RNH1	0.146122	0.0322154	0.157611	0.0856478	0.605335
PAFAH1B1	0.145924	0.015814	0.113388	0.0616162	0.546005
THNSL1	0.14549	0.318871	0.530947	0.288523	0.8468
NSF	0.145485	0.0493748	0.19168	0.104161	0.645541
STIP1	0.14519	0.0296142	0.154522	0.0839688	0.599896
TOMM40	0.144352	0.365521	0.571784	0.310714	0.86478
RPSA	0.143988	0.0410204	0.177339	0.0963682	0.631378
FAM49B	0.143854	0.0746515	0.232789	0.1265	0.688466
CAV2	0.143818	0.424889	0.625302	0.339796	0.884178
SCAMP3	0.143538	0.174307	0.371903	0.202096	0.778216
ERH	0.14289	0.325189	0.535144	0.290803	0.851704
SCFD1	0.142506	0.129362	0.314526	0.170917	0.747182
GCSH	0.142322	0.391396	0.595714	0.323718	0.875025
UBA6	0.141913	0.283452	0.490975	0.266802	0.83618
SRI	0.141341	0.204065	0.406531	0.220914	0.798807
HNRNPD	0.141173	0.0553971	0.203799	0.110747	0.664683
SEC24C	0.141045	0.104693	0.284031	0.154346	0.727384
PSMD1	0.139683	0.016624	0.117745	0.0639841	0.564245
FTH1	0.139671	0.237622	0.444027	0.241289	0.818143
RPLP1	0.13955	0.272775	0.482643	0.262274	0.834193
DCTN2	0.139379	0.0847579	0.251274	0.136545	0.708942
NUDC	0.139081	0.136581	0.321213	0.174551	0.758139
ERO1L	0.138554	0.391311	0.595714	0.323718	0.878097
CTSA	0.137913	0.626322	0.788231	0.428334	0.93751
PCBP1	0.137748	0.0882572	0.256529	0.139401	0.71578
NCL	0.13761	0.0771656	0.237121	0.128854	0.702909
TOLLIP	0.137342	0.171935	0.368707	0.20036	0.785205
RUVBL1	0.136802	0.111112	0.294253	0.1599	0.740386
TMED9	0.136637	0.316286	0.528733	0.287319	0.854462
RPS28	0.136574	0.358394	0.566327	0.307749	0.869235
AOC3	0.136105	0.540834	0.723859	0.393353	0.919748
PRKCSH	0.135686	0.11606	0.30167	0.163931	0.746604
F2	0.135587	0.325427	0.535144	0.290803	0.858806
EIF3A	0.135517	0.154826	0.346101	0.188075	0.776623
TNNT1	0.134111	0.598396	0.768221	0.41746	0.933451
VCL	0.133818	0.0542396	0.202009	0.109774	0.677062
EIF6	0.133715	0.443584	0.642663	0.349231	0.897006
RHOA	0.133307	0.0604704	0.214238	0.116419	0.687972
GARS	0.133173	0.222187	0.430091	0.233716	0.818465
DCTN1	0.133152	0.0437554	0.182623	0.0992396	0.659251
DDX6	0.132792	0.120042	0.305243	0.165873	0.754645
EEA1	0.130711	0.139399	0.325419	0.176837	0.772939
SNRPB	0.130632	0.433674	0.631779	0.343316	0.896606
RBMX	0.130162	0.204951	0.407582	0.221485	0.813585
HNRNPDL	0.130128	0.0237955	0.137052	0.0744755	0.614805
PTPN11	0.129706	0.143103	0.33037	0.179527	0.77711
STOM	0.129593	0.508798	0.698273	0.379449	0.916158
SHMT2	0.129495	0.189556	0.388323	0.211019	0.806252
ADI1	0.128643	0.279593	0.4879	0.26513	0.848789
MFN2	0.128607	0.27756	0.486498	0.264369	0.848031
MTPN	0.128551	0.206986	0.40861	0.222043	0.816701
XRCC6	0.128052	0.0891373	0.256529	0.139401	0.733759
EEF2	0.127698	0.0485645	0.189933	0.103212	0.679588
AHCYL2	0.127459	0.228465	0.434728	0.236236	0.828468
SPAG9	0.127382	0.30509	0.515405	0.280077	0.859657
ITGA6	0.127343	0.365638	0.571784	0.310714	0.879746
OSBPL1A	0.126655	0.451935	0.650737	0.353618	0.904302
PIGK	0.126538	0.491795	0.68514	0.372313	0.914111
TSTD1	0.126246	0.230136	0.436609	0.237258	0.830717
HUWE1	0.126236	0.412385	0.615222	0.334318	0.894205
LOC285556	0.12539	0.499478	0.69077	0.375372	0.916636
PPID	0.125254	0.273637	0.482699	0.262304	0.850166
YWHAB	0.125173	0.1345	0.318568	0.173113	0.777929
TMEM205	0.125051	0.469067	0.66656	0.362216	0.909678
PPT1	0.124949	0.420638	0.621564	0.337765	0.897445
STRAP	0.124625	0.0379757	0.169603	0.0921643	0.665229
GNB2	0.124348	0.0909257	0.259278	0.140894	0.74219
NAPA	0.124021	0.0454673	0.186107	0.101133	0.681596
THOP1	0.123833	0.354584	0.563697	0.306319	0.879509
CDC42	0.123544	0.107869	0.289763	0.15746	0.759488
ASPN	0.123234	0.529077	0.713139	0.387528	0.924545
ENDOD1	0.122878	0.117241	0.302343	0.164297	0.768442
RAP2C	0.122842	0.44618	0.645383	0.350709	0.905619
RPS12	0.122633	0.110722	0.293589	0.159539	0.76347
LARP4	0.122269	0.395406	0.59879	0.325389	0.892752
PRPSAP1	0.122041	0.368643	0.575299	0.312624	0.885336
STBD1	0.121826	0.144385	0.33083	0.179777	0.789965
CHP1	0.121715	0.335219	0.545248	0.296294	0.875438
RAB1B	0.121712	0.0660039	0.221742	0.120497	0.718336
PCBP2	0.121424	0.152312	0.343289	0.186547	0.795727
TNXB	0.121329	0.431066	0.630483	0.342611	0.902941
LIMCH1	0.121181	0.296055	0.506151	0.275048	0.86286
NPM1	0.121035	0.31823	0.5303	0.288171	0.870592
MPDU1	0.121027	0.483511	0.679126	0.369044	0.915808
PPME1	0.120912	0.271343	0.482643	0.262274	0.854094
PPIL1	0.120652	0.456643	0.654387	0.355601	0.909761
PDIA6	0.120339	0.0890017	0.256529	0.139401	0.747432
PTGES3	0.12031	0.0949841	0.267325	0.145267	0.753358
SSB	0.119636	0.228509	0.434728	0.236236	0.838111
ETHE1	0.11922	0.40549	0.60838	0.330601	0.897973
KLC1	0.118605	0.160956	0.353433	0.192059	0.805215
AARS	0.118355	0.045788	0.187056	0.101648	0.694215
PSMC5	0.118339	0.229848	0.436505	0.237202	0.840298
INPP1	0.117908	0.300913	0.511387	0.277893	0.867969
FKBP1A	0.117702	0.111825	0.295029	0.160322	0.7727
ERAP1	0.117082	0.286317	0.494153	0.268528	0.863787
JSRP1	0.116115	0.415791	0.618041	0.33585	0.903121
RAB12	0.116094	0.411325	0.614075	0.333695	0.902006
KRT10	0.116015	0.738472	0.852052	0.463015	0.965439
CECR5	0.11548	0.507336	0.697629	0.379099	0.924629
DDX1	0.115301	0.11344	0.296948	0.161365	0.778061
ACSS1	0.115269	0.391291	0.595714	0.323718	0.897487
HRG	0.115258	0.431887	0.630483	0.342611	0.907765
TXNDC12	0.115193	0.21645	0.422478	0.229579	0.838373
FKBP15	0.114897	0.526879	0.711963	0.386888	0.929021
RAB14	0.114661	0.127254	0.314526	0.170917	0.789479
PAICS	0.114342	0.0878277	0.256428	0.139346	0.757203
CDC37	0.114325	0.151837	0.343289	0.186547	0.806141
CYB5A	0.114049	0.385966	0.591769	0.321574	0.897112
SARNP	0.113882	0.399113	0.60181	0.327031	0.900683
SEC61B	0.113858	0.506224	0.697008	0.378762	0.925416
HLA-A	0.113804	0.38816	0.594099	0.32284	0.8979
VTA1	0.112409	0.253655	0.46331	0.251768	0.8571
RRAS	0.112186	0.335901	0.545418	0.296386	0.884805
RPL9	0.112125	0.285406	0.493144	0.26798	0.868848
FN3KRP	0.111972	0.420765	0.621564	0.337765	0.907618
MTAP	0.111617	0.159617	0.352697	0.191659	0.814799
EIF4B	0.111584	0.220748	0.428094	0.232631	0.844869
FDPS	0.111287	0.0746011	0.232789	0.1265	0.74912
CHID1	0.111126	0.405055	0.60816	0.330481	0.90445
RPL28	0.110925	0.572387	0.744351	0.404489	0.939987
YBX3	0.11083	0.373355	0.578701	0.314472	0.896558
EIF2A	0.110776	0.117323	0.302343	0.164297	0.788697
PSMD11	0.110247	0.0715503	0.22995	0.124957	0.747694
COL6A2	0.109572	0.31766	0.530059	0.28804	0.88192
SUMO2	0.109516	0.167741	0.364	0.197802	0.822405
DYSF	0.109347	0.18067	0.376929	0.204827	0.82936
UFM1	0.108987	0.277947	0.486498	0.264369	0.869759
HIST1H1C	0.108527	0.470011	0.667194	0.362561	0.921329
COL6A1	0.107836	0.408902	0.612191	0.332671	0.908068
DHX9	0.10767	0.555366	0.731618	0.397569	0.938639
NADK2	0.106692	0.402272	0.604602	0.328547	0.907414
TRIM28	0.105972	0.298193	0.508569	0.276362	0.879653
PACSIN2	0.105849	0.265189	0.474952	0.258094	0.868928
PPP2CA	0.105418	0.260868	0.47086	0.255871	0.867921
IARS	0.105184	0.4109	0.613875	0.333586	0.910692
CNBP	0.105018	0.461438	0.658794	0.357996	0.921989
SYNC	0.104275	0.551177	0.730661	0.39705	0.939773
RPL3L	0.104214	0.711933	0.838393	0.455592	0.965211
PABPC4	0.103263	0.283102	0.490901	0.266761	0.877821
CNPY2	0.103102	0.484537	0.679126	0.369044	0.928018
SNAP23	0.102943	0.325046	0.535144	0.290803	0.890755
CPA3	0.102923	0.718158	0.839178	0.456019	0.9665
ACOT9	0.102901	0.372212	0.577883	0.314028	0.903304
ASNA1	0.102269	0.117152	0.302343	0.164297	0.803085
RPA3	0.101811	0.47063	0.667624	0.362794	0.926137
SERBP1	0.101664	0.503676	0.694407	0.377349	0.932652
RPL21	0.101593	0.571524	0.743915	0.404252	0.944749
EIF4E3	0.1012	0.363343	0.570311	0.309913	0.902618
NME2	0.100999	0.319634	0.531798	0.288985	0.89119
KHDRBS1	0.10094	0.555514	0.731618	0.397569	0.942387
ABHD11	0.100592	0.484888	0.679165	0.369066	0.929775
ACTR1A	0.1005	0.19293	0.392565	0.213324	0.847584
PSMB1	0.100306	0.159113	0.351953	0.191255	0.831623
USP5	0.100275	0.126259	0.313178	0.170184	0.812604
EIF2B3	0.10009	0.258974	0.468598	0.254641	0.87352
RUVBL2	0.0998289	0.362866	0.570311	0.309913	0.903753
CSDE1	0.0997604	0.125349	0.312335	0.169726	0.812883
CUL3	0.0989868	0.354909	0.563789	0.30637	0.902542
EIF4A1	0.0986316	0.389028	0.594254	0.322925	0.911086
IPO7	0.0985967	0.388679	0.594151	0.322869	0.911035
SKP1	0.0982571	0.262234	0.471262	0.256089	0.876763
AKAP1	0.0982113	0.52978	0.713139	0.387528	0.939514
DENR	0.098121	0.385998	0.591769	0.321574	0.910826
SUMO1	0.0972064	0.555514	0.731618	0.397569	0.944458
TYMP	0.0970485	0.844937	0.919054	0.499424	0.983781
PTMA	0.097004	0.729317	0.846586	0.460044	0.969845
EEF1B2	0.09679	0.354325	0.563697	0.306319	0.904454
ARHGAP17	0.0965518	0.508517	0.698273	0.379449	0.936792
PSMD2	0.0965502	0.0766588	0.237087	0.128836	0.780377
TAF15	0.0950403	0.230318	0.436609	0.237258	0.869752
RPS27A	0.0948184	0.211697	0.41551	0.225793	0.863109
RPS27	0.0947117	0.503279	0.694314	0.377298	0.937039
TMX1	0.0946705	0.44638	0.645383	0.350709	0.926483
RPS10	0.094387	0.564944	0.739019	0.401591	0.947529
DDOST	0.0939945	0.277879	0.486498	0.264369	0.886595
CSTB	0.0939059	0.513075	0.701402	0.38115	0.939257
UBA3	0.0935873	0.19912	0.400902	0.217855	0.859817
LMNA	0.0928931	0.207661	0.409111	0.222316	0.864146
RCSD1	0.0924929	0.770106	0.870812	0.473209	0.976128
ATP6V1B2	0.0922361	0.344129	0.553336	0.300689	0.906294
TWF2	0.0920754	0.361883	0.570075	0.309785	0.910657
MBNL1	0.0919167	0.240287	0.447065	0.24294	0.87716
NT5DC1	0.0919086	0.378814	0.583302	0.316973	0.914648
SEPHS1	0.09161	0.506139	0.697008	0.378762	0.939525
ALDH7A1	0.0910656	0.356598	0.565195	0.307133	0.910372
PLAA	0.0909885	0.248491	0.457085	0.248385	0.881009
IMPDH2	0.0902767	0.178083	0.374276	0.203386	0.855753
ANXA3	0.0902349	0.699497	0.835432	0.453983	0.968265
AIMP1	0.0896764	0.199818	0.401923	0.218409	0.865532
ALPK3	0.0890556	0.528393	0.713139	0.387528	0.944774
PPP1CB	0.0886219	0.242396	0.449402	0.24421	0.881973
MLIP	0.0884689	0.306753	0.516482	0.280662	0.900734
NCK2	0.0880509	0.333068	0.542168	0.29462	0.907734
SAR1A	0.0875924	0.395975	0.598837	0.325415	0.922059
PRKAB2	0.0868804	0.416498	0.618041	0.33585	0.926727
CMC2	0.0865561	0.562038	0.736343	0.400137	0.951351
EEF1G	0.0865119	0.163162	0.35679	0.193884	0.854835
PHYH	0.0864495	0.462575	0.659042	0.358131	0.935525
SNX2	0.0856083	0.120331	0.305243	0.165873	0.834205
LMAN2L	0.085309	0.709443	0.838393	0.455592	0.97114
COPS2	0.0852832	0.180084	0.376604	0.204651	0.863982
BPHL	0.0851796	0.66139	0.812477	0.441509	0.965399
RPS19	0.0849642	0.555516	0.731618	0.397569	0.95128
MYPN	0.0846887	0.330859	0.539406	0.293119	0.910582
IPO5	0.0845991	0.20329	0.405809	0.220521	0.873911
HDGF	0.0844315	0.27293	0.482643	0.262274	0.896159
RABGGTA	0.0841454	0.248447	0.457085	0.248385	0.88943
LMOD2	0.0839423	0.566869	0.739752	0.401989	0.953469
AHCY	0.0836212	0.169648	0.366036	0.198908	0.862132
EIF3B	0.0835767	0.22321	0.430886	0.234148	0.882201
UBQLN1	0.0835738	0.520856	0.707908	0.384685	0.946946
KRT6A	0.0829421	0.849226	0.921266	0.500626	0.986536
PRKAA2	0.082349	0.461593	0.658794	0.357996	0.938322
COL6A3	0.0821924	0.546289	0.728676	0.395971	0.95152
TPD52L2	0.0820609	0.46751	0.664987	0.361361	0.939513
UGP2	0.0816805	0.496833	0.68897	0.374394	0.944466
GSR	0.0814265	0.394652	0.59873	0.325357	0.927088
ADPRHL1	0.0813732	0.600516	0.769292	0.418042	0.959352
UBA1	0.0811748	0.154134	0.345015	0.187485	0.859167
SLC25A20	0.080918	0.55611	0.731618	0.397569	0.953628
CLINT1	0.0806892	0.567096	0.739752	0.401989	0.955263
EMD	0.0806708	0.282522	0.490704	0.266654	0.903059
CCDC28B	0.0802558	0.619351	0.784153	0.426118	0.962281
SYNPO2L	0.079828	0.552443	0.730661	0.39705	0.953734
EEF1A2	0.079728	0.327443	0.536324	0.291445	0.914835
CBR4	0.0795183	0.387412	0.593506	0.322518	0.927368
CALM1	0.079024	0.476685	0.673493	0.365984	0.943132
PPM1B	0.0788937	0.358983	0.566327	0.307749	0.922355
DDX17	0.0783673	0.290316	0.498766	0.271035	0.907625
RPL6	0.0783185	0.521281	0.708028	0.38475	0.950258
DCUN1D1	0.0783079	0.450549	0.650073	0.353257	0.939475
PSMC2	0.0781757	0.239013	0.44566	0.242177	0.894144
COPZ1	0.077656	0.581987	0.754435	0.409968	0.958835
SCFD2	0.0774961	0.490669	0.684987	0.37223	0.946319
CYB5R3	0.076934	0.346758	0.555292	0.301752	0.921748
PSMD13	0.076747	0.223999	0.431617	0.234546	0.891524
ALDH3A2	0.0757446	0.43837	0.636861	0.346077	0.939445
PSMA6	0.0755897	0.184403	0.381848	0.207501	0.880034
NPEPL1	0.0753095	0.431226	0.630483	0.342611	0.93862
FKBP4	0.0751124	0.384683	0.590613	0.320946	0.930757
EPS15L1	0.0749687	0.475249	0.672302	0.365337	0.945756
POTEF	0.0747872	0.76169	0.864178	0.469604	0.979848
SNTB2	0.0746018	0.644495	0.802952	0.436333	0.967759
HOOK3	0.0743548	0.506781	0.69732	0.378931	0.950719
RBM8A	0.0743064	0.637921	0.798537	0.433934	0.967148
LAMTOR5	0.0733253	0.566528	0.739752	0.401989	0.959191
LGALSL	0.0732406	0.634245	0.796581	0.432871	0.967202
TPP1	0.0724592	0.658811	0.811222	0.440827	0.970214
YARS	0.0721925	0.519898	0.707761	0.384605	0.953875
UCHL5	0.0720351	0.487786	0.681413	0.370288	0.949602
EIF3L	0.071638	0.417941	0.619129	0.336441	0.939415
CTBP1	0.0714129	0.571167	0.743915	0.404252	0.960793
RABEP1	0.0710695	0.52341	0.708459	0.384985	0.955033
RPL7A	0.0708576	0.615924	0.782095	0.424999	0.966243
BCO2	0.07055	0.639199	0.799189	0.434288	0.968919
CTSD	0.0701656	0.748406	0.855441	0.464856	0.979871
FBN1	0.0701609	0.834737	0.913032	0.496152	0.987406
JUP	0.0699244	0.824195	0.909159	0.494047	0.986571
MYH7	0.0696952	0.650311	0.805908	0.437939	0.970455
PALLD	0.0694876	0.625912	0.788185	0.428309	0.967966
MSI2	0.0687616	0.435986	0.634271	0.34467	0.944517
RAB21	0.0686399	0.469248	0.66656	0.362216	0.949391
LTA4H	0.068615	0.494066	0.686547	0.373077	0.952772
EIF3H	0.0685336	0.699951	0.835432	0.453983	0.975847
FAM98A	0.0683763	0.549583	0.730063	0.396724	0.959897
RCN2	0.0682278	0.554011	0.731618	0.397569	0.960508
EIF3F	0.0681304	0.234014	0.441235	0.239772	0.905787
YTHDF3	0.0677924	0.551377	0.730661	0.39705	0.960444
SLC25A6	0.0674922	0.66362	0.813558	0.442097	0.972705
CARM1	0.0673642	0.592754	0.763302	0.414787	0.965383
MYCBP	0.0667213	0.687088	0.827242	0.449533	0.975271
ATG3	0.0661088	0.663814	0.813558	0.442097	0.973275
EIF4H	0.065589	0.39312	0.597176	0.324512	0.940601
RPA2	0.0655271	0.440224	0.638673	0.347062	0.947657
EIF2S2	0.0651965	0.427774	0.62752	0.341002	0.946142
C11orf73	0.064587	0.394798	0.59873	0.325357	0.94174
SEPHS2	0.0641405	0.659364	0.811407	0.440928	0.97364
PSMA3	0.0636919	0.407265	0.610173	0.331575	0.944392
SNX12	0.0636685	0.746189	0.854934	0.464581	0.981532
TNNC2	0.0635009	0.660714	0.812421	0.441479	0.974026
UBFD1	0.0634337	0.679241	0.822129	0.446754	0.975764
LACE1	0.0633456	0.746124	0.854934	0.464581	0.981619
RBM38	0.0633184	0.549625	0.730063	0.396724	0.962812
TXN	0.0633158	0.72289	0.843305	0.458261	0.979664
LAP3	0.0620121	0.449444	0.648923	0.352632	0.951616
NUDCD2	0.0617311	0.482903	0.679126	0.369044	0.956058
ANXA11	0.0617097	0.398941	0.60181	0.327031	0.94487
DCAF6	0.0616373	0.552089	0.730661	0.39705	0.964047
EIF3M	0.0611674	0.539887	0.723051	0.392914	0.962999
RPS2	0.061085	0.571699	0.743915	0.404252	0.966422
EIF3J	0.0610292	0.453016	0.650959	0.353739	0.952824
ECM29	0.0609981	0.402269	0.604602	0.328547	0.945968
GDI2	0.0607347	0.277507	0.486498	0.264369	0.925097
CHCHD2	0.0599145	0.581824	0.754435	0.409968	0.968072
ITIH4	0.0598112	0.74528	0.854934	0.464581	0.982569
C11orf68	0.0595456	0.589689	0.760284	0.413147	0.96904
COPS4	0.0595412	0.416513	0.618041	0.33585	0.949188
MRPS11	0.0593613	0.707274	0.838379	0.455585	0.979651
HYOU1	0.0593584	0.580669	0.754159	0.409818	0.968249
SNF8	0.0591919	0.482435	0.679126	0.369044	0.957772
CRIP2	0.0591815	0.749119	0.855441	0.464856	0.98305
MANF	0.0587795	0.821587	0.907717	0.493264	0.988515
TBC1D4	0.0583614	0.751533	0.857268	0.465849	0.983468
PMPCA	0.0582956	0.480935	0.678134	0.368506	0.958224
ECHDC1	0.0580669	0.610834	0.778896	0.423261	0.971783
ASAH1	0.0577885	0.708403	0.838379	0.455585	0.980275
RNPEP	0.057289	0.748858	0.855441	0.464856	0.983568
STRN3	0.0567241	0.537919	0.721681	0.39217	0.96544
PVALB	0.0565577	0.892554	0.947127	0.51468	0.993592
PRMT5	0.0548391	0.495377	0.687701	0.373704	0.962212
FASTKD2	0.0548241	0.710416	0.838393	0.455592	0.98143
MRPL12	0.0547208	0.642948	0.801498	0.435543	0.97612
RAD23B	0.0546745	0.486658	0.68074	0.369922	0.961389
ADK	0.0546536	0.501583	0.69245	0.376285	0.962992
C16orf13	0.0540974	0.555287	0.731618	0.397569	0.968677
CAMK2B	0.054084	0.62114	0.78452	0.426317	0.974574
COPS3	0.0540203	0.564905	0.739019	0.401591	0.96962
MRPS25	0.0536176	0.687719	0.827242	0.449533	0.980127
MCTS1	0.0532204	0.455177	0.653174	0.354942	0.958977
UCHL3	0.052951	0.483732	0.679126	0.369044	0.962276
C4BPA	0.0526047	0.790764	0.884097	0.480428	0.987727
SVIL	0.0524851	0.605325	0.773349	0.420247	0.973997
MRPS30	0.0522331	0.765281	0.867785	0.471564	0.986124
CMA1	0.0520779	0.812457	0.901479	0.489874	0.989242
PTRF	0.05201	0.642613	0.801498	0.435543	0.977263
IAH1	0.051816	0.666657	0.81562	0.443217	0.979209
ZBTB8OS	0.0517338	0.715163	0.838393	0.455592	0.982806
PRPS1	0.0517109	0.695051	0.83308	0.452705	0.981365
RPL35	0.0511091	0.800757	0.891704	0.484562	0.988708
IGKV2D-28	0.0505726	0.867876	0.934363	0.507743	0.992859
NAA50	0.0503389	0.498712	0.690273	0.375102	0.965584
NID2	0.0503193	0.586198	0.758101	0.411961	0.973482
RAB2A	0.0499903	0.456168	0.654151	0.355473	0.961523
MLEC	0.0493712	0.701519	0.835482	0.45401	0.98265
PEPD	0.0491466	0.689164	0.827782	0.449826	0.98187
BOLA2	0.0479094	0.660959	0.812421	0.441479	0.980358
PSMB4	0.0478353	0.529379	0.713139	0.387528	0.970033
ADIPOQ	0.047726	0.649665	0.805908	0.437939	0.979626
SLK	0.0473109	0.687596	0.827242	0.449533	0.982436
CARS	0.0472978	0.741244	0.853849	0.463991	0.985938
PSMD4	0.0466833	0.598003	0.768184	0.41744	0.976283
GLTP	0.0452542	0.877494	0.939018	0.510273	0.994103
COPS5	0.04486	0.60052	0.769292	0.418042	0.977383
PSMB3	0.0444825	0.647612	0.805855	0.437911	0.98086
MURC	0.0444273	0.707756	0.838379	0.455585	0.984761
COL15A1	0.0441441	0.58687	0.758505	0.41218	0.976748
CDK5RAP3	0.0440445	0.707176	0.838379	0.455585	0.984856
VPS4A	0.0440163	0.552502	0.730661	0.39705	0.974223
PSMC1	0.0437611	0.634846	0.796581	0.432871	0.980313
PDK2	0.043657	0.79622	0.88759	0.482326	0.990101
FAHD2A	0.0435923	0.7612	0.864178	0.469604	0.988176
PPP2R1A	0.0432645	0.421105	0.621631	0.337801	0.963273
NAP1L4	0.0430169	0.473174	0.67033	0.364265	0.968323
LHPP	0.0423181	0.705188	0.838316	0.455551	0.985327
SUN2	0.0419584	0.850947	0.922261	0.501167	0.993251
UTRN	0.0414774	0.740799	0.853802	0.463966	0.987633
LRRC2	0.0411064	0.838205	0.914555	0.49698	0.992771
LSM2	0.0409214	0.67049	0.817189	0.44407	0.983775
DNPH1	0.0407299	0.618434	0.78392	0.425991	0.980617
FLG	0.0405973	0.899971	0.950471	0.516496	0.99573
APRT	0.0404298	0.753614	0.858249	0.466382	0.988629
ST13	0.0397247	0.597715	0.768184	0.41744	0.979764
PPP2R2A	0.0392933	0.601288	0.769591	0.418204	0.980211
U2AF2	0.0391744	0.814414	0.902146	0.490236	0.99199
GRB2	0.0385966	0.487105	0.680914	0.370016	0.97262
ITPA	0.0381856	0.824742	0.909286	0.494116	0.992669
EIF3G	0.0379203	0.629721	0.791633	0.430182	0.982616
LAMB1	0.0375478	0.708271	0.838379	0.455585	0.987132
SEP11	0.0373867	0.768095	0.869573	0.472536	0.990184
UBE2H	0.037379	0.757778	0.861594	0.4682	0.989686
HLA-DRB1	0.0371752	0.781096	0.87816	0.477202	0.990858
TXNL1	0.0367619	0.556045	0.731618	0.397569	0.978655
COL1A1	0.0363399	0.883247	0.942727	0.512288	0.995499
EML2	0.0360571	0.813839	0.901983	0.490148	0.9926
CAMK2A	0.0359723	0.788636	0.88287	0.479762	0.991495
MSRB2	0.0359413	0.73929	0.852529	0.463274	0.989202
HNRNPUL2	0.0359242	0.725184	0.844052	0.458668	0.988523
MRPL46	0.0354021	0.73643	0.850791	0.46233	0.989227
PACSIN3	0.035311	0.642062	0.801342	0.435458	0.984476
PSMC4	0.0347261	0.574085	0.746098	0.405438	0.980912
ATPAF1	0.0347042	0.775165	0.87348	0.474659	0.9912
RAN	0.0344453	0.629776	0.791633	0.430182	0.984199
UBE2L3	0.0343823	0.634567	0.796581	0.432871	0.984484
SIRT5	0.0343401	0.778919	0.876805	0.476465	0.991457
CA3	0.0343096	0.673597	0.817189	0.44407	0.986535
SHMT1	0.0336063	0.815449	0.902819	0.490602	0.993167
SNRPE	0.0334218	0.839224	0.914555	0.49698	0.994159
TRIP10	0.0333546	0.72922	0.846586	0.460044	0.989523
CD59	0.0332512	0.71381	0.838393	0.455592	0.988852
PCNP	0.0327005	0.788433	0.88287	0.479762	0.992257
PSMA5	0.0325637	0.588271	0.75985	0.412911	0.982871
TCEB1	0.032521	0.681222	0.823876	0.447703	0.987594
PRKRA	0.03251	0.834351	0.913032	0.496152	0.99413
KRT6B	0.0323012	0.94295	0.976296	0.53053	0.998104
PSMD8	0.0319949	0.744951	0.854934	0.464581	0.990624
LCMT1	0.0319923	0.733596	0.849682	0.461727	0.990138
WDR61	0.0315494	0.724925	0.844052	0.458668	0.989902
PSMB6	0.0311118	0.771997	0.87165	0.473664	0.991981
PPP1R7	0.0308503	0.685079	0.826171	0.448951	0.9884
YWHAG	0.0307443	0.636878	0.797706	0.433483	0.986225
IDE	0.030494	0.858709	0.927336	0.503925	0.995366
PROB1	0.0304616	0.848733	0.921266	0.500626	0.995016
MGLL	0.0300092	0.870032	0.935729	0.508485	0.995831
ILK	0.0295985	0.700816	0.835432	0.453983	0.989533
MYH14	0.0295764	0.792072	0.884368	0.480576	0.993129
XRCC5	0.0294708	0.806679	0.897351	0.487631	0.993689
SERPINB6	0.0293829	0.67335	0.817189	0.44407	0.988447
PMPCB	0.0292189	0.782805	0.878676	0.477483	0.992871
EIF4E	0.0291591	0.605803	0.773491	0.420324	0.985492
NLN	0.0290727	0.83082	0.911473	0.495305	0.994626
RAB10	0.0289592	0.715017	0.838393	0.455592	0.990333
UBE2I	0.0274168	0.839933	0.914555	0.49698	0.995229
OXSR1	0.0273934	0.670169	0.817189	0.44407	0.989096
PHAX	0.0271823	0.894318	0.947348	0.5148	0.996969
SNX6	0.0269157	0.825439	0.909579	0.494276	0.99485
UBR4	0.0266943	0.834668	0.913032	0.496152	0.995187
LPP	0.0265089	0.860648	0.928954	0.504804	0.99603
PSMD12	0.0259327	0.705854	0.838316	0.455551	0.991007
KRT5	0.025732	0.946334	0.977879	0.53139	0.998582
WDR44	0.0256061	0.791235	0.884097	0.480428	0.994022
TRAP1	0.0253746	0.812529	0.901479	0.489874	0.994746
CAV1	0.0247159	0.746259	0.854934	0.464581	0.992792
OLA1	0.0241418	0.761461	0.864178	0.469604	0.993443
TRMT10C	0.0239658	0.835069	0.913032	0.496152	0.99569
GNA11	0.0235695	0.779058	0.876805	0.476465	0.994133
UBE2M	0.023422	0.798282	0.889418	0.48332	0.994737
TMX3	0.0229025	0.829477	0.911473	0.495305	0.995727
EIF1	0.0225199	0.770127	0.870812	0.473209	0.994135
PREB	0.0223795	0.770927	0.870908	0.473261	0.994195
SLC16A1	0.0220863	0.863994	0.930659	0.50573	0.996776
GYS1	0.0218098	0.816581	0.903598	0.491025	0.99559
CD34	0.021459	0.887812	0.945206	0.513636	0.99745
MRPS22	0.021099	0.823671	0.909057	0.493992	0.995915
SNRPD3	0.0210428	0.933674	0.972423	0.528426	0.998557
PSMA1	0.0210019	0.770429	0.870812	0.473209	0.994538
HSPA8	0.0205656	0.715848	0.838393	0.455592	0.993149
UBXN1	0.0204865	0.811019	0.901385	0.489823	0.995718
ANXA6	0.0204378	0.755853	0.859869	0.467263	0.994296
DPP9	0.0201063	0.876285	0.938622	0.510058	0.997348
RPS23	0.0198279	0.887075	0.945206	0.513636	0.997627
PFDN5	0.0184621	0.875617	0.938622	0.510058	0.997551
PSMB7	0.0177558	0.876102	0.938622	0.510058	0.997654
LRPAP1	0.0167082	0.90113	0.950741	0.516644	0.998262
VPS36	0.0165111	0.928077	0.968935	0.52653	0.998768
DPT	0.0156044	0.929007	0.968999	0.526565	0.998852
SH3KBP1	0.0154616	0.894307	0.947348	0.5148	0.998274
AIMP2	0.0146696	0.915427	0.961494	0.522487	0.998705
PRR33	0.0145969	0.911683	0.959954	0.52165	0.998651
NUTF2	0.0144118	0.839851	0.914555	0.49698	0.997488
SIRT2	0.0143476	0.887656	0.945206	0.513636	0.998292
ENO1	0.0138938	0.870717	0.935987	0.508626	0.998078
DDX3Y	0.0138605	0.888836	0.945818	0.513968	0.998368
APPL1	0.0137636	0.877659	0.939018	0.510273	0.998206
SMU1	0.0137197	0.941755	0.976296	0.53053	0.999177
RDH14	0.0134207	0.914666	0.961175	0.522313	0.998804
PSMD7	0.0133646	0.924527	0.967972	0.526007	0.998952
USP15	0.0131253	0.822664	0.908422	0.493646	0.997441
S100A8	0.0127643	0.981612	0.991701	0.538902	0.999763
MAT2A	0.0111952	0.887412	0.945206	0.513636	0.998664
PANK4	0.010899	0.880687	0.940947	0.511321	0.998616
CTNNB1	0.0103774	0.970746	0.988833	0.537343	0.999692
CENPV	0.00994834	0.942674	0.976296	0.53053	0.999413
RMDN1	0.00984781	0.936931	0.974852	0.529746	0.999359
CAND2	0.0097529	0.899472	0.95042	0.516469	0.998967
PRDX5	0.00953141	0.895224	0.94751	0.514888	0.998946
WDR1	0.008587	0.91294	0.960318	0.521848	0.999218
EIF4A2	0.00839091	0.916618	0.962185	0.522862	0.99927
ELAVL1	0.00818388	0.926893	0.968711	0.526409	0.999379
NOMO3	0.00782407	0.956161	0.985071	0.535299	0.999649
CFL2	0.00773134	0.925445	0.968012	0.526029	0.999401
HDDC2	0.00763344	0.940542	0.975755	0.530236	0.999532
SH3GLB1	0.00727286	0.924808	0.967972	0.526007	0.999432
FABP4	0.00713083	0.957033	0.985071	0.535299	0.999687
TSC22D1	0.00569431	0.973565	0.988833	0.537343	0.999847
UGGT1	0.00558511	0.943525	0.976412	0.530593	0.999675
IDI2	0.00542758	0.973946	0.988833	0.537343	0.999857
CLNS1A	0.00533102	0.95676	0.985071	0.535299	0.999764
LNP	0.00530898	0.952892	0.982476	0.533888	0.999744
UBAC1	0.0051324	0.945747	0.977751	0.531321	0.999714
BNIP1	0.00486952	0.959708	0.98604	0.535825	0.9998
PSMA2	0.0046266	0.961884	0.98604	0.535825	0.99982
STX4	0.00444729	0.961566	0.98604	0.535825	0.999826
FAM175B	0.00420539	0.962652	0.98604	0.535825	0.99984
ABLIM2	0.0039067	0.962272	0.98604	0.535825	0.99985
ATP6V1D	0.00372688	0.975813	0.988833	0.537343	0.999909
DNPEP	0.00349425	0.975073	0.988833	0.537343	0.999912
ANP32E	0.0034693	0.966568	0.988833	0.537343	0.999882
AZGP1	0.00308493	0.991083	0.994652	0.540505	0.999972
NDRG2	0.00244442	0.975685	0.988833	0.537343	0.99994
BRE	0.00238474	0.98388	0.992567	0.539372	0.999961
EPRS	0.00234537	0.971872	0.988833	0.537343	0.999933
ENY2	0.00233305	0.984992	0.992567	0.539372	0.999965
WARS	0.00216658	0.973288	0.988833	0.537343	0.999941
PSMA7	0.00210905	0.976167	0.988833	0.537343	0.999949
G3BP2	0.00196884	0.987684	0.993356	0.539801	0.999976
PDAP1	0.00191058	0.983554	0.992567	0.539372	0.999968
GPX7	0.00175449	0.992648	0.995087	0.540741	0.999987
TFG	0.00174962	0.99135	0.994652	0.540505	0.999985
LANCL1	0.0013594	0.988173	0.993356	0.539801	0.999984
KARS	0.00127773	0.985504	0.992567	0.539372	0.999981
HRC	0.00111488	0.989432	0.994148	0.540231	0.999988
RPS5	0.00107663	0.995938	0.996411	0.541461	0.999996
PSMB5	0.000394013	0.995887	0.996411	0.541461	0.999998
EIF4G2	4.27301e-05	0.999665	0.999665	0.543229	1
ATP1B1	-0.000562199	0.99367	0.995087	0.540741	0.999996
SBDS	-0.000739157	0.993591	0.995087	0.540741	0.999995
PDPR	-0.00101191	0.993665	0.995087	0.540741	0.999994
PAFAH1B3	-0.00128326	0.990992	0.994652	0.540505	0.999988
GDI1	-0.00141177	0.987329	0.993356	0.539801	0.999982
ACAA1	-0.00166971	0.984683	0.992567	0.539372	0.999974
GSTP1	-0.00170042	0.979707	0.990514	0.538257	0.999965
ARF6	-0.00174125	0.985425	0.992567	0.539372	0.999974
LRPPRC	-0.00204643	0.981822	0.991701	0.538902	0.999962
CDH13	-0.00222283	0.977931	0.989797	0.537867	0.99995
PSMD9	-0.00232355	0.972385	0.988833	0.537343	0.999935
GYG1	-0.00272046	0.979073	0.990348	0.538166	0.999942
ACTR10	-0.00355205	0.975655	0.988833	0.537343	0.999912
HSD17B10	-0.00409185	0.968117	0.988833	0.537343	0.999867
LMNB2	-0.00415554	0.942437	0.976296	0.53053	0.999754
HP1BP3	-0.00448137	0.987713	0.993356	0.539801	0.999945
DYNLL2	-0.00463054	0.953113	0.982476	0.533888	0.999778
PFDN2	-0.00477348	0.948154	0.978611	0.531788	0.999746
DDB1	-0.00490346	0.960119	0.98604	0.535825	0.9998
ATOX1	-0.00507237	0.945635	0.977751	0.531321	0.999717
OBSCN	-0.00508405	0.975519	0.988833	0.537343	0.999874
SARS2	-0.00530108	0.970277	0.988833	0.537343	0.99984
NAPG	-0.00552993	0.974925	0.988833	0.537343	0.99986
ITGB1	-0.00563061	0.939336	0.975755	0.530236	0.999648
SYNM	-0.00589054	0.958242	0.985538	0.535552	0.999749
PPP2CB	-0.00608105	0.948436	0.978611	0.531788	0.999678
APOE	-0.00624691	0.968781	0.988833	0.537343	0.999802
GSTM3	-0.00625831	0.970832	0.988833	0.537343	0.999815
SYAP1	-0.00639488	0.962423	0.98604	0.535825	0.999755
MGST3	-0.00650195	0.978059	0.989797	0.537867	0.999856
SERPIND1	-0.00665341	0.968639	0.988833	0.537343	0.999788
PSMB2	-0.00676652	0.920621	0.964547	0.524146	0.999441
FHL1	-0.0068175	0.94728	0.978376	0.531661	0.999631
NACA	-0.00694918	0.939697	0.975755	0.530236	0.999568
NAE1	-0.00695655	0.91227	0.960092	0.521725	0.999361
PARK7	-0.00784127	0.917842	0.962593	0.523084	0.999328
TACC2	-0.00801403	0.925765	0.968012	0.526029	0.999382
GNPDA1	-0.00824185	0.916997	0.962185	0.522862	0.999286
PLEC	-0.00857773	0.932995	0.972197	0.528303	0.999405
NUDT5	-0.00962389	0.975242	0.988833	0.537343	0.999759
CIAPIN1	-0.00970943	0.963609	0.986541	0.536097	0.99964
GLRX	-0.00980649	0.937447	0.974908	0.529776	0.999367
GALK1	-0.00982349	0.910462	0.959148	0.521212	0.999079
LZIC	-0.00986775	0.968456	0.988833	0.537343	0.999684
TMEM256	-0.0100489	0.970519	0.988833	0.537343	0.999699
CLPB	-0.010343	0.958421	0.985538	0.535552	0.999561
H1F0	-0.0110078	0.928486	0.968935	0.52653	0.999184
ACSS2	-0.0118661	0.881567	0.94141	0.511573	0.998505
ATL2	-0.0118744	0.913753	0.960694	0.522052	0.99893
NEDD8	-0.0120055	0.896803	0.948551	0.515453	0.998693
CDNF	-0.012335	0.890964	0.947126	0.514679	0.998577
GALM	-0.0123908	0.852472	0.922581	0.501341	0.998024
TATDN1	-0.0126021	0.885137	0.944266	0.513125	0.998464
ARF1	-0.0127739	0.908714	0.957785	0.520471	0.998778
NIT1	-0.0130614	0.835806	0.913035	0.496154	0.99766
ANXA7	-0.0131388	0.830511	0.911473	0.495305	0.997563
DDAH1	-0.0134457	0.931588	0.97121	0.527766	0.999048
ACY1	-0.0137381	0.86992	0.935729	0.508485	0.998087
SGTA	-0.0137446	0.892762	0.947127	0.51468	0.998442
ARL6IP5	-0.0141569	0.927543	0.968911	0.526517	0.998936
EGFLAM	-0.0143511	0.89537	0.94751	0.514888	0.998415
NIT2	-0.014791	0.861929	0.929818	0.505274	0.997805
FAM21A	-0.0158055	0.918354	0.962651	0.523115	0.998655
RAB5B	-0.0159631	0.81298	0.901505	0.489888	0.9967
PRUNE	-0.0167397	0.875992	0.938622	0.510058	0.997786
PF4	-0.0168321	0.961731	0.98604	0.535825	0.999343
TXLNB	-0.0169102	0.844619	0.919054	0.499424	0.997148
GSTK1	-0.0174781	0.871527	0.93638	0.50884	0.997599
ECH1	-0.0175743	0.856356	0.925268	0.502801	0.997278
PFDN6	-0.0181419	0.828297	0.911473	0.495305	0.996588
FAM162A	-0.0189203	0.847491	0.920707	0.500323	0.996874
CCS	-0.0189405	0.82082	0.907717	0.493264	0.996267
BLVRA	-0.0192852	0.831482	0.911473	0.495305	0.996447
NRBP1	-0.019307	0.878436	0.939018	0.510273	0.997501
PSMA4	-0.0201406	0.851647	0.922545	0.501321	0.996771
LAMC1	-0.0212215	0.830982	0.911473	0.495305	0.996079
HPR	-0.0216027	0.935539	0.973884	0.52922	0.998562
DRG1	-0.0217362	0.784672	0.879726	0.478053	0.994743
METTL7A	-0.0217704	0.852556	0.922581	0.501341	0.996533
ITGA7	-0.0221121	0.87836	0.939018	0.510273	0.997136
FNTB	-0.0227512	0.853156	0.922756	0.501436	0.996393
PSAP	-0.0228012	0.836928	0.913642	0.496484	0.995949
CAPNS1	-0.0231991	0.742321	0.854622	0.464411	0.993111
TRAPPC3	-0.023565	0.849592	0.921266	0.500626	0.996166
YWHAE	-0.0238402	0.655492	0.809003	0.439622	0.989981
RAB7A	-0.0238939	0.725053	0.844052	0.458668	0.992347
PIN4	-0.0239437	0.863259	0.930342	0.505558	0.996485
CCDC124	-0.0244927	0.862331	0.929818	0.505274	0.996379
CUL1	-0.0251933	0.752327	0.857709	0.466089	0.992856
PPA2	-0.0252197	0.795502	0.887258	0.482146	0.994247
MTHFD1	-0.0253903	0.755569	0.859869	0.467263	0.992909
IDH3A	-0.0254318	0.811161	0.901385	0.489823	0.994692
NDUFAF4	-0.0255879	0.833439	0.913032	0.496152	0.995349
AKR7A2	-0.025782	0.706285	0.838316	0.455551	0.991075
USP47	-0.0258018	0.775276	0.87348	0.474659	0.993454
IDH3G	-0.0259227	0.847767	0.920707	0.500323	0.995728
RANGAP1	-0.0262859	0.829135	0.911473	0.495305	0.995087
OPA1	-0.0264046	0.765703	0.867797	0.471571	0.992976
CAPN1	-0.0267824	0.734197	0.84991	0.461851	0.991759
PTK2	-0.0270086	0.821596	0.907717	0.493264	0.994707
CPPED1	-0.0270251	0.745889	0.854934	0.464581	0.992108
SNX3	-0.0274696	0.83122	0.911473	0.495305	0.994935
PDXK	-0.0275454	0.855675	0.925007	0.502659	0.995716
GPT2	-0.0275964	0.904696	0.954026	0.518429	0.99724
NUP62	-0.0281234	0.793412	0.885396	0.481134	0.993513
LETM1	-0.028308	0.706246	0.838316	0.455551	0.990203
USP14	-0.0290644	0.685019	0.826171	0.448951	0.989065
CCDC43	-0.0291359	0.900889	0.950741	0.516644	0.996964
HEBP2	-0.029335	0.611074	0.778896	0.423261	0.985655
CUL4A	-0.0293847	0.75305	0.85807	0.466285	0.9917
ACTN3	-0.0295459	0.940576	0.975755	0.530236	0.998192
ARL3	-0.0302967	0.655307	0.809003	0.439622	0.987277
LACTB2	-0.0304047	0.775248	0.87348	0.474659	0.99229
TCEB2	-0.030442	0.720054	0.840461	0.456716	0.990052
RALA	-0.0304639	0.736949	0.850791	0.46233	0.990744
MYOT	-0.030616	0.725533	0.844052	0.458668	0.990225
H2AFY	-0.0307527	0.791409	0.884097	0.480428	0.992832
ILF3	-0.0308219	0.790784	0.884097	0.480428	0.992791
ERLIN2	-0.0310547	0.726022	0.844156	0.458724	0.990106
UBQLN4	-0.0321893	0.830401	0.911473	0.495305	0.994036
GLUL	-0.032792	0.894216	0.947348	0.5148	0.99634
VPS37C	-0.0329222	0.77951	0.876845	0.476487	0.991833
NSFL1C	-0.0332049	0.614226	0.781405	0.424624	0.983946
STOML2	-0.0332267	0.71679	0.838393	0.455592	0.988997
LSS	-0.0333083	0.716455	0.838393	0.455592	0.988955
PRKAR1A	-0.0334301	0.65069	0.805908	0.437939	0.985737
ACYP2	-0.0344419	0.714512	0.838393	0.455592	0.988489
NXN	-0.0348293	0.812297	0.901479	0.489874	0.992786
PRKACA	-0.0351832	0.657979	0.811123	0.440773	0.985381
FAU	-0.0353031	0.845825	0.919545	0.499691	0.994106
SEP15	-0.0354227	0.729195	0.846586	0.460044	0.988875
SCP2	-0.0355597	0.542141	0.724404	0.393649	0.978465
MAN2C1	-0.0356743	0.802999	0.893729	0.485662	0.992204
TBC1D17	-0.0367735	0.669573	0.817189	0.44407	0.985358
RPL10A	-0.0368147	0.743966	0.854934	0.464581	0.989171
MYL1	-0.0378738	0.62031	0.784229	0.426159	0.982077
ALDH4A1	-0.0380465	0.717089	0.838393	0.455592	0.987427
MYH1	-0.0381446	0.938062	0.975066	0.529862	0.997564
CAB39	-0.0384142	0.560907	0.735318	0.39958	0.978034
BCKDHB	-0.0384878	0.750455	0.856502	0.465433	0.989012
MRPL17	-0.0385931	0.782254	0.878676	0.477483	0.990567
TXNDC17	-0.0388459	0.677958	0.821343	0.446327	0.985015
PGRMC2	-0.038985	0.648976	0.805908	0.437939	0.983286
LARS	-0.0390597	0.766625	0.868375	0.471885	0.989673
COQ5	-0.0393217	0.695155	0.83308	0.452705	0.985804
EPB41L2	-0.0402406	0.874267	0.938622	0.510058	0.994607
PRKAG1	-0.0404622	0.716971	0.838393	0.455592	0.986628
PTRHD1	-0.0404836	0.60069	0.769292	0.418042	0.979578
MAP1LC3B2	-0.0408193	0.616252	0.782095	0.424999	0.980433
PGP	-0.0408384	0.65668	0.809995	0.44016	0.982972
HCCS	-0.0409226	0.719547	0.840335	0.456648	0.986621
CISD1	-0.041312	0.724968	0.844052	0.458668	0.986801
IVD	-0.0416563	0.708725	0.838379	0.455585	0.985761
MCU	-0.0423224	0.732081	0.84886	0.46128	0.986888
FAM213A	-0.0432452	0.710962	0.838393	0.455592	0.985356
PSMC3	-0.0439256	0.47947	0.676522	0.36763	0.968227
RTN4	-0.0439686	0.649698	0.805908	0.437939	0.981217
APEH	-0.0442623	0.5112	0.700202	0.380498	0.970737
FAM114A2	-0.0446746	0.782495	0.878676	0.477483	0.989103
GRSF1	-0.0448977	0.66751	0.81619	0.443527	0.982016
PODXL	-0.0453206	0.70084	0.835432	0.453983	0.984019
EIF5	-0.0453598	0.517968	0.706258	0.383789	0.970601
DUSP22	-0.0459867	0.712673	0.838393	0.455592	0.984544
RAB24	-0.0460351	0.612399	0.780023	0.423873	0.977679
DSP	-0.0461848	0.88981	0.946377	0.514272	0.994623
HBZ	-0.0462013	0.666111	0.815425	0.443111	0.981404
CD38	-0.0464232	0.784993	0.879726	0.478053	0.988825
MLYCD	-0.0466169	0.697996	0.834587	0.453524	0.983379
TMED4	-0.0469618	0.672105	0.817189	0.44407	0.981513
CLIC5	-0.0470665	0.685769	0.82653	0.449146	0.982403
FXR1	-0.0476301	0.636381	0.797647	0.43345	0.978703
IFITM3	-0.0477301	0.73257	0.848959	0.461334	0.985256
THAP4	-0.047771	0.746708	0.854934	0.464581	0.986144
PSMD10	-0.0481525	0.703501	0.837369	0.455036	0.983208
HSPD1	-0.0482296	0.654174	0.808797	0.43951	0.97974
MCCC2	-0.0485126	0.65029	0.805908	0.437939	0.97934
RDX	-0.0486157	0.519377	0.707722	0.384584	0.968652
CASP14	-0.0489258	0.892375	0.947127	0.51468	0.994444
HLA-DRA	-0.0489857	0.736976	0.850791	0.46233	0.985161
PTP4A1	-0.0491181	0.716826	0.838393	0.455592	0.98378
DUSP3	-0.0492304	0.624145	0.787371	0.427866	0.977061
TIMM21	-0.0493126	0.70077	0.835432	0.453983	0.982619
LYPLAL1	-0.0495363	0.583466	0.755496	0.410545	0.973664
MAPRE2	-0.0497512	0.547017	0.728896	0.39609	0.970432
TPP2	-0.0497886	0.520077	0.707761	0.384605	0.967973
TRIM72	-0.0502964	0.466576	0.664107	0.360883	0.962383
APOA1BP	-0.0503795	0.556349	0.731618	0.397569	0.970892
HINT3	-0.0507167	0.531291	0.713806	0.38789	0.968433
CAT	-0.0508037	0.710262	0.838393	0.455592	0.982769
GRHPR	-0.0508182	0.612919	0.780213	0.423977	0.97543
GLUD1	-0.0508463	0.545033	0.727631	0.395403	0.969612
MPI	-0.0508765	0.559805	0.735246	0.399541	0.970915
SDPR	-0.0512813	0.736733	0.850791	0.46233	0.984454
PSMD3	-0.0514232	0.670427	0.817189	0.44407	0.979649
PAK1	-0.0514309	0.684727	0.826171	0.448951	0.98071
IDI1	-0.051657	0.548463	0.730063	0.396724	0.969449
DCUN1D2	-0.0519682	0.71515	0.838393	0.455592	0.982728
PPP1R3A	-0.0522767	0.537201	0.721287	0.391955	0.968038
ABCE1	-0.0526055	0.653584	0.808541	0.43937	0.977876
CDV3	-0.0535369	0.590768	0.761209	0.41365	0.972215
RGN	-0.0535752	0.830052	0.911473	0.495305	0.99007
BST2	-0.0536593	0.683663	0.82588	0.448793	0.979801
SYPL2	-0.0536686	0.747215	0.854934	0.464581	0.984482
TIMM10	-0.0539128	0.654953	0.809003	0.439622	0.977443
TOM1	-0.0539379	0.522545	0.708202	0.384845	0.965598
LPIN1	-0.0541857	0.743178	0.854934	0.464581	0.984045
IDH3B	-0.054266	0.673498	0.817189	0.44407	0.978779
S100A7	-0.0545896	0.897663	0.948984	0.515689	0.994124
TIMM13	-0.0549531	0.529603	0.713139	0.387528	0.965673
FAM136A	-0.0553754	0.625274	0.787853	0.428128	0.974333
DAP3	-0.0556167	0.665061	0.814613	0.44267	0.977571
NID1	-0.0562036	0.541487	0.724273	0.393578	0.96611
SMYD2	-0.0565409	0.647776	0.805855	0.437911	0.975748
SSBP1	-0.056591	0.593477	0.763766	0.415039	0.970905
OSBP	-0.0566895	0.370243	0.577145	0.313627	0.945231
TNNT3	-0.056699	0.774453	0.87348	0.474659	0.985612
MAPRE3	-0.057261	0.759557	0.863151	0.469046	0.984375
GCDH	-0.0577227	0.672312	0.817189	0.44407	0.977343
FETUB	-0.0579249	0.783688	0.879198	0.477766	0.98598
TIMM9	-0.0581148	0.695934	0.83354	0.452955	0.979154
ATP1A2	-0.0588033	0.452868	0.650959	0.353739	0.954487
PPP2R5A	-0.0591159	0.716697	0.838393	0.455592	0.980501
UBAP2L	-0.0593819	0.560779	0.735318	0.39958	0.966235
CD99L2	-0.0594418	0.673384	0.817189	0.44407	0.976768
NDUFAF6	-0.0594811	0.585235	0.757321	0.411537	0.968636
PDP1	-0.0603386	0.640117	0.799861	0.434654	0.973442
PRKG1	-0.0610944	0.452717	0.650959	0.353739	0.952737
KRT14	-0.06125	0.875198	0.938622	0.510058	0.991868
CSNK2A1	-0.0613506	0.495549	0.687701	0.373704	0.957841
EIF4G1	-0.0614257	0.409786	0.612645	0.332918	0.946675
PGK2	-0.0617302	0.690082	0.828413	0.450169	0.977362
COX17	-0.0625936	0.61616	0.782095	0.424999	0.970144
ERP44	-0.0633545	0.638439	0.798712	0.434029	0.971971
SYNJ2BP	-0.0635038	0.491731	0.68514	0.372313	0.955924
BIN1	-0.0637107	0.425192	0.625302	0.339796	0.946971
BAG2	-0.0640275	0.522752	0.708202	0.384845	0.959319
ATE1	-0.0647017	0.730985	0.848055	0.460843	0.979929
DNM2	-0.0648259	0.546507	0.728676	0.395971	0.961589
KRT16	-0.065278	0.892455	0.947127	0.51468	0.9926
GPX3	-0.0654294	0.520593	0.707908	0.384685	0.958188
APIP	-0.0659719	0.663662	0.813558	0.442097	0.973315
AKR1B1	-0.0660429	0.426551	0.6266	0.340501	0.945284
DNAJB2	-0.0665695	0.648354	0.805855	0.437911	0.971566
ECM1	-0.0666734	0.835938	0.913035	0.496154	0.988123
H6PD	-0.0668633	0.596927	0.767738	0.417197	0.966089
GALT	-0.0675988	0.620538	0.784229	0.426159	0.968259
LRRC47	-0.0682522	0.322363	0.533811	0.290079	0.925643
SPTB	-0.0684298	0.451004	0.650285	0.353372	0.946969
DSG1	-0.0688701	0.839413	0.914555	0.49698	0.988017
QRSL1	-0.0691638	0.671912	0.817189	0.44407	0.972873
IMPA1	-0.0692903	0.375492	0.580234	0.315305	0.934381
UBE2N	-0.0697319	0.368704	0.575299	0.312624	0.932789
FAH	-0.0707329	0.432706	0.630836	0.342803	0.942468
PLCD4	-0.0708266	0.492079	0.68514	0.372313	0.951016
STUB1	-0.0708635	0.422374	0.622198	0.338109	0.940753
VAPB	-0.0709736	0.303879	0.514957	0.279834	0.918936
CUL5	-0.0716693	0.402399	0.604602	0.328547	0.936841
LIN7C	-0.0724826	0.560306	0.735318	0.39958	0.958882
PRDX1	-0.07273	0.348175	0.556869	0.302609	0.926136
NPLOC4	-0.0730937	0.462259	0.659042	0.358131	0.94516
MRRF	-0.0734821	0.614821	0.781691	0.42478	0.964888
ME1	-0.0737042	0.277475	0.486498	0.264369	0.909836
HSPE1	-0.0738389	0.448047	0.64735	0.351777	0.942441
PET117	-0.0738439	0.672794	0.817189	0.44407	0.971159
CAPZB	-0.0741855	0.273376	0.482643	0.262274	0.908272
HINT1	-0.074473	0.398076	0.601106	0.326648	0.933702
DNM1L	-0.0747147	0.35645	0.565195	0.307133	0.925823
COPS7A	-0.0750769	0.346193	0.555292	0.301752	0.92345
PPP3CB	-0.0751362	0.330702	0.539406	0.293119	0.920221
EIF4EBP1	-0.0751685	0.512172	0.700991	0.380926	0.950949
ACTN2	-0.0752922	0.301058	0.511387	0.277893	0.91358
EIF3K	-0.0753364	0.391954	0.596133	0.323945	0.931871
ARMT1	-0.0753604	0.526821	0.711963	0.386888	0.95285
LDHA	-0.0754432	0.528658	0.713139	0.387528	0.953049
NDUFA11	-0.0754482	0.714686	0.838393	0.455592	0.974974
HSPG2	-0.0755275	0.396005	0.598837	0.325415	0.932428
RTCA	-0.0758386	0.53818	0.721681	0.39217	0.9541
NUDT9	-0.076419	0.303893	0.514957	0.279834	0.912998
SQRDL	-0.0767498	0.566662	0.739752	0.401989	0.957343
PSMF1	-0.0771021	0.551847	0.730661	0.39705	0.955199
FKBP5	-0.0771846	0.4986	0.690273	0.375102	0.947701
PITRM1	-0.0772273	0.539627	0.723051	0.392914	0.953477
UBQLN2	-0.077288	0.65233	0.807465	0.438785	0.967521
TSNAX	-0.0773014	0.582289	0.754435	0.409968	0.959058
APOC3	-0.0773138	0.624577	0.787445	0.427907	0.964264
VBP1	-0.077656	0.359193	0.566327	0.307749	0.923567
BZW2	-0.0779797	0.287279	0.495163	0.269077	0.907316
NUDT2	-0.0784942	0.570643	0.743915	0.404252	0.956921
IMPA2	-0.0788795	0.349849	0.559122	0.303833	0.920495
LDB3	-0.0790915	0.330206	0.539406	0.293119	0.916094
SMYD1	-0.0792975	0.299888	0.510633	0.277484	0.908917
CAPZA2	-0.0793678	0.254073	0.46331	0.251768	0.89696
C8orf82	-0.0793747	0.557879	0.733173	0.398414	0.954733
GRPEL1	-0.0795992	0.589164	0.760072	0.413032	0.958762
MATR3	-0.0801739	0.508684	0.698273	0.379449	0.94725
BLMH	-0.0803228	0.697944	0.834587	0.453524	0.971528
COA3	-0.0805574	0.273312	0.482643	0.262274	0.90078
EIF5B	-0.0807282	0.550311	0.730513	0.396969	0.952927
GSTM2	-0.0814829	0.493655	0.686547	0.373077	0.944103
ALAD	-0.0819801	0.416621	0.618041	0.33585	0.930736
SUCLG2	-0.0820425	0.565132	0.739019	0.401591	0.954258
FN3K	-0.0820636	0.431802	0.630483	0.342611	0.933405
EHD2	-0.0824606	0.41609	0.618041	0.33585	0.930246
DCN	-0.0826346	0.431482	0.630483	0.342611	0.9329
GSTO1	-0.0826556	0.451539	0.650611	0.35355	0.936394
HNRNPH3	-0.0831047	0.658829	0.811222	0.440827	0.965916
CYB5R1	-0.0833729	0.281285	0.489635	0.266073	0.89965
HDHD2	-0.0833888	0.269956	0.481445	0.261623	0.896554
HDHD1	-0.0837165	0.355799	0.564777	0.306906	0.917125
C1QBP	-0.0842638	0.3361	0.545418	0.296386	0.912218
HSPA9	-0.0842666	0.341223	0.549922	0.298834	0.913378
ENSA	-0.0846822	0.250431	0.460252	0.250106	0.889364
ENDOG	-0.0848941	0.549048	0.730063	0.396724	0.950374
USO1	-0.085083	0.128325	0.314526	0.170917	0.839716
IBA57	-0.0852602	0.513951	0.701689	0.381306	0.944829
MAP2K4	-0.085455	0.389735	0.594904	0.323277	0.922634
STIM1	-0.0861361	0.251221	0.461301	0.250676	0.887816
KLHL31	-0.086367	0.509846	0.6988	0.379736	0.943479
MRPL39	-0.0865151	0.364026	0.570441	0.309984	0.916287
PTGR1	-0.0865364	0.619734	0.784153	0.426118	0.959441
MYO1C	-0.0867073	0.247674	0.456932	0.248302	0.886023
EIF5A	-0.0868419	0.215391	0.420801	0.228668	0.875178
FKBP7	-0.0872441	0.484049	0.679126	0.369044	0.93866
XPO1	-0.0877967	0.343265	0.552668	0.300326	0.910395
CLUH	-0.0880403	0.32445	0.535144	0.290803	0.905652
STXBP3	-0.0883217	0.329866	0.539406	0.293119	0.90669
ATAD1	-0.0896002	0.331386	0.539847	0.293359	0.905778
MRPL15	-0.08967	0.438693	0.636891	0.346093	0.928779
MT-ATP6	-0.0897568	0.309388	0.519398	0.282247	0.900055
SYNE2	-0.0898692	0.713807	0.838393	0.455592	0.970156
C1orf123	-0.0900738	0.234355	0.441437	0.239882	0.87749
CAPN3	-0.0904355	0.225817	0.433536	0.235588	0.874091
BANF1	-0.0911168	0.346926	0.555292	0.301752	0.908046
NUCB1	-0.0911629	0.688322	0.827242	0.449533	0.966524
JPH1	-0.0918006	0.376421	0.580465	0.315431	0.914211
BRCC3	-0.0919167	0.522545	0.708202	0.384845	0.942087
DBI	-0.0921909	0.515756	0.703698	0.382397	0.940784
AK2	-0.0928903	0.370435	0.577145	0.313627	0.91188
RIC8A	-0.0929191	0.395248	0.59879	0.325389	0.917364
TXNRD1	-0.0933251	0.220367	0.428094	0.232631	0.868359
COX6A2	-0.093707	0.73524	0.850651	0.462253	0.971591
ITGB1BP2	-0.094421	0.427344	0.627327	0.340897	0.922864
COPS8	-0.0947321	0.272639	0.482643	0.262274	0.884162
GSTZ1	-0.095657	0.485943	0.680191	0.369623	0.933297
NOL3	-0.0961843	0.357473	0.565351	0.307218	0.905793
SLC35A4	-0.0970097	0.477753	0.67455	0.366558	0.93085
GABARAP	-0.0970971	0.512442	0.700991	0.380926	0.937146
MAT2B	-0.0976428	0.150726	0.342383	0.186055	0.831297
VWA8	-0.0977038	0.459009	0.656162	0.356566	0.926742
ACP1	-0.0979684	0.253589	0.46331	0.251768	0.874226
APOO	-0.0980104	0.442586	0.641658	0.348684	0.923218
CNP	-0.0980646	0.396926	0.599799	0.325938	0.913372
PROSC	-0.0980857	0.253531	0.46331	0.251768	0.874065
GGCT	-0.0981696	0.581003	0.754159	0.409818	0.94809
HRSP12	-0.0983405	0.288057	0.496098	0.269585	0.884799
MRPS7	-0.0984485	0.483574	0.679126	0.369044	0.93097
XPNPEP1	-0.0987265	0.170235	0.366616	0.199223	0.839623
H2AFZ	-0.0987623	0.745701	0.854934	0.464581	0.971436
OGN	-0.0991047	0.701081	0.835432	0.453983	0.965417
PIN1	-0.0991592	0.148621	0.338329	0.183852	0.827759
KSR2	-0.099245	0.289221	0.497696	0.270454	0.884158
USMG5	-0.0993318	0.373067	0.578679	0.314461	0.906702
DCAF11	-0.101047	0.51359	0.701651	0.381285	0.934886
DCPS	-0.101168	0.491849	0.68514	0.372313	0.930729
CAP2	-0.102003	0.140301	0.326801	0.177587	0.81846
ACSL1	-0.102045	0.371122	0.577273	0.313697	0.903798
MT-ATP8	-0.102047	0.324153	0.535144	0.290803	0.891402
HTRA2	-0.1024	0.325587	0.535144	0.290803	0.89145
EPM2A	-0.102457	0.27231	0.482643	0.262274	0.875222
IST1	-0.102478	0.531148	0.713806	0.38789	0.937218
ATAD3A	-0.102648	0.240729	0.447493	0.243173	0.864003
MAPK9	-0.102682	0.431158	0.630483	0.342611	0.917242
HK1	-0.102813	0.20279	0.405231	0.220207	0.848702
RAB18	-0.102844	0.663638	0.813558	0.442097	0.958709
NIF3L1	-0.103353	0.168245	0.364501	0.198074	0.831761
TTC37	-0.103723	0.35876	0.566327	0.307749	0.899131
GPX4	-0.104455	0.113396	0.296948	0.161365	0.796613
IDH1	-0.104722	0.0585544	0.209563	0.113879	0.742911
RSU1	-0.105813	0.474172	0.671293	0.364788	0.92408
SURF1	-0.10601	0.305916	0.51578	0.28028	0.882001
PDCD6	-0.106033	0.462705	0.659042	0.358131	0.921534
CMC1	-0.106344	0.261701	0.471024	0.25596	0.867135
TGFBI	-0.106512	0.352136	0.561076	0.304895	0.894786
GLRX5	-0.10657	0.421989	0.622065	0.338037	0.912155
CARHSP1	-0.107166	0.522485	0.708202	0.384845	0.932797
IARS2	-0.107302	0.205895	0.408303	0.221876	0.84402
ATP5L	-0.107581	0.362259	0.570075	0.309785	0.896518
BSG	-0.107717	0.26819	0.479106	0.260351	0.867828
HARS2	-0.10772	0.325707	0.535144	0.290803	0.886179
EPHX2	-0.107842	0.356997	0.565351	0.307218	0.894867
VPS25	-0.108266	0.281208	0.489635	0.266073	0.871663
ACO1	-0.108287	0.241732	0.448895	0.243934	0.857479
FUNDC2	-0.108293	0.289744	0.498189	0.270721	0.87446
SLC25A3	-0.108634	0.282597	0.490704	0.266654	0.871722
PTCD3	-0.109782	0.300833	0.511387	0.277893	0.876455
SESN1	-0.109847	0.225342	0.433019	0.235307	0.849008
NPEPPS	-0.110738	0.133477	0.318568	0.173113	0.800109
DIABLO	-0.110769	0.294136	0.503687	0.273709	0.873236
MRPL13	-0.111113	0.303847	0.514957	0.279834	0.876024
PPP1R2	-0.111354	0.21403	0.418918	0.227645	0.842259
UBL7	-0.112537	0.351814	0.561076	0.304895	0.889086
MTX1	-0.11266	0.20423	0.406531	0.220914	0.836138
SORBS1	-0.113064	0.236625	0.443384	0.24094	0.849628
ATP5D	-0.113549	0.21314	0.417725	0.226997	0.839017
RNF114	-0.11355	0.375787	0.580234	0.315305	0.894818
GLOD4	-0.113703	0.0526785	0.198702	0.107977	0.715561
PFDN4	-0.113992	0.244023	0.452021	0.245633	0.851475
ENOPH1	-0.114192	0.132619	0.318568	0.173113	0.793978
MYLPF	-0.114373	0.599724	0.769292	0.418042	0.943199
PNP	-0.114737	0.611145	0.778896	0.423261	0.945067
HADHA	-0.114902	0.337729	0.54722	0.297366	0.882738
CHMP2A	-0.11536	0.414098	0.616468	0.334996	0.903294
LONP1	-0.11549	0.144882	0.331608	0.1802	0.800029
ARL1	-0.115574	0.378807	0.583302	0.316973	0.893874
DBT	-0.115693	0.321253	0.53323	0.289763	0.876891
CRYZ	-0.116473	0.261152	0.47086	0.255871	0.855232
TIMM44	-0.116692	0.257664	0.467834	0.254226	0.85364
CKB	-0.116816	0.622462	0.785719	0.426968	0.946126
ASPA	-0.118128	0.206985	0.40861	0.222043	0.83022
NFU1	-0.11935	0.30459	0.515405	0.280077	0.867724
MECR	-0.119773	0.338792	0.548106	0.297847	0.878413
EPDR1	-0.119835	0.372279	0.577883	0.314028	0.888331
PIP4K2B	-0.119909	0.339971	0.548743	0.298193	0.878649
BCL2L13	-0.120103	0.104427	0.284031	0.154346	0.762354
MTCH2	-0.12023	0.293191	0.502885	0.273273	0.86285
TIMM50	-0.1203	0.542272	0.724404	0.393649	0.929023
SOD1	-0.120415	0.0892011	0.256529	0.139401	0.747496
FABP5	-0.121105	0.747459	0.854934	0.464581	0.965363
ISOC1	-0.121444	0.128863	0.314526	0.170917	0.779705
TIMM8B	-0.121909	0.436858	0.635101	0.345121	0.903971
KRT9	-0.122355	0.673755	0.817189	0.44407	0.952832
HSCB	-0.122355	0.325036	0.535144	0.290803	0.87153
TMEM11	-0.122499	0.326543	0.535684	0.291096	0.871883
PRDX2	-0.122885	0.0613334	0.21502	0.116844	0.709621
KRT1	-0.122961	0.69195	0.830182	0.45113	0.95573
BCKDHA	-0.123323	0.22652	0.434095	0.235892	0.832664
GPI	-0.12339	0.15229	0.343289	0.186547	0.792775
ADPRHL2	-0.123449	0.13522	0.319391	0.173561	0.781138
UBE2V2	-0.123551	0.0692018	0.227714	0.123742	0.718945
ECI2	-0.124319	0.309471	0.519398	0.282247	0.864319
GAPDH	-0.124434	0.185688	0.38338	0.208333	0.810983
SQSTM1	-0.124464	0.224436	0.431689	0.234585	0.830299
PRKAR2A	-0.124529	0.11871	0.304584	0.165514	0.766915
HSPBP1	-0.12502	0.21099	0.414508	0.225248	0.823226
TARDBP	-0.125029	0.172712	0.369292	0.200677	0.802867
FIS1	-0.125385	0.140845	0.32762	0.178032	0.782105
COASY	-0.125546	0.205837	0.408303	0.221876	0.820003
DSC1	-0.125721	0.711083	0.838393	0.455592	0.958039
ACTA1	-0.126126	0.0237313	0.137052	0.0744755	0.623857
MRPL19	-0.126212	0.30989	0.519689	0.282405	0.86255
EIF2S1	-0.126357	0.227412	0.434728	0.236236	0.829332
RAD23A	-0.126426	0.129332	0.314526	0.170917	0.772141
ALDH2	-0.126732	0.277904	0.486498	0.264369	0.850205
PLN	-0.126983	0.619419	0.784153	0.426118	0.940991
AGL	-0.127207	0.182236	0.379224	0.206075	0.805281
VDAC2	-0.127274	0.206299	0.40861	0.222043	0.818
IGHG4	-0.127668	0.602334	0.770461	0.418677	0.937329
PREP	-0.127904	0.0562435	0.205127	0.111468	0.692036
SGCA	-0.128071	0.23164	0.437934	0.237978	0.829184
SRL	-0.128372	0.0445369	0.184446	0.10023	0.670708
SCRN3	-0.128373	0.305772	0.51578	0.28028	0.858893
TMX4	-0.128668	0.279308	0.487805	0.265079	0.84865
ATP5J	-0.128788	0.218401	0.425498	0.23122	0.82206
DNAJA3	-0.129329	0.335744	0.545418	0.296386	0.868359
NDUFAF5	-0.12934	0.327042	0.536084	0.291314	0.865404
C6orf203	-0.129822	0.523615	0.708459	0.384985	0.919436
FYCO1	-0.130295	0.241909	0.448895	0.243934	0.831176
DAG1	-0.130423	0.169607	0.366036	0.198908	0.793417
SLC27A1	-0.130743	0.343451	0.552668	0.300326	0.869596
PNPO	-0.130926	0.399941	0.602628	0.327475	0.886934
LAMA2	-0.131071	0.321916	0.533489	0.289904	0.861945
SMTNL1	-0.131561	0.484272	0.679126	0.369044	0.909013
DUPD1	-0.131738	0.617976	0.783811	0.425932	0.938562
ACACB	-0.13177	0.497118	0.68897	0.374394	0.912016
HIBCH	-0.132108	0.254451	0.463599	0.251925	0.834594
PGK1	-0.132207	0.218088	0.425282	0.231103	0.817641
FHOD1	-0.132648	0.0736464	0.231711	0.125915	0.707505
MRPS17	-0.132652	0.384553	0.590613	0.320946	0.880934
STK24	-0.132682	0.320076	0.532113	0.289156	0.859717
DMD	-0.132724	0.189511	0.388323	0.211019	0.801909
PHKA1	-0.132799	0.305136	0.515405	0.280077	0.854164
NOS1	-0.133096	0.367288	0.573939	0.311885	0.875193
FDX1L	-0.133098	0.295441	0.505511	0.274701	0.850199
FECH	-0.133586	0.197636	0.39944	0.21706	0.805263
MUT	-0.134002	0.178044	0.374276	0.203386	0.79354
COA6	-0.134432	0.167841	0.364	0.197802	0.786686
GPHN	-0.134677	0.0499585	0.192528	0.104622	0.667933
OPTN	-0.134754	0.236056	0.442711	0.240574	0.823211
PNPT1	-0.134821	0.193892	0.393761	0.213974	0.801582
HECTD1	-0.135695	0.499727	0.69077	0.375372	0.910163
NQO2	-0.136524	0.192901	0.392565	0.213324	0.798787
PPIL3	-0.136526	0.228213	0.434728	0.236236	0.817329
RBKS	-0.136816	0.169122	0.366025	0.198902	0.784161
TLN2	-0.136835	0.261879	0.471024	0.25596	0.832484
ETFA	-0.136877	0.345162	0.554575	0.301362	0.864502
GADD45GIP1	-0.137155	0.194321	0.394252	0.214241	0.79876
LAMP1	-0.137433	0.604884	0.773254	0.420195	0.933243
MAVS	-0.137735	0.323123	0.53423	0.290307	0.855899
S100A1	-0.13833	0.393207	0.597176	0.324512	0.878868
SDHA	-0.138491	0.228707	0.434728	0.236236	0.815203
GPX1	-0.13892	0.159814	0.352761	0.191694	0.775114
SGCB	-0.139066	0.175134	0.372471	0.202405	0.784835
COA5	-0.139419	0.363932	0.570441	0.309984	0.868556
SPR	-0.139561	0.363175	0.570311	0.309913	0.868179
POTEI	-0.140116	0.530958	0.713806	0.38789	0.915116
MPC2	-0.140845	0.163151	0.35679	0.193884	0.774635
HSPA2	-0.140854	0.248417	0.457085	0.248385	0.821881
TPT1	-0.141278	0.0221464	0.131233	0.0713137	0.583751
FAM120A	-0.141373	0.254061	0.46331	0.251768	0.823899
SCO1	-0.141713	0.148393	0.338329	0.183852	0.763095
CPT1B	-0.142043	0.262847	0.471576	0.25626	0.827128
SIAE	-0.142069	0.431034	0.630483	0.342611	0.88731
LYPLA1	-0.142318	0.18119	0.377419	0.205094	0.784186
DTNA	-0.142461	0.0660837	0.221742	0.120497	0.679062
ALDH9A1	-0.142748	0.0391274	0.171834	0.0933767	0.62962
PAM16	-0.142991	0.187676	0.386349	0.209947	0.787234
AFG3L2	-0.143024	0.0897048	0.257626	0.139997	0.708318
AGK	-0.143175	0.267178	0.477702	0.259589	0.827812
SGCG	-0.143806	0.101859	0.279581	0.151927	0.720019
ETFDH	-0.14407	0.261341	0.47086	0.255871	0.824208
NT5C1A	-0.14409	0.205508	0.408303	0.221876	0.796133
SLC9A3R2	-0.144383	0.304851	0.515405	0.280077	0.842386
NT5C3A	-0.144452	0.122832	0.308257	0.16751	0.738667
RPS6KA3	-0.144474	0.0492582	0.191625	0.104131	0.647287
COX7A2	-0.144526	0.280151	0.488469	0.265439	0.83202
FERMT2	-0.144612	0.456961	0.654397	0.355607	0.892924
ATP5C1	-0.144748	0.134321	0.318568	0.173113	0.747826
PHB	-0.144826	0.0873513	0.255391	0.138782	0.702535
ESD	-0.145246	0.0563417	0.205127	0.111468	0.65851
DDX19B	-0.145488	0.176292	0.372741	0.202552	0.776848
HADHB	-0.145808	0.261197	0.47086	0.255871	0.822223
ATP5F1	-0.147257	0.175268	0.372471	0.202405	0.773802
SNTB1	-0.147367	0.237731	0.444027	0.241289	0.809199
AQP1	-0.147927	0.674436	0.817545	0.444263	0.9434
CUTC	-0.147963	0.196076	0.39705	0.215761	0.785787
MRPL44	-0.147994	0.272734	0.482643	0.262274	0.825073
RPS13	-0.148248	0.636453	0.797647	0.43345	0.935209
CLASP2	-0.148862	0.22626	0.433991	0.235836	0.801541
PRDX3	-0.149155	0.108049	0.289781	0.15747	0.717563
PHPT1	-0.150155	0.0706727	0.229729	0.124837	0.671752
PCMT1	-0.150685	0.0617539	0.215525	0.117119	0.657312
PPP3R1	-0.151002	0.311143	0.521374	0.283321	0.838371
PFDN1	-0.151002	0.117567	0.302601	0.164437	0.723787
NDUFB7	-0.151286	0.158026	0.350648	0.190546	0.756447
UQCR11	-0.151383	0.209914	0.412778	0.224308	0.78953
GABARAPL2	-0.15154	0.457856	0.655235	0.356062	0.888356
ABHD14B	-0.151631	0.0108406	0.0906014	0.0492338	0.503561
PURA	-0.151742	0.141865	0.328989	0.178777	0.74354
MCCC1	-0.153761	0.12031	0.305243	0.165873	0.722082
CKAP5	-0.154352	0.316574	0.528794	0.287352	0.837331
BCAM	-0.154909	0.1706	0.366965	0.199413	0.760372
PPIC	-0.155116	0.258692	0.46849	0.254583	0.810799
GPD1L	-0.155121	0.121605	0.307736	0.167227	0.721201
FXN	-0.155684	0.213222	0.417725	0.226997	0.786158
AIFM1	-0.155877	0.140022	0.326511	0.17743	0.736057
MACROD1	-0.155964	0.034664	0.162652	0.088387	0.591935
NDUFS6	-0.15612	0.227828	0.434728	0.236236	0.793798
CACNB1	-0.156213	0.0744651	0.232789	0.1265	0.666477
CARKD	-0.156446	0.198545	0.400126	0.217433	0.77652
TUFM	-0.156694	0.0928377	0.263394	0.143131	0.689047
NEK7	-0.156841	0.270598	0.482181	0.262023	0.814638
LRRC39	-0.157472	0.2199	0.427629	0.232378	0.787805
FHL3	-0.158046	0.273083	0.482643	0.262274	0.814533
PBXIP1	-0.15811	0.131205	0.317543	0.172556	0.725335
MYBPC1	-0.158488	0.053693	0.201039	0.109247	0.629081
ADSL	-0.158489	0.0741058	0.232118	0.126135	0.662039
SAR1B	-0.158696	0.0702186	0.22949	0.124707	0.656049
TST	-0.159113	0.0446239	0.184446	0.10023	0.609717
APOOL	-0.159325	0.136999	0.321596	0.174759	0.728547
OGDH	-0.159509	0.107905	0.289763	0.15746	0.70107
PDLIM5	-0.159924	0.102747	0.280733	0.152553	0.694957
DDT	-0.160032	0.293845	0.503598	0.273661	0.822019
ACO2	-0.160697	0.190033	0.388545	0.21114	0.765791
QDPR	-0.161198	0.0668047	0.221742	0.120497	0.646489
ITGA1	-0.161255	0.204138	0.406531	0.220914	0.773965
MYOM2	-0.161359	0.033109	0.158983	0.0863934	0.577006
SH3BGR	-0.161447	0.0552864	0.203799	0.110747	0.626614
ENO3	-0.16145	0.207019	0.40861	0.222043	0.775478
MOCS2	-0.161816	0.278312	0.486498	0.264369	0.813048
GSTM1	-0.161852	0.682804	0.825316	0.448486	0.940114
CDSN	-0.162318	0.679387	0.822129	0.446754	0.939182
CRYL1	-0.162396	0.176672	0.373171	0.202785	0.754645
TIMM22	-0.162458	0.278324	0.486498	0.264369	0.812386
GFM1	-0.162501	0.153571	0.344392	0.187146	0.737521
MYBPC2	-0.162887	0.549619	0.730063	0.396724	0.907109
TUBA8	-0.163185	0.143959	0.330457	0.179574	0.728848
ISOC2	-0.163295	0.145926	0.333636	0.181302	0.73031
PDHA1	-0.163516	0.0784498	0.240074	0.130459	0.65955
PPP2R4	-0.164186	0.0781824	0.239896	0.130362	0.658058
TAGLN	-0.164871	0.308042	0.518238	0.281617	0.823544
LACTB	-0.165212	0.109517	0.29186	0.1586	0.693922
MYOM1	-0.166171	0.0478429	0.18851	0.102438	0.603427
COX7C	-0.16652	0.191355	0.39049	0.212197	0.759297
MMRN2	-0.166575	0.158735	0.351484	0.191001	0.735956
NDUFA7	-0.167085	0.201312	0.40339	0.219207	0.765045
ADHFE1	-0.167376	0.278329	0.486498	0.264369	0.807295
MRPL49	-0.167405	0.120162	0.305243	0.165873	0.701373
CHCHD3	-0.167711	0.0722543	0.230309	0.125152	0.643605
IMMT	-0.168436	0.101469	0.27892	0.151568	0.680191
TMEM109	-0.168507	0.0498897	0.192528	0.104622	0.6034
ECHS1	-0.168659	0.0857901	0.251891	0.13688	0.660868
PCBD1	-0.168863	0.0891113	0.256529	0.139401	0.664788
BPNT1	-0.169317	0.127639	0.314526	0.170917	0.705712
TPM2	-0.170084	0.0119661	0.0952174	0.0517422	0.471076
UQCC2	-0.170184	0.171288	0.367695	0.199809	0.740616
CIRBP	-0.170207	0.0733245	0.231389	0.12574	0.640999
CUTA	-0.170367	0.0460157	0.187601	0.101945	0.591839
UQCRC1	-0.170937	0.116316	0.301964	0.164091	0.692282
ADH5	-0.171072	0.030577	0.156069	0.0848094	0.550674
TNS1	-0.171097	0.0321856	0.157611	0.0856478	0.555476
ACADVL	-0.171783	0.0910177	0.259278	0.140894	0.662515
AK3	-0.172654	0.271818	0.482643	0.262274	0.798594
NDUFS2	-0.173764	0.0883407	0.256529	0.139401	0.655966
AGPS	-0.174207	0.388363	0.594099	0.32284	0.848091
COX6B1	-0.17572	0.102811	0.280733	0.152553	0.670495
ATP5H	-0.17664	0.133198	0.318568	0.173113	0.700408
ATP5B	-0.177379	0.108252	0.289957	0.157566	0.674109
ENO2	-0.178871	0.0975604	0.271368	0.147464	0.659493
QKI	-0.179015	0.138806	0.325115	0.176671	0.702228
PEBP1	-0.179226	0.020752	0.129128	0.0701695	0.499314
MYOZ1	-0.179305	0.0169138	0.117745	0.0639841	0.481188
CYB5B	-0.180228	0.019728	0.126672	0.0688349	0.492864
ARIH1	-0.18053	0.202629	0.405231	0.220207	0.749616
ACADM	-0.180669	0.121551	0.307736	0.167227	0.683352
PCYOX1	-0.180675	0.0712179	0.229904	0.124932	0.620428
GPS1	-0.180683	0.0673088	0.222743	0.121041	0.61412
CPT2	-0.180885	0.102658	0.280733	0.152553	0.662486
SPG7	-0.182148	0.0309891	0.157032	0.0853327	0.5311
SUCLG1	-0.18333	0.175307	0.372471	0.202405	0.726719
TMOD4	-0.183464	0.0142708	0.105554	0.0573591	0.458573
SULT1A3	-0.183601	0.195248	0.395752	0.215056	0.740885
ACAD9	-0.183692	0.113539	0.296948	0.161365	0.67056
S100A9	-0.184139	0.696601	0.833865	0.453132	0.935594
MSRB3	-0.184357	0.401422	0.604427	0.328453	0.845126
AARSD1	-0.184667	0.0322147	0.157611	0.0856478	0.530258
ATP5O	-0.184802	0.0941086	0.265926	0.144507	0.646137
TCAP	-0.185105	0.0631193	0.217226	0.118043	0.599659
FH	-0.185544	0.110289	0.292862	0.159145	0.664274
HACD1	-0.18555	0.103303	0.281346	0.152887	0.656249
MYL4	-0.185603	0.425372	0.625302	0.339796	0.853293
ECHDC3	-0.186276	0.283176	0.490901	0.266761	0.790553
ALDOA	-0.186319	0.0272779	0.149744	0.0813727	0.511167
AUH	-0.186378	0.222778	0.430445	0.233909	0.755888
BCAP31	-0.186562	0.351963	0.561076	0.304895	0.822988
FKBP3	-0.186976	0.0327628	0.158768	0.0862761	0.52773
RYR1	-0.187143	0.0373148	0.168076	0.0913344	0.540428
PTGES2	-0.187423	0.0439232	0.182623	0.0992396	0.556685
FABP3	-0.187442	0.0696397	0.228492	0.124165	0.606881
MAP2K2	-0.188223	0.0437563	0.182623	0.0992396	0.554897
UQCRC2	-0.188269	0.128913	0.314526	0.170917	0.679981
HADH	-0.188317	0.112289	0.295171	0.160399	0.662464
DHTKD1	-0.188572	0.198472	0.400126	0.217433	0.737167
MAP2K6	-0.189	0.0740889	0.232118	0.126135	0.611482
PKM	-0.189145	0.0395503	0.172613	0.0937998	0.542822
OPLAH	-0.189147	0.0182113	0.121946	0.0662668	0.468758
ACOT13	-0.189308	0.256213	0.466003	0.253231	0.772758
CASQ1	-0.189949	0.00505189	0.0618883	0.0336308	0.366246
PCCA	-0.190297	0.0372487	0.168076	0.0913344	0.534671
CACNG1	-0.190414	0.0579626	0.208152	0.113112	0.581414
CA2	-0.191193	0.046806	0.187937	0.102127	0.556892
AK1	-0.192555	0.0437269	0.182623	0.0992396	0.547356
PCCB	-0.194231	0.0708963	0.229794	0.124873	0.598074
MRPS27	-0.194615	0.111811	0.295029	0.160322	0.652861
SGCD	-0.194789	0.0411443	0.177339	0.0963682	0.537135
CMYA5	-0.195482	0.0376419	0.168828	0.0917431	0.526708
HAGH	-0.195508	0.0143913	0.106073	0.0576414	0.436409
PHKB	-0.195814	0.154176	0.345015	0.187485	0.69343
DCD	-0.196445	0.41345	0.616374	0.334944	0.840714
DECR1	-0.196495	0.188097	0.386461	0.210007	0.720145
NDUFAF2	-0.196963	0.0888906	0.256529	0.139401	0.620817
PFKM	-0.1979	0.0463323	0.187824	0.102066	0.544475
RTN2	-0.197936	0.0198904	0.126672	0.0688349	0.460511
NDUFS7	-0.198095	0.0987865	0.274003	0.148896	0.632201
OXCT1	-0.198275	0.276356	0.486498	0.264369	0.77492
NT5C	-0.198882	0.198433	0.400126	0.217433	0.72495
RAB9A	-0.199234	0.265038	0.474952	0.258094	0.767544
SCARB2	-0.19931	0.0520844	0.197471	0.107308	0.554917
COX5B	-0.199451	0.120234	0.305243	0.165873	0.655406
NGLY1	-0.200333	0.111624	0.295029	0.160322	0.644517
OCIAD1	-0.200459	0.0158086	0.113388	0.0616162	0.435463
PERM1	-0.20048	0.071771	0.22995	0.124957	0.589713
RTN4IP1	-0.200892	0.0313651	0.157611	0.0856478	0.498825
KRT17	-0.201195	0.668039	0.816364	0.443621	0.922043
PRDX6	-0.201247	0.00546588	0.0631966	0.0343417	0.350519
TPM1	-0.201421	0.00293684	0.0472585	0.0256808	0.309014
SLC25A11	-0.201568	0.0347218	0.162652	0.088387	0.507963
HSD17B8	-0.201652	0.13048	0.316516	0.171999	0.663206
PFAS	-0.201838	0.33043	0.539406	0.293119	0.799709
NUP43	-0.201936	0.189522	0.388323	0.211019	0.714716
MRPS23	-0.202367	0.0465844	0.187937	0.102127	0.537645
ANK3	-0.202472	0.0609355	0.214803	0.116726	0.567506
TRMT112	-0.202606	0.133451	0.318568	0.173113	0.664945
TINAGL1	-0.202789	0.151786	0.343289	0.186547	0.682281
MAPK12	-0.202899	0.020895	0.129128	0.0701695	0.456182
SSPN	-0.203242	0.0389569	0.171802	0.093359	0.517067
TFAM	-0.204006	0.0651647	0.220493	0.119818	0.572863
PDLIM7	-0.204421	0.0800223	0.242715	0.131894	0.596751
ETFB	-0.20457	0.0770242	0.237087	0.128836	0.591884
HSDL2	-0.205716	0.190286	0.388684	0.211215	0.710824
SUOX	-0.206186	0.0558892	0.204539	0.111149	0.551717
NDUFA5	-0.206422	0.0992866	0.274307	0.149061	0.620778
ACAA2	-0.206654	0.135711	0.319641	0.173697	0.661838
MDH1	-0.206806	0.0325383	0.158408	0.0860809	0.492441
RPL35A	-0.206967	0.47111	0.667854	0.362919	0.85575
ATP5A1	-0.20743	0.0527862	0.198702	0.107977	0.543266
PTER	-0.207586	0.134008	0.318568	0.173113	0.658878
PHB2	-0.208421	0.0200459	0.126881	0.0689485	0.442696
CACNA2D1	-0.20857	0.00524586	0.0621742	0.0337862	0.334521
SYNPO	-0.208997	0.0354248	0.164122	0.0891856	0.497518
COL4A1	-0.209078	0.253316	0.46331	0.251768	0.750445
CRAT	-0.209147	0.128959	0.314526	0.170917	0.651559
C10orf71	-0.209267	0.3905	0.595639	0.323677	0.821372
COQ6	-0.209464	0.0649715	0.220493	0.119818	0.564038
NDUFB11	-0.209468	0.048511	0.189933	0.103212	0.530549
NDUFB6	-0.209738	0.113444	0.296948	0.161365	0.633508
CKMT2	-0.210104	0.133664	0.318568	0.173113	0.655197
MYOZ3	-0.21091	0.0700612	0.229331	0.124621	0.570821
SOD3	-0.211467	0.0257636	0.144511	0.0785291	0.461297
PLIN5	-0.211635	0.157758	0.350425	0.190425	0.676498
NDUFA10	-0.211652	0.0953553	0.267618	0.145427	0.608102
SDHB	-0.211716	0.0557029	0.204539	0.111149	0.542604
SLIRP	-0.211738	0.0905442	0.258709	0.140585	0.601351
LDHD	-0.212622	0.115285	0.300026	0.163038	0.631702
TFRC	-0.21332	0.170264	0.366616	0.199223	0.685462
ACAD8	-0.213536	0.0176456	0.119604	0.0649944	0.422273
ILKAP	-0.213718	0.143508	0.33037	0.179527	0.660403
NDUFA9	-0.214069	0.0450122	0.185323	0.100707	0.514896
CKM	-0.215715	0.00526091	0.0621742	0.0337862	0.322403
DLD	-0.216203	0.0221032	0.131233	0.0713137	0.438597
TPI1	-0.21649	0.0219301	0.131233	0.0713137	0.437373
COX6C	-0.217396	0.1123	0.295171	0.160399	0.621664
ALDH1A1	-0.217573	0.0816282	0.246501	0.133951	0.579756
NDUFAB1	-0.217727	0.0507289	0.194077	0.105464	0.522516
PFKFB1	-0.219101	0.0844651	0.251132	0.136468	0.581881
DLST	-0.219461	0.0287887	0.153419	0.0833697	0.45905
PGM1	-0.219589	0.0223084	0.131358	0.0713813	0.433852
HDDC3	-0.219841	0.352999	0.562026	0.305411	0.795393
COA7	-0.219843	0.11877	0.304584	0.165514	0.62601
NNT	-0.220749	0.0615072	0.21502	0.116844	0.540327
PGAM2	-0.221075	0.158191	0.350648	0.190546	0.665211
CYC1	-0.221407	0.0723266	0.230309	0.125152	0.559038
MT-ND2	-0.22165	0.137493	0.322398	0.175195	0.644169
TACO1	-0.221728	0.0211734	0.129749	0.070507	0.425385
NDUFB10	-0.221865	0.0212841	0.130049	0.07067	0.425651
MRPS36	-0.222611	0.0253789	0.143814	0.0781501	0.441385
GAMT	-0.223225	0.0215232	0.130442	0.0708834	0.424485
VDAC3	-0.22343	0.0338199	0.160207	0.0870585	0.469216
ADAL	-0.223973	0.0219486	0.131233	0.0713137	0.425128
ACOT2	-0.224466	0.0287424	0.153419	0.0833697	0.450807
BCAT2	-0.224504	0.0134588	0.10206	0.0554608	0.38015
UQCRB	-0.22457	0.0190387	0.123869	0.0673118	0.410826
TMEM143	-0.224669	0.0887401	0.256529	0.139401	0.58033
SIRT3	-0.224878	0.113975	0.297718	0.161783	0.613617
ATP2B1	-0.224888	0.0553734	0.203799	0.110747	0.521654
GSTT1	-0.226391	0.0960271	0.268468	0.145889	0.588333
IDH2	-0.227431	0.0629872	0.217226	0.118043	0.533228
CS	-0.227521	0.038917	0.171802	0.093359	0.47778
TSFM	-0.227686	0.118731	0.304584	0.165514	0.615589
GMPR	-0.227765	0.184009	0.381584	0.207357	0.680073
NDUFV3	-0.228688	0.245449	0.453866	0.246636	0.725256
LYRM7	-0.228925	0.125333	0.312335	0.169726	0.621619
MRPL45	-0.229141	0.0467531	0.187937	0.102127	0.495678
TMLHE	-0.230098	0.0935185	0.264969	0.143987	0.579703
DCXR	-0.230109	0.0639268	0.218607	0.118793	0.5311
DUSP28	-0.230279	0.104598	0.284031	0.154346	0.594589
C2orf47	-0.230702	0.175757	0.372471	0.202405	0.669576
NDUFA12	-0.230945	0.0804198	0.24357	0.132359	0.558727
HINT2	-0.231588	0.0342414	0.161479	0.0877493	0.457742
FAHD1	-0.232779	0.0367236	0.167561	0.0910548	0.463394
AP4S1	-0.233709	0.0706315	0.229729	0.124837	0.53827
C11orf54	-0.235859	0.0106076	0.0899631	0.048887	0.342234
PRKCQ	-0.236012	0.132932	0.318568	0.173113	0.621106
GOT1	-0.236249	0.0124124	0.0972691	0.0528571	0.354549
SUCLA2	-0.236372	0.0544994	0.202472	0.110025	0.50271
NDUFS8	-0.237669	0.0351112	0.163749	0.0889828	0.451126
COL4A2	-0.237918	0.380296	0.585157	0.317981	0.794518
SLC25A4	-0.238504	0.0331014	0.158983	0.0863934	0.443585
RPL38	-0.238966	0.220643	0.428094	0.232631	0.69689
SHOC2	-0.239535	0.314382	0.525966	0.285816	0.757921
UQCRH	-0.239861	0.0129768	0.0998863	0.0542793	0.352714
HBA1	-0.240421	0.0664956	0.221742	0.120497	0.521164
COA1	-0.240556	0.105351	0.28545	0.155117	0.581956
SNTA1	-0.240905	0.0650286	0.220493	0.119818	0.517692
MDH2	-0.241263	0.0156675	0.113388	0.0616162	0.366876
HMGCL	-0.241331	0.0322251	0.157611	0.0856478	0.436497
NDUFS3	-0.241468	0.0171755	0.117745	0.0639841	0.37479
DHRS7B	-0.242124	0.12367	0.309984	0.168449	0.602858
ATP2A1	-0.242764	0.0195538	0.126053	0.0684989	0.384745
MTR	-0.242904	0.34613	0.555292	0.301752	0.772822
RBM3	-0.243036	0.125237	0.312335	0.169726	0.603556
NLRX1	-0.243379	0.0182225	0.121946	0.0662668	0.377284
QIL1	-0.243441	0.175899	0.372471	0.202405	0.655038
RDH13	-0.243596	0.0983761	0.273224	0.148473	0.568423
PPBP	-0.243705	0.285371	0.493144	0.26798	0.736684
SPEG	-0.243769	0.108668	0.290332	0.15777	0.582146
SOD2	-0.243868	0.00930076	0.0846953	0.0460244	0.319585
NDUFS5	-0.244441	0.0383163	0.170567	0.0926881	0.450527
ACTBL2	-0.245054	0.00238666	0.0436392	0.0237141	0.227728
MPST	-0.245376	0.0883359	0.256529	0.139401	0.551325
CALCOCO2	-0.245981	0.374767	0.580234	0.315305	0.785513
PFKL	-0.245992	0.0757546	0.235185	0.127802	0.530083
NAPRT	-0.246775	0.0421294	0.17905	0.0972978	0.457701
GPT	-0.246808	0.045397	0.186107	0.101133	0.46617
TBCC	-0.247889	0.0111636	0.0912131	0.0495662	0.32815
ADCK3	-0.247911	0.0316716	0.157611	0.0856478	0.424913
NDUFA13	-0.248231	0.0247636	0.141086	0.0766675	0.399295
UQCRFS1	-0.24853	0.0321824	0.157611	0.0856478	0.425695
TPRKB	-0.249662	0.164475	0.358916	0.195039	0.637221
COX4I1	-0.250183	0.0126647	0.0981516	0.0533367	0.335199
JPH2	-0.25026	0.0321109	0.157611	0.0856478	0.422936
MYH2	-0.250842	0.338924	0.548106	0.297847	0.762307
PYGM	-0.251335	0.0276103	0.15022	0.0816315	0.405682
PDHX	-0.251434	0.050368	0.193752	0.105287	0.471713
PRRC1	-0.251743	0.139365	0.325419	0.176837	0.608902
LAMB2	-0.251747	0.0740423	0.232118	0.126135	0.519272
SPAG7	-0.252201	0.0425177	0.179974	0.0978001	0.450945
CACNA1S	-0.252574	0.00750471	0.075333	0.0409368	0.290646
COX7A2L	-0.252946	0.103058	0.281044	0.152722	0.562812
NDUFV1	-0.253204	0.036939	0.167818	0.091194	0.433792
CRKL	-0.253355	0.0789346	0.240454	0.130665	0.525554
CSTA	-0.253753	0.406648	0.609683	0.331309	0.795863
CYCS	-0.254296	0.0855528	0.251891	0.13688	0.535145
MTX2	-0.254472	0.0319846	0.157611	0.0856478	0.416437
GLO1	-0.254615	0.00459808	0.0610114	0.0331543	0.254013
ALDH1L1	-0.2555	0.0329691	0.158983	0.0863934	0.418192
HBD	-0.256428	0.237811	0.444027	0.241289	0.691909
NDUFB9	-0.256802	0.0107079	0.0900234	0.0489197	0.311907
ALDH5A1	-0.258037	0.0320139	0.157611	0.0856478	0.411455
MP68	-0.260242	0.0655731	0.221519	0.120376	0.49211
GOT2	-0.260283	0.0583399	0.20915	0.113655	0.477312
ABHD10	-0.261558	0.0275712	0.15022	0.0816315	0.39092
UQCRQ	-0.261761	0.0258545	0.144511	0.0785291	0.384117
CCDC58	-0.262363	0.0575728	0.207105	0.112543	0.472853
COQ3	-0.2624	0.0119851	0.0952174	0.0517422	0.31321
FBP2	-0.263269	0.185438	0.38338	0.208333	0.64171
PHKG1	-0.263291	0.0669014	0.221742	0.120497	0.490623
CAMK2G	-0.263293	0.00483408	0.06162	0.033485	0.245638
PCBD2	-0.263728	0.00505461	0.0618883	0.0336308	0.247969
NDUFC2	-0.264692	0.00549417	0.0631966	0.0343417	0.252215
SMIM20	-0.265542	0.0751315	0.23394	0.127125	0.502902
UBE4A	-0.266187	0.0357436	0.164899	0.0896082	0.411985
ATP5I	-0.267013	0.0214193	0.130442	0.0708834	0.358346
AGPAT3	-0.2677	0.11658	0.302276	0.16426	0.562517
NIPSNAP3B	-0.268511	0.0352945	0.164122	0.0891856	0.407421
AMPD1	-0.268761	0.143557	0.33037	0.179527	0.593528
PDHB	-0.270467	0.00510707	0.0618883	0.0336308	0.239958
ACADS	-0.271397	0.102135	0.279975	0.152141	0.538385
PPP1R1A	-0.271614	0.0317188	0.157611	0.0856478	0.391685
CMBL	-0.273641	0.029775	0.154595	0.0840088	0.382281
PKIA	-0.273755	0.228176	0.434728	0.236236	0.667303
NDUFA6	-0.274405	0.0620859	0.215613	0.117167	0.466435
DFFA	-0.274474	0.00460002	0.0610114	0.0331543	0.228291
PRELP	-0.275351	0.0512854	0.195144	0.106043	0.441362
SLC2A1	-0.27604	0.271828	0.482643	0.262274	0.697979
STAT5B	-0.276138	0.0857492	0.251891	0.13688	0.507486
PLIN4	-0.276263	0.00658393	0.0693946	0.0377098	0.249648
EPB41	-0.276527	0.0973578	0.271368	0.147464	0.525118
[truncated: 120 more rows]

## Sheet: RES type I fibers (Fig.3b)
protein	logFC	p-value	q-value (Benjamini-Hochberg)	q-value (Storey & Tibshirani)	xiao	regulated
IGJ	2.20804	0.0109516	0.14653	0.0730029	4.68905e-05	+
DEFA1	2.20745	0.0975209	0.30273	0.150823	0.00586797	+
ANXA1	1.93797	0.00286158	0.0960218	0.0478391	1.17756e-05	+
CTSG	1.82072	0.0121824	0.150577	0.0750189	0.00032708	+
CREG1	1.63482	0.0282494	0.184042	0.0916919	0.00293545	+
BTF3	1.63233	0.0132759	0.150577	0.0750189	0.000863411	+
LTF	1.49619	0.038048	0.205037	0.102152	0.00751465	+
LCP1	1.42037	0.155533	0.380184	0.189412	0.0711352
CST3	1.39236	0.000216987	0.0433881	0.0216164	7.92518e-06	+
LYZ	1.38457	0.0562414	0.238265	0.118706	0.0185938	+
SH3BGRL3	1.36945	0.00706616	0.133132	0.0663281	0.00113384	+
TUBB4A	1.2963	0.00379563	0.0977994	0.0487248	0.000727835	+
S100A11	1.2818	0.0172151	0.159935	0.0796812	0.00548017	+
POTEE	1.23441	0.0146879	0.150577	0.0750189	0.00546098	+
MYBPH	1.2245	0.0150035	0.150577	0.0750189	0.0058446	+
CORO1C	1.18815	0.000189348	0.0433881	0.0216164	3.77425e-05	+
IGHA1	1.17407	0.0297771	0.186356	0.0928448	0.0161522	+
RPL17	1.16151	0.000136287	0.0360139	0.0179425	3.23682e-05	+
TYMP	1.12623	0.170633	0.396829	0.197704	0.136498
S100A8	1.11051	0.176495	0.399493	0.199032	0.145709
FTL	1.08967	0.00177321	0.095204	0.0474317	0.00100474	+
CD44	1.01944	0.0225153	0.16923	0.0843122	0.0209146	+
NDRG1	1.01619	0.00324578	0.096642	0.0481481	0.00295824	+
OSTF1	1.01188	0.00936919	0.140239	0.0698689	0.00886342	+
CLIC1	1.00429	0.00157548	0.095204	0.0474317	0.00153244	+
S100A16	1.00172	0.0498219	0.228761	0.113972	0.0495661	+
RHOG	0.984438	0.00259742	0.095204	0.0474317	0.00284956	+
TUBA1B	0.978434	0.000337001	0.0508871	0.0253525	0.000400421	+
THY1	0.971368	0.00232362	0.095204	0.0474317	0.00276425	+
ARPC5	0.963699	0.0426699	0.214261	0.106747	0.0478464	+
ARG1	0.955733	0.138193	0.357904	0.178312	0.150846
APOL2	0.943479	0.00193329	0.095204	0.0474317	0.00275219	+
MYL6	0.936412	0.00319135	0.096642	0.0481481	0.0045993	+
RBP1	0.919509	0.00796303	0.136865	0.0681875	0.0117496	+
TPM4	0.914031	0.00252662	0.095204	0.0474317	0.00422515	+
VIM	0.90749	5.64535e-06	0.0119343	0.00594579	1.72669e-05	+
TUBB2A	0.904845	0.00243484	0.095204	0.0474317	0.00431678	+
SERPINH1	0.900333	6.8492e-05	0.0360139	0.0179425	0.000178111	+
FBN1	0.899511	0.0985103	0.303573	0.151243	0.124344
RPL30	0.895639	0.018553	0.165723	0.0825651	0.0281271	+
LGALS3	0.893503	0.0126342	0.150577	0.0750189	0.0201246	+
CTSC	0.884083	0.0136201	0.150577	0.0750189	0.022411	+
MUSTN1	0.880098	9.95241e-05	0.0360139	0.0179425	0.000300457	+
KRT10	0.872883	0.0928776	0.296697	0.147818	0.125634
CKAP4	0.866132	0.0144938	0.150577	0.0750189	0.025547	+
IGKV4-1	0.849549	0.069901	0.255659	0.127372	0.104311
S100A4	0.849095	0.00149405	0.095204	0.0474317	0.00398812	+
TPPP3	0.84472	0.0118755	0.150577	0.0750189	0.0236386	+
TMSB4X	0.834159	1.46877e-05	0.0155249	0.00773468	9.29969e-05	+
S100A13	0.833828	0.0295154	0.186256	0.0927947	0.0530009
TBCB	0.814348	0.00321119	0.096642	0.0481481	0.00932303	+
HMGB2	0.813301	0.00883474	0.140239	0.0698689	0.0213618	+
KRT6A	0.80931	0.210027	0.434208	0.216327	0.28282
ARPC5L	0.794861	0.00874799	0.140239	0.0698689	0.0231262	+
TKT	0.789948	0.0659668	0.249677	0.124392	0.116769
H3F3A	0.786565	0.0352423	0.196576	0.0979363	0.0719732
LMNB1	0.785018	0.0286568	0.184697	0.0920179	0.0615029
ACTN1	0.784278	0.00293478	0.0964279	0.0480415	0.0103247	+
CTSA	0.780993	0.0661129	0.249677	0.124392	0.119854
ANKRD2	0.779279	0.00204051	0.095204	0.0474317	0.00800819	+
ARPC2	0.777537	0.00312733	0.096642	0.0481481	0.0112825	+
SRSF7	0.776387	5.42941e-05	0.0360139	0.0179425	0.000488108	+
VAT1	0.76818	0.00691583	0.131817	0.0656729	0.0219085	+
AMPD3	0.767295	0.00636449	0.128138	0.06384	0.0206461	+
NAMPT	0.761679	0.00345086	0.0977994	0.0487248	0.0133257	+
HIST2H2AC	0.753426	0.0297291	0.186356	0.0928448	0.0707384
RPS18	0.744315	0.0243449	0.172702	0.0860421	0.0629476
YWHAQ	0.744232	0.000809025	0.0899562	0.0448172	0.00499813	+
ACTB	0.74376	0.0122794	0.150577	0.0750189	0.0379147	+
ORM1	0.738253	0.0149151	0.150577	0.0750189	0.0448409	+
ACTR2	0.737591	0.00664573	0.129806	0.0646706	0.0247701	+
SSR1	0.734314	0.051528	0.23077	0.114972	0.113302
HIST1H4A	0.730544	0.0204796	0.166607	0.0830055	0.058391
SERPINB3	0.728828	0.351237	0.573117	0.285533	0.466467
GLTP	0.727217	0.0787355	0.273963	0.136491	0.157499
COMMD3	0.726797	0.00242586	0.095204	0.0474317	0.0125698	+
SH3BGRL	0.725253	0.00365526	0.0977994	0.0487248	0.0170804	+
DBNL	0.724628	0.00232058	0.095204	0.0474317	0.0123321	+
TUBB2B	0.716878	0.00274594	0.095204	0.0474317	0.0145832	+
ACTN4	0.706952	0.00979358	0.141317	0.0704056	0.037992	+
ARPC3	0.706625	0.00727446	0.134897	0.067207	0.0308387	+
IGKC	0.705755	0.0294555	0.186256	0.0927947	0.0831009
PPIB	0.702796	0.00332145	0.0975214	0.0485862	0.0181134	+
S100A9	0.696501	0.31613	0.543771	0.270913	0.44839
EZR	0.696434	0.00857355	0.140239	0.0698689	0.0363565	+
RPLP2	0.695391	0.0225879	0.16923	0.0843122	0.0716639
TAGLN2	0.69328	0.00664639	0.129806	0.0646706	0.0309345	+
ACTC1	0.689652	0.195858	0.421205	0.209849	0.324852
KRT17	0.687919	0.318772	0.545654	0.271851	0.455443
KRT6B	0.676632	0.308973	0.537628	0.267852	0.451715
IQGAP1	0.674518	0.0180647	0.164136	0.0817744	0.0667116
PDIA4	0.672737	0.000901294	0.0899562	0.0448172	0.00894179	+
CAP1	0.670924	0.0611732	0.246794	0.122956	0.153417
HRAS	0.668576	0.0152015	0.150873	0.0751665	0.060877
HPRT1	0.665085	0.00307275	0.096642	0.0481481	0.0213301	+
STX12	0.664165	0.0140347	0.150577	0.0750189	0.0588081
TMSB10	0.663183	0.0192804	0.166002	0.0827038	0.0728983
APOD	0.661032	0.0690816	0.253539	0.126316	0.170915
KRT16	0.661015	0.35207	0.573845	0.285896	0.501551
LMAN2L	0.660588	0.0839566	0.280386	0.139691	0.194645
LZIC	0.657406	0.0497525	0.228761	0.113972	0.139084
COPG1	0.657372	0.00125851	0.095204	0.0474317	0.012403	+
HNRNPA0	0.655002	0.00245724	0.095204	0.0474317	0.0195316	+
FAM129A	0.64909	0.0192566	0.166002	0.0827038	0.0770085
IL18	0.64487	0.034521	0.193574	0.0964409	0.114092
ARHGDIB	0.633012	0.0248726	0.173905	0.0866413	0.0964876
TXNDC5	0.631949	0.000135411	0.0360139	0.0179425	0.00359254	+
PEA15	0.631043	0.0059958	0.12544	0.0624958	0.0396028	+
GSN	0.611653	0.0080915	0.136865	0.0681875	0.0525339
MFAP4	0.610404	0.118352	0.332708	0.165759	0.271809
HIST1H2AB	0.602445	0.093435	0.29693	0.147934	0.239766
RPS3A	0.601394	0.0305837	0.187109	0.0932197	0.122796
S100A7	0.600943	0.336109	0.56347	0.280727	0.519328
KRT14	0.600852	0.295879	0.526063	0.262091	0.481081
SERPINB1	0.599809	0.00114898	0.095204	0.0474317	0.0172485	+
LRRC59	0.599711	0.0545344	0.234426	0.116794	0.17473
PTBP1	0.598781	0.12077	0.337264	0.168029	0.28203
NIPSNAP3A	0.595147	0.00171271	0.095204	0.0474317	0.0225753	+
MYH9	0.595037	0.0080616	0.136865	0.0681875	0.0567863
SSR4	0.594799	0.0093122	0.140239	0.0698689	0.0619433
PPIA	0.594152	0.00167964	0.095204	0.0474317	0.0224573	+
DYNLRB1	0.58836	0.00834859	0.139204	0.069353	0.0598632
TECR	0.586794	0.0237214	0.171552	0.085469	0.111312
NUDT5	0.582892	0.205739	0.431054	0.214756	0.397867
MAPK14	0.578215	0.000932283	0.0899562	0.0448172	0.0176908	+
ARPC1B	0.5751	0.0904399	0.291893	0.145424	0.251075
PDIA3	0.573238	0.0021532	0.095204	0.0474317	0.0295953	+
FLNA	0.570255	0.0046268	0.106316	0.0529678	0.0466247	+
CASP14	0.570145	0.284987	0.51459	0.256375	0.488845
PSME3	0.568757	0.049886	0.228761	0.113972	0.181746
MARCKS	0.566241	0.0981534	0.303573	0.151243	0.268643
CFL1	0.563457	0.00184096	0.095204	0.0474317	0.0287721	+
YBX1	0.563301	0.0282134	0.184042	0.0916919	0.134011
RPL12	0.561161	0.0213877	0.168708	0.0840521	0.115599
DYNC1I2	0.559069	0.000960915	0.0899562	0.0448172	0.0205642	+
AP1B1	0.557052	0.0201697	0.166607	0.0830055	0.113666
LRG1	0.555407	0.0153969	0.151144	0.0753018	0.0984661
KRT5	0.552277	0.326562	0.552723	0.275373	0.538982
RPS21	0.552042	0.00303082	0.096642	0.0481481	0.0407114	+
RPL27	0.550319	0.0249258	0.173905	0.0866413	0.131113
POLDIP2	0.54855	0.0395357	0.205858	0.102561	0.169973
RPL28	0.548009	0.0665793	0.249677	0.124392	0.226558
TPD52	0.546658	0.00608121	0.12544	0.0624958	0.061461
FABP5	0.546399	0.323504	0.550778	0.274404	0.539758
EIF6	0.544707	0.0384616	0.205323	0.102294	0.169533
CAPZA1	0.544073	0.0610947	0.246794	0.122956	0.218523
LGALS3BP	0.539713	0.154559	0.379652	0.189147	0.365043
FLG	0.536854	0.260181	0.488042	0.243148	0.485387
GNG12	0.528114	0.111837	0.323035	0.16094	0.314445
PGRMC1	0.527498	0.0228163	0.16923	0.0843122	0.136137
IGKV3D-11	0.526749	0.108561	0.3204	0.159627	0.310486
CTSD	0.526716	0.106621	0.317909	0.158386	0.307574
YWHAZ	0.523932	0.0402296	0.207428	0.103343	0.185728
C14orf159	0.520653	0.510067	0.701108	0.3493	0.704329
ANP32A	0.518811	0.0170424	0.159415	0.0794221	0.12092
ARL8B	0.515329	0.0293231	0.186256	0.0927947	0.162222
HIST1H2BK	0.513627	0.0647518	0.249677	0.124392	0.245147
CTSB	0.51204	0.115498	0.327736	0.163282	0.331132
DDX3X	0.506802	0.0502419	0.228979	0.11408	0.219633
IGKV3-7	0.505829	0.469644	0.671737	0.334667	0.682293
DSC1	0.505569	0.311479	0.538216	0.268145	0.554489
CLTB	0.505224	0.0397579	0.205915	0.102589	0.196063
CD9	0.502633	0.14766	0.370288	0.184482	0.382335
PFN1	0.501305	0.00150294	0.095204	0.0474317	0.0384403	+
RPS25	0.501162	0.0202068	0.166607	0.0830055	0.141508
HN1	0.498457	0.205044	0.430036	0.214249	0.453926
SET	0.496192	0.0124084	0.150577	0.0750189	0.11327
TIGAR	0.492659	0.119553	0.335191	0.166996	0.351197
VPS29	0.49191	0.062127	0.247478	0.123296	0.254919
RPS28	0.491868	0.02861	0.184697	0.0920179	0.174104
MVP	0.49119	0.0456293	0.219994	0.109603	0.2195
RPL23A	0.490705	0.055179	0.235178	0.117169	0.241314
DDAH2	0.488253	0.0837265	0.280386	0.139691	0.29791
SRM	0.486357	0.0178089	0.162979	0.0811977	0.140989
ALYREF	0.486334	0.0415311	0.21105	0.105147	0.212847
KRT2	0.486194	0.329735	0.55587	0.276941	0.583089
PGD	0.485154	0.0342912	0.193311	0.0963098	0.194688
PLXDC2	0.485054	0.0597884	0.2459	0.12251	0.255031
MSN	0.479244	0.000790587	0.0899562	0.0448172	0.0326107	+
POR	0.478892	0.0648982	0.249677	0.124392	0.26989
ANXA2	0.477699	0.0327503	0.187424	0.0933766	0.195308
GAA	0.477158	0.0315979	0.187109	0.0932197	0.192353
RPL13A	0.476469	0.00948639	0.140239	0.0698689	0.108681
P4HB	0.475801	0.0025884	0.095204	0.0474317	0.0587649
HPX	0.474374	0.0101369	0.141472	0.0704828	0.113254
STAM	0.470708	0.104112	0.313969	0.156423	0.344769
FKBP15	0.469167	0.107664	0.319217	0.159037	0.351463
HSP90B1	0.468973	0.000226597	0.0433881	0.0216164	0.0195304	+
PRKAA1	0.468782	0.0144974	0.150577	0.0750189	0.137419
DSG1	0.468715	0.348486	0.571922	0.284938	0.610121
CACYBP	0.466476	0.00387534	0.0977994	0.0487248	0.07499
RPL10	0.466392	0.00739108	0.135719	0.0676166	0.101387
RPL13	0.465606	0.0239388	0.171844	0.0856147	0.175914
NSUN2	0.461276	0.156738	0.380184	0.189412	0.425357
CSNK2B	0.460744	0.0124504	0.150577	0.0750189	0.132546
IGHM	0.459382	0.172866	0.397509	0.198044	0.446496
DNAJB11	0.459002	0.0597463	0.2459	0.12251	0.274362
SRSF1	0.458671	0.289298	0.518276	0.258211	0.566155
COPB2	0.458625	0.00711635	0.133132	0.0663281	0.103512
PMVK	0.457681	0.00620872	0.126204	0.0628764	0.0977008
JUP	0.457226	0.323766	0.550778	0.274404	0.597125
APMAP	0.455845	0.082362	0.278136	0.138571	0.320435
CLTC	0.455053	0.0112594	0.148973	0.0742202	0.129818
ANXA4	0.452722	0.0207274	0.166607	0.0830055	0.172927
RPS17	0.452573	0.0246499	0.1737	0.0865391	0.187146
DSTN	0.450291	0.0797161	0.276223	0.137617	0.320167
LAMP2	0.450072	0.126278	0.344341	0.171554	0.394034
DERA	0.449051	0.162262	0.384984	0.191804	0.441923
FLII	0.447751	0.0157774	0.151144	0.0753018	0.156016
ATP6V1E1	0.446634	0.151023	0.374722	0.186691	0.429866
HNRNPC	0.445791	0.010285	0.141528	0.0705106	0.129974
COMT	0.445131	0.00799299	0.136865	0.0681875	0.116528
CBR1	0.443651	0.00862406	0.140239	0.0698689	0.121388
HSPH1	0.443108	0.0188963	0.166002	0.0827038	0.172285
RPS5	0.442248	0.160237	0.382327	0.19048	0.444947
LGALSL	0.441834	0.0563584	0.238283	0.118715	0.280628
HEXB	0.441626	0.120766	0.337264	0.168029	0.393155
CLU	0.441544	0.0677943	0.250993	0.125048	0.304734
RAB5C	0.44054	0.071518	0.258962	0.129018	0.312841
SRSF3	0.43634	0.0848317	0.28153	0.140261	0.34079
PDE12	0.434496	0.0639	0.249538	0.124323	0.302688
TPD52L1	0.431578	0.0348095	0.194675	0.0969894	0.234762
RPS6	0.430621	0.032389	0.187424	0.0933766	0.228321
PIP	0.429811	0.330406	0.556557	0.277283	0.621272
CALR	0.429268	0.00117674	0.095204	0.0474317	0.0552759
UTRN	0.428878	0.02276	0.16923	0.0843122	0.197437
BGN	0.427894	0.0674094	0.250038	0.124572	0.315367
RPL24	0.426819	0.0455708	0.219994	0.109603	0.26761
RPS8	0.42644	0.0448854	0.218888	0.109052	0.266197
NANS	0.424999	0.0562152	0.238265	0.118706	0.294232
ERH	0.424897	0.0506491	0.229687	0.114432	0.281564
PCNA	0.423863	0.0061118	0.12544	0.0624958	0.115249
RPS27L	0.421966	0.0114808	0.149817	0.0746406	0.151836
CAST	0.421916	0.00149542	0.095204	0.0474317	0.064267
HNRNPU	0.420897	0.0577991	0.241582	0.120359	0.301229
SEPHS1	0.418785	0.0436943	0.216323	0.107774	0.269544
APEX1	0.417319	0.0328922	0.187424	0.0933766	0.240522
MYH4	0.417306	0.575738	0.753162	0.375234	0.794219
RPS27	0.41565	0.0478226	0.223172	0.111187	0.282611
DYNC1LI1	0.415391	0.0204063	0.166607	0.0830055	0.19856
TTC1	0.415339	0.0527455	0.231837	0.115504	0.294627
TSTD1	0.415186	0.0182837	0.165179	0.0822939	0.18986
IGHG2	0.414565	0.132519	0.352384	0.175562	0.432641
EHD1	0.413133	0.0138318	0.150577	0.0750189	0.170583
SEC31A	0.41265	0.00141423	0.095204	0.0474317	0.0667057
GNAI2	0.408715	0.00755428	0.136493	0.0680026	0.135764
RAC1	0.408444	0.073777	0.263684	0.13137	0.344833
SERPINA7	0.407533	0.220121	0.443898	0.221155	0.539651
IGHG1	0.406766	0.11976	0.335327	0.167064	0.421782
TOM1L2	0.406659	0.0669156	0.250038	0.124572	0.332958
NES	0.405464	0.163887	0.387537	0.193075	0.480316
RAB11B	0.404043	0.0149693	0.150577	0.0750189	0.183106
SUB1	0.40222	0.0149469	0.150577	0.0750189	0.184403
LAMP1	0.401722	0.303721	0.532862	0.265478	0.619582
MYH3	0.40059	0.308092	0.536976	0.267527	0.62398
CTSZ	0.399322	0.0398387	0.205915	0.102589	0.276103
TALDO1	0.396929	0.0534739	0.233562	0.116363	0.312725
DYNC1H1	0.396905	0.00200846	0.095204	0.0474317	0.0850143
SMPX	0.396086	0.0533715	0.233562	0.116363	0.31326
FGG	0.39498	0.16015	0.382327	0.19048	0.485069
PLS3	0.394448	0.100039	0.30517	0.152039	0.403292
RPL18	0.393005	0.185578	0.409428	0.203982	0.515855
PBDC1	0.39224	0.00366192	0.0977994	0.0487248	0.110761
ECM1	0.39215	0.4147	0.626206	0.311983	0.708099
PSME2	0.391623	0.0122475	0.150577	0.0750189	0.178334
U2AF2	0.385931	0.106406	0.317715	0.158289	0.421188
TMED7	0.385349	0.12736	0.345121	0.171943	0.451987
NFS1	0.385304	0.174836	0.398418	0.198496	0.51072
AP2A1	0.384236	0.151998	0.375817	0.187236	0.484879
TPMT	0.382383	0.0837894	0.280386	0.139691	0.387476
UFC1	0.382093	0.0184955	0.165723	0.0825651	0.2177
CPNE3	0.381756	0.0706476	0.257079	0.12808	0.36361
MANF	0.381106	0.321968	0.549346	0.27369	0.649269
CSRP3	0.379573	0.0451162	0.218888	0.109052	0.308476
SNX1	0.376753	0.0157021	0.151144	0.0753018	0.209084
GUSB	0.37597	0.272309	0.502321	0.250262	0.613197
CDSN	0.375315	0.520817	0.709869	0.353665	0.78283
RAB5A	0.374991	0.0194685	0.166002	0.0827038	0.228304
TUBB	0.374595	0.00253767	0.095204	0.0474317	0.10659
RPL22	0.373458	0.226272	0.449989	0.22419	0.574092
FGB	0.373329	0.200778	0.426149	0.212312	0.549141
H2AFZ	0.372835	0.413571	0.625833	0.311797	0.719509
SARS	0.372301	0.00164593	0.095204	0.0474317	0.0919744
MIF	0.372117	0.0314832	0.187109	0.0932197	0.276127
PRMT1	0.371891	0.0751714	0.267079	0.133062	0.381957
UBA6	0.37162	0.0638663	0.249538	0.124323	0.359762
AKR1C2	0.370981	0.231113	0.45491	0.226641	0.580752
MAPRE1	0.370814	0.00922966	0.140239	0.0698689	0.17598
GC	0.370798	0.0534252	0.233562	0.116363	0.337482
AKR1C3	0.368883	0.249917	0.476826	0.23756	0.599593
SNAP29	0.368812	0.0201365	0.166607	0.0830055	0.236858
AZGP1	0.368394	0.36421	0.584172	0.291041	0.689294
HNRNPH1	0.367373	0.0131557	0.150577	0.0750189	0.203711
RAD23B	0.366828	0.00296491	0.0964279	0.0480415	0.118212
IGKV1-27	0.365381	0.138463	0.357904	0.178312	0.485579
PPM1H	0.365161	0.145201	0.367745	0.183215	0.494292
VAMP3	0.361929	0.0578242	0.241582	0.120359	0.356428
BAX	0.359252	0.0137485	0.150577	0.0750189	0.21437
PYGB	0.358729	0.0653069	0.249677	0.124392	0.375743
GLUL	0.357991	0.317344	0.544091	0.271072	0.663059
NUCB1	0.356051	0.287419	0.516231	0.257192	0.641511
G3BP1	0.355226	0.00249377	0.095204	0.0474317	0.118931
TNNI2	0.355062	0.228188	0.451409	0.224897	0.591772
RPL31	0.354768	0.371643	0.589848	0.293869	0.703873
PPA1	0.353974	0.00922004	0.140239	0.0698689	0.190356
ORM2	0.353311	0.0884956	0.288259	0.143614	0.424557
S100A10	0.353206	0.052655	0.231837	0.115504	0.353513
CTNNB1	0.35314	0.395769	0.608477	0.30315	0.720843
APOH	0.352692	0.11421	0.325121	0.161979	0.465222
EIF2B2	0.351475	0.0138668	0.150577	0.0750189	0.222306
DNAJA4	0.35136	0.0192309	0.166002	0.0827038	0.249497
STX7	0.35046	0.0664183	0.249677	0.124392	0.386597
RPS24	0.345875	0.156589	0.380184	0.189412	0.526609
EIF2S3	0.344993	0.019274	0.166002	0.0827038	0.256051
FLOT1	0.344317	0.028188	0.184042	0.0916919	0.292638
LMO7	0.343457	0.190139	0.415243	0.206879	0.565447
PPM1A	0.342621	0.00783303	0.136865	0.0681875	0.189853
SPTAN1	0.342048	0.00266218	0.095204	0.0474317	0.131615
APOA1	0.341832	0.196747	0.421829	0.21016	0.573635
LRRFIP2	0.340466	0.130872	0.349765	0.174257	0.500399
ZYX	0.338488	0.0596663	0.2459	0.12251	0.385122
INPP1	0.338472	0.0472974	0.223028	0.111115	0.356016
LCN1	0.338004	0.586784	0.761136	0.379206	0.835112
CCAR2	0.337992	0.20338	0.428332	0.2134	0.583733
SERPING1	0.337968	0.158496	0.38075	0.189694	0.536576
NPM1	0.33746	0.0621745	0.247478	0.123296	0.391644
CCT5	0.337304	0.00489989	0.109035	0.0543226	0.166299
RAB35	0.336233	0.186684	0.410565	0.204548	0.568752
CTTN	0.336095	0.0581194	0.242275	0.120704	0.384321
RPL15	0.335429	0.133757	0.35397	0.176352	0.509261
RPLP1	0.335099	0.0761987	0.270155	0.134594	0.422029
IGFBP7	0.332733	0.266099	0.497377	0.247799	0.643714
CRK	0.33266	0.1542	0.379487	0.189065	0.536918
SMU1	0.332577	0.255626	0.482925	0.240599	0.635306
DSP	0.331422	0.511073	0.701108	0.3493	0.800543
PDCD6IP	0.330788	0.0177662	0.162979	0.0811977	0.263626
HMGB1	0.330671	0.0706542	0.257079	0.12808	0.416335
MAP2K1	0.330357	0.00744719	0.135719	0.0676166	0.198152
COPZ1	0.330247	0.111631	0.323035	0.16094	0.484767
ALB	0.330006	0.0954539	0.30139	0.150156	0.460602
RPS20	0.328619	0.0822849	0.278136	0.138571	0.440102
SFPQ	0.328349	0.0504447	0.229334	0.114257	0.375034
CBX3	0.326549	0.270068	0.50169	0.249948	0.652151
ERO1L	0.326484	0.164909	0.388648	0.193629	0.555191
TARS	0.325566	0.398244	0.610949	0.304381	0.741006
HNRNPF	0.324599	0.13205	0.352359	0.175549	0.518314
RBBP7	0.324572	0.00097871	0.0899562	0.0448172	0.1055
IDE	0.322547	0.203427	0.428332	0.2134	0.598315
RPS4X	0.32113	0.183371	0.407868	0.203205	0.580007
GCN1L1	0.320816	0.0282541	0.184042	0.0916919	0.31848
CP	0.320566	0.14643	0.36855	0.183616	0.540169
PALMD	0.320306	0.130114	0.348385	0.173569	0.520372
RTN3	0.319529	0.23062	0.454785	0.226579	0.625788
UBQLN1	0.317314	0.101661	0.308428	0.153663	0.484123
HSPB1	0.315839	0.0219633	0.16923	0.0843122	0.299395
GLG1	0.315536	0.124519	0.342244	0.17051	0.51822
HNRNPA3	0.315193	0.013005	0.150577	0.0750189	0.254437
F13A1	0.31458	0.311085	0.538216	0.268145	0.69258
TNNC2	0.314315	0.143489	0.365906	0.182298	0.543219
FLNB	0.314161	0.158993	0.381078	0.189857	0.561182
SEPT7	0.314068	0.0636902	0.249538	0.124323	0.421111
SPAG9	0.313968	0.0895276	0.289641	0.144302	0.468758
KTN1	0.313324	0.0194742	0.166002	0.0827038	0.291102
CANX	0.312926	0.00504216	0.111033	0.0553177	0.191025
APOC1	0.311598	0.182643	0.407717	0.203129	0.588731
CHMP4B	0.31106	0.0098847	0.141317	0.0704056	0.237855
YWHAB	0.310841	0.0138374	0.150577	0.0750189	0.26434
SRP9	0.310271	0.0210291	0.167756	0.0835781	0.30173
FKBP4	0.309607	0.0185792	0.165723	0.0825651	0.291125
DEPTOR	0.307602	0.368944	0.589084	0.293488	0.735862
HNRNPA2B1	0.307121	0.0131938	0.150577	0.0750189	0.264683
FGA	0.30605	0.296921	0.526586	0.262351	0.689607
CSTB	0.305996	0.150198	0.373432	0.186048	0.559838
MAGOH	0.305756	0.212136	0.436482	0.21746	0.622456
HOMER2	0.305536	0.0670384	0.250038	0.124572	0.437925
TBC1D4	0.305219	0.25555	0.482925	0.240599	0.659402
TF	0.304501	0.0983953	0.303573	0.151243	0.493582
PDIA6	0.30427	0.00484737	0.109035	0.0543226	0.197591
DHRS7	0.304053	0.0369761	0.201083	0.100182	0.366921
CMPK1	0.30377	0.042953	0.214648	0.10694	0.384366
MARS	0.302942	0.0991379	0.303739	0.151326	0.496499
EMC1	0.302006	0.215337	0.44025	0.219338	0.628923
EIF3D	0.299879	0.139832	0.360054	0.179383	0.554351
RPS13	0.299748	0.494766	0.690022	0.343777	0.809835
TXN	0.299634	0.255319	0.482925	0.240599	0.664266
RPL8	0.29959	0.224197	0.44758	0.222989	0.638933
VPS26A	0.299487	0.0265155	0.178231	0.0887965	0.337178
FUBP1	0.296922	0.0313199	0.187109	0.0932197	0.357582
GANAB	0.296143	0.009451	0.140239	0.0698689	0.25145
FN1	0.294576	0.104571	0.314905	0.156889	0.514212
TRIM63	0.292592	0.257913	0.48567	0.241966	0.67267
UBE2V1	0.291911	0.112175	0.323195	0.161019	0.528025
LAMTOR1	0.291299	0.0662463	0.249677	0.124392	0.453529
AHSG	0.290614	0.222207	0.445257	0.221832	0.645891
TUBA4A	0.290221	0.0145228	0.150577	0.0750189	0.292812
SND1	0.289163	0.0582194	0.242275	0.120704	0.439444
AQP1	0.287262	0.555112	0.73759	0.367476	0.844443
FKBP2	0.286959	0.176692	0.399493	0.199032	0.60811
MYH13	0.286729	0.215561	0.44025	0.219338	0.644043
HNRNPL	0.286338	0.0393257	0.205606	0.102435	0.395916
IGHG3	0.285439	0.369502	0.589219	0.293555	0.752629
WDR77	0.285433	0.0441014	0.217321	0.108272	0.410282
HNRNPA1	0.284223	0.0550306	0.23508	0.117119	0.438582
FBL	0.283781	0.549594	0.733832	0.365603	0.843779
XRCC6	0.283638	0.012303	0.150577	0.0750189	0.287247
VPS35	0.283356	0.0301089	0.187109	0.0932197	0.370621
HIST2H2BC	0.283332	0.178185	0.40201	0.200286	0.613406
LARP4	0.279714	0.186981	0.410565	0.204548	0.625622
ATP1A1	0.278625	0.0310533	0.187109	0.0932197	0.38007
CALM1	0.278001	0.0928914	0.296697	0.147818	0.51653
LAMTOR5	0.277715	0.143353	0.365906	0.182298	0.583071
HMOX2	0.277598	0.156034	0.380184	0.189412	0.597089
RPS2	0.277007	0.0819192	0.278136	0.138571	0.500035
FAM49B	0.276584	0.0212491	0.168242	0.0838198	0.344643
RPS19	0.276093	0.194736	0.420759	0.209627	0.636533
PSME1	0.275858	0.0247686	0.173905	0.0866413	0.360533
HP	0.275812	0.450326	0.655396	0.326526	0.802488
HNRNPUL2	0.275558	0.041343	0.210948	0.105097	0.41566
ALDH1A2	0.275313	0.257998	0.48567	0.241966	0.688669
RPS16	0.274779	0.0544255	0.234426	0.116794	0.449392
AHNAK	0.274728	0.0355226	0.197618	0.0984555	0.399746
GMFB	0.274631	0.157526	0.380273	0.189456	0.60196
RBMX	0.272488	0.0731508	0.262994	0.131027	0.490358
ENY2	0.272223	0.13683	0.35711	0.177916	0.581901
SETD7	0.271907	0.0990589	0.303739	0.151326	0.533306
OSBPL1A	0.271885	0.271565	0.501826	0.250015	0.701583
ATG3	0.27056	0.154806	0.379652	0.189147	0.603655
NAGK	0.270233	0.110077	0.320839	0.159845	0.550853
DCAF6	0.270133	0.0812255	0.278136	0.138571	0.507542
TROVE2	0.268475	0.122074	0.339558	0.169171	0.568566
FNTA	0.267919	0.134611	0.35397	0.176352	0.584337
ANXA3	0.267107	0.435835	0.644357	0.321026	0.801051
SERPINF1	0.267018	0.0853789	0.282458	0.140724	0.518383
GLRX3	0.265836	0.0716617	0.258962	0.129018	0.496243
DDX39B	0.265214	0.00930915	0.140239	0.0698689	0.289285
RPL7A	0.264626	0.20484	0.430036	0.214249	0.657329
UCHL1	0.264515	0.413543	0.625833	0.311797	0.791706
HSPB3	0.26331	0.230888	0.454891	0.226632	0.679795
SERPINA1	0.263252	0.177124	0.400044	0.199306	0.634027
DDOST	0.260733	0.0443735	0.217646	0.108434	0.443874
TPP1	0.260492	0.28108	0.510592	0.254383	0.718497
CNBP	0.260475	0.208539	0.434208	0.216327	0.664761
EFTUD2	0.260327	0.196233	0.421582	0.210037	0.65447
RPL7	0.260242	0.125095	0.342947	0.17086	0.582189
AMBP	0.259812	0.293074	0.521976	0.260054	0.726966
ASAH1	0.256872	0.259623	0.48802	0.243137	0.707231
EIF3C	0.256624	0.124374	0.342244	0.17051	0.585714
NCL	0.256197	0.0265576	0.178231	0.0887965	0.394713
CCT2	0.255978	0.0715749	0.258962	0.129018	0.509148
PLG	0.254864	0.216797	0.441531	0.219976	0.677305
PA2G4	0.254423	0.0397678	0.205915	0.102589	0.440239
MAPK1	0.253731	0.0314538	0.187109	0.0932197	0.415732
XIRP1	0.253703	0.220314	0.443898	0.221155	0.681283
CFH	0.253588	0.278358	0.509007	0.253593	0.723033
KRT1	0.253546	0.576424	0.753594	0.375449	0.869635
TMPO	0.25322	0.136673	0.35711	0.177916	0.60414
ZAK	0.253	0.0997093	0.304603	0.151757	0.558059
DPYSL2	0.252995	0.0435969	0.216323	0.107774	0.452677
CAND1	0.252709	0.0197226	0.166607	0.0830055	0.370784
TUBB4B	0.252175	0.00989351	0.141317	0.0704056	0.312232
ESYT1	0.251504	0.0658686	0.249677	0.124392	0.504537
CD2AP	0.251442	0.202531	0.428332	0.2134	0.669303
OTUB1	0.251096	0.0113761	0.149373	0.0744193	0.324989
ERP29	0.251038	0.0540273	0.234426	0.116794	0.480659
GNB2L1	0.250646	0.0189985	0.166002	0.0827038	0.370312
ATP6V1B2	0.250621	0.0838816	0.280386	0.139691	0.537339
PSMC5	0.250148	0.0862551	0.284024	0.141504	0.541737
HIST1H1C	0.25004	0.257534	0.485661	0.241962	0.712336
CD93	0.249801	0.173401	0.397581	0.19808	0.645527
TMEM43	0.248969	0.34059	0.565765	0.28187	0.764786
SEC24C	0.248424	0.0526615	0.231837	0.115504	0.481269
ARHGAP17	0.247006	0.243136	0.468541	0.233433	0.705182
LMAN1	0.245681	0.212294	0.436482	0.21746	0.683347
COL6A2	0.245426	0.129653	0.348385	0.173569	0.605696
SERPINC1	0.24459	0.157578	0.380273	0.189456	0.636378
KNG1	0.244585	0.159883	0.382327	0.19048	0.638649
ABLIM1	0.244462	0.383415	0.601284	0.299566	0.791084
CSRP1	0.244341	0.0996636	0.304603	0.151757	0.569248
HNRNPD	0.243933	0.0250939	0.174502	0.0869387	0.407007
HSPA5	0.243566	0.0543156	0.234426	0.116794	0.491892
DNAJB6	0.243413	0.427803	0.637332	0.317526	0.813279
RANGAP1	0.243267	0.164339	0.387737	0.193175	0.644489
TMED10	0.243239	0.0852927	0.282458	0.140724	0.549485
COPA	0.24306	0.303736	0.532862	0.265478	0.748541
HOMER1	0.242824	0.0989173	0.303739	0.151326	0.570201
GSPT1	0.24274	0.0150292	0.150577	0.0750189	0.360969
RPLP0	0.242408	0.0475377	0.223028	0.111115	0.477863
CCT8	0.242316	0.0154626	0.151144	0.0753018	0.364112
RAP1A	0.242174	0.0909095	0.292961	0.145957	0.559503
HSPB2	0.24139	0.248901	0.47661	0.237453	0.714837
CNDP2	0.240389	0.0457958	0.219994	0.109603	0.476516
PPID	0.239657	0.155531	0.380184	0.189412	0.640196
CLEC3B	0.239253	0.228267	0.451409	0.224897	0.702272
KHDRBS1	0.239158	0.341225	0.565765	0.28187	0.773255
TXNDC12	0.238941	0.083061	0.280033	0.139516	0.551823
RPL5	0.23795	0.180042	0.404473	0.201513	0.664992
RHOA	0.237725	0.023777	0.171552	0.085469	0.411123
COL18A1	0.237514	0.352907	0.574142	0.286044	0.780841
NUP62	0.237461	0.137156	0.357518	0.17812	0.623911
TCP1	0.236727	0.0255815	0.175014	0.0871938	0.419869
MME	0.235712	0.124062	0.342244	0.17051	0.611449
EEF1B2	0.235591	0.127437	0.345121	0.171943	0.615482
CCT3	0.235575	0.061445	0.246948	0.123032	0.51832
C14orf166	0.235437	0.164339	0.387737	0.193175	0.653666
TFG	0.235393	0.275817	0.506143	0.252166	0.738458
CDC42	0.2352	0.0388801	0.205482	0.102373	0.465912
CNN3	0.234115	0.235455	0.458758	0.228558	0.712778
OSBPL6	0.233817	0.218771	0.443576	0.220995	0.700936
EEF1D	0.233432	0.0201729	0.166607	0.0830055	0.402049
DCTN2	0.232386	0.0507791	0.229687	0.114432	0.500287
HNRNPAB	0.232321	0.147606	0.370288	0.184482	0.641159
TAF15	0.232202	0.0494064	0.228057	0.113621	0.497386
RAB6A	0.231924	0.217696	0.442509	0.220463	0.702152
PGAM1	0.231165	0.102346	0.309133	0.154013	0.590422
RPS3	0.230457	0.110184	0.320839	0.159845	0.601519
FKBP1A	0.230382	0.0360268	0.199373	0.0993301	0.465022
CKAP5	0.230267	0.271884	0.501977	0.250091	0.740896
HSPB8	0.22763	0.0956601	0.30139	0.150156	0.586117
APOA4	0.227533	0.198211	0.423679	0.211082	0.691948
RPS10	0.227532	0.3445	0.567191	0.282581	0.784686
RPN1	0.227424	0.0605423	0.246794	0.122956	0.528459
CCT4	0.226915	0.182401	0.407607	0.203075	0.679698
HSP90AB1	0.226297	0.0217046	0.16923	0.0843122	0.420307
RANBP1	0.225966	0.0461009	0.219994	0.109603	0.498935
CES2	0.225893	0.175363	0.399049	0.198811	0.674855
HSPA4	0.22541	0.0112752	0.148973	0.0742202	0.363856
RPS12	0.224999	0.0477225	0.223172	0.111187	0.504329
RPSA	0.222995	0.0309619	0.187109	0.0932197	0.460747
SYNCRIP	0.222697	0.0202866	0.166607	0.0830055	0.419778
VARS	0.22268	0.113714	0.325121	0.161979	0.616238
KCTD12	0.222046	0.173085	0.397509	0.198044	0.677421
SEC22B	0.22185	0.170327	0.396555	0.197568	0.675243
RCN2	0.220558	0.195333	0.420932	0.209713	0.69755
EIF2B5	0.220459	0.0838492	0.280386	0.139691	0.578997
HNRNPK	0.22008	0.0741981	0.26451	0.131782	0.564152
RPS14	0.219875	0.319584	0.546602	0.272323	0.778163
HN1L	0.219814	0.156961	0.380184	0.189412	0.665615
APOA2	0.219397	0.308996	0.537628	0.267852	0.772853
RPL11	0.219342	0.0332743	0.188504	0.0939147	0.474063
FBLN5	0.219006	0.350162	0.572943	0.285447	0.79468
TIPRL	0.216599	0.133966	0.35397	0.176352	0.647005
C3	0.216461	0.343623	0.567071	0.282521	0.79356
GSS	0.215645	0.0881626	0.288171	0.14357	0.59232
SNAP23	0.214928	0.169964	0.396144	0.197364	0.683253
RWDD1	0.21449	0.0801997	0.27703	0.138019	0.582045
SLC44A2	0.214121	0.109471	0.32053	0.159692	0.622722
TTR	0.213435	0.287401	0.516231	0.257192	0.766342
PDCL3	0.213065	0.350011	0.572943	0.285447	0.799576
FAM98A	0.212752	0.200382	0.426149	0.212312	0.710344
PAICS	0.212469	0.0323182	0.187424	0.0933766	0.482285
LAMA4	0.211198	0.29891	0.529618	0.263862	0.774882
RAP2C	0.210978	0.388992	0.603077	0.30046	0.819382
SCPEP1	0.210883	0.605771	0.769592	0.383419	0.899689
SKP1	0.209858	0.105175	0.316173	0.157521	0.623362
HSD17B12	0.209346	0.138196	0.357904	0.178312	0.660794
TBCA	0.20888	0.0150235	0.150577	0.0750189	0.416067
SPPL2A	0.208797	0.220473	0.443898	0.221155	0.72928
PSMD6	0.208411	0.0310046	0.187109	0.0932197	0.484838
SCRN2	0.207626	0.134665	0.35397	0.176352	0.659493
RNH1	0.207541	0.0368974	0.201083	0.100182	0.504188
PTGES3	0.207348	0.0508483	0.229687	0.114432	0.5392
HSP90AA1	0.207203	0.0458753	0.219994	0.109603	0.528051
HNRNPM	0.206764	0.136358	0.356758	0.177741	0.662343
SCCPDH	0.206385	0.467007	0.669504	0.333555	0.854581
PHYKPL	0.205597	0.285399	0.51479	0.256474	0.772757
PADI2	0.204097	0.176458	0.399493	0.199032	0.701847
YWHAH	0.203656	0.0603812	0.246794	0.122956	0.564577
EIF3I	0.203367	0.0630287	0.248818	0.123964	0.569988
PRKCSH	0.203333	0.107258	0.318459	0.15866	0.635118
HP1BP3	0.203126	0.593639	0.765215	0.381238	0.89949
PGLS	0.202688	0.197379	0.422327	0.210408	0.719724
EML2	0.202426	0.337944	0.564753	0.281366	0.802834
RPL10A	0.202263	0.224637	0.44758	0.222989	0.739313
DNAJB2	0.201688	0.348199	0.571922	0.284938	0.808336
SRPRB	0.201477	0.173981	0.398048	0.198312	0.703037
PCBP1	0.201124	0.0883614	0.288259	0.143614	0.613858
PSMB7	0.200667	0.233219	0.456504	0.227436	0.746674
UNC45B	0.199666	0.222023	0.445257	0.221832	0.740454
CCT7	0.199448	0.122578	0.340065	0.169424	0.657939
H2AFY	0.199181	0.245997	0.472331	0.235321	0.756284
CAPRIN1	0.198654	0.0441015	0.217321	0.108272	0.537916
SSB	0.198349	0.173146	0.397509	0.198044	0.70622
DENR	0.198292	0.233028	0.456504	0.227436	0.749138
UFM1	0.197988	0.179529	0.40375	0.201153	0.711751
PRDX4	0.197804	0.0958234	0.30139	0.150156	0.628826
SFXN1	0.197194	0.123377	0.341386	0.170082	0.661907
SUMO2	0.196355	0.0929477	0.296697	0.147818	0.627203
GGCT	0.195962	0.451679	0.655803	0.326729	0.855775
CYB5A	0.195803	0.309342	0.537709	0.267893	0.794742
DCAF7	0.195293	0.20921	0.434208	0.216327	0.73674
DDX1	0.194628	0.0692393	0.253678	0.126385	0.594703
UBE3A	0.194481	0.192922	0.419153	0.208827	0.72614
ETF1	0.194221	0.224483	0.44758	0.222989	0.748145
NSF	0.193322	0.0722088	0.26005	0.12956	0.601645
CLINT1	0.192796	0.351353	0.573117	0.285533	0.817374
KIF5B	0.192492	0.134314	0.35397	0.176352	0.67947
CCT6A	0.192472	0.184814	0.409081	0.203809	0.722548
CDK5RAP3	0.192262	0.244556	0.470848	0.234582	0.762796
DHX9	0.192181	0.465275	0.668201	0.332905	0.863257
AHSA1	0.191984	0.21906	0.443576	0.220995	0.747135
IST1	0.191887	0.433754	0.643027	0.320363	0.851906
ATP6V1A	0.191663	0.209394	0.434208	0.216327	0.741061
PPP2CA	0.191029	0.165422	0.388749	0.193679	0.709134
PRPSAP1	0.190973	0.335946	0.56347	0.280727	0.811952
BLMH	0.189573	0.531424	0.718766	0.358097	0.887056
KPNB1	0.188439	0.052162	0.231837	0.115504	0.573191
MYL6B	0.188183	0.661588	0.806573	0.401844	0.925204
ANXA5	0.188054	0.0923948	0.296697	0.147818	0.638979
RPL9	0.187736	0.222111	0.445257	0.221832	0.753924
PPIL1	0.187457	0.421692	0.631993	0.314866	0.850556
CLIP1	0.187071	0.0821731	0.278136	0.138571	0.626581
DBN1	0.187046	0.324631	0.550778	0.274404	0.810229
PRKDC	0.186123	0.285709	0.51491	0.256534	0.792018
RPL26L1	0.185381	0.398893	0.6115	0.304656	0.843347
CPA3	0.185062	0.647557	0.796386	0.396769	0.92273
AP1M1	0.184365	0.425842	0.6359	0.316812	0.854371
FARSA	0.183097	0.220631	0.443898	0.221155	0.758276
PSMD5	0.182974	0.324317	0.550778	0.274404	0.813804
SNTB2	0.182129	0.426627	0.636477	0.3171	0.85629
TLN1	0.181871	0.11326	0.325121	0.161979	0.672922
SLC25A6	0.18133	0.425462	0.6359	0.316812	0.856448
FTH1	0.180662	0.294417	0.523904	0.261015	0.801792
TGM2	0.180213	0.277618	0.508124	0.253153	0.793783
UBE2G1	0.179458	0.206839	0.43194	0.215197	0.753676
GARS	0.179124	0.26004	0.488042	0.243148	0.785633
MYL12B	0.17855	0.33994	0.565765	0.28187	0.824768
PTMS	0.177619	0.331317	0.557647	0.277826	0.821838
TTN	0.177397	0.719988	0.846056	0.421515	0.943387
RPL27A	0.177131	0.428532	0.637652	0.317686	0.860623
PSMC6	0.17713	0.0615749	0.247001	0.123058	0.610333
AKR1A1	0.177043	0.200689	0.426149	0.212312	0.752517
PPP6C	0.176611	0.377476	0.596301	0.297084	0.841926
TMEM205	0.176017	0.564565	0.743144	0.370243	0.904269
TOR1AIP1	0.175911	0.42732	0.637063	0.317392	0.861084
MEMO1	0.175509	0.414291	0.626206	0.311983	0.85671
VTN	0.173923	0.446156	0.652715	0.32519	0.869036
PRKRA	0.173732	0.463258	0.666921	0.332268	0.874868
ARHGDIA	0.172139	0.0984645	0.303573	0.151243	0.670971
BAG3	0.171448	0.150086	0.373432	0.186048	0.722413
RBP4	0.170636	0.350955	0.573117	0.285533	0.83638
SNX9	0.170338	0.392046	0.604837	0.301336	0.85257
LASP1	0.170242	0.342397	0.566375	0.282174	0.833215
GLRX	0.170134	0.354727	0.575955	0.286947	0.838343
GORASP2	0.169017	0.189032	0.414106	0.206312	0.754609
SERPINA3	0.168297	0.466438	0.669416	0.333511	0.879547
ACSL3	0.167546	0.189229	0.41411	0.206314	0.756593
NHLRC2	0.167253	0.138837	0.358365	0.178542	0.718756
NRD1	0.166985	0.187027	0.410565	0.204548	0.755821
PRPSAP2	0.1657	0.31684	0.543771	0.270913	0.826588
PSAP	0.16372	0.31559	0.543313	0.270684	0.827936
APRT	0.163568	0.412752	0.625833	0.311797	0.865245
KPNA3	0.163083	0.223412	0.446824	0.222613	0.78316
EHBP1L1	0.163052	0.207289	0.432159	0.215307	0.773689
CAMK2D	0.162749	0.383963	0.601284	0.299566	0.855743
VCP	0.162228	0.125443	0.342947	0.17086	0.714074
SNRPE	0.162205	0.495484	0.690022	0.343777	0.892344
TPD52L2	0.162143	0.327455	0.553792	0.275905	0.834421
LSM2	0.160752	0.256959	0.48501	0.241638	0.803775
CHORDC1	0.160681	0.407335	0.621737	0.309756	0.865619
DCTN1	0.159746	0.0940353	0.298037	0.148485	0.685467
COL6A1	0.159599	0.402771	0.616552	0.307173	0.864903
GNB1	0.159515	0.378348	0.596441	0.297153	0.856382
MTPN	0.159304	0.282526	0.511352	0.254762	0.817619
CAPN2	0.158864	0.289784	0.518276	0.258211	0.821377
TOLLIP	0.15876	0.276845	0.507236	0.252711	0.815548
PITPNA	0.158227	0.390337	0.603637	0.300739	0.861698
ITGA6	0.157045	0.437356	0.645052	0.321372	0.878203
GART	0.156591	0.311626	0.538216	0.268145	0.83312
GALT	0.155955	0.451089	0.655396	0.326526	0.883244
MAPK1IP1L	0.155904	0.569388	0.747631	0.372478	0.915941
WDR61	0.15542	0.240317	0.463955	0.231148	0.801238
SEC23A	0.15386	0.41251	0.625833	0.311797	0.872631
VAMP5	0.153784	0.308113	0.536976	0.267527	0.834395
DPP3	0.1537	0.356611	0.576917	0.287426	0.853438
AIMP1	0.153377	0.135244	0.354722	0.176727	0.735756
PPT1	0.15243	0.487909	0.683073	0.340315	0.896383
VPS45	0.151665	0.302334	0.531725	0.264912	0.834081
NRAP	0.148578	0.531807	0.718823	0.358126	0.910444
AP2B1	0.148463	0.182926	0.407868	0.203205	0.777097
ERAP1	0.147676	0.356011	0.576917	0.287426	0.858543
NT5DC1	0.147639	0.341701	0.56611	0.282042	0.853391
PPP3CA	0.147087	0.212091	0.436482	0.21746	0.79605
EIF4H	0.146919	0.193947	0.420518	0.209507	0.785863
PPP5C	0.146896	0.160445	0.38239	0.190511	0.764303
DYNLT1	0.145807	0.478342	0.677758	0.337667	0.898056
SPTBN1	0.145037	0.1284	0.346664	0.172712	0.742522
RAB18	0.144611	0.672072	0.813636	0.405363	0.944153
ADK	0.144235	0.228625	0.451695	0.22504	0.808283
IGKV2D-28	0.143959	0.73505	0.857308	0.427121	0.956654
PDCD5	0.143037	0.17375	0.397949	0.198263	0.77854
EEF2	0.143012	0.125366	0.342947	0.17086	0.743068
PAFAH1B1	0.142564	0.0973403	0.30273	0.150823	0.717409
DDX6	0.142522	0.249564	0.476738	0.237516	0.820512
EHD4	0.142444	0.3077	0.536976	0.267527	0.845448
SCFD2	0.142308	0.38729	0.602219	0.300032	0.873724
DARS	0.14178	0.13831	0.357904	0.178312	0.755423
COL1A2	0.141762	0.445207	0.651778	0.324723	0.891619
PCBP2	0.140924	0.252364	0.479764	0.239024	0.823629
CCDC28B	0.139865	0.553658	0.737048	0.367206	0.920637
HYOU1	0.139354	0.384441	0.601284	0.299566	0.875275
TMED9	0.139185	0.482706	0.679841	0.338704	0.903594
LIMCH1	0.138831	0.410778	0.625187	0.311475	0.883805
NME1	0.138223	0.231641	0.455501	0.226935	0.816964
APCS	0.138205	0.430536	0.639692	0.318702	0.890058
APOB	0.138187	0.591198	0.763932	0.3806	0.929943
DDX3Y	0.135392	0.353339	0.574142	0.286044	0.868618
GRB2	0.135296	0.101691	0.308428	0.153663	0.733988
RBM38	0.134699	0.385117	0.601284	0.299566	0.879387
QARS	0.13467	0.143257	0.365906	0.182298	0.769759
A1BG	0.134569	0.514927	0.704567	0.351023	0.914555
GSTP1	0.134092	0.176352	0.399493	0.199032	0.792403
NUDC	0.133823	0.32164	0.549346	0.27369	0.859162
REEP5	0.132989	0.36301	0.583576	0.290744	0.873925
STIP1	0.132068	0.165156	0.388749	0.193679	0.788331
RAB14	0.131916	0.226224	0.449989	0.22419	0.821965
SYAP1	0.130934	0.488382	0.683283	0.340419	0.910433
STBD1	0.130617	0.279985	0.510224	0.254199	0.846811
UBE2H	0.129998	0.46442	0.667426	0.332519	0.905105
DNAJA2	0.129879	0.356611	0.576917	0.287426	0.874661
EIF3E	0.129454	0.386691	0.602219	0.300032	0.884266
C4A	0.129409	0.62653	0.783255	0.390226	0.941288
ARCN1	0.129121	0.365558	0.584655	0.291282	0.878149
FLNC	0.128143	0.405473	0.619791	0.308787	0.890765
RBM8A	0.128079	0.60489	0.769592	0.383419	0.937642
CHP1	0.128027	0.476172	0.675306	0.336445	0.909379
KPNA4	0.127459	0.181531	0.406952	0.202748	0.804538
ASPN	0.127373	0.660793	0.806322	0.401719	0.948596
AGT	0.127059	0.475971	0.675306	0.336445	0.909984
KRT9	0.127008	0.764617	0.876098	0.436482	0.966488
RTCB	0.126628	0.153718	0.378741	0.188693	0.78889
NDUFAF3	0.126467	0.603317	0.768784	0.383017	0.938094
ETHE1	0.125943	0.540447	0.728638	0.363016	0.925427
RPL6	0.125809	0.480886	0.678633	0.338103	0.912006
PVALB	0.125633	0.835247	0.91173	0.454234	0.977636
LTA4H	0.125445	0.393059	0.60519	0.301512	0.889461
LCMT1	0.125428	0.363842	0.584097	0.291004	0.880899
EIF4EBP2	0.125357	0.510123	0.701108	0.3493	0.919083
CHMP2A	0.124702	0.544579	0.731411	0.364397	0.927014
LRPAP1	0.123871	0.51565	0.705099	0.351288	0.921232
NAPG	0.122991	0.632855	0.787783	0.392482	0.945284
HARS	0.122984	0.376799	0.596223	0.297045	0.886887
RPS27A	0.12283	0.266666	0.497996	0.248107	0.850142
PCNP	0.121743	0.495416	0.690022	0.343777	0.918047
CTBP1	0.121321	0.510477	0.701108	0.3493	0.921661
AHCYL2	0.120977	0.430597	0.639692	0.318702	0.90309
A2M	0.119232	0.671746	0.813636	0.405363	0.953668
VPS4A	0.119139	0.274428	0.505349	0.25177	0.857226
SEPHS2	0.118566	0.583609	0.759793	0.378537	0.938145
ALDH3A2	0.118159	0.408191	0.622146	0.30996	0.899539
PDXK	0.118098	0.588795	0.762692	0.379982	0.939362
ABCE1	0.117856	0.506418	0.698967	0.348233	0.922942
PSMC1	0.117691	0.38402	0.601284	0.299566	0.893474
EPHX1	0.11733	0.592271	0.764498	0.380881	0.940394
SRI	0.116871	0.468019	0.669866	0.333735	0.915089
ALDH7A1	0.116359	0.419194	0.630282	0.314014	0.903784
FAM136A	0.11521	0.492481	0.687652	0.342596	0.921638
SLMAP	0.115123	0.454509	0.65842	0.328032	0.91322
FARSB	0.114924	0.356684	0.576917	0.287426	0.888273
PEPD	0.114703	0.523598	0.711824	0.354639	0.928471
FN3KRP	0.114166	0.561861	0.741431	0.36939	0.936302
SERBP1	0.114031	0.607018	0.770618	0.383931	0.944666
EDF1	0.114012	0.348997	0.571922	0.284938	0.886903
RPL21	0.113983	0.668688	0.812418	0.404756	0.955165
SEP15	0.113723	0.441863	0.649131	0.323404	0.911299
CALML5	0.112936	0.864076	0.924889	0.46079	0.983636
EPS15L1	0.112582	0.463018	0.666921	0.332268	0.916964
CRYAB	0.111789	0.389119	0.603077	0.30046	0.899862
EIF3M	0.111667	0.444387	0.651655	0.324662	0.913411
RPS23	0.111411	0.580253	0.757662	0.377476	0.941162
EIF3H	0.110599	0.670334	0.813482	0.405286	0.956727
CFB	0.110522	0.600413	0.768325	0.382788	0.945179
NUDCD2	0.110378	0.391352	0.604323	0.30108	0.90163
STOM	0.109923	0.700505	0.832884	0.414952	0.961628
TRIM28	0.109428	0.47057	0.672152	0.334873	0.920823
PABPC4	0.109364	0.434268	0.643338	0.320518	0.912817
EIF2A	0.109212	0.285045	0.51459	0.256375	0.871906
RSU1	0.109087	0.612667	0.774788	0.386008	0.947958
KPNA1	0.109055	0.518797	0.708944	0.353204	0.930934
NEXN	0.108153	0.513427	0.702969	0.350227	0.930438
LYRM4	0.108043	0.562954	0.741704	0.369525	0.939811
PAK2	0.107926	0.194676	0.420759	0.209627	0.838105
DAK	0.107759	0.589721	0.763424	0.380346	0.944681
RARS	0.107261	0.420645	0.631565	0.314653	0.911299
CDC37	0.107112	0.353056	0.574142	0.286044	0.894476
AKT2	0.107037	0.565186	0.743499	0.37042	0.940753
MPDU1	0.106883	0.669282	0.812672	0.404883	0.957989
VAPA	0.106525	0.266002	0.497377	0.247799	0.868432
CAV2	0.105673	0.672385	0.813636	0.405363	0.958924
MAPRE3	0.105588	0.695585	0.828899	0.412967	0.962397
TSC22D1	0.105492	0.665837	0.810351	0.403726	0.958003
DYNC1LI2	0.104681	0.521671	0.710575	0.354016	0.93415
JSRP1	0.104472	0.614952	0.775198	0.386213	0.950473
XIRP2	0.104208	0.774568	0.88129	0.439069	0.973731
COL6A3	0.103982	0.600988	0.768475	0.382863	0.948432
CNPY2	0.1031	0.637097	0.790449	0.393811	0.954583
API5	0.103057	0.904626	0.947192	0.471902	0.989723
PRKAA2	0.10279	0.528721	0.716004	0.356721	0.936592
HSPA1A	0.10258	0.260608	0.48841	0.243331	0.871148
ANXA11	0.101886	0.341135	0.565765	0.28187	0.896214
DDX17	0.100257	0.353289	0.574142	0.286044	0.900942
CARHSP1	0.099773	0.678467	0.817719	0.407397	0.962035
TWF2	0.0996308	0.498009	0.691716	0.344621	0.932901
SEPT2	0.0992236	0.318293	0.545276	0.271663	0.892624
SEP11	0.0991133	0.574926	0.752566	0.374937	0.946617
MYL1	0.0989501	0.377695	0.596301	0.297084	0.908151
GPX3	0.0978469	0.510759	0.701108	0.3493	0.936375
PAIP1	0.0977994	0.452787	0.65696	0.327305	0.925436
YTHDF3	0.0974704	0.557575	0.738752	0.368054	0.944652
RAB1B	0.0972389	0.304939	0.534085	0.266087	0.890934
DCUN1D1	0.0967183	0.522892	0.711733	0.354593	0.939216
PLIN3	0.0959091	0.382733	0.601284	0.299566	0.912002
WDR44	0.0957821	0.499234	0.692508	0.345015	0.935627
CCDC43	0.0951762	0.784255	0.88375	0.440294	0.977136
SNRPB	0.0951183	0.695182	0.828899	0.412967	0.966008
PSMD9	0.094748	0.337593	0.564613	0.281297	0.902228
PTMA	0.0942585	0.801621	0.898053	0.44742	0.979373
ARL6IP5	0.0938694	0.680232	0.818446	0.407759	0.964476
PSMC4	0.0925778	0.307935	0.536976	0.267527	0.896691
LUM	0.0925683	0.582004	0.759011	0.378148	0.951129
MBNL1	0.0923804	0.416222	0.627613	0.312684	0.922217
CMA1	0.0922719	0.774168	0.88129	0.439069	0.976658
PACSIN2	0.0922234	0.50339	0.696444	0.346976	0.938661
PSMB1	0.0920374	0.37155	0.589848	0.293869	0.912905
VPS36	0.0914641	0.736593	0.858411	0.42767	0.972425
FLOT2	0.0904878	0.643324	0.794849	0.396003	0.960871
PTPN11	0.0890805	0.484944	0.681009	0.339287	0.937565
ZRANB2	0.0889829	0.69659	0.829629	0.413331	0.96834
OBSCN	0.0888158	0.713903	0.843123	0.420053	0.970512
NME2	0.0882396	0.549498	0.733832	0.365603	0.948538
RALY	0.0880699	0.686382	0.824438	0.410744	0.967401
EIF4G2	0.088064	0.554622	0.737403	0.367382	0.949413
RUVBL2	0.0879798	0.581298	0.758558	0.377922	0.953393
ILVBL	0.0869742	0.656454	0.803558	0.400342	0.964054
HSD17B4	0.086187	0.577926	0.75509	0.376194	0.953842
PSMD2	0.0861455	0.271533	0.501826	0.250015	0.893771
NARS	0.0861281	0.504324	0.69728	0.347393	0.942746
KLC1	0.0853916	0.484629	0.681009	0.339287	0.940019
FNTB	0.0851894	0.660531	0.806322	0.401719	0.965288
ATIC	0.0845262	0.53397	0.720826	0.359123	0.948349
RUVBL1	0.0840766	0.494991	0.690022	0.343777	0.94259
IMPDH2	0.0838572	0.387426	0.602219	0.300032	0.923563
BCO2	0.0835358	0.693964	0.828836	0.412935	0.969942
KLHL40	0.083222	0.601719	0.7686	0.382925	0.958607
TNNT3	0.0828912	0.77425	0.88129	0.439069	0.979015
EIF3G	0.0827078	0.472627	0.672817	0.335205	0.939897
PRUNE	0.0824523	0.599491	0.768075	0.382663	0.958689
SERPINA4	0.0822219	0.73337	0.856071	0.426504	0.974825
TNXB	0.0799689	0.721241	0.847058	0.422014	0.974206
CARS	0.0797595	0.698961	0.831984	0.414504	0.971838
HRG	0.079669	0.708796	0.840378	0.418686	0.972951
VTA1	0.0794224	0.571882	0.749509	0.373414	0.956587
HNRNPR	0.0792812	0.62397	0.781529	0.389367	0.963297
HNRNPDL	0.0773183	0.340336	0.565765	0.28187	0.920043
CSDE1	0.0761779	0.416231	0.627613	0.312684	0.935409
MAPT	0.0750958	0.722681	0.847806	0.422387	0.975905
EIF2S2	0.0747254	0.532915	0.719861	0.358643	0.954057
TRIP10	0.0746476	0.59633	0.76696	0.382108	0.962145
ME2	0.0746404	0.646661	0.796386	0.396769	0.967985
STRAP	0.0743126	0.382435	0.601284	0.299566	0.931062
CUL3	0.074217	0.633054	0.787783	0.392482	0.966637
SUGT1	0.0739461	0.471737	0.672817	0.335205	0.945957
CD38	0.0733887	0.815124	0.90501	0.450886	0.98511
UBA1	0.0726736	0.377285	0.596301	0.297084	0.931612
C9	0.0726579	0.738391	0.858917	0.427922	0.978205
EPB41L2	0.0724645	0.828104	0.909409	0.453078	0.986425
SNX6	0.0723346	0.690106	0.826772	0.411907	0.973527
CORO6	0.0718378	0.613229	0.774788	0.386008	0.96548
DFFA	0.0717177	0.586874	0.761136	0.379206	0.9625
CSE1L	0.0713382	0.597188	0.76696	0.382108	0.963891
EIF4B	0.0712168	0.588765	0.762692	0.379982	0.962977
SYNPO2	0.0682696	0.601257	0.768475	0.382863	0.965865
SAR1A	0.0680495	0.650206	0.797757	0.397452	0.971132
IPO5	0.0676649	0.481804	0.679475	0.338522	0.951791
ADI1	0.0674549	0.695398	0.828899	0.412967	0.975793
AARS	0.0669466	0.425939	0.6359	0.316812	0.944465
EIF4E3	0.0668621	0.679248	0.817869	0.407471	0.974471
UBFD1	0.0663679	0.774055	0.88129	0.439069	0.983146
KLHL41	0.0660526	0.62302	0.781177	0.389191	0.969229
SMTNL2	0.0659248	0.76099	0.873807	0.435341	0.982155
UBXN1	0.0652892	0.60252	0.768695	0.382972	0.967463
APPL1	0.0652841	0.617813	0.776952	0.387086	0.96905
CMC2	0.0641427	0.771853	0.880095	0.438473	0.983527
FDPS	0.0638739	0.473486	0.673587	0.335589	0.953368
HDLBP	0.0635977	0.782456	0.882825	0.439834	0.984519
HSPB7	0.0630445	0.690638	0.826772	0.411907	0.976935
EIF3F	0.0621639	0.453924	0.658158	0.327902	0.952087
MAT2A	0.0619233	0.592686	0.764498	0.380881	0.968127
XPO4	0.0617413	0.818897	0.906835	0.451795	0.98774
FKBP5	0.0611244	0.712942	0.843123	0.420053	0.979531
GBE1	0.05993	0.614259	0.774788	0.386008	0.971216
LMCD1	0.0598905	0.692464	0.828449	0.412742	0.978231
DYNLL2	0.0595241	0.605631	0.769592	0.383419	0.970591
PDLIM3	0.0594304	0.693183	0.828533	0.412784	0.978457
MAP4	0.0589973	0.693318	0.828533	0.412784	0.978623
NAPA	0.0589655	0.502018	0.695457	0.346484	0.96018
RAB10	0.0586623	0.612953	0.774788	0.386008	0.971695
EIF5B	0.0586418	0.762922	0.875104	0.435987	0.984257
LMNA	0.0585566	0.582454	0.75913	0.378207	0.968846
RCN1	0.058022	0.665469	0.810351	0.403726	0.976647
POTEF	0.0577995	0.872442	0.928865	0.462771	0.992144
TSG101	0.0577182	0.769343	0.878138	0.437498	0.984979
DNAJB4	0.0576776	0.738652	0.858917	0.427922	0.98268
ASNA1	0.0575337	0.539004	0.727157	0.362278	0.965067
EIF1	0.0571698	0.612055	0.774788	0.386008	0.972324
FASTKD2	0.056706	0.789473	0.887737	0.442281	0.986685
COL1A1	0.0565458	0.875682	0.930247	0.46346	0.992522
PRR33	0.0564058	0.769322	0.878138	0.437498	0.985317
IARS	0.0562482	0.758761	0.873807	0.435341	0.984592
MTR	0.0549443	0.882975	0.934239	0.465448	0.993185
YARS	0.0549314	0.733026	0.856071	0.426504	0.983084
ACSS1	0.0547493	0.779216	0.882825	0.439834	0.986435
ACTR1A	0.0545777	0.62404	0.781529	0.389367	0.974593
TRIM54	0.0543378	0.786601	0.884979	0.440906	0.987042
SYNPO2L	0.0539196	0.783017	0.882825	0.439834	0.986898
CAMK2A	0.0538672	0.785266	0.884418	0.440627	0.987063
HNRNPH3	0.0536078	0.84519	0.914057	0.455393	0.991024
UBE2L3	0.0533566	0.61364	0.774788	0.386008	0.97428
GCSH	0.0532647	0.8228	0.908551	0.45265	0.989665
UGGT1	0.0531086	0.645242	0.795744	0.396449	0.977
PNP	0.0527401	0.872623	0.928865	0.462771	0.99284
CD36	0.051581	0.711644	0.842338	0.419662	0.982606
GDI2	0.0515645	0.525153	0.713479	0.355463	0.967335
CCS	0.0513165	0.674715	0.814372	0.40573	0.980011
ABCF1	0.0512702	0.745777	0.863077	0.429995	0.985073
PMPCB	0.0511846	0.741003	0.859953	0.428438	0.984775
FAU	0.050999	0.847491	0.914546	0.455637	0.991596
PFDN5	0.0508684	0.767901	0.878138	0.437498	0.986656
MCTS1	0.0502694	0.628183	0.784321	0.390758	0.9769
BOLA2	0.0484907	0.760989	0.873807	0.435341	0.986843
TMX1	0.0477893	0.791538	0.889586	0.443202	0.98889
GABARAP	0.0471636	0.827005	0.909313	0.45303	0.991082
EIF4A1	0.0465708	0.776223	0.88175	0.439298	0.988272
SNX2	0.0458218	0.562276	0.741517	0.369432	0.973963
GPT2	0.0456655	0.882047	0.933724	0.465192	0.994285
RAB2A	0.0456112	0.64062	0.792899	0.395031	0.979893
SYNC	0.0454705	0.849685	0.915511	0.456118	0.992621
THOP1	0.0447164	0.817749	0.906039	0.451399	0.991043
PSMC2	0.0441584	0.645554	0.795744	0.396449	0.98086
UBA3	0.0441365	0.674594	0.814372	0.40573	0.982776
MRPS17	0.0440764	0.835699	0.91173	0.454234	0.99212
RAB21	0.0439674	0.750086	0.866492	0.431696	0.987436
DNPH1	0.0434256	0.715908	0.84502	0.420998	0.985592
ERLIN2	0.0429563	0.739965	0.859579	0.428252	0.987147
DPP9	0.0428219	0.825078	0.909313	0.45303	0.9918
XRCC5	0.0419751	0.811388	0.903933	0.45035	0.991265
ADIRF	0.0407897	0.889247	0.938526	0.467584	0.995224
ENO1	0.0403255	0.746552	0.863354	0.430133	0.988282
ILF3	0.0400199	0.822471	0.908551	0.45265	0.992209
RPA3	0.0391862	0.846365	0.914264	0.455497	0.993485
NUDT2	0.0389352	0.84224	0.913074	0.454904	0.993337
EIF4E	0.0386413	0.639487	0.79196	0.394563	0.982872
PSMB4	0.038215	0.730227	0.853816	0.425381	0.988057
ITIH2	0.038114	0.886907	0.936524	0.466587	0.995436
CUL5	0.0380869	0.759421	0.873807	0.435341	0.989573
EPRS	0.037194	0.702184	0.834411	0.415713	0.986936
MMAB	0.0369441	0.821606	0.908551	0.45265	0.992767
PPP1CB	0.0367564	0.737227	0.858677	0.427802	0.988857
RAB7A	0.036399	0.713773	0.843123	0.420053	0.987802
YBX3	0.0362349	0.841055	0.912697	0.454716	0.993747
OXSR1	0.0361645	0.700177	0.832884	0.414952	0.987193
CYB5R3	0.0360229	0.761378	0.873807	0.435341	0.990227
CCDC124	0.0355418	0.863589	0.924836	0.460764	0.994801
UBL7	0.0351487	0.816228	0.90501	0.450886	0.992888
USP5	0.0349178	0.710298	0.841216	0.419103	0.988127
SCFD1	0.0343169	0.795772	0.89292	0.444863	0.992191
COPS2	0.0340728	0.709965	0.841216	0.419103	0.988397
TOMM70A	0.0340073	0.768741	0.878138	0.437498	0.991096
EPM2A	0.0334024	0.804578	0.899936	0.448358	0.992763
EIF3A	0.0331442	0.811573	0.903933	0.45035	0.993104
GCLM	0.0331152	0.786297	0.884979	0.440906	0.99207
NDRG2	0.0330607	0.77791	0.882771	0.439807	0.991731
DCAF8	0.0330206	0.823455	0.908551	0.45265	0.993606
EEA1	0.0324573	0.798052	0.895004	0.445901	0.992705
PLEC	0.0306325	0.837176	0.91173	0.454234	0.994571
RPA2	0.0305957	0.804247	0.899936	0.448358	0.993357
ATOX1	0.0302752	0.780644	0.882825	0.439834	0.992531
CALU	0.0295875	0.829186	0.909944	0.453344	0.994473
EEF1G	0.0289279	0.745705	0.863077	0.429995	0.991548
RALA	0.0289083	0.827156	0.909313	0.45303	0.994529
PRPS1	0.0287854	0.881105	0.933446	0.465053	0.996363
SHMT1	0.0287528	0.891219	0.9392	0.46792	0.996694
NCK2	0.0277764	0.833158	0.911116	0.453928	0.994943
TMX3	0.0273692	0.860108	0.922979	0.459839	0.995884
SLK	0.0270866	0.874878	0.92986	0.463267	0.996386
DRG1	0.0269735	0.816393	0.90501	0.450886	0.994543
RPL35A	0.0262238	0.958475	0.979795	0.488145	0.998888
PDLIM1	0.0260907	0.927605	0.962973	0.479764	0.998041
MYLK3	0.0256228	0.890876	0.9392	0.46792	0.997044
C20orf27	0.0255908	0.868518	0.92808	0.46238	0.996399
HLA-A	0.0247582	0.898765	0.944328	0.470475	0.997361
PFN2	0.0246737	0.848695	0.915089	0.455908	0.99596
BANF1	0.024206	0.863183	0.924836	0.460764	0.996445
PSMD11	0.023958	0.78294	0.882825	0.439834	0.994155
PPP1R3D	0.0239191	0.919221	0.956844	0.47671	0.997987
PPP3CB	0.0239083	0.830906	0.910051	0.453397	0.995581
HSPB6	0.0237446	0.885133	0.935384	0.466019	0.997107
HDGF	0.0228895	0.837171	0.91173	0.454234	0.99594
PSMB3	0.0225378	0.873822	0.929205	0.46294	0.996965
VCL	0.0222988	0.820732	0.908392	0.452571	0.995604
PET117	0.0222396	0.93047	0.96375	0.480151	0.998399
DCUN1D2	0.0221309	0.91262	0.954144	0.475365	0.997978
VPS37C	0.0220774	0.897672	0.943887	0.470255	0.99762
EIF4A2	0.0219524	0.851277	0.91676	0.45674	0.996472
PFDN2	0.021837	0.838668	0.91173	0.454234	0.996165
PPP1R7	0.0215705	0.845905	0.914235	0.455482	0.996397
PPTC7	0.0210345	0.94216	0.971574	0.484049	0.998748
DYSF	0.0207121	0.860107	0.922979	0.459839	0.996884
RABGGTA	0.0206924	0.844243	0.914057	0.455393	0.996503
THNSL1	0.0201806	0.922126	0.958499	0.477535	0.998365
MYH14	0.0201726	0.901981	0.946766	0.47169	0.997921
LGALS1	0.0197338	0.878633	0.93151	0.464089	0.99745
EMD	0.0195437	0.857179	0.921708	0.459205	0.996993
FAM114A2	0.0191391	0.934466	0.966412	0.481478	0.998704
USP15	0.0189292	0.824861	0.909313	0.45303	0.996362
MYCBP	0.0183522	0.935326	0.966412	0.481478	0.998774
THAP4	0.0174456	0.934628	0.966412	0.481478	0.998821
LDHA	0.0167545	0.923429	0.959277	0.477923	0.998666
EIF3B	0.0151877	0.87805	0.931358	0.464013	0.998027
HEBP2	0.01498	0.858614	0.922312	0.459506	0.997719
PSMA6	0.0146594	0.858048	0.922173	0.459437	0.997758
CFL2	0.0145287	0.904174	0.947192	0.471902	0.998538
FETUB	0.0126215	0.967382	0.985564	0.491019	0.999582
CLIC5	0.0123265	0.942088	0.971574	0.484049	0.999265
UGP2	0.0122463	0.944178	0.973135	0.484827	0.999297
PLAA	0.010238	0.928358	0.962978	0.479766	0.999239
MRPS30	0.00970618	0.968776	0.985856	0.491165	0.999692
MPST	0.0095703	0.962789	0.98278	0.489632	0.999637
UCHL5	0.0094404	0.950158	0.976013	0.486261	0.999517
HOOK3	0.00785176	0.961577	0.982016	0.489251	0.999692
LMOD2	0.00759915	0.970616	0.985856	0.491165	0.999773
USP47	0.00759702	0.954077	0.977024	0.486764	0.999643
PIGK	0.00738307	0.97754	0.989123	0.492792	0.999832
PDCD6	0.00738146	0.971949	0.986039	0.491256	0.99979
SARNP	0.0073739	0.970001	0.985856	0.491165	0.999775
GSR	0.00699005	0.959853	0.98073	0.488611	0.999714
CIAPIN1	0.00619423	0.978315	0.989123	0.492792	0.999864
PALLD	0.00563563	0.978361	0.989123	0.492792	0.999877
PIP4K2B	0.00555719	0.97529	0.987908	0.492187	0.999861
C11orf68	0.00522591	0.974512	0.987744	0.492105	0.999865
PPP2R1A	0.00497113	0.94926	0.975972	0.48624	0.999741
PSMD10	0.00460747	0.980084	0.989689	0.493074	0.999907
COL4A2	0.00460559	0.990662	0.993953	0.495198	0.999957
NEK9	0.0044308	0.974661	0.987744	0.492105	0.999886
COPS4	0.00387839	0.970933	0.985856	0.491165	0.999886
GYG1	0.00364661	0.980794	0.989689	0.493074	0.999929
ACTR10	0.00350532	0.983368	0.990396	0.493426	0.999941
TNPO1	0.00308055	0.983356	0.990396	0.493426	0.999948
NAP1L1	0.00282901	0.984478	0.991041	0.493748	0.999956
PSMD1	0.00228945	0.977472	0.989123	0.492792	0.999948
TMOD1	0.00189873	0.98974	0.993893	0.495169	0.99998
MTAP	0.00172128	0.987951	0.993591	0.495018	0.999979
CECR5	0.00125808	0.99598	0.998342	0.497385	0.999995
PDK2	0.000672758	0.997793	0.999684	0.498054	0.999999
H1F0	0.000371133	0.998347	0.999766	0.498094	0.999999
F2	0.000175815	0.999298	0.999851	0.498137	1
PIN4	0.000158336	0.999378	0.999851	0.498137	1
PRKAB2	-1.36837e-05	0.99993	0.99993	0.498176	1
LNP	-0.000835096	0.994924	0.997755	0.497093	0.999996
UCHL3	-0.00136025	0.990132	0.993893	0.495169	0.999987
STK24	-0.00246269	0.989653	0.993893	0.495169	0.999974
ECM29	-0.00277503	0.979062	0.989359	0.49291	0.999941
DES	-0.00291273	0.981546	0.989714	0.493087	0.999946
EIF2B3	-0.00292973	0.981755	0.989714	0.493087	0.999946
RPS6KA3	-0.0040207	0.969105	0.985856	0.491165	0.999874
ADPRHL1	-0.00412073	0.985481	0.991579	0.494016	0.99994
IFITM3	-0.00501152	0.980374	0.989689	0.493074	0.999901
CNP	-0.00689092	0.967293	0.985564	0.491019	0.999771
GSTM1	-0.00694368	0.989866	0.993893	0.495169	0.999929
MSI2	-0.00712522	0.9557	0.977431	0.486967	0.999677
PPP1R12B	-0.00717647	0.954331	0.977024	0.486764	0.999665
NXN	-0.00809738	0.969835	0.985856	0.491165	0.999752
CLNS1A	-0.00827206	0.952474	0.976985	0.486745	0.999597
PARK7	-0.00887487	0.936288	0.966845	0.481693	0.999416
WDR1	-0.00911593	0.93666	0.966845	0.481693	0.999404
PDAP1	-0.00928315	0.945333	0.973422	0.48497	0.999478
ACACB	-0.0103703	0.970699	0.985856	0.491165	0.999692
AHCY	-0.0105211	0.904319	0.947192	0.471902	0.998942
FKBP7	-0.0105408	0.952953	0.976985	0.486745	0.999492
ARF1	-0.010999	0.946104	0.973741	0.485129	0.999391
MYLPF	-0.0111288	0.972046	0.986039	0.491256	0.999685
GNPDA1	-0.0114545	0.921006	0.958173	0.477373	0.999058
PSMA2	-0.0115225	0.935057	0.966412	0.481478	0.999227
NOMO3	-0.0115805	0.952524	0.976985	0.486745	0.999437
C11orf73	-0.0119253	0.913817	0.954923	0.475753	0.998926
ANP32E	-0.0124925	0.917706	0.95679	0.476683	0.998928
PSMA3	-0.0134441	0.904126	0.947192	0.471902	0.998646
LPP	-0.0135208	0.949657	0.975972	0.48624	0.999302
SEC61B	-0.013878	0.954932	0.977119	0.486812	0.99936
RRAD	-0.0144374	0.954377	0.977024	0.486764	0.999326
POTEI	-0.014735	0.963899	0.983438	0.48996	0.999458
MRPS11	-0.0152316	0.947341	0.97454	0.485527	0.999176
EEF1A2	-0.015818	0.893331	0.940958	0.468796	0.998217
ALDH1B1	-0.0159811	0.952855	0.976985	0.486745	0.999229
RABEP1	-0.0166788	0.918063	0.95679	0.476683	0.998575
PSMA5	-0.016888	0.847245	0.914546	0.455637	0.997204
RPL3L	-0.0175213	0.966314	0.985426	0.49095	0.9994
CAMK2B	-0.0176267	0.912013	0.953981	0.475284	0.998378
CD59	-0.0191303	0.885027	0.935384	0.466019	0.997666
SMYD2	-0.0191936	0.915299	0.955527	0.476054	0.998303
NLN	-0.0193982	0.922226	0.958499	0.477535	0.998431
AKAP1	-0.0195121	0.929656	0.963379	0.479966	0.998578
PRRC1	-0.0195649	0.927898	0.962973	0.479764	0.998537
YWHAG	-0.0199866	0.833332	0.911116	0.453928	0.996363
FAM162A	-0.0207099	0.885385	0.935384	0.466019	0.997482
AIMP2	-0.0207374	0.918319	0.95679	0.476683	0.998235
GNB2	-0.0209775	0.84146	0.912697	0.454716	0.996385
PSMD13	-0.0212072	0.815873	0.90501	0.450886	0.995694
ENDOD1	-0.0218972	0.845308	0.914057	0.455393	0.996327
COPS6	-0.0224084	0.873737	0.929205	0.46294	0.99698
PANK4	-0.0226157	0.831173	0.910051	0.453397	0.995827
C4BPA	-0.0226585	0.934207	0.966412	0.481478	0.998459
PACSIN3	-0.0227664	0.837194	0.91173	0.454234	0.995963
TRMT10C	-0.0231113	0.877795	0.931358	0.464013	0.996992
GALK1	-0.0234728	0.854062	0.918823	0.457768	0.996304
FAM21A	-0.0237769	0.916106	0.955898	0.476239	0.997919
SUMO1	-0.0240188	0.919276	0.956844	0.47671	0.99798
HLA-DRB1	-0.0251773	0.894456	0.941673	0.469152	0.997196
NT5C	-0.0251981	0.908561	0.95084	0.473719	0.997587
PSMA1	-0.0257247	0.806632	0.90128	0.449028	0.994487
GNA11	-0.0257817	0.833537	0.911116	0.453928	0.995317
DNM2	-0.0257922	0.869157	0.92808	0.46238	0.99639
NAP1L4	-0.0266361	0.76022	0.873807	0.435341	0.992724
COPS5	-0.0266512	0.831006	0.910051	0.453397	0.995079
HLA-DRA	-0.0273128	0.897898	0.943887	0.470255	0.997063
RNPEP	-0.0273306	0.915269	0.955527	0.476054	0.997583
SCAMP3	-0.0273821	0.851928	0.916994	0.456857	0.995622
OLA1	-0.0274154	0.813363	0.90493	0.450846	0.994353
GYS1	-0.0275744	0.840857	0.912697	0.454716	0.995232
ARMT1	-0.0278712	0.872282	0.928865	0.462771	0.996199
CDNF	-0.0280093	0.831271	0.910051	0.453397	0.994837
EIF5A	-0.0280202	0.781701	0.882825	0.439834	0.993123
PRMT5	-0.0284307	0.808133	0.902002	0.449388	0.993962
SNX3	-0.0285331	0.877725	0.931358	0.464013	0.996286
PSMA7	-0.0287439	0.780571	0.882825	0.439834	0.992905
BNIP1	-0.0291234	0.838844	0.91173	0.454234	0.994895
TOM1	-0.029431	0.810648	0.903855	0.450311	0.993841
NIT2	-0.0299726	0.809372	0.902909	0.449839	0.993681
NUTF2	-0.0306637	0.768555	0.878138	0.437498	0.99196
CSTA	-0.03086	0.944595	0.973135	0.484827	0.998243
PFDN6	-0.0310182	0.799613	0.896279	0.446536	0.993087
PDPR	-0.0314104	0.870139	0.928089	0.462385	0.99564
COQ5	-0.0315414	0.829452	0.909944	0.453344	0.994119
SVIL	-0.0325446	0.826035	0.909313	0.45303	0.993799
SBDS	-0.0335597	0.802918	0.89903	0.447907	0.992661
TSNAX	-0.033782	0.871112	0.928659	0.462669	0.995349
DDAH1	-0.0341511	0.881343	0.933446	0.465053	0.995696
UBE2I	-0.0347144	0.860994	0.923078	0.459888	0.994818
METTL7A	-0.0349627	0.838083	0.91173	0.454234	0.993843
RAB12	-0.035923	0.861074	0.923078	0.459888	0.994641
COL15A1	-0.0362761	0.759421	0.873807	0.435341	0.990067
SETD3	-0.0368179	0.845094	0.914057	0.455393	0.993822
BPNT1	-0.0371974	0.815271	0.90501	0.450886	0.992432
HINT1	-0.0374799	0.769721	0.878138	0.437498	0.990238
LAP3	-0.0376418	0.752311	0.868588	0.43274	0.989344
EIF3L	-0.037753	0.769006	0.878138	0.437498	0.990133
ANXA7	-0.0381495	0.670819	0.813604	0.405347	0.984884
ARF6	-0.0390443	0.779273	0.882825	0.439834	0.99031
STRN3	-0.0395866	0.767961	0.878138	0.437498	0.989603
SHMT2	-0.0400886	0.777958	0.882771	0.439807	0.989985
TCEB2	-0.0401947	0.745904	0.863077	0.429995	0.988286
KARS	-0.0411333	0.689229	0.826772	0.411907	0.984808
RDH14	-0.0415898	0.825677	0.909313	0.45303	0.992065
SUN2	-0.0420394	0.901589	0.946766	0.47169	0.995654
NTMT1	-0.0421223	0.741984	0.859953	0.428438	0.987508
LMNB2	-0.0422222	0.616194	0.776302	0.386762	0.979764
ILK	-0.0422808	0.707072	0.839276	0.418137	0.985451
PRDX5	-0.0424449	0.688391	0.826382	0.411713	0.984276
IAH1	-0.042695	0.807806	0.902002	0.449388	0.990929
HSD17B10	-0.0427128	0.775293	0.88164	0.439243	0.989188
ERP44	-0.0432024	0.823177	0.908551	0.45265	0.991629
LAMB1	-0.0440383	0.763724	0.875549	0.436208	0.9882
SYNE2	-0.0444372	0.903978	0.947192	0.471902	0.995524
CHID1	-0.0456763	0.813752	0.90493	0.450846	0.99063
DCD	-0.0459526	0.895215	0.942003	0.469317	0.994926
ALPK3	-0.0459891	0.823095	0.908551	0.45265	0.991087
IPO7	-0.0462474	0.780705	0.882825	0.439834	0.988616
TPSB2	-0.0464466	0.868216	0.92808	0.46238	0.993458
EPHX2	-0.046856	0.782693	0.882825	0.439834	0.988585
CLPB	-0.0477079	0.869251	0.92808	0.46238	0.993337
DBI	-0.04834	0.814952	0.90501	0.450886	0.990157
NRBP1	-0.0485975	0.792178	0.889832	0.443324	0.988742
LPIN1	-0.0487427	0.839991	0.912508	0.454622	0.991537
RTN4	-0.0490332	0.72857	0.852823	0.424886	0.984593
NSFL1C	-0.0497522	0.605143	0.769592	0.383419	0.97532
MYOZ2	-0.0497531	0.891106	0.9392	0.46792	0.99428
PPP2R2A	-0.0499194	0.649274	0.797757	0.397452	0.978671
PTGR1	-0.0505206	0.842923	0.913346	0.455039	0.991404
PRDX1	-0.0515251	0.647213	0.796386	0.396769	0.977832
PPM1B	-0.0520669	0.676793	0.816167	0.406623	0.979879
ACTN3	-0.0520865	0.929491	0.963379	0.479966	0.996199
PSMB6	-0.0524388	0.738151	0.858917	0.427922	0.984205
FN3K	-0.0525519	0.729248	0.853144	0.425046	0.983544
MLIP	-0.0529793	0.672915	0.813811	0.40545	0.979232
LARS	-0.053238	0.781791	0.882825	0.439834	0.98698
DPT	-0.0538342	0.865395	0.925832	0.46126	0.992247
PTRF	-0.0538818	0.741819	0.859953	0.428438	0.984037
FHL1	-0.0546871	0.716787	0.8451	0.421038	0.981955
YWHAE	-0.0553676	0.479203	0.677965	0.33777	0.960088
RMDN1	-0.0562338	0.75723	0.872838	0.434858	0.984484
TMED4	-0.0562791	0.728251	0.852823	0.424886	0.982312
ANXA6	-0.0565171	0.556908	0.738752	0.368054	0.967459
PPME1	-0.0565217	0.722355	0.847806	0.422387	0.981785
GPX7	-0.056826	0.84886	0.915089	0.455908	0.990732
MURC	-0.0571163	0.741361	0.859953	0.428438	0.983052
CAPZB	-0.0571344	0.560695	0.741282	0.369315	0.967484
HSPA8	-0.0576903	0.485791	0.681009	0.339287	0.959204
PRKAR1A	-0.0580694	0.590495	0.763815	0.380541	0.969872
C16orf13	-0.0585695	0.666752	0.810997	0.404048	0.976539
ARL3	-0.058908	0.552855	0.736444	0.366905	0.96569
RAB5B	-0.0590315	0.5502	0.733832	0.365603	0.965345
NEB	-0.0592242	0.793799	0.89118	0.443996	0.986417
CPPED1	-0.05943	0.626001	0.783057	0.390128	0.972547
COPS3	-0.0594365	0.664214	0.809307	0.403206	0.975975
CAV1	-0.0594666	0.594578	0.76555	0.381405	0.969556
BLVRA	-0.0595064	0.653459	0.800355	0.398746	0.974999
LMOD3	-0.0597584	0.753719	0.869739	0.433314	0.983246
PFKFB2	-0.0599837	0.748509	0.865143	0.431024	0.982774
ST13	-0.0600153	0.58525	0.760001	0.378641	0.96836
APOA1BP	-0.0604963	0.628313	0.784321	0.390758	0.972278
MYPN	-0.0607898	0.630665	0.786563	0.391875	0.972366
EIF4EBP1	-0.0613183	0.713623	0.843123	0.420053	0.979524
LAMC1	-0.0616205	0.67168	0.813636	0.405363	0.975775
CUL1	-0.0624702	0.592721	0.764498	0.380881	0.967854
PCYT1A	-0.0624785	0.805055	0.899992	0.448386	0.986543
COASY	-0.0628045	0.661001	0.806322	0.401719	0.974334
FILIP1	-0.0633057	0.73257	0.856071	0.426504	0.980492
LRRC2	-0.0645863	0.827914	0.909409	0.453078	0.987877
PDLIM7	-0.0651908	0.695157	0.828899	0.412967	0.976574
TXNL1	-0.0652775	0.474775	0.674966	0.336276	0.952537
PTRHD1	-0.0662544	0.557792	0.738752	0.368054	0.962061
ACYP2	-0.0665957	0.628496	0.784321	0.390758	0.969545
CAPN1	-0.0667381	0.56312	0.741704	0.369525	0.9624
PSMD4	-0.0672383	0.603074	0.768784	0.383017	0.966568
UBE2M	-0.0677961	0.613094	0.774788	0.386008	0.967376
RGN	-0.068235	0.835471	0.91173	0.454234	0.987809
USO1	-0.0682829	0.396948	0.609845	0.303832	0.938859
ECHDC1	-0.0688352	0.679365	0.817869	0.407471	0.973739
LANCL1	-0.0693439	0.605479	0.769592	0.383419	0.965806
MRPS25	-0.0699166	0.719629	0.846056	0.421515	0.977259
SGTA	-0.0702679	0.637605	0.790449	0.393811	0.968872
ENDOG	-0.0705821	0.723589	0.848401	0.422683	0.977423
PRKACA	-0.0707857	0.542587	0.730592	0.363989	0.957644
SLIRP	-0.0711436	0.690275	0.826772	0.411907	0.973974
MYH11	-0.071708	0.778405	0.882805	0.439823	0.982197
EIF4G1	-0.0719611	0.507659	0.70006	0.348778	0.952385
STXBP3	-0.0721068	0.583924	0.759793	0.378537	0.96195
CAPNS1	-0.0721323	0.485396	0.681009	0.339287	0.949199
PROSC	-0.0722554	0.561478	0.74139	0.369369	0.959153
PMPCA	-0.0724334	0.548329	0.733832	0.365603	0.95741
TPT1	-0.0733338	0.397877	0.61083	0.304322	0.934648
ABLIM2	-0.0735493	0.543315	0.731107	0.364246	0.956122
ELAVL1	-0.0744817	0.568548	0.746992	0.37216	0.958815
MGST3	-0.0745151	0.826721	0.909313	0.45303	0.985921
SH3GLB1	-0.074609	0.508949	0.700924	0.349208	0.950857
LYPLA1	-0.0748441	0.625661	0.783057	0.390128	0.965511
CDH13	-0.0751905	0.523194	0.711733	0.354593	0.952459
PGRMC2	-0.0759175	0.54448	0.731411	0.364397	0.954897
PSMD8	-0.0760671	0.596992	0.76696	0.382108	0.961521
CAPZA2	-0.0764627	0.449073	0.65517	0.326413	0.940622
COX20	-0.0771093	0.718976	0.845807	0.421391	0.97488
NAE1	-0.0775006	0.403451	0.617145	0.307469	0.93207
RIC8A	-0.077862	0.63134	0.786941	0.392063	0.964824
HUWE1	-0.0782809	0.717498	0.8451	0.421038	0.974347
PITRM1	-0.0786461	0.668384	0.812418	0.404756	0.968811
MYH2	-0.0787179	0.836015	0.91173	0.454234	0.986
CSNK2A1	-0.0787322	0.548954	0.733832	0.365603	0.953879
TGFBI	-0.0792768	0.633552	0.787841	0.392511	0.964464
NDUFAF4	-0.0796303	0.649782	0.797757	0.397452	0.966253
ACY1	-0.0807206	0.511491	0.701227	0.349359	0.947321
NID2	-0.0808933	0.549289	0.733832	0.365603	0.95269
ADIPOQ	-0.0809221	0.598209	0.76696	0.382108	0.959273
MRPS27	-0.0812272	0.637893	0.790449	0.393811	0.96414
MRPL49	-0.0822113	0.594623	0.76555	0.381405	0.958165
PHKA1	-0.0824854	0.660446	0.806322	0.401719	0.966361
PIN1	-0.0833242	0.400421	0.613399	0.305602	0.926574
MYH7	-0.0838494	0.70869	0.840378	0.418686	0.97154
WARS	-0.0840866	0.376771	0.596223	0.297045	0.9212
HDHD2	-0.0842015	0.44323	0.650686	0.324179	0.933782
PPP1R3A	-0.0843133	0.495945	0.690209	0.34387	0.942586
MAPRE2	-0.0855443	0.478866	0.677965	0.33777	0.938954
ENSA	-0.0857327	0.422977	0.633244	0.315489	0.928888
PPP2R5A	-0.0862577	0.717575	0.8451	0.421038	0.971779
MAN2C1	-0.0862665	0.690671	0.826772	0.411907	0.968578
LAMA2	-0.0871608	0.649855	0.797757	0.397452	0.96313
CD34	-0.0879668	0.686152	0.824438	0.410744	0.96741
PSMD3	-0.0882274	0.617355	0.776838	0.38703	0.95834
UBR4	-0.0882643	0.643706	0.794857	0.396007	0.961865
RAB24	-0.088291	0.506536	0.698967	0.348233	0.941716
COPS8	-0.0884745	0.480381	0.678373	0.337973	0.937192
SERPINB6	-0.0887242	0.385801	0.601906	0.299876	0.918968
NGLY1	-0.0891955	0.607309	0.770618	0.383931	0.956491
SLC16A1	-0.0894048	0.635541	0.789386	0.393281	0.960285
PPIL3	-0.0897168	0.584041	0.759793	0.378537	0.952897
LRRC47	-0.0898194	0.371844	0.589848	0.293869	0.914977
BPHL	-0.0898418	0.735241	0.857308	0.427121	0.972747
LYPLAL1	-0.0898554	0.49648	0.690498	0.344014	0.939021
ARL1	-0.0900642	0.642595	0.794413	0.395786	0.960953
FYCO1	-0.0909525	0.572539	0.749905	0.373611	0.950543
PCBD1	-0.0912975	0.52034	0.709707	0.353584	0.942102
PSMD12	-0.0921298	0.361426	0.581915	0.289916	0.910501
MYH6	-0.0921527	0.812902	0.90493	0.450846	0.981092
NOL3	-0.0922978	0.543836	0.731341	0.364362	0.945332
RAN	-0.0923872	0.378264	0.596441	0.297153	0.9141
ACP1	-0.0931016	0.454727	0.65842	0.328032	0.929258
NIT1	-0.0931316	0.315604	0.543313	0.270684	0.898161
EGFLAM	-0.0931973	0.554071	0.737134	0.367249	0.946457
FAM213A	-0.0932908	0.584679	0.760001	0.378641	0.951164
UBE2D3	-0.0939386	0.869705	0.928089	0.462385	0.986972
FAHD2A	-0.0946448	0.651759	0.798736	0.397939	0.960294
FXR1	-0.0949137	0.519603	0.709588	0.353525	0.939752
HSPG2	-0.0950512	0.463874	0.667095	0.332354	0.929589
PLCD4	-0.0951181	0.527341	0.715525	0.356483	0.940948
CALD1	-0.0951473	0.590746	0.763815	0.380541	0.951151
SNTB1	-0.0952199	0.597981	0.76696	0.382108	0.952218
LIN7C	-0.0953607	0.60873	0.771904	0.384571	0.953768
ASPA	-0.0957948	0.47945	0.677965	0.33777	0.932002
BSG	-0.0958091	0.497335	0.691234	0.34438	0.935268
MSRB2	-0.0963192	0.542352	0.730592	0.363989	0.942771
PSMC3	-0.0964878	0.290099	0.518402	0.258274	0.887447
SYNM	-0.0965184	0.558083	0.738752	0.368054	0.945261
BCAP31	-0.0965964	0.755316	0.871107	0.433995	0.973257
GDI1	-0.0969986	0.457147	0.660567	0.329102	0.926885
EIF3J	-0.0973129	0.413093	0.625833	0.311797	0.917564
SNF8	-0.0975407	0.428621	0.637652	0.317686	0.920687
ITIH4	-0.0975784	0.716763	0.8451	0.421038	0.968028
ASS1	-0.0979779	0.703511	0.835518	0.416264	0.966131
PSMB5	-0.0981079	0.38264	0.601284	0.299566	0.910057
ZBTB8OS	-0.098449	0.618925	0.777888	0.387552	0.953865
OSBP	-0.0986884	0.286906	0.516186	0.25717	0.884067
PARP1	-0.0990665	0.66046	0.806322	0.401719	0.959738
DUSP3	-0.0994192	0.498901	0.6925	0.345011	0.933205
FERMT2	-0.0994888	0.725615	0.850305	0.423632	0.968594
PAFAH1B3	-0.0995754	0.549871	0.733832	0.365603	0.942185
NID1	-0.100388	0.455974	0.659322	0.328481	0.924191
RBM3	-0.101415	0.634841	0.788979	0.393078	0.954965
GALM	-0.10181	0.299773	0.53031	0.264207	0.88457
AKR7A2	-0.102113	0.310486	0.538216	0.268145	0.887423
MYOM3	-0.102323	0.633133	0.787783	0.392482	0.954308
TLN2	-0.102634	0.561439	0.74139	0.369369	0.942475
TXLNB	-0.102851	0.416889	0.627875	0.312814	0.913942
CA3	-0.103596	0.3862	0.602085	0.299965	0.90614
JPH1	-0.104087	0.491174	0.68628	0.341913	0.92867
PNPO	-0.104391	0.644484	0.795353	0.396254	0.955176
PPP2CB	-0.105531	0.444506	0.651655	0.324662	0.917995
MPI	-0.106016	0.406836	0.621424	0.309601	0.909059
DDB1	-0.106716	0.458321	0.66181	0.329721	0.920113
MTCH2	-0.106754	0.520362	0.709707	0.353584	0.932641
HDHD1	-0.107299	0.416999	0.627875	0.312814	0.910418
HDDC2	-0.107847	0.47253	0.672817	0.335205	0.922334
ITGA7	-0.108141	0.609052	0.771904	0.384571	0.94779
TRAPPC3	-0.108522	0.550972	0.734398	0.365885	0.937361
HACD1	-0.109133	0.51056	0.701108	0.3493	0.929262
ACOT9	-0.109855	0.512933	0.702748	0.350117	0.929285
TATDN1	-0.109934	0.391133	0.604323	0.30108	0.90195
ATP1B1	-0.110076	0.292141	0.521609	0.259872	0.873323
LDHB	-0.110099	0.619489	0.778096	0.387656	0.948644
RCSD1	-0.110249	0.838669	0.91173	0.454234	0.98079
PDP1	-0.11077	0.557195	0.738752	0.368054	0.937271
GSTM3	-0.111128	0.657194	0.803998	0.400561	0.954422
PFDN1	-0.11146	0.421827	0.631993	0.314866	0.908275
ATP2A2	-0.111713	0.684466	0.823073	0.410064	0.958532
IDH1	-0.111726	0.161204	0.383335	0.190982	0.815536
SAR1B	-0.11221	0.370627	0.589848	0.293869	0.894603
LRRC39	-0.112231	0.525895	0.714029	0.355737	0.930414
PURA	-0.112249	0.450778	0.655396	0.326526	0.914445
TRAP1	-0.112681	0.472606	0.672817	0.335205	0.919014
NEDD4	-0.112766	0.775901	0.88175	0.439298	0.971793
ITPA	-0.113222	0.642329	0.794413	0.395786	0.951117
ITGB1	-0.113893	0.296364	0.526216	0.262167	0.870652
GCDH	-0.113913	0.568147	0.74693	0.372129	0.937627
ACAA1	-0.114427	0.370969	0.589848	0.293869	0.892731
USP14	-0.116294	0.270761	0.501826	0.250015	0.859039
RYR1	-0.116559	0.360132	0.580274	0.289099	0.887773
CAT	-0.117321	0.557643	0.738752	0.368054	0.933775
C1QBP	-0.117534	0.35798	0.57802	0.287976	0.886264
SPR	-0.117564	0.598258	0.76696	0.382108	0.941391
SYNJ2BP	-0.117744	0.383922	0.601284	0.299566	0.893402
GPI	-0.118159	0.343224	0.567071	0.282521	0.881301
TXNDC17	-0.118252	0.38909	0.603077	0.30046	0.894381
SCP2	-0.119683	0.165688	0.388751	0.19368	0.806422
COX6A2	-0.119839	0.718447	0.845656	0.421315	0.961149
ALDH2	-0.119841	0.479841	0.678063	0.337819	0.915761
CRIP2	-0.119925	0.637866	0.790449	0.393811	0.947507
UBAP2L	-0.120184	0.414706	0.626206	0.311983	0.899618
HINT3	-0.120488	0.311166	0.538216	0.268145	0.868784
TACC2	-0.120607	0.340733	0.565765	0.28187	0.878225
LHPP	-0.120891	0.447764	0.654614	0.326136	0.907434
MYBPC2	-0.121234	0.759922	0.873807	0.435341	0.967264
GRSF1	-0.121435	0.423261	0.633244	0.315489	0.900859
MTHFD1	-0.121808	0.310383	0.538216	0.268145	0.867179
BRE	-0.122035	0.476292	0.675306	0.336445	0.913459
MRPL15	-0.12219	0.448617	0.655138	0.326397	0.906698
CUL4A	-0.12252	0.371958	0.589848	0.293869	0.885884
MLYCD	-0.124848	0.471697	0.672817	0.335205	0.910453
SSBP1	-0.124939	0.421173	0.631909	0.314824	0.897595
PTK2	-0.12506	0.470009	0.671805	0.334701	0.9099
LRPPRC	-0.125879	0.341006	0.565765	0.28187	0.873342
UQCC2	-0.12614	0.482383	0.679839	0.338703	0.912143
RDX	-0.126891	0.253178	0.480853	0.239566	0.84004
ATP2A1	-0.126938	0.38406	0.601284	0.299566	0.885614
CAB39	-0.127158	0.192692	0.419084	0.208793	0.811081
ATP6V1D	-0.127185	0.485535	0.681009	0.339287	0.912204
TARDBP	-0.127571	0.336954	0.564437	0.281209	0.870426
PSMF1	-0.127676	0.500316	0.693552	0.345536	0.915379
VAPB	-0.127817	0.20698	0.43194	0.215197	0.817644
PLN	-0.128448	0.740035	0.859579	0.428252	0.962068
MRPL39	-0.128596	0.355731	0.576917	0.287426	0.87554
ACTN2	-0.128718	0.227636	0.451409	0.224897	0.826543
PPA2	-0.128733	0.368095	0.588174	0.293035	0.879275
TTC37	-0.128981	0.433707	0.643027	0.320363	0.897853
PGP	-0.129555	0.337296	0.564564	0.281272	0.868664
HSPBP1	-0.129748	0.370996	0.589848	0.293869	0.879279
DHRS7B	-0.129773	0.559397	0.740028	0.36869	0.927386
VWA8	-0.131353	0.488868	0.68351	0.340532	0.910279
VBP1	-0.132107	0.28676	0.516186	0.25717	0.84788
DDT	-0.13258	0.549043	0.733832	0.365603	0.923585
CAPN3	-0.132934	0.222935	0.446292	0.222348	0.819125
TIMM13	-0.132974	0.300469	0.530521	0.264311	0.852238
CISD1	-0.133105	0.439534	0.646879	0.322282	0.896356
XPO1	-0.133115	0.325497	0.551805	0.274915	0.861217
MCU	-0.13351	0.461272	0.665163	0.331392	0.901852
BRCC3	-0.133512	0.527674	0.715525	0.356483	0.91819
MLEC	-0.134631	0.475623	0.675306	0.336445	0.904794
UQCR11	-0.134719	0.441098	0.648456	0.323068	0.895596
TOMM40	-0.134733	0.4355	0.644357	0.321026	0.894046
MGLL	-0.134902	0.616999	0.776838	0.38703	0.936934
TPRKB	-0.135342	0.614084	0.774788	0.386008	0.936135
HRC	-0.135378	0.275666	0.506143	0.252166	0.839924
TPP2	-0.135431	0.234929	0.458155	0.228258	0.821874
AGPAT3	-0.135601	0.619827	0.778096	0.387656	0.937199
QDPR	-0.135809	0.281266	0.510592	0.254383	0.841754
QIL1	-0.135853	0.600238	0.768325	0.382788	0.933006
LETM1	-0.136123	0.220004	0.443898	0.221155	0.813748
IMPA1	-0.136374	0.234898	0.458155	0.228258	0.820738
NDUFAF6	-0.138517	0.372212	0.589848	0.293869	0.872062
MYOT	-0.138771	0.280213	0.510224	0.254199	0.838161
HSPE1	-0.1391	0.32937	0.55587	0.276941	0.85686
PSMB2	-0.13955	0.166247	0.389256	0.193932	0.778495
DTNA	-0.139698	0.210121	0.434208	0.216327	0.804175
MAP2K2	-0.139883	0.292583	0.521958	0.260046	0.842049
FHL3	-0.140237	0.502792	0.696073	0.346791	0.908079
DMD	-0.140271	0.3391	0.565765	0.28187	0.859248
MAP1LC3B2	-0.141448	0.238975	0.46211	0.230228	0.816713
VPS25	-0.141479	0.334044	0.561343	0.279668	0.856305
PAK1	-0.141846	0.444897	0.651776	0.324722	0.891471
S100A1	-0.142154	0.546774	0.733832	0.365603	0.917759
NPEPPS	-0.142274	0.184996	0.409081	0.203809	0.786568
TRIM72	-0.143242	0.160829	0.382875	0.190753	0.769695
AK2	-0.143468	0.343969	0.567088	0.28253	0.858035
SOD1	-0.145023	0.157863	0.380527	0.189583	0.765124
SMTNL1	-0.145183	0.596526	0.76696	0.382108	0.927738
CLASP2	-0.146099	0.413003	0.625833	0.311797	0.878802
RTCA	-0.14613	0.411093	0.625216	0.311489	0.878183
CAND2	-0.146367	0.200486	0.426149	0.212312	0.790402
SCRN3	-0.147214	0.419771	0.6307	0.314222	0.88004
GNG11	-0.147306	0.48481	0.681009	0.339287	0.898841
PREP	-0.147461	0.127447	0.345121	0.171943	0.738025
APEH	-0.147997	0.138489	0.357904	0.178312	0.746332
PODXL	-0.148008	0.392682	0.605051	0.301443	0.870793
NPLOC4	-0.148194	0.309552	0.537709	0.267893	0.840485
TFAM	-0.148357	0.348102	0.571922	0.284938	0.855084
NDUFAF5	-0.148617	0.439276	0.646879	0.322282	0.884922
RPL35	-0.148908	0.621097	0.779228	0.38822	0.931536
PFKL	-0.149388	0.467133	0.669504	0.333555	0.892521
CDV3	-0.14979	0.306112	0.535696	0.26689	0.83751
SGCG	-0.14982	0.238077	0.46211	0.230228	0.806529
OPA1	-0.149912	0.251661	0.479289	0.238787	0.813158
MRPL44	-0.150424	0.436175	0.644357	0.321026	0.882666
TCEB1	-0.151693	0.195283	0.420932	0.209713	0.780547
HK1	-0.152622	0.195707	0.421205	0.209849	0.779621
IVD	-0.152744	0.351321	0.573117	0.285533	0.852332
IMPA2	-0.153612	0.215177	0.44025	0.219338	0.789786
CMC1	-0.154086	0.265447	0.497037	0.247629	0.81516
DNM1L	-0.154583	0.194634	0.420759	0.209627	0.776471
PSMA4	-0.154729	0.329056	0.55587	0.276941	0.841992
TIMM10	-0.15525	0.380585	0.59952	0.298688	0.860726
IARS2	-0.155446	0.209519	0.434208	0.216327	0.784308
FXN	-0.15587	0.390241	0.603637	0.300739	0.863577
SIRT5	-0.15618	0.384782	0.601284	0.299566	0.861428
CD99L2	-0.156234	0.449667	0.655381	0.326518	0.882612
SERPIND1	-0.156385	0.528332	0.715958	0.356698	0.905038
ME1	-0.156686	0.11791	0.332349	0.16558	0.715361
MAPK9	-0.156911	0.412161	0.625833	0.311797	0.870162
CARNS1	-0.157	0.58528	0.760001	0.378641	0.91934
AKR1B1	-0.157221	0.198897	0.424716	0.211598	0.775764
GLOD4	-0.157564	0.0651957	0.249677	0.124392	0.650375
GSTM2	-0.15777	0.365617	0.584655	0.291282	0.853215
MYOM2	-0.157826	0.145105	0.367745	0.183215	0.73738
SLC35A4	-0.158512	0.182027	0.407222	0.202883	0.763349
ACSS2	-0.158753	0.178941	0.402855	0.200707	0.760966
PKM	-0.159158	0.224571	0.44758	0.222989	0.78843
NAA50	-0.159718	0.147307	0.370283	0.184479	0.736462
ACTA1	-0.159719	0.0475806	0.223028	0.111115	0.614838
SESN1	-0.1598	0.227155	0.450898	0.224642	0.789115
ACO1	-0.160008	0.236408	0.459767	0.229061	0.793927
SGCB	-0.160072	0.28246	0.511352	0.254762	0.816796
LSS	-0.161024	0.234411	0.45799	0.228176	0.791683
NEDD8	-0.161053	0.239027	0.46211	0.230228	0.79414
GRHPR	-0.161216	0.275652	0.506143	0.252166	0.812414
GADD45GIP1	-0.161475	0.293087	0.521976	0.260054	0.820226
BZW2	-0.161936	0.133988	0.35397	0.176352	0.722172
ATPAF1	-0.162158	0.363887	0.584097	0.291004	0.848803
SNX12	-0.162326	0.358186	0.57802	0.287976	0.846487
DCPS	-0.163061	0.449838	0.655381	0.326518	0.877864
EIF3K	-0.164271	0.204622	0.430036	0.214249	0.770565
C1orf123	-0.164604	0.139382	0.359333	0.179024	0.722991
CRYZ	-0.165175	0.274977	0.505919	0.252054	0.807952
ATP1A2	-0.165326	0.153627	0.378741	0.188693	0.733672
SUOX	-0.16599	0.281623	0.510592	0.254383	0.810308
PPP3R1	-0.166271	0.450874	0.655396	0.326526	0.87595
IDH3A	-0.166582	0.28834	0.517445	0.257797	0.812886
QRSL1	-0.167106	0.463438	0.666921	0.332268	0.879397
MT-ATP6	-0.167456	0.196569	0.421829	0.21016	0.761544
NUDT9	-0.167765	0.126399	0.344341	0.171554	0.706812
EIF2S1	-0.167875	0.271216	0.501826	0.250015	0.803281
GRPEL1	-0.168167	0.435945	0.644357	0.321026	0.869689
PEBP1	-0.169379	0.124645	0.342244	0.17051	0.702791
MRPL19	-0.169671	0.342324	0.566375	0.282174	0.833695
TXNRD1	-0.169796	0.129464	0.348385	0.173569	0.706718
PPP2R4	-0.169805	0.206434	0.43194	0.215197	0.764974
DNPEP	-0.17004	0.302238	0.531725	0.264912	0.815903
MYBPC1	-0.170355	0.149828	0.373432	0.186048	0.7237
SGCA	-0.17065	0.274212	0.505349	0.25177	0.80188
EIF5	-0.170662	0.102362	0.309133	0.154013	0.677748
CAP2	-0.170676	0.0929623	0.296697	0.147818	0.666676
BIN1	-0.170729	0.148457	0.37153	0.1851	0.722052
RRAS	-0.170775	0.324172	0.550778	0.274404	0.824997
SORBS1	-0.170781	0.22137	0.444844	0.221626	0.772963
ECH1	-0.170802	0.233908	0.457429	0.227896	0.780246
GSTK1	-0.171862	0.280928	0.510592	0.254383	0.80396
TIMM21	-0.171929	0.361783	0.582047	0.289982	0.839623
GFM1	-0.172153	0.289612	0.518276	0.258211	0.807886
MYOM1	-0.17251	0.152899	0.377603	0.188126	0.723272
ABHD11	-0.173662	0.417542	0.628244	0.312998	0.859271
SDPR	-0.173709	0.437499	0.645052	0.321372	0.866233
PROB1	-0.17381	0.459312	0.662788	0.330208	0.873516
NPEPL1	-0.173818	0.217124	0.441771	0.220095	0.766846
SH3BGR	-0.174058	0.151408	0.375236	0.186947	0.719943
NADK2	-0.174546	0.348893	0.571922	0.284938	0.832106
SLC25A11	-0.174655	0.199329	0.425209	0.211844	0.754513
APOE	-0.174915	0.455224	0.658688	0.328166	0.871402
CACNB1	-0.17506	0.166478	0.389301	0.193954	0.730619
ENOPH1	-0.175799	0.11369	0.325121	0.161979	0.682334
FABP4	-0.176401	0.364838	0.584655	0.291282	0.837055
PRKCQ	-0.176568	0.448742	0.655138	0.326397	0.868068
GPX4	-0.176752	0.0685647	0.252706	0.125901	0.6227
NQO2	-0.177031	0.246282	0.472451	0.23538	0.780306
PFDN4	-0.177182	0.215752	0.44025	0.219338	0.76206
TIMM8A	-0.177189	0.571453	0.749411	0.373365	0.905607
MAT2B	-0.177345	0.0766445	0.270189	0.134611	0.634115
MYO1C	-0.178839	0.106366	0.317715	0.158289	0.669813
SMYD1	-0.178983	0.11354	0.325121	0.161979	0.677467
CUTA	-0.178993	0.144733	0.367745	0.183215	0.707533
HBS1L	-0.179401	0.270589	0.501826	0.250015	0.790962
UBAC1	-0.179475	0.110882	0.322427	0.160637	0.67387
CBR4	-0.179507	0.185369	0.409428	0.203982	0.738937
TMEM256	-0.179536	0.650825	0.798054	0.397599	0.925785
PRKAG1	-0.179645	0.268065	0.499817	0.249015	0.789381
ENO2	-0.18079	0.245904	0.472331	0.235321	0.775991
ADSL	-0.18143	0.15731	0.380273	0.189456	0.714936
PBXIP1	-0.181533	0.232024	0.455501	0.226935	0.767049
HCCS	-0.181917	0.278743	0.509007	0.253593	0.792635
CARM1	-0.182266	0.324612	0.550778	0.274404	0.814589
CMYA5	-0.182387	0.174897	0.398418	0.198496	0.7276
UBE2N	-0.182627	0.112216	0.323195	0.161019	0.670678
GPX1	-0.183148	0.203124	0.428332	0.2134	0.746823
ALDH4A1	-0.18379	0.235832	0.459068	0.228713	0.766815
SNRPD3	-0.184429	0.674075	0.814372	0.40573	0.929841
NUP43	-0.184486	0.407705	0.621853	0.309814	0.84745
COL4A1	-0.184567	0.486885	0.682091	0.339826	0.875607
STUB1	-0.184708	0.157001	0.380184	0.189412	0.710357
NACA	-0.184998	0.174651	0.398418	0.198496	0.724108
SIRT3	-0.18535	0.365537	0.584655	0.291282	0.82983
PGK1	-0.185351	0.236658	0.45983	0.229093	0.765584
ANK2	-0.185605	0.357426	0.577675	0.287804	0.82617
MAP2K4	-0.186403	0.202374	0.428332	0.2134	0.742446
BST2	-0.187406	0.333069	0.560149	0.279073	0.813804
GAPDH	-0.187813	0.171859	0.397493	0.198036	0.718382
TPM1	-0.188499	0.0466545	0.221635	0.110421	0.561162
NDUFV3	-0.188511	0.508853	0.700924	0.349208	0.880419
CLASP1	-0.188645	0.485277	0.681009	0.339287	0.872496
FAH	-0.18866	0.156834	0.380184	0.189412	0.705036
DDX19B	-0.188897	0.227844	0.451409	0.224897	0.75624
MFN2	-0.188922	0.269261	0.501378	0.249792	0.780453
PPP1R2	-0.189313	0.149933	0.373432	0.186048	0.69821
IDI2	-0.189401	0.437561	0.645052	0.321372	0.855091
CUTC	-0.190767	0.252328	0.479764	0.239024	0.76898
NIF3L1	-0.190827	0.0844061	0.280557	0.139777	0.623912
MYL2	-0.190875	0.67492	0.814372	0.40573	0.927702
ATL2	-0.190907	0.238699	0.46211	0.230228	0.760724
HRSP12	-0.192131	0.158351	0.38075	0.189694	0.701815
MRRF	-0.192274	0.369586	0.589219	0.293555	0.825815
ADPRHL2	-0.192739	0.111243	0.32259	0.160718	0.654907
DCN	-0.192745	0.212666	0.436482	0.21746	0.742023
MRPL13	-0.193077	0.209856	0.434208	0.216327	0.739739
CASQ2	-0.193419	0.2697	0.501447	0.249827	0.776107
STOML2	-0.193465	0.154767	0.379652	0.189147	0.696998
SLC25A20	-0.193894	0.329659	0.55587	0.276941	0.806409
AGL	-0.194341	0.163532	0.387537	0.193075	0.703349
MACROD1	-0.194351	0.0687351	0.252706	0.125901	0.594299
RAD23A	-0.195327	0.109428	0.32053	0.159692	0.649106
PHKB	-0.195328	0.326058	0.552313	0.275168	0.803402
TST	-0.195399	0.0881961	0.288171	0.14357	0.622217
SIRT2	-0.195726	0.163747	0.387537	0.193075	0.701767
EPDR1	-0.196687	0.3169	0.543771	0.270913	0.797697
KLHL31	-0.196737	0.306524	0.535973	0.267028	0.792444
APOC3	-0.196818	0.395634	0.608477	0.30315	0.833183
SLC25A3	-0.196987	0.184486	0.408808	0.203673	0.716811
LDB3	-0.197139	0.101602	0.308428	0.153663	0.63712
CHCHD2	-0.197334	0.219023	0.443576	0.220995	0.741064
DPYSL3	-0.197865	0.269425	0.501378	0.249792	0.771443
STX4	-0.19941	0.146241	0.36855	0.183616	0.681563
SOD3	-0.199511	0.140055	0.36019	0.179451	0.675581
HTRA2	-0.199569	0.192401	0.418883	0.208692	0.719698
TIMM8B	-0.19964	0.385022	0.601284	0.299566	0.826506
PRKG1	-0.20024	0.0981434	0.303573	0.151243	0.628247
ANK3	-0.200257	0.197274	0.422327	0.210408	0.722492
DHTKD1	-0.20036	0.340363	0.565765	0.28187	0.805786
OPLAH	-0.200722	0.0795447	0.276121	0.137567	0.601629
PPIC	-0.201987	0.313865	0.541199	0.269631	0.791314
BAG2	-0.202014	0.172704	0.397509	0.198044	0.701333
TNNI1	-0.202074	0.647582	0.796386	0.396769	0.915941
GSTO1	-0.202878	0.209725	0.434208	0.216327	0.728413
TIMM9	-0.204899	0.34846	0.571922	0.284938	0.805726
HARS2	-0.205051	0.202776	0.428332	0.2134	0.720947
MRPS35	-0.205212	0.301995	0.531725	0.264912	0.782149
IDH3B	-0.20522	0.279356	0.509542	0.253859	0.769734
OPTN	-0.205518	0.216477	0.441305	0.219863	0.730155
MRPS36	-0.206622	0.145254	0.367745	0.183215	0.671239
MT-ATP8	-0.206898	0.174323	0.398399	0.198487	0.696688
MATR3	-0.207218	0.245871	0.472331	0.235321	0.747728
STIM1	-0.207378	0.0633227	0.248818	0.123964	0.564248
SLC27A1	-0.207474	0.304006	0.532892	0.265493	0.781109
DUSP22	-0.207565	0.259708	0.48802	0.243137	0.755906
JPH2	-0.208524	0.209541	0.434208	0.216327	0.721885
VDAC2	-0.209409	0.156016	0.380184	0.189412	0.677708
AK1	-0.209449	0.127341	0.345121	0.171943	0.649437
DAG1	-0.20948	0.132214	0.352359	0.175549	0.654524
TMEM109	-0.209584	0.0920979	0.296339	0.14764	0.606629
TPM3	-0.209652	0.602316	0.768695	0.382972	0.899166
SPTB	-0.209927	0.119205	0.334662	0.166732	0.639867
PRDX2	-0.211262	0.0293576	0.186256	0.0927947	0.474556
TNNT1	-0.211296	0.570077	0.748072	0.372698	0.888034
EHD2	-0.211452	0.158078	0.380612	0.189625	0.677017
MRPS22	-0.21148	0.133453	0.35397	0.176352	0.653167
HSPD1	-0.211981	0.183483	0.407868	0.203205	0.698066
RDH13	-0.212454	0.316509	0.543771	0.270913	0.783168
MRPL46	-0.212745	0.172469	0.397509	0.198044	0.68804
NFU1	-0.213262	0.211114	0.435836	0.217138	0.717704
SRL	-0.213308	0.0235767	0.171552	0.085469	0.449611
TPM2	-0.213829	0.0283812	0.184042	0.0916919	0.466889
C10orf71	-0.214024	0.547412	0.733832	0.365603	0.879008
FHOD1	-0.214796	0.0486776	0.225668	0.11243	0.522449
ALDOA	-0.215118	0.0764808	0.270189	0.134611	0.575218
SH3KBP1	-0.21531	0.190946	0.416251	0.207381	0.700121
LACTB2	-0.21563	0.166272	0.389256	0.193932	0.67918
GPHN	-0.215724	0.0326475	0.187424	0.0933766	0.477971
PFAS	-0.216973	0.506531	0.698967	0.348233	0.862795
AGK	-0.217141	0.249645	0.476738	0.237516	0.739833
SCO1	-0.217397	0.129715	0.348385	0.173569	0.641456
HSPA9	-0.217807	0.097347	0.30273	0.150823	0.602074
PDHA1	-0.218319	0.106225	0.317715	0.158289	0.612923
ABHD14B	-0.21864	0.0117855	0.150577	0.0750189	0.378722
PRKAR2A	-0.219064	0.0625433	0.248061	0.123587	0.544862
SQSTM1	-0.219069	0.145429	0.367748	0.183216	0.655485
SARS2	-0.219455	0.288609	0.51749	0.257819	0.761312
COA6	-0.219465	0.124659	0.342244	0.17051	0.633203
FIS1	-0.219526	0.0798355	0.276223	0.137617	0.574122
TBC1D17	-0.220093	0.0876108	0.288002	0.143486	0.585146
IDH3G	-0.220644	0.268114	0.499817	0.249015	0.747932
ALDH9A1	-0.220982	0.0294687	0.186256	0.0927947	0.45894
LACTB	-0.221255	0.140925	0.36111	0.179909	0.6482
DCAF11	-0.221637	0.32183	0.549346	0.27369	0.777807
PGK2	-0.221654	0.338256	0.564829	0.281404	0.786421
C8orf82	-0.222391	0.25118	0.478805	0.238546	0.735465
TCAP	-0.223453	0.121163	0.337913	0.168352	0.623988
BCAM	-0.223511	0.175692	0.39937	0.19897	0.677945
SYPL2	-0.224229	0.35955	0.579777	0.288852	0.795039
PHPT1	-0.224307	0.0648276	0.249677	0.124392	0.541338
CPT1B	-0.224338	0.226817	0.450649	0.224519	0.716891
UBE2V2	-0.224489	0.0258767	0.176462	0.0879155	0.440267
TMOD4	-0.225633	0.0363701	0.200225	0.0997543	0.473431
NDUFS6	-0.22578	0.232333	0.455614	0.226992	0.71925
NNT	-0.226081	0.183272	0.407868	0.203205	0.681397
ILKAP	-0.226164	0.282992	0.511757	0.254963	0.751642
DBT	-0.226927	0.185734	0.409428	0.203982	0.682483
ATAD1	-0.226944	0.0972186	0.30273	0.150823	0.589217
DAP3	-0.227672	0.229952	0.453893	0.226134	0.715587
GABARAPL2	-0.228475	0.467562	0.669665	0.333635	0.840556
ATP5H	-0.229289	0.180314	0.404654	0.201603	0.675174
PRDX6	-0.229379	0.0263038	0.178231	0.0887965	0.434096
FAHD1	-0.230591	0.148507	0.37153	0.1851	0.644187
G3BP2	-0.231089	0.220689	0.443898	0.221155	0.705269
NLRX1	-0.231364	0.114473	0.325262	0.162049	0.605644
SQRDL	-0.231385	0.218981	0.443576	0.220995	0.703688
TRMT112	-0.231423	0.253392	0.480853	0.239566	0.72782
HPR	-0.231483	0.547635	0.733832	0.365603	0.869892
FKBP3	-0.231491	0.0674179	0.250038	0.124572	0.535639
MCCC1	-0.232236	0.108669	0.3204	0.159627	0.59724
MTX1	-0.232358	0.0768134	0.270189	0.134611	0.550837
ARIH1	-0.23244	0.276892	0.507236	0.252711	0.741943
GLUD1	-0.233355	0.0639781	0.249538	0.124323	0.526479
APOOL	-0.234334	0.134377	0.35397	0.176352	0.624794
ALAD	-0.234533	0.117168	0.331584	0.165199	0.60479
ACADM	-0.234736	0.166659	0.389301	0.193954	0.656652
DUSP28	-0.23662	0.24826	0.475813	0.237055	0.719156
BCL2L13	-0.237036	0.0310709	0.187109	0.0932197	0.439171
CHCHD3	-0.237047	0.0814382	0.278136	0.138571	0.551843
MRPL12	-0.23814	0.173182	0.397509	0.198044	0.658653
MRPL17	-0.239766	0.23206	0.455501	0.226935	0.704518
SDHA	-0.239791	0.155611	0.380184	0.189412	0.640116
FABP3	-0.240077	0.109385	0.32053	0.159692	0.587863
PYGM	-0.24016	0.140247	0.360246	0.179479	0.623905
OXCT1	-0.24066	0.3009	0.530527	0.264315	0.748992
NT5C3A	-0.241821	0.0787934	0.273963	0.136491	0.540938
COX17	-0.242145	0.189788	0.414904	0.20671	0.668708
MCCC2	-0.24244	0.127665	0.345121	0.171943	0.607123
UBQLN2	-0.242585	0.310777	0.538216	0.268145	0.75314
ACSL1	-0.242747	0.149637	0.373432	0.186048	0.630584
TNS1	-0.243429	0.0365674	0.200314	0.0997987	0.446906
CASQ1	-0.244477	0.0122317	0.150577	0.0750189	0.340749
IBA57	-0.246254	0.203014	0.428332	0.2134	0.675267
PFKM	-0.24728	0.0855339	0.282529	0.140759	0.544427
SUCLG2	-0.247516	0.238987	0.46211	0.230228	0.701677
MYOZ3	-0.247626	0.141482	0.362098	0.180401	0.616158
MAP2K6	-0.249122	0.105291	0.316173	0.157521	0.570764
DLST	-0.250108	0.0831886	0.280033	0.139516	0.536907
FAM120A	-0.251271	0.137379	0.357659	0.17819	0.607274
COX6B1	-0.251275	0.109902	0.320839	0.159845	0.574154
APIP	-0.252315	0.296463	0.526216	0.262167	0.735818
RPL38	-0.252357	0.344169	0.567088	0.28253	0.764014
HADHA	-0.253258	0.151942	0.375817	0.187236	0.620516
ATP5J	-0.253357	0.100792	0.307023	0.152962	0.559127
FAM175B	-0.254193	0.060109	0.24626	0.12269	0.489344
LONP1	-0.254194	0.0315611	0.187109	0.0932197	0.415427
PGM1	-0.256823	0.0631504	0.248818	0.123964	0.491936
MAPK12	-0.257354	0.0426179	0.214261	0.106747	0.443936
ATP5D	-0.257728	0.0573524	0.24104	0.120089	0.478679
HSCB	-0.258173	0.158712	0.380837	0.189737	0.621755
PCYOX1	-0.25858	0.0767867	0.270189	0.134611	0.514941
CLUH	-0.259655	0.0521042	0.231837	0.115504	0.464333
MSRB3	-0.259885	0.439719	0.646879	0.322282	0.80773
PSMD7	-0.259967	0.213071	0.436888	0.217662	0.669019
ISCA2	-0.260381	0.239143	0.46211	0.230228	0.688992
HADHB	-0.260711	0.17122	0.396886	0.197733	0.631218
PHYH	-0.260807	0.13479	0.35397	0.176352	0.592937
DNAJA3	-0.261139	0.186349	0.410357	0.204444	0.644843
ESD	-0.261403	0.0205337	0.166607	0.0830055	0.362139
NDUFB7	-0.261546	0.0969014	0.30273	0.150823	0.543098
PGAM2	-0.262046	0.249415	0.476738	0.237516	0.69497
PPP1R1A	-0.262932	0.145757	0.368137	0.18341	0.602686
KSR2	-0.26316	0.0595242	0.2459	0.12251	0.475936
PRDX3	-0.263305	0.0544014	0.234426	0.116794	0.4646
SSPN	-0.26345	0.064899	0.249677	0.124392	0.486501
TPI1	-0.263806	0.0527501	0.231837	0.115504	0.460166
VDAC3	-0.263917	0.0821306	0.278136	0.138571	0.517035
ALDH1A1	-0.263937	0.144951	0.367745	0.183215	0.600641
LAMB2	-0.263979	0.193889	0.420518	0.209507	0.648528
ADHFE1	-0.264094	0.242326	0.467407	0.232867	0.68774
FECH	-0.264378	0.0843548	0.280557	0.139777	0.5201
TACO1	-0.264426	0.0600204	0.24626	0.12269	0.475281
C11orf54	-0.264598	0.044838	0.218888	0.109052	0.439773
AP4S1	-0.264772	0.150327	0.373432	0.186048	0.605484
ATP5A1	-0.265069	0.0878748	0.288011	0.143491	0.524869
PTGES2	-0.265538	0.0502059	0.228979	0.11408	0.451857
ACAP1	-0.266973	0.410759	0.625187	0.311475	0.788567
MYOZ1	-0.267545	0.0148785	0.150577	0.0750189	0.324397
OGDH	-0.267975	0.0662639	0.249677	0.124392	0.483205
PREB	-0.268163	0.015166	0.150873	0.0751665	0.32522
RTN2	-0.268829	0.0294087	0.186256	0.0927947	0.38751
PHB	-0.268833	0.0322326	0.187424	0.0933766	0.397174
IMMT	-0.269713	0.0738416	0.263684	0.13137	0.495183
NDUFA9	-0.269869	0.0810182	0.278136	0.138571	0.507528
RBKS	-0.269982	0.0666119	0.249677	0.124392	0.48126
CKM	-0.271833	0.0144359	0.150577	0.0750189	0.315992
PERM1	-0.271839	0.0933992	0.29693	0.147934	0.524927
CYB5R1	-0.272781	0.0199965	0.166607	0.0830055	0.343979
NDUFB10	-0.273062	0.0494088	0.228057	0.113621	0.439873
CYB5B	-0.273428	0.0158008	0.151144	0.0753018	0.321713
BCAT2	-0.273541	0.0363503	0.200225	0.0997543	0.403868
SPEG	-0.27431	0.211712	0.436482	0.21746	0.653199
SOD2	-0.274506	0.040383	0.207712	0.103485	0.414374
RTN4IP1	-0.274517	0.0430514	0.214648	0.10694	0.421702
USMG5	-0.274695	0.0972308	0.30273	0.150823	0.527175
HIBCH	-0.274811	0.108422	0.3204	0.159627	0.54305
PCBD2	-0.275073	0.0388154	0.205482	0.102373	0.409141
ADH5	-0.275297	0.0180907	0.164136	0.0817744	0.331346
TIMM44	-0.275441	0.0720519	0.259928	0.129499	0.484562
MMRN2	-0.275575	0.108299	0.3204	0.159627	0.54196
CACNA2D1	-0.276258	0.0104846	0.14208	0.070786	0.283897
PHAX	-0.27658	0.300645	0.530521	0.264311	0.7172
CIRBP	-0.276836	0.0475043	0.223028	0.111115	0.430202
GSTT1	-0.277109	0.160183	0.382327	0.19048	0.601994
ACSF2	-0.277507	0.0895235	0.289641	0.144302	0.511865
SCARB2	-0.277774	0.0630874	0.248818	0.123964	0.464147
ATP5F1	-0.278478	0.0823441	0.278136	0.138571	0.498916
AIFM1	-0.278521	0.0735468	0.263522	0.13129	0.483409
MECR	-0.280048	0.130191	0.348385	0.173569	0.564989
PCMT1	-0.281483	0.0189007	0.166002	0.0827038	0.327234
ATAD3A	-0.281554	0.0321275	0.187424	0.0933766	0.379843
NDUFA7	-0.282817	0.140482	0.360412	0.179561	0.574028
XPNPEP1	-0.283783	0.00964614	0.14124	0.0703675	0.267913
CAMK2G	-0.284037	0.0320811	0.187424	0.0933766	0.37646
FUNDC2	-0.284475	0.0620694	0.247478	0.123296	0.453527
MUT	-0.284485	0.0541212	0.234426	0.116794	0.436176
ITGB1BP2	-0.284616	0.107231	0.318459	0.15866	0.529681
UQCRC1	-0.284676	0.0751066	0.267079	0.133062	0.478556
UBE4A	-0.28491	0.117559	0.332063	0.165438	0.543384
AFG3L2	-0.28553	0.022979	0.16926	0.0843272	0.340495
COA1	-0.285762	0.172211	0.397509	0.198044	0.604917
SIAE	-0.286737	0.278822	0.509007	0.253593	0.693354
CRKL	-0.287279	0.168218	0.392508	0.195552	0.599252
GLO1	-0.287499	0.0245166	0.173338	0.086359	0.344327
ECHS1	-0.288222	0.0463192	0.220538	0.109874	0.412518
AUH	-0.288277	0.190995	0.416251	0.207381	0.62049
AARSD1	-0.288369	0.0227374	0.16923	0.0843122	0.335842
HSDL2	-0.289272	0.206858	0.43194	0.215197	0.633933
IDI1	-0.289286	0.0269277	0.180143	0.0897491	0.351462
COA3	-0.289497	0.0101219	0.141472	0.0704828	0.264563
NDUFB6	-0.289567	0.133735	0.35397	0.176352	0.558457
ACAD9	-0.2896	0.0804684	0.277504	0.138256	0.482024
ETFDH	-0.28966	0.125563	0.342947	0.17086	0.548248
DECR1	-0.289784	0.18397	0.408093	0.203317	0.612259
H6PD	-0.289811	0.123214	0.341382	0.17008	0.545084
GPD1L	-0.290107	0.0502583	0.228979	0.11408	0.419963
UQCRB	-0.290922	0.0357681	0.198461	0.0988756	0.379472
CMBL	-0.292171	0.105708	0.316974	0.15792	0.518648
CACNA1S	-0.293492	0.0297958	0.186356	0.0928448	0.356596
GOT1	-0.294863	0.0303237	0.187109	0.0932197	0.356725
PDLIM5	-0.29502	0.0418849	0.212338	0.105789	0.392175
GPS1	-0.295315	0.039301	0.205606	0.102435	0.384509
SYNPO	-0.296205	0.0408194	0.20894	0.104096	0.387732
NT5C1A	-0.296782	0.0780069	0.273477	0.136249	0.469034
TSFM	-0.296877	0.161971	0.384727	0.191675	0.582506
COX7A2L	-0.297002	0.156142	0.380184	0.189412	0.576068
SURF1	-0.297148	0.0547707	0.234858	0.117009	0.421854
HHATL	-0.297174	0.0708896	0.257493	0.128286	0.455432
ADAL	-0.298306	0.038214	0.205037	0.102152	0.377632
AOC3	-0.298483	0.335033	0.562557	0.280272	0.721517
PLIN5	-0.298952	0.17141	0.39689	0.197735	0.590219
ACTBL2	-0.299255	0.00942907	0.140239	0.0698689	0.247657
ATE1	-0.299612	0.281599	0.510592	0.254383	0.684074
FBP2	-0.29977	0.299131	0.529618	0.263862	0.696433
SLC25A4	-0.300803	0.0632449	0.248818	0.123964	0.435858
COA5	-0.301345	0.183853	0.408093	0.203317	0.600277
CA2	-0.30156	0.0327183	0.187424	0.0933766	0.35655
BCKDHA	-0.301826	0.0472843	0.223028	0.111115	0.398103
ENO3	-0.301957	0.109099	0.32053	0.159692	0.512228
EML1	-0.302383	0.0164882	0.154916	0.0771809	0.289004
DIABLO	-0.303159	0.054559	0.234426	0.116794	0.414066
CKMT2	-0.303661	0.137631	0.357874	0.178297	0.547598
PTCD3	-0.30408	0.0550447	0.23508	0.117119	0.414073
TMEM143	-0.304245	0.11333	0.325121	0.161979	0.515572
PGM5	-0.304909	0.0193698	0.166002	0.0827038	0.30042
NDUFA10	-0.305497	0.099139	0.303739	0.151326	0.493578
APOO	-0.305537	0.107202	0.318459	0.15866	0.505465
NDUFA5	-0.305724	0.0948458	0.300156	0.149541	0.486687
LOC285556	-0.306373	0.255124	0.482925	0.240599	0.658028
ACAA2	-0.306407	0.130104	0.348385	0.173569	0.535319
GPD2	-0.306825	0.0661575	0.249677	0.124392	0.434634
COX5B	-0.307012	0.102279	0.309133	0.154013	0.496583
ACO2	-0.307086	0.0896051	0.289641	0.144302	0.476734
BCKDHB	-0.30809	0.0887907	0.288775	0.143871	0.474245
ACOT2	-0.308405	0.0387837	0.205482	0.102373	0.367055
MYO18A	-0.308796	0.17887	0.402855	0.200707	0.587742
SNCA	-0.308807	0.387164	0.602219	0.300032	0.746
ATP5C1	-0.309064	0.0319836	0.187424	0.0933766	0.345086
ACOT13	-0.309464	0.20505	0.430036	0.214249	0.612414
ATP5L	-0.309502	0.0784188	0.273963	0.136491	0.4548
UQCRFS1	-0.310198	0.064427	0.249677	0.124392	0.427145
SUCLG1	-0.310761	0.117651	0.332063	0.165438	0.514254
HAGH	-0.311786	0.00809275	0.136865	0.0681875	0.222727
COA7	-0.312033	0.129115	0.34815	0.173452	0.527954
UQCRC2	-0.312652	0.0860025	0.283634	0.14131	0.464379
COQ6	-0.312665	0.059608	0.2459	0.12251	0.414076
ADH1B	-0.312725	0.182037	0.407222	0.202883	0.586993
CCBL2	-0.313088	0.109815	0.320839	0.159845	0.500776
NDUFAB1	-0.31346	0.0539161	0.234426	0.116794	0.400354
ATP5S	-0.313899	0.03939	0.205606	0.102435	0.362321
HBZ	-0.31416	0.0485468	0.225556	0.112375	0.386585
GPT	-0.314188	0.0787771	0.273963	0.136491	0.450052
NDUFS2	-0.314294	0.0371352	0.201292	0.100286	0.355216
PAM16	-0.314741	0.0511327	0.230479	0.114827	0.39226
ISOC1	-0.31531	0.00940071	0.140239	0.0698689	0.229571
FH	-0.315793	0.0647436	0.249677	0.124392	0.421293
ALDH1L1	-0.316861	0.0673123	0.250038	0.124572	0.425273
TUFM	-0.317683	0.0223251	0.16923	0.0843122	0.298841
NDUFS8	-0.317951	0.0522338	0.231837	0.115504	0.391176
CACNG1	-0.318196	0.031561	0.187109	0.0932197	0.332994
GAMT	-0.318842	0.0243163	0.172702	0.0860421	0.305742
RNF114	-0.318903	0.116913	0.331305	0.16506	0.504358
MOCS2	-0.319138	0.146444	0.36855	0.183616	0.541669
DLAT	-0.32096	0.0234388	0.171452	0.0854193	0.299788
OCIAD1	-0.322283	0.00851618	0.140239	0.0698689	0.215255
SPG7	-0.322406	0.010172	0.141472	0.0704828	0.227812
ISOC2	-0.322474	0.0525866	0.231837	0.115504	0.386825
ECI2	-0.322489	0.0762926	0.270155	0.134594	0.436127
MDH1	-0.323416	0.022806	0.16923	0.0843122	0.294419
PTP4A1	-0.323444	0.11815	0.332581	0.165696	0.501169
MYL3	-0.323837	0.529044	0.716004	0.356721	0.813685
GPD1	-0.324258	0.0264347	0.178231	0.0887965	0.307877
C6orf203	-0.324532	0.271355	0.501826	0.250015	0.654885
NEK7	-0.325278	0.121502	0.338412	0.168601	0.503773
MAVS	-0.325765	0.114269	0.325121	0.161979	0.493294
UBQLN4	-0.325953	0.127605	0.345121	0.171943	0.511158
SHOC2	-0.326125	0.322804	0.550329	0.27418	0.691596
KCNJ11	-0.328024	0.170948	0.396884	0.197732	0.560223
MB	-0.328764	0.020975	0.167756	0.0835781	0.280696
HINT2	-0.328969	0.0390988	0.205606	0.102435	0.344243
NAPRT	-0.329556	0.0617	0.247034	0.123075	0.399329
CKB	-0.330157	0.343416	0.567071	0.282521	0.702664
TBCC	-0.330203	0.0147748	0.150577	0.0750189	0.248639
GOT2	-0.330409	0.0974591	0.30273	0.150823	0.463338
TINAGL1	-0.330717	0.111855	0.323035	0.16094	0.48459
GLRX5	-0.331177	0.0935455	0.29693	0.147934	0.456274
STAT5B	-0.331222	0.165504	0.388749	0.193679	0.551128
COX4I1	-0.331319	0.0225712	0.16923	0.0843122	0.284775
PHB2	-0.332641	0.0117307	0.150577	0.0750189	0.227918
AMPD1	-0.332938	0.212474	0.436482	0.21746	0.597082
PLIN4	-0.333682	0.0220406	0.16923	0.0843122	0.280004
CS	-0.333955	0.0380287	0.205037	0.102152	0.335599
NDUFB9	-0.334138	0.0215512	0.168738	0.0840672	0.277428
IDH2	-0.334954	0.0609446	0.246794	0.122956	0.39175
CHCHD10	-0.337667	0.219919	0.443898	0.221155	0.599658
HSD17B8	-0.338201	0.0843304	0.280557	0.139777	0.433278
AGPS	-0.338458	0.176515	0.399493	0.199032	0.55599
NDUFS5	-0.338842	0.0485227	0.225556	0.112375	0.358709
MPC2	-0.339066	0.0251998	0.174664	0.0870194	0.287057
ACAD8	-0.339493	0.0104094	0.141971	0.0707318	0.212291
CPT2	-0.339875	0.038423	0.205323	0.102294	0.330322
ADSSL1	-0.34076	0.0443393	0.217646	0.108434	0.345843
PCCB	-0.342134	0.031362	0.187109	0.0932197	0.305892
ACADVL	-0.343361	0.0233656	0.171452	0.0854193	0.275317
CRAT	-0.343627	0.0892699	0.289641	0.144302	0.435948
SLC25A12	-0.343641	0.0218387	0.16923	0.0843122	0.268714
MYL4	-0.343656	0.313815	0.541199	0.269631	0.671474
ETFB	-0.34404	0.0434586	0.216168	0.107697	0.339972
TMEM11	-0.344207	0.0645939	0.249677	0.124392	0.389457
LACE1	-0.344239	0.214947	0.44025	0.219338	0.589065
HSPA2	-0.345114	0.0576084	0.241582	0.120359	0.373445
SMIM20	-0.345408	0.111043	0.322451	0.160649	0.468063
NDUFS3	-0.345632	0.0193111	0.166002	0.0827038	0.255576
NIPSNAP3B	-0.345689	0.0614173	0.246948	0.123032	0.381176
DCXR	-0.346321	0.0566812	0.23917	0.119157	0.370075
ATP5B	-0.346884	0.0343937	0.193373	0.0963407	0.310691
COX7C	-0.347283	0.065928	0.249677	0.124392	0.38894
DLD	-0.34744	0.012554	0.150577	0.0750189	0.218495
AK3	-0.348502	0.132343	0.352359	0.175549	0.494209
ALDH5A1	-0.348724	0.0460743	0.219994	0.109603	0.341913
PCCA	-0.349073	0.01031	0.141528	0.0705106	0.202527
STAC3	-0.350667	0.000109871	0.0360139	0.0179425	0.0408948	+
COX6C	-0.350698	0.0808323	0.278136	0.138571	0.413897
MTX2	-0.352094	0.0414113	0.210948	0.105097	0.325908
TMEM126A	-0.353168	0.0226452	0.16923	0.0843122	0.262441
COPS7A	-0.353356	0.00436963	0.10497	0.0522974	0.146635
NDUFB11	-0.354472	0.0237238	0.171552	0.085469	0.26549
PTER	-0.358077	0.066413	0.249677	0.124392	0.378683
ETFA	-0.358326	0.0959308	0.30139	0.150156	0.431727
SAMM50	-0.359056	0.0141182	0.150577	0.0750189	0.216605
SDHB	-0.35971	0.0276116	0.184013	0.0916773	0.274945
UQCRH	-0.360149	0.0108679	0.146335	0.0729059	0.196209
PNPT1	-0.360303	0.0212376	0.168242	0.0838198	0.249604
COQ3	-0.3612	0.0172493	0.159935	0.0796812	0.23074
VDAC1	-0.361656	0.0132741	0.150577	0.0750189	0.209495
MRPS7	-0.361803	0.0733338	0.263205	0.131132	0.388565
HADH	-0.363445	0.0387564	0.205482	0.102373	0.30686
PHKG1	-0.364173	0.0818346	0.278136	0.138571	0.401903
TNNC1	-0.36419	0.433124	0.642995	0.320347	0.737323
SUCLA2	-0.366202	0.0421586	0.212705	0.105972	0.313639
SPAG7	-0.366349	0.0407614	0.20894	0.104096	0.309647
SLC9A3R2	-0.366922	0.0703316	0.256789	0.127935	0.377567
SELENBP1	-0.367166	0.00208769	0.095204	0.0474317	0.103723
NDUFA13	-0.368025	0.0228407	0.16923	0.0843122	0.248865
TMLHE	-0.368424	0.0672453	0.250038	0.124572	0.369899
L2HGDH	-0.369953	0.0135165	0.150577	0.0750189	0.203474
ADCK3	-0.371324	0.0278731	0.184042	0.0916919	0.264643
PCYT2	-0.37165	0.00897518	0.140239	0.0698689	0.173479
MRPL45	-0.373466	0.0276803	0.184013	0.0916773	0.261941
TMX2	-0.375335	0.0154167	0.151144	0.0753018	0.208876
NDUFA8	-0.3758	0.0608514	0.246794	0.122956	0.349244
GBAS	-0.37599	0.0255683	0.175014	0.0871938	0.251949
PDHX	-0.37683	0.0450046	0.218888	0.109052	0.310819
CARKD	-0.377044	0.0381199	0.205037	0.102152	0.291764
MDH2	-0.378175	0.0100123	0.141472	0.0704828	0.175328
NDUFS4	-0.379375	0.0783657	0.273963	0.136491	0.380591
HMGCL	-0.380793	0.021478	0.168738	0.0840672	0.231652
NDUFV2	-0.383221	0.0129607	0.150577	0.0750189	0.189112
HIBADH	-0.384904	0.0328077	0.187424	0.0933766	0.268407
FDX1L	-0.385797	0.0430351	0.214648	0.10694	0.29712
PDHB	-0.386386	0.0060304	0.12544	0.0624958	0.13879
MT-CO2	-0.387235	0.0130066	0.150577	0.0750189	0.186096
CENPV	-0.390159	0.0609765	0.246794	0.122956	0.335753
OGN	-0.390866	0.303709	0.532862	0.265478	0.62764
MRPL4	-0.390998	0.188771	0.413965	0.206242	0.521065
GSTZ1	-0.391125	0.0515047	0.23077	0.114972	0.313452
NDUFS7	-0.391337	0.0283249	0.184042	0.0916919	0.247899
TPPP	-0.393657	0.00272848	0.095204	0.0474317	0.097866
PLIN2	-0.3943	0.0973575	0.30273	0.150823	0.399129
CYC1	-0.39442	0.0304414	0.187109	0.0932197	0.25226
[truncated: 120 more rows]

## Sheet: RES type II fibers (Fig.3b)
protein	logFC	p-value	q-value (Benjamini-Hochberg)	q-value (Storey & Tibshirani)	xiao	regulated
MYH6	2.10487	4.20105e-06	0.00221921	0.00181662	4.81807e-12	+
MYBPH	1.95362	0.000126115	0.0177654	0.0145426	2.41208e-08	+
ACTC1	1.9	0.000509886	0.0371513	0.0304117	5.54868e-07	+
MYL2	1.67996	0.000400159	0.0325206	0.0266211	1.95828e-06	+
UBE2D3	1.62817	0.0833865	0.465882	0.381366	0.0175132	+
MYH3	1.45261	0.000364119	0.0307754	0.0251924	1.01115e-05	+
MYL3	1.28151	0.0114611	0.200143	0.163835	0.00325748	+
AKR1C3	1.27449	0.000152678	0.018977	0.0155344	1.3685e-05	+
TNNI1	1.2552	0.00457046	0.120942	0.0990023	0.0011555	+
TNNC1	1.25459	0.00649978	0.146656	0.120051	0.00180334	+
MUSTN1	1.24462	1.63589e-07	0.000172832	0.000141479	3.57871e-09	+
NES	1.22334	7.19029e-05	0.0126609	0.0103641	8.53857e-06	+
THY1	1.19063	0.000329857	0.0303038	0.0248064	7.15536e-05	+
MYH4	1.18448	0.106718	0.505637	0.413909	0.0706254
ANKRD2	1.16466	7.66583e-06	0.00323958	0.00265189	1.10223e-06	+
FTL	1.01446	0.00185092	0.069839	0.0571695	0.00168998	+
DNAJA4	0.969212	4.09273e-08	8.64793e-05	7.07911e-05	6.90989e-08	+
S100A13	0.964095	0.00833053	0.177277	0.145117	0.00989304	+
ATP2A2	0.942916	0.000862545	0.0486497	0.0398242	0.00129032	+
ALDH1B1	0.927104	0.000874912	0.0486497	0.0398242	0.00146179	+
AKR1C2	0.9222	0.00286717	0.0915062	0.0749061	0.00452129	+
YBX1	0.920153	0.000356359	0.0307754	0.0251924	0.00067175	+
CSRP3	0.899801	1.01329e-05	0.00327444	0.00268042	3.20743e-05	+
CARNS1	0.857137	0.00970531	0.188897	0.15463	0.0188188	+
BGN	0.832227	0.000445363	0.033609	0.027512	0.00162544	+
KLHL40	0.829013	4.1408e-06	0.00221921	0.00181662	3.44742e-05	+
XIRP2	0.814905	0.0220144	0.265009	0.216934	0.0446132	+
XIRP1	0.812863	0.000173437	0.020135	0.0164823	0.000876877	+
ALDH1A2	0.809495	0.00107392	0.0555164	0.0454452	0.00394991	+
UCHL1	0.800415	0.0117919	0.201354	0.164827	0.0286067	+
HSPB6	0.796972	1.23973e-05	0.00327444	0.00268042	0.000122891	+
PPP6C	0.777805	0.000218641	0.0222077	0.018179	0.00142241	+
NRAP	0.77272	0.00141735	0.0626888	0.0513165	0.00629348	+
VIM	0.765331	2.59869e-05	0.00549104	0.00449491	0.000309578	+
CORO1C	0.757038	0.00354195	0.10541	0.086288	0.0139535	+
DPYSL3	0.746417	8.63495e-05	0.0133947	0.0109648	0.000926312	+
TPD52L1	0.731735	0.000743277	0.0461925	0.0378127	0.00513466	+
MARCKS	0.715919	0.05779	0.410902	0.33636	0.129893
MYL6B	0.668416	0.103627	0.501053	0.410157	0.219748
PTMS	0.667822	0.000418097	0.0327199	0.0267842	0.00554134	+
TPM3	0.665887	0.0838859	0.46645	0.381831	0.191999
HSPB7	0.664507	8.87488e-05	0.0133947	0.0109648	0.00203014	+
PCYT1A	0.641604	0.0360857	0.340454	0.278693	0.118681
S100A4	0.63942	0.00854262	0.178322	0.145972	0.0475794	+
ASS1	0.635351	0.0123328	0.201354	0.164827	0.0612567
HN1	0.611817	0.0922569	0.482154	0.394686	0.232685
PGM5	0.608342	1.09529e-05	0.00327444	0.00268042	0.00096015	+
MVP	0.607043	0.012159	0.201354	0.164827	0.0687782
CNN3	0.587859	0.00375196	0.106328	0.0870389	0.0374979	+
MYOZ2	0.586662	0.125851	0.541399	0.443184	0.296429
FLII	0.583798	0.0016734	0.064289	0.0526263	0.0239411	+
TMEM43	0.583155	0.00751492	0.163701	0.134004	0.0577211
GNG11	0.57338	0.00481598	0.125632	0.102841	0.0469135	+
AOC3	0.570692	0.0835633	0.465882	0.381366	0.242551
SERPING1	0.570404	0.0140306	0.211736	0.173325	0.0877173
ITIH2	0.570026	0.0341432	0.332464	0.272151	0.145863
NEXN	0.566225	0.00086501	0.0486497	0.0398242	0.0184359	+
CASQ2	0.560915	0.00153686	0.0626888	0.0513165	0.0264206	+
LOC285556	0.557153	0.0368973	0.340454	0.278693	0.159073
SERPINA7	0.556589	0.0774552	0.453842	0.371511	0.2408
MYOM3	0.548083	0.00974435	0.188897	0.15463	0.0790077
DYNLT1	0.545972	0.00576546	0.140945	0.115377	0.059907
TMSB4X	0.545419	0.00109951	0.0555164	0.0454452	0.024334	+
LMCD1	0.544694	0.000529379	0.0372859	0.0305219	0.0164231	+
MYH1	0.544416	0.419494	0.782246	0.640339	0.623169
FGG	0.536724	0.0449985	0.3657	0.299358	0.189295
COPG1	0.53119	0.0033084	0.0998664	0.0817496	0.0481334	+
FGA	0.530749	0.0583974	0.410902	0.33636	0.221444
HOMER2	0.525935	0.00149287	0.0626888	0.0513165	0.0326376	+
GBE1	0.520484	5.0563e-05	0.0097127	0.00795072	0.00580652	+
FGB	0.520114	0.0608158	0.420525	0.344237	0.233104
CES2	0.51946	0.00250499	0.0817293	0.0669028	0.0445435	+
FLNC	0.512958	0.0011035	0.0555164	0.0454452	0.0304135	+
PDLIM1	0.510042	0.0651281	0.42402	0.347098	0.248297
ANK2	0.508449	0.0103317	0.19097	0.156326	0.097793
TSG101	0.502602	0.0121236	0.201354	0.164827	0.10885
IGFBP7	0.501561	0.0778179	0.453842	0.371511	0.277849
CRYAB	0.500669	0.000231221	0.0222077	0.018179	0.015121	+
AMPD3	0.500396	0.316155	0.714476	0.584863	0.56202
SMPX	0.497334	0.0113047	0.199846	0.163592	0.107602
CFH	0.497236	0.0277077	0.304855	0.249552	0.168115
SERPINA4	0.49646	0.0398694	0.349833	0.28637	0.201964
IGKV4-1	0.495681	0.281949	0.698197	0.571537	0.5339
CD93	0.492793	0.00626035	0.143784	0.1177	0.082069
RALY	0.489788	0.0257832	0.294486	0.241063	0.166683
TUBA1B	0.487173	0.0393818	0.348175	0.285013	0.206855
APOA1	0.486732	0.0535578	0.401304	0.328503	0.24059
TPPP3	0.485106	0.120853	0.532007	0.435495	0.358755
TRIM54	0.483906	0.0143295	0.211736	0.173325	0.128171
LDHB	0.482795	0.0254438	0.292903	0.239767	0.169912
A2M	0.480811	0.0749832	0.448837	0.367414	0.287787
CAMK2D	0.480434	0.00912548	0.183639	0.150325	0.104722
TNNT1	0.479518	0.173824	0.602732	0.493391	0.432135
PSME2	0.478057	0.00156403	0.0626888	0.0513165	0.0455709	+
EMC1	0.473643	0.043959	0.364483	0.298362	0.227661
KLHL41	0.473069	0.000657652	0.0429558	0.0351632	0.0312387	+
LACE1	0.47093	0.10188	0.497165	0.406974	0.341098
TBCB	0.470744	0.0569406	0.410902	0.33636	0.259491
HSPB8	0.462783	0.000780827	0.0471396	0.038588	0.0364694	+
TUBB	0.46168	0.000149222	0.018977	0.0155344	0.0171212	+
MAPT	0.458831	0.0261644	0.297233	0.243312	0.18793
LRRFIP2	0.458612	0.0168867	0.228222	0.18682	0.153861
PFN2	0.456817	0.00064731	0.0429558	0.0351632	0.0349352	+
TUBB2B	0.456294	0.0340237	0.332464	0.272151	0.213826
IGHA1	0.454773	0.35223	0.738255	0.604328	0.62217
IL18	0.451001	0.108156	0.50857	0.41631	0.366738
GSN	0.450113	0.0332413	0.328558	0.268955	0.216067
MFN2	0.446136	0.00988367	0.189856	0.155415	0.127485
ARHGDIB	0.445975	0.085372	0.468321	0.383363	0.333729
APOL2	0.445487	0.0587281	0.410902	0.33636	0.282837
SERPINA1	0.444641	0.0183141	0.235962	0.193156	0.168874
C4A	0.443785	0.0815553	0.460766	0.377178	0.328791
VARS	0.442141	0.00165424	0.064289	0.0526263	0.0589152
TOR1AIP1	0.43849	0.119761	0.531773	0.435304	0.394321
PHYH	0.433706	0.0104513	0.19097	0.156326	0.138325
PRKDC	0.433605	0.010964	0.198007	0.162087	0.141293
RPL22	0.431549	0.137466	0.559665	0.458136	0.424707
DHRS7	0.429695	0.00251415	0.0817293	0.0669028	0.0763766
DSTN	0.424648	0.0774102	0.453842	0.371511	0.337389
FN1	0.42426	0.0151375	0.211887	0.173449	0.168993
CALD1	0.423591	0.0147936	0.211887	0.173449	0.167826
TOMM40	0.423436	0.122794	0.538305	0.440651	0.411457
ORM2	0.421243	0.0323719	0.328558	0.268955	0.235732
AHSG	0.420822	0.0631702	0.42402	0.347098	0.312773
DNAJB4	0.417499	0.014153	0.211736	0.173325	0.169037
DES	0.415968	0.00126115	0.0605637	0.0495768	0.0622316
PF4	0.414947	0.38043	0.755	0.618035	0.669632
DYNC1LI1	0.41329	0.014183	0.211736	0.173325	0.172244
LMOD3	0.412346	0.0264149	0.298474	0.244328	0.223489
CENPV	0.410056	0.0366535	0.340454	0.278693	0.257755
SLMAP	0.410054	0.00718989	0.158252	0.129544	0.132172
RPL8	0.408033	0.141872	0.565674	0.463055	0.450761
ALB	0.406679	0.0307057	0.318182	0.26046	0.24254
CLTC	0.406039	0.0151463	0.211887	0.173449	0.182445
TNPO1	0.405333	0.00598832	0.140945	0.115377	0.125623
CORO6	0.405268	0.00440798	0.120942	0.0990023	0.11099
HSPB1	0.403392	0.00250657	0.0817293	0.0669028	0.0892912
A1BG	0.403054	0.0433322	0.364483	0.298362	0.282203
STX7	0.401519	0.0249505	0.292348	0.239313	0.227194
RRAS	0.395147	0.0154815	0.212418	0.173883	0.192624
CCT7	0.395112	0.00211535	0.0738879	0.0604839	0.087746
IGHG3	0.395092	0.21498	0.643333	0.526626	0.544798
APEX1	0.39461	0.0362772	0.340454	0.278693	0.270158
SERPINH1	0.394367	0.0617764	0.422439	0.345804	0.333534
APOH	0.394315	0.0612701	0.420525	0.344237	0.332502
CCT5	0.394101	0.000670866	0.0429558	0.0351632	0.0561532
FILIP1	0.390567	0.0302584	0.318089	0.260385	0.255075
DYNC1LI2	0.389384	0.0151021	0.211887	0.173449	0.19541
CLIC1	0.388792	0.160523	0.585424	0.479222	0.491043
NADK2	0.387931	0.0311957	0.319983	0.261935	0.260503
COMMD3	0.386019	0.0697493	0.4322	0.353795	0.357754
CCT3	0.384524	0.00197653	0.0732704	0.0599785	0.0912452
IGKV3D-11	0.384457	0.206707	0.639405	0.52341	0.545486
APOA2	0.384434	0.062042	0.422886	0.346171	0.343453
BAG3	0.383691	0.00135465	0.0626888	0.0513165	0.079343
COX20	0.381814	0.154643	0.577316	0.472586	0.490315
RPS3A	0.381638	0.134077	0.552252	0.452068	0.464478
IGHM	0.381505	0.224699	0.651289	0.533138	0.56576
TF	0.380476	0.03	0.31695	0.259452	0.263379
PPA1	0.380243	0.00327134	0.0998664	0.0817496	0.113499
PSMD5	0.3792	0.0326749	0.328558	0.268955	0.273269
ORM1	0.378359	0.167236	0.596064	0.487932	0.508323
CCT8	0.377063	0.000181053	0.020135	0.0164823	0.0388113	+
FNTA	0.376927	0.0277994	0.304855	0.249552	0.259129
NDUFA11	0.376219	0.188127	0.616827	0.504928	0.533378
SEPT7	0.375548	0.0198192	0.249273	0.204053	0.229337
ABHD11	0.374846	0.0586944	0.410902	0.33636	0.345472
GC	0.374359	0.0380491	0.345055	0.282459	0.29413
NAP1L1	0.373958	0.00949186	0.187442	0.153438	0.175232
NTMT1	0.373055	0.0037309	0.106328	0.0870389	0.124209
F13A1	0.370982	0.221014	0.647714	0.530212	0.571204
HPX	0.37082	0.0289922	0.310912	0.254509	0.269019
PHYKPL	0.368867	0.0490871	0.3914	0.320396	0.328959
ADIRF	0.364746	0.143112	0.56839	0.465279	0.492081
KNG1	0.364472	0.0288606	0.310912	0.254509	0.274679
C3	0.364035	0.0939358	0.486486	0.398233	0.422741
AGT	0.363409	0.0552015	0.405003	0.331531	0.34899
TRIM63	0.361868	0.15346	0.577218	0.472505	0.507503
ZYX	0.361217	0.0331662	0.328558	0.268955	0.29218
C20orf27	0.360777	0.0210554	0.257168	0.210515	0.248375
PDLIM3	0.359263	0.0152426	0.211887	0.173449	0.222454
HPRT1	0.358658	0.073153	0.44332	0.362898	0.391424
VPS26A	0.358266	0.00561363	0.139548	0.114233	0.156182
TPSB2	0.355866	0.180651	0.612034	0.501005	0.543919
SLC25A20	0.35573	0.069495	0.431891	0.353542	0.387301
TROVE2	0.355689	0.0317089	0.323676	0.264958	0.293012
VPS45	0.355425	0.0132015	0.20817	0.170406	0.214794
C14orf159	0.3542	0.629452	0.880064	0.720412	0.848775
TUBA4A	0.354028	0.00201367	0.0733601	0.0600519	0.111055
ILVBL	0.353635	0.068295	0.430768	0.352623	0.387078
DNAJB11	0.352953	0.118181	0.529898	0.43377	0.470601
CHMP4B	0.352472	0.00227139	0.0774103	0.0633673	0.116995
IGKC	0.351962	0.232273	0.653447	0.534905	0.598213
ABLIM1	0.351644	0.183894	0.612265	0.501194	0.551302
RTN3	0.351347	0.185787	0.613388	0.502113	0.553568
LASP1	0.351237	0.0417118	0.355884	0.291323	0.32763
SETD3	0.348438	0.063026	0.42402	0.347098	0.381686
MRPL12	0.347582	0.0374931	0.342161	0.280089	0.319397
CCT2	0.346821	0.0111462	0.199593	0.163385	0.210234
RPL30	0.346718	0.340394	0.734702	0.60142	0.688224
CP	0.346526	0.0952091	0.488955	0.400253	0.442675
ATP1A1	0.345644	0.00538491	0.13876	0.113587	0.164359
PPP1R3D	0.343542	0.0810485	0.460364	0.37685	0.421801
CTSZ	0.342115	0.063824	0.42402	0.347098	0.390092
EIF2B5	0.341148	0.00599487	0.140945	0.115377	0.17454
MSN	0.341025	0.00801721	0.172861	0.141502	0.19285
ACTR2	0.340924	0.159844	0.585424	0.479222	0.535206
REEP5	0.338567	0.0175577	0.229009	0.187464	0.254469
CBR4	0.338544	0.0104356	0.19097	0.156326	0.213394
NEK9	0.337422	0.0171786	0.228566	0.187102	0.253774
KPNA3	0.336181	0.0102666	0.19097	0.156326	0.214526
S100A10	0.335952	0.0490339	0.3914	0.320396	0.363137
PSME1	0.334602	0.00457899	0.120942	0.0990023	0.164926
NFS1	0.334581	0.0510118	0.394179	0.322671	0.369498
RRAD	0.333256	0.192291	0.622145	0.509281	0.577264
CACYBP	0.333175	0.0417697	0.355884	0.291323	0.34714
BAX	0.332725	0.0146177	0.211887	0.173449	0.245137
PHAX	0.330945	0.299099	0.70213	0.574757	0.670693
TMOD1	0.330772	0.0220736	0.265009	0.216934	0.283269
HUWE1	0.330754	0.135027	0.55326	0.452893	0.515684
TGM2	0.330315	0.0383512	0.346274	0.283457	0.340565
COPS6	0.329496	0.0173377	0.228966	0.187429	0.262878
APOA4	0.328484	0.0512477	0.394179	0.322671	0.376833
SERPINA3	0.327741	0.135108	0.55326	0.452893	0.518905
HSPA4	0.327699	0.000222622	0.0222077	0.018179	0.063548
MAP4	0.326974	0.0250516	0.292348	0.239313	0.299544
HMGB2	0.325211	0.253918	0.67489	0.552459	0.640324
SMTNL2	0.325146	0.116055	0.527362	0.431693	0.496454
TMSB10	0.324561	0.291296	0.699928	0.572954	0.670107
NPEPL1	0.324437	0.0174851	0.229009	0.187464	0.269065
CTTN	0.324165	0.0511615	0.394179	0.322671	0.381491
VCP	0.323629	0.00213306	0.0738879	0.0604839	0.136643
PDCD5	0.323058	0.0021191	0.0738879	0.0604839	0.136833
HP	0.321782	0.347733	0.73703	0.603326	0.711838
SRM	0.320945	0.108971	0.510543	0.417925	0.49094
LGALS1	0.318881	0.0124279	0.201354	0.164827	0.246797
GCLM	0.317623	0.00876299	0.178322	0.145972	0.222095
CNDP2	0.317565	0.00622681	0.143784	0.1177	0.199314
GNAI2	0.317501	0.0239154	0.282308	0.231095	0.305653
PAIP1	0.317293	0.0104839	0.19097	0.156326	0.235465
CHCHD2	0.317163	0.0391596	0.347665	0.284595	0.357849
CARM1	0.316995	0.0724524	0.441187	0.361152	0.435154
ACTN4	0.316911	0.196066	0.627708	0.513835	0.596697
CALCOCO2	0.316733	0.514104	0.832707	0.681645	0.809991
CALU	0.316704	0.0185489	0.237538	0.194446	0.282859
ACOT9	0.315657	0.0509114	0.394179	0.322671	0.390658
SCAMP3	0.314458	0.0399005	0.349833	0.28637	0.363133
MYH9	0.313759	0.120031	0.531773	0.435304	0.514186
PPP1R12B	0.313663	0.0113495	0.199846	0.163592	0.245425
PREB	0.312922	0.0100891	0.19097	0.156326	0.237335
EIF2S3	0.307453	0.0251809	0.292348	0.239313	0.322408
VTN	0.306992	0.155602	0.57987	0.474676	0.564878
MAPK1IP1L	0.306973	0.235391	0.653447	0.534905	0.64144
HSP90AB1	0.30497	0.00152398	0.0626888	0.0513165	0.138323
FARSB	0.304569	0.012674	0.201354	0.164827	0.264366
APOB	0.303824	0.211737	0.643333	0.526626	0.623965
CLIP1	0.303278	0.00401483	0.111623	0.0913733	0.187605
PLIN3	0.303236	0.00548104	0.138897	0.113699	0.206225
KPNA4	0.303131	0.00157241	0.0626888	0.0513165	0.141316
PPTC7	0.301683	0.260315	0.682438	0.558637	0.666294
TOMM70A	0.300673	0.00877684	0.178322	0.145972	0.240778
HSPB2	0.300424	0.128215	0.543347	0.444778	0.539514
POLDIP2	0.299137	0.192893	0.622264	0.509379	0.61124
SHMT2	0.299079	0.0306338	0.318182	0.26046	0.352577
HSPA1A	0.298979	0.0012219	0.0600438	0.0491512	0.134612
PPME1	0.298345	0.0519982	0.394179	0.322671	0.413925
HSD17B12	0.296643	0.0281346	0.306435	0.250845	0.34672
FLNA	0.295851	0.0998953	0.493663	0.404108	0.505842
MMAB	0.295762	0.150315	0.577218	0.472505	0.570938
HSP90B1	0.29543	0.00838982	0.177277	0.145117	0.243564
RCSD1	0.295234	0.373946	0.753343	0.61668	0.74796
SERPINF1	0.294262	0.0446456	0.365094	0.298862	0.400573
HARS	0.293599	0.0292813	0.310912	0.254509	0.354644
FBL	0.29312	0.471499	0.813953	0.666294	0.802215
CAST	0.291889	0.0148253	0.211887	0.173449	0.292507
GORASP2	0.290785	0.0193538	0.244878	0.200455	0.317554
CCT6A	0.290194	0.0366379	0.340454	0.278693	0.383055
SNX12	0.289663	0.416341	0.777833	0.636726	0.775833
VAMP3	0.289285	0.102255	0.497843	0.40753	0.51703
IGHG1	0.288292	0.234435	0.653447	0.534905	0.658237
AMBP	0.287614	0.21509	0.643333	0.526626	0.642765
ARPC5	0.287359	0.504895	0.827652	0.677508	0.821698
PSMD7	0.286696	0.144104	0.570209	0.466768	0.573846
DPYSL2	0.285788	0.0163435	0.222799	0.182381	0.3086
CFB	0.285787	0.153764	0.577218	0.472505	0.585617
CD36	0.284549	0.0356209	0.340454	0.278693	0.387159
RAC1	0.284426	0.17798	0.610358	0.499633	0.612049
MRPL46	0.283549	0.0556259	0.406144	0.332466	0.440782
CBR1	0.282538	0.0652184	0.42402	0.347098	0.462396
NRD1	0.282369	0.020784	0.256822	0.210232	0.33495
MAPRE1	0.281941	0.0310841	0.319983	0.261935	0.375824
HOMER1	0.278171	0.0456377	0.369473	0.302447	0.423704
PPP5C	0.27799	0.00673425	0.149784	0.122612	0.24905
DCAF8	0.27771	0.0520415	0.394179	0.322671	0.440065
PSMD1	0.277076	0.00090703	0.0491424	0.0402275	0.143559
COL18A1	0.276583	0.213258	0.643333	0.526626	0.652208
HDLBP	0.274975	0.123947	0.54	0.442039	0.5632
NHLRC2	0.274177	0.0122939	0.201354	0.164827	0.29939
ARL8B	0.274165	0.216235	0.643333	0.526626	0.657143
DDX39B	0.273859	0.00453902	0.120942	0.0990023	0.228212
CCT4	0.273063	0.0893054	0.477541	0.39091	0.517039
GART	0.271275	0.066295	0.427078	0.349601	0.478958
F2	0.270999	0.15401	0.577218	0.472505	0.60232
NAMPT	0.27099	0.236445	0.653447	0.534905	0.676529
THNSL1	0.270799	0.188264	0.616827	0.504928	0.636221
CHORDC1	0.27059	0.136294	0.556182	0.455285	0.583173
TUBB4B	0.270487	0.00360655	0.105842	0.0866413	0.218386
RPL27A	0.270028	0.214699	0.643333	0.526626	0.660047
AP1M1	0.269798	0.214155	0.643333	0.526626	0.65983
GNB2	0.269673	0.0094774	0.187442	0.153438	0.284687
LUM	0.269432	0.0936573	0.486235	0.398028	0.528324
RBBP7	0.269399	0.00290152	0.0915062	0.0749061	0.207221
CSRP1	0.268929	0.054736	0.402987	0.329881	0.45781
RAB12	0.26811	0.169326	0.596064	0.487932	0.621174
CHID1	0.267928	0.146596	0.575345	0.470972	0.597834
ENDOD1	0.267652	0.0153425	0.211887	0.173449	0.326927
ARCN1	0.26754	0.0507896	0.394179	0.322671	0.45055
NARS	0.265932	0.0333491	0.328558	0.268955	0.4048
SH3BGRL	0.265411	0.226828	0.652787	0.534365	0.674519
NANS	0.265341	0.19492	0.626277	0.512664	0.647992
LMAN1	0.26426	0.165782	0.595616	0.487566	0.62195
SARS	0.264219	0.0135075	0.209862	0.171791	0.320673
ATIC	0.263809	0.0443313	0.364483	0.298362	0.439532
UNC45B	0.262695	0.0896591	0.477541	0.39091	0.530704
CD2AP	0.262663	0.153987	0.577218	0.472505	0.611761
FAM175B	0.262604	0.0390826	0.347665	0.284595	0.426824
UBQLN4	0.261574	0.231331	0.653447	0.534905	0.681868
HSP90AA1	0.260977	0.00875914	0.178322	0.145972	0.290422
NAA50	0.260396	0.0145933	0.211887	0.173449	0.332624
BPHL	0.260201	0.362885	0.742532	0.60783	0.76816
MAP2K1	0.258598	0.022692	0.269372	0.220505	0.375692
ZAK	0.258209	0.0736791	0.443767	0.363263	0.509962
EZR	0.25807	0.27384	0.689658	0.564547	0.715871
CAPN2	0.258061	0.071095	0.43797	0.358518	0.50548
NIPSNAP3A	0.257615	0.141548	0.565674	0.463055	0.60431
SYNPO2	0.257594	0.0414721	0.355884	0.291323	0.440496
TUBB4A	0.256329	0.523789	0.834397	0.683029	0.84725
CSE1L	0.255635	0.0496248	0.394179	0.322671	0.464062
SPPL2A	0.255508	0.112087	0.516411	0.422729	0.57168
ME2	0.254977	0.111858	0.516411	0.422729	0.572048
SPTAN1	0.254482	0.0141335	0.211736	0.173325	0.338277
CAP1	0.254281	0.43674	0.794624	0.650472	0.810057
SPTBN1	0.253738	0.00652422	0.146656	0.120051	0.278909
MRPS22	0.253679	0.0571975	0.410902	0.33636	0.48392
SULT1A3	0.253396	0.233457	0.653447	0.534905	0.691682
ABCF1	0.252439	0.095338	0.488955	0.400253	0.552493
RCN1	0.251668	0.051895	0.394179	0.322671	0.474939
RPL35	0.251126	0.357897	0.740682	0.606315	0.772568
C9	0.250973	0.222873	0.648929	0.531207	0.686088
SCFD1	0.250696	0.0575789	0.410902	0.33636	0.488881
AKT2	0.250419	0.15443	0.577316	0.472586	0.626387
EIF3E	0.249989	0.0612975	0.420525	0.344237	0.497593
RARS	0.24898	0.0517475	0.394179	0.322671	0.478393
IGHG2	0.248808	0.329053	0.725021	0.593495	0.758389
RWDD1	0.247788	0.0329273	0.328558	0.268955	0.429208
EIF2B2	0.247234	0.0502222	0.394179	0.322671	0.477329
SUGT1	0.246891	0.0142956	0.211736	0.173325	0.350377
SH3KBP1	0.246233	0.148557	0.577218	0.472505	0.625306
PIGK	0.245693	0.339069	0.734702	0.60142	0.766646
SERPINB1	0.245358	0.126364	0.541595	0.443345	0.601971
VCL	0.245338	0.0116144	0.201157	0.164665	0.335174
IPO7	0.243441	0.124447	0.540233	0.442229	0.602119
TUBB2A	0.242028	0.332709	0.729747	0.597364	0.766172
MYH13	0.241628	0.263404	0.683751	0.559712	0.724447
SEC61B	0.241593	0.312268	0.71091	0.581944	0.754886
DERA	0.241397	0.460126	0.806314	0.660041	0.829124
SRSF3	0.240721	0.275605	0.68977	0.564639	0.733272
DPP3	0.239841	0.12883	0.543347	0.444778	0.611709
PMVK	0.238323	0.111668	0.516411	0.422729	0.593062
CRIP2	0.238288	0.378276	0.753343	0.61668	0.793226
EIF3A	0.23789	0.0655024	0.42456	0.347541	0.522877
DYNC1H1	0.237449	0.0385113	0.346274	0.283457	0.461477
OSGEP	0.235653	0.0582419	0.410902	0.33636	0.51171
G3BP2	0.235027	0.183998	0.612265	0.501194	0.671756
SND1	0.23484	0.0976292	0.493193	0.403723	0.579046
FLOT2	0.234784	0.218351	0.644711	0.527754	0.699591
PROB1	0.234733	0.285347	0.698324	0.571641	0.745003
SEC31A	0.234554	0.0408447	0.355884	0.291323	0.472321
SCPEP1	0.23431	0.820081	0.950982	0.778465	0.954588
MLEC	0.233373	0.190731	0.619069	0.506764	0.679312
SERPINC1	0.233056	0.150235	0.577218	0.472505	0.642897
LCP1	0.233021	0.65127	0.890125	0.728648	0.904904
CTSG	0.232901	0.717703	0.915324	0.749275	0.925656
PGLS	0.231987	0.117217	0.529231	0.433223	0.60816
ATPAF1	0.231567	0.169562	0.596064	0.487932	0.663038
GCSH	0.231379	0.316526	0.714493	0.584877	0.766312
SEPT2	0.231283	0.0169573	0.228222	0.18682	0.389476
TIPRL	0.231253	0.0889441	0.477541	0.39091	0.571453
BCKDHB	0.231114	0.168645	0.596064	0.487932	0.662739
MYPN	0.230167	0.0586198	0.410902	0.33636	0.520528
MLIP	0.229917	0.057225	0.410902	0.33636	0.518021
CECR5	0.229702	0.344249	0.735513	0.602084	0.782742
EEA1	0.228965	0.0610064	0.420525	0.344237	0.5271
SNX1	0.228687	0.0947164	0.488136	0.399583	0.58334
ANXA2	0.228545	0.261204	0.682574	0.558749	0.735789
SEC22B	0.228082	0.133063	0.550218	0.450403	0.631267
EIF3I	0.227791	0.0278453	0.304855	0.249552	0.442312
RBP1	0.227198	0.500871	0.825539	0.675778	0.85463
SNRPD3	0.226515	0.377727	0.753343	0.61668	0.802093
DNAJA2	0.22647	0.0911958	0.480541	0.393366	0.581387
HNRNPM	0.226389	0.0833111	0.465882	0.381366	0.569716
HNRNPA1	0.226248	0.0996652	0.493663	0.404108	0.593502
EHD4	0.226082	0.0983628	0.493663	0.404108	0.591966
RPL3L	0.225949	0.5555	0.85343	0.69861	0.875612
SYNCRIP	0.225635	0.0125769	0.201354	0.164827	0.37256
RPS3	0.225356	0.0955913	0.489066	0.400345	0.589157
EIF3D	0.225241	0.232782	0.653447	0.534905	0.720131
PTP4A1	0.225208	0.215955	0.643333	0.526626	0.708098
SIRT5	0.22486	0.184747	0.613184	0.501946	0.684042
SIRT2	0.224421	0.14071	0.565246	0.462705	0.64397
ALPK3	0.2241	0.249312	0.668522	0.547245	0.732504
HSD17B4	0.223873	0.128782	0.543347	0.444778	0.632005
MYH7	0.22324	0.291601	0.699928	0.572954	0.759486
AP2B1	0.222678	0.0367725	0.340454	0.278693	0.479262
YWHAQ	0.2221	0.243843	0.661412	0.541426	0.730932
HBZ	0.221757	0.14274	0.568004	0.464962	0.649403
MTAP	0.221512	0.0447512	0.365094	0.298862	0.502501
ITGA1	0.221315	0.215871	0.643333	0.526626	0.712275
SCRN2	0.221265	0.0900749	0.477541	0.39091	0.587071
SARNP	0.220391	0.235125	0.653447	0.534905	0.726842
DBNL	0.220129	0.288169	0.699928	0.572954	0.760419
HIST2H2BC	0.219994	0.261496	0.682574	0.558749	0.744468
EIF3J	0.219371	0.0546254	0.402987	0.329881	0.52847
SUMO1	0.218432	0.341795	0.734702	0.60142	0.790969
LAMA4	0.217388	0.253922	0.67489	0.552459	0.742316
EHBP1L1	0.217383	0.0761545	0.452007	0.370008	0.571347
ITIH4	0.217201	0.390423	0.761554	0.623401	0.815232
HNRNPR	0.217185	0.157287	0.582045	0.476457	0.669166
TCEB1	0.216734	0.0520473	0.394179	0.322671	0.526986
EPHX1	0.216632	0.293826	0.699928	0.572954	0.766957
PEA15	0.21659	0.28635	0.69868	0.571933	0.762728
LTF	0.216492	0.739402	0.921023	0.753941	0.936728
PRKAA1	0.216368	0.206446	0.639405	0.52341	0.710797
TMED7	0.216261	0.346819	0.73703	0.603326	0.795321
AKAP1	0.215935	0.329399	0.725021	0.593495	0.786791
SNF8	0.215925	0.0672553	0.429337	0.351451	0.558313
MYL12B	0.215554	0.220427	0.647714	0.530212	0.721835
PADI2	0.21503	0.129438	0.543744	0.445103	0.644269
FKBP2	0.214813	0.244256	0.661684	0.541648	0.738756
ANXA1	0.214727	0.703054	0.906128	0.741748	0.927138
MME	0.214714	0.133826	0.552252	0.452068	0.649316
COL1A2	0.214301	0.627134	0.879903	0.72028	0.904845
DCAF7	0.21328	0.144522	0.570794	0.467247	0.661958
PGD	0.212891	0.306417	0.70376	0.576091	0.777393
PALMD	0.212543	0.222964	0.648929	0.531207	0.726895
SRP9	0.211753	0.0856952	0.468321	0.383363	0.594362
CPNE3	0.211737	0.275193	0.68977	0.564639	0.76094
EDF1	0.211107	0.069417	0.431891	0.353542	0.569411
PPIA	0.210868	0.200143	0.633087	0.518239	0.71232
PPM1B	0.209854	0.0797638	0.45675	0.373891	0.588219
QARS	0.209683	0.0180471	0.233948	0.191507	0.430922
CCAR2	0.20927	0.378993	0.754061	0.617267	0.816244
IGHG4	0.209038	0.538753	0.841256	0.688643	0.878719
SARS2	0.208853	0.295142	0.699928	0.572954	0.775023
RPL11	0.208503	0.0307189	0.318182	0.26046	0.483749
DYNLRB1	0.208467	0.293181	0.699928	0.572954	0.774311
STX4	0.208305	0.106184	0.505637	0.413909	0.626791
KPNA1	0.206998	0.195253	0.626277	0.512664	0.713107
LYRM4	0.205599	0.309556	0.707127	0.578847	0.785772
LHPP	0.205527	0.199123	0.632701	0.517923	0.717712
NOS1	0.203777	0.29921	0.70213	0.574757	0.782017
VAPA	0.203748	0.0274993	0.304855	0.249552	0.480855
COPS7A	0.203202	0.0676661	0.429365	0.351474	0.578534
EIF2B3	0.203109	0.0977984	0.493193	0.403723	0.62363
THOP1	0.20295	0.268304	0.687995	0.563186	0.765667
HLA-A	0.202849	0.253186	0.674734	0.55233	0.756813
TPMT	0.202196	0.335221	0.732494	0.599612	0.801722
GUSB	0.202172	0.525175	0.834397	0.683029	0.877917
ZBTB8OS	0.201917	0.324591	0.719763	0.589191	0.796766
DAK	0.201148	0.28539	0.698324	0.571641	0.777075
IDI2	0.200256	0.380894	0.755	0.618035	0.82424
GSTZ1	0.199811	0.304238	0.70376	0.576091	0.788389
RPS20	0.1981	0.255737	0.676481	0.55376	0.76328
DYSF	0.197981	0.0793409	0.45675	0.373891	0.60551
PAK2	0.196696	0.014878	0.211887	0.173449	0.437065
PSMD11	0.196536	0.0209451	0.257168	0.210515	0.46777
MGLL	0.19492	0.437461	0.794624	0.650472	0.851161
EIF4EBP2	0.194741	0.277084	0.691671	0.566195	0.778849
LMO7	0.193229	0.393056	0.761589	0.623429	0.834905
OGN	0.192656	0.585426	0.862805	0.706284	0.901991
TTR	0.192033	0.305845	0.70376	0.576091	0.796525
PITPNA	0.191268	0.442628	0.794624	0.650472	0.855655
HECTD1	0.190904	0.523289	0.834397	0.683029	0.883704
FABP4	0.190663	0.29618	0.701601	0.574323	0.792949
ADI1	0.189831	0.243655	0.661412	0.541426	0.764876
UBAC1	0.18974	0.0732224	0.44332	0.362898	0.608944
CLU	0.18964	0.391163	0.761554	0.623401	0.836941
ITPA	0.189593	0.440011	0.794624	0.650472	0.855861
RUVBL1	0.189528	0.106398	0.505637	0.413909	0.653999
NAPA	0.189076	0.0267889	0.300516	0.246	0.504388
PMPCA	0.189025	0.100696	0.493896	0.404298	0.647955
PPP3CA	0.188818	0.0904005	0.477541	0.39091	0.635194
NDUFAF3	0.188647	0.392035	0.761554	0.623401	0.838073
MIF	0.188586	0.23096	0.653447	0.534905	0.758528
HPR	0.188278	0.612852	0.879122	0.719641	0.911935
PSMD6	0.187412	0.0375681	0.342161	0.280089	0.540635
MEMO1	0.186928	0.368146	0.747763	0.612111	0.829615
MARS	0.186083	0.272618	0.688937	0.563957	0.785175
IDI1	0.185972	0.12027	0.531773	0.435304	0.674426
YBX3	0.185426	0.277258	0.691671	0.566195	0.788309
ECHDC1	0.184969	0.239929	0.656696	0.537565	0.767953
HNRNPDL	0.182937	0.0203243	0.252619	0.206791	0.490313
GANAB	0.182782	0.0771831	0.453842	0.371511	0.626122
CAV2	0.181963	0.481291	0.81745	0.669157	0.875407
FAHD2A	0.181829	0.35661	0.740193	0.605915	0.82904
CRYL1	0.181786	0.236027	0.653447	0.534905	0.769155
NID2	0.181532	0.156626	0.580942	0.475553	0.714237
PBDC1	0.181529	0.129249	0.543744	0.445103	0.68976
RANBP1	0.181284	0.0844474	0.46824	0.383297	0.638863
GLRX3	0.18109	0.183988	0.612265	0.501194	0.735971
EIF3L	0.181029	0.139232	0.562616	0.460552	0.699829
APCS	0.18096	0.272242	0.68892	0.563943	0.790223
RBP4	0.180848	0.291594	0.699928	0.572954	0.800215
AHSA1	0.179396	0.217083	0.643333	0.526626	0.760314
HNRNPA3	0.177965	0.121364	0.533144	0.436426	0.687069
AHCY	0.177763	0.0364932	0.340454	0.278693	0.555155
MRPS25	0.177152	0.33421	0.731041	0.598423	0.823529
DNPEP	0.177029	0.251892	0.673731	0.55151	0.783426
TLN1	0.176997	0.0999943	0.493663	0.404108	0.665271
FARSA	0.176472	0.207285	0.639405	0.52341	0.757518
ADIPOQ	0.176374	0.224222	0.650797	0.532736	0.768204
CAND1	0.17637	0.0759733	0.452007	0.370008	0.634721
UBE2G1	0.176243	0.185673	0.613388	0.502113	0.743228
IGKV1-27	0.176216	0.45249	0.803376	0.657636	0.869586
KPNB1	0.175861	0.0526742	0.396087	0.324233	0.595907
ACSS1	0.175788	0.339351	0.734702	0.60142	0.826978
EEF1A2	0.175274	0.119686	0.531773	0.435304	0.689295
STRAP	0.174937	0.0333465	0.328558	0.268955	0.551603
PSMD13	0.174701	0.0473133	0.381577	0.312355	0.586838
PRKAB2	0.173774	0.237195	0.653447	0.534905	0.77877
CD44	0.1737	0.664319	0.895792	0.733287	0.931423
RTCB	0.17237	0.0415257	0.355884	0.291323	0.577882
CA3	0.172216	0.128627	0.543347	0.444778	0.702446
PLAA	0.171739	0.114454	0.521211	0.426658	0.689176
SEC23A	0.171716	0.32936	0.725021	0.593495	0.826373
GNB1	0.171405	0.312558	0.71091	0.581944	0.819272
NACA	0.171099	0.17941	0.612034	0.501005	0.745304
HN1L	0.171013	0.236702	0.653447	0.534905	0.781592
PTPN11	0.170331	0.158721	0.583263	0.477454	0.730874
ATE1	0.170209	0.510713	0.831738	0.680853	0.891927
ETF1	0.170023	0.238051	0.653775	0.535174	0.783464
AARS	0.169763	0.0366176	0.340454	0.278693	0.570385
PFN1	0.169214	0.216998	0.643333	0.526626	0.772181
HNRNPU	0.169163	0.403303	0.766231	0.627229	0.857605
IDH3G	0.168799	0.363455	0.742728	0.60799	0.842955
MSRB2	0.168202	0.259031	0.681344	0.557741	0.796755
GSS	0.168015	0.152478	0.577218	0.472505	0.729066
COPS3	0.167477	0.196618	0.628523	0.514503	0.761549
ATL2	0.167158	0.269379	0.687995	0.563186	0.80312
DARS	0.166886	0.0649418	0.42402	0.347098	0.633617
ADPRHL1	0.166867	0.433218	0.793326	0.649409	0.869718
IQGAP1	0.166857	0.513278	0.832707	0.681645	0.894685
C16orf13	0.166764	0.180182	0.612034	0.501005	0.751414
COX7A2	0.166588	0.360868	0.742532	0.60783	0.843839
HNRNPH1	0.166292	0.211818	0.643333	0.526626	0.772525
SNRPB	0.166146	0.4658	0.810416	0.663399	0.88079
COPA	0.165893	0.498138	0.824961	0.675305	0.890825
CAND2	0.165872	0.123276	0.539302	0.441467	0.706646
SRI	0.165812	0.273777	0.689658	0.564547	0.806703
MAPK1	0.165781	0.125379	0.541034	0.442885	0.708766
USP5	0.165633	0.0668967	0.428341	0.350636	0.638923
RAP1A	0.165025	0.212947	0.643333	0.526626	0.774725
MRPS7	0.164906	0.41136	0.772625	0.632464	0.86374
RPA3	0.164436	0.402193	0.766231	0.627229	0.860904
TIMM50	0.164017	0.540451	0.841256	0.688643	0.903998
PSMC6	0.163951	0.0641936	0.42402	0.347098	0.63751
TRAP1	0.16343	0.268322	0.687995	0.563186	0.806539
SYNC	0.16308	0.520998	0.834066	0.682759	0.899128
TNXB	0.162689	0.439583	0.794624	0.650472	0.874836
MRPL17	0.16258	0.411267	0.772625	0.632464	0.865495
APOE	0.162422	0.458498	0.805994	0.659779	0.881036
LAP3	0.161666	0.15407	0.577218	0.472505	0.739064
PGRMC1	0.161612	0.437937	0.794624	0.650472	0.87508
RAN	0.161278	0.105548	0.505637	0.413909	0.695831
YWHAH	0.161038	0.10942	0.511515	0.418721	0.700258
PSMD4	0.160605	0.189704	0.616827	0.504928	0.765695
LMOD2	0.160285	0.441341	0.794624	0.650472	0.877127
RPL15	0.160235	0.437392	0.794624	0.650472	0.875901
PPBP	0.159674	0.605744	0.877936	0.71867	0.923076
TMEM256	0.159438	0.674022	0.898554	0.735548	0.93904
COPB1	0.159171	0.352191	0.738255	0.604328	0.846955
RABEP1	0.158818	0.299389	0.70213	0.574757	0.82569
FDPS	0.1587	0.0633666	0.42402	0.347098	0.64544
STIP1	0.158313	0.0782833	0.45443	0.371992	0.668119
MFAP4	0.15815	0.657055	0.891065	0.729417	0.935737
PTRF	0.157902	0.305893	0.70376	0.576091	0.829413
VPS35	0.157742	0.185514	0.613388	0.502113	0.766642
NME1	0.156883	0.148946	0.577218	0.472505	0.741758
H6PD	0.156084	0.368396	0.747763	0.612111	0.855674
IGJ	0.15598	0.81088	0.945324	0.773833	0.96783
GSR	0.155863	0.235763	0.653447	0.534905	0.798348
TAGLN	0.155799	0.478781	0.81745	0.669157	0.891591
LAMTOR1	0.155347	0.285762	0.698324	0.571641	0.823175
RPL10	0.15523	0.328494	0.725021	0.593495	0.841299
LACTB2	0.154821	0.299394	0.70213	0.574757	0.829682
HIST1H2AB	0.154264	0.638691	0.885534	0.724889	0.933176
LGALS3	0.154184	0.628033	0.880064	0.720412	0.930791
IARS	0.154119	0.385927	0.760693	0.622696	0.86352
TBCA	0.153987	0.0509384	0.394179	0.322671	0.63227
TCP1	0.153892	0.112939	0.517565	0.423673	0.714892
C14orf166	0.15361	0.328025	0.725021	0.593495	0.842633
HIST1H4A	0.15305	0.587637	0.864482	0.707656	0.921854
STRN3	0.153035	0.228119	0.653447	0.534905	0.797584
HDDC3	0.152485	0.606492	0.877936	0.71867	0.926583
EIF3B	0.151966	0.108309	0.50857	0.41631	0.713349
EIF4B	0.151952	0.222232	0.648586	0.530926	0.795694
KLC1	0.151817	0.18673	0.615538	0.503874	0.7751
UGP2	0.151115	0.359078	0.740949	0.606534	0.856609
DEFA1	0.150921	0.85549	0.966078	0.790822	0.976719
HRG	0.150847	0.451316	0.80272	0.657099	0.88691
CLEC3B	0.150846	0.413623	0.773954	0.633551	0.875319
EIF4A1	0.150692	0.343961	0.735513	0.602084	0.851443
PPM1H	0.150667	0.511718	0.831738	0.680853	0.903984
PAFAH1B1	0.149284	0.0649803	0.42402	0.347098	0.664917
STOM	0.149263	0.577126	0.861206	0.704975	0.921227
RAB6A	0.149177	0.393453	0.761589	0.623429	0.870096
ATP6V1A	0.149072	0.29465	0.699928	0.572954	0.833467
RPS4X	0.148913	0.504737	0.827652	0.677508	0.903197
SFXN1	0.148742	0.28159	0.698197	0.571537	0.828199
NCK2	0.148325	0.234597	0.653447	0.534905	0.806497
RABGGTA	0.147598	0.141236	0.565674	0.463055	0.749089
SERPINB6	0.14749	0.12832	0.543347	0.444778	0.738724
ASNA1	0.147005	0.0999901	0.493663	0.404108	0.712835
LRRC2	0.146799	0.589955	0.864482	0.707656	0.925457
ARHGDIA	0.146662	0.130837	0.545284	0.446364	0.742092
TBC1D17	0.146546	0.218463	0.644711	0.527754	0.800182
ACTR1A	0.146422	0.165841	0.595616	0.487566	0.768681
IAH1	0.146327	0.375734	0.753343	0.61668	0.86655
RAB1B	0.146185	0.103862	0.501053	0.410157	0.718159
POR	0.146088	0.521387	0.834066	0.682759	0.909244
HDGF	0.145973	0.167881	0.596064	0.487932	0.770674
MURC	0.145971	0.370025	0.750131	0.61405	0.864917
PRPSAP2	0.145639	0.346469	0.73703	0.603326	0.856953
MCCC2	0.145414	0.323094	0.719759	0.589188	0.848495
VTA1	0.145396	0.286974	0.699395	0.572518	0.834013
PRDX4	0.145089	0.18762	0.616827	0.504928	0.784442
SRPRB	0.144969	0.292613	0.699928	0.572954	0.836815
MSI2	0.144648	0.233608	0.653447	0.534905	0.810313
NUDC	0.144339	0.254411	0.675341	0.552828	0.820721
RPS18	0.144156	0.626948	0.879903	0.72028	0.93491
EEF1G	0.144096	0.091616	0.481554	0.394195	0.708638
VAMP5	0.144075	0.307379	0.705001	0.577107	0.843697
PSMD12	0.143995	0.131993	0.547941	0.448539	0.747074
TMX4	0.143556	0.375411	0.753343	0.61668	0.868796
HMGB1	0.143276	0.39213	0.761554	0.623401	0.874477
SERPIND1	0.143079	0.537352	0.841256	0.688643	0.914968
UBA3	0.143038	0.152282	0.577218	0.472505	0.76399
KIF5B	0.143019	0.231089	0.653447	0.534905	0.810976
AKR1A1	0.142733	0.268406	0.687995	0.563186	0.828838
AHNAK	0.142276	0.232324	0.653447	0.534905	0.812476
RNPEP	0.141909	0.568827	0.854969	0.699869	0.923059
EMD	0.141798	0.169458	0.596064	0.487932	0.777468
UBR4	0.141653	0.408871	0.772068	0.632008	0.881008
TFRC	0.141649	0.499889	0.825539	0.675778	0.906454
TMX1	0.141552	0.405113	0.768297	0.62892	0.879937
C11orf73	0.141099	0.177658	0.610358	0.499633	0.783641
HOOK3	0.140858	0.358964	0.740949	0.606534	0.865616
PSMA3	0.140828	0.183902	0.612265	0.501194	0.787832
MAGOH	0.140605	0.558087	0.85343	0.69861	0.921266
PPP1CB	0.140487	0.176673	0.608986	0.49851	0.783857
PSMD8	0.140057	0.301251	0.702392	0.574971	0.845318
ST13	0.139465	0.180716	0.612034	0.501005	0.78773
DNAJB6	0.139025	0.594566	0.867024	0.709737	0.930268
SNX9	0.138962	0.454719	0.804035	0.658175	0.896271
TXNL1	0.138801	0.110362	0.513643	0.420463	0.736448
HSPB3	0.138499	0.49694	0.824585	0.674998	0.907692
PRMT5	0.138109	0.213081	0.643333	0.526626	0.80773
UBE3A	0.13793	0.320635	0.719101	0.588649	0.8548
HRC	0.137608	0.23703	0.653447	0.534905	0.820291
SVIL	0.137515	0.324593	0.719763	0.589191	0.856647
RPS14	0.137431	0.504033	0.827652	0.677508	0.910141
NEDD8	0.137042	0.283178	0.698197	0.571537	0.841219
GSTK1	0.136906	0.357205	0.740273	0.60598	0.868544
PSMA6	0.13652	0.0825991	0.464181	0.379974	0.711452
COPS2	0.136494	0.118368	0.529898	0.43377	0.747313
RPS16	0.135966	0.298044	0.70213	0.574757	0.848243
ECH1	0.135653	0.310566	0.707904	0.579483	0.853314
EIF4E3	0.135538	0.372756	0.752996	0.616395	0.874806
MPDU1	0.135172	0.567204	0.854243	0.699275	0.926217
ACSS2	0.135021	0.220489	0.647714	0.530212	0.815349
ATP6V1D	0.134639	0.419814	0.782246	0.640339	0.889711
UCHL5	0.13463	0.34426	0.735513	0.602084	0.866266
PRMT1	0.134628	0.442571	0.794624	0.650472	0.896064
TMED9	0.134088	0.469829	0.813357	0.665806	0.903673
MRPS11	0.133954	0.535948	0.841256	0.688643	0.919845
AHCYL2	0.133942	0.351887	0.738255	0.604328	0.86945
SLC16A1	0.133577	0.450383	0.802412	0.656846	0.898931
DYNC1I2	0.133483	0.357349	0.740273	0.60598	0.871657
PALLD	0.13334	0.494393	0.824341	0.674798	0.910349
ACSL3	0.133172	0.262692	0.682741	0.558885	0.836925
DUPD1	0.132763	0.717317	0.915324	0.749275	0.95685
TIMM22	0.131887	0.529372	0.836621	0.68485	0.919534
GLUD1	0.131662	0.255122	0.676377	0.553676	0.835393
RPL26L1	0.131237	0.506853	0.828932	0.678556	0.914681
CD34	0.130885	0.54013	0.841256	0.688643	0.922546
PLG	0.130375	0.495507	0.824585	0.674998	0.91252
ANXA5	0.129277	0.211173	0.643333	0.526626	0.817883
SLC44A2	0.128852	0.297045	0.702076	0.574713	0.855208
PPP2R2A	0.128506	0.215913	0.643333	0.526626	0.821203
COA3	0.128382	0.202943	0.63853	0.522695	0.814853
GNB2L1	0.128311	0.184855	0.613184	0.501946	0.805242
C4BPA	0.127868	0.655759	0.890686	0.729107	0.947474
JSRP1	0.127758	0.511431	0.831738	0.680853	0.9179
VAT1	0.127729	0.620011	0.879765	0.720167	0.94077
LMNA	0.12723	0.20657	0.639405	0.52341	0.818194
STOML2	0.127012	0.313784	0.712894	0.583568	0.86311
BRE	0.126804	0.439884	0.794624	0.650472	0.901101
EEF1D	0.126148	0.166592	0.595616	0.487566	0.797651
PSMB2	0.126017	0.180935	0.612034	0.501005	0.806186
SUN2	0.125956	0.662788	0.895442	0.733	0.949513
CAMK2B	0.125795	0.401971	0.766231	0.627229	0.891682
ACTN1	0.125772	0.582771	0.861554	0.70526	0.934343
SNX2	0.125395	0.0968265	0.490634	0.401628	0.746189
RAB35	0.124773	0.563889	0.853449	0.698625	0.931013
ECM29	0.124771	0.213162	0.643333	0.526626	0.824598
COL15A1	0.124564	0.265601	0.686082	0.56162	0.847773
CANX	0.124034	0.209393	0.643333	0.526626	0.823714
CUL3	0.123757	0.396694	0.764098	0.625483	0.89188
HMOX2	0.123363	0.494683	0.824341	0.674798	0.916835
CSDE1	0.123343	0.163944	0.593173	0.485565	0.800089
RPLP0	0.123338	0.269923	0.687995	0.563186	0.850845
HDDC2	0.123114	0.381671	0.75568	0.618592	0.888178
DDX6	0.123062	0.284513	0.698324	0.571641	0.856684
LRPPRC	0.121786	0.324966	0.719763	0.589191	0.872065
CDC37	0.121538	0.261571	0.682574	0.558749	0.849601
PGAM1	0.120826	0.353887	0.73861	0.604619	0.882046
PGM2L1	0.120791	0.403151	0.766231	0.627229	0.896074
APIP	0.120372	0.520071	0.834066	0.682759	0.924319
FDX1L	0.119601	0.489095	0.823472	0.674086	0.918018
PACSIN2	0.119474	0.355717	0.739067	0.604993	0.88383
RPL13	0.119465	0.468148	0.812957	0.665479	0.913318
LAMB1	0.119134	0.387326	0.760819	0.622799	0.893153
ASPN	0.119095	0.649206	0.890125	0.728648	0.949852
UBE2V1	0.118908	0.465265	0.810416	0.663399	0.913034
SRSF7	0.118759	0.497171	0.824585	0.674998	0.920359
EHD1	0.118698	0.428099	0.790571	0.647154	0.904201
GLRX5	0.118038	0.514284	0.832707	0.681645	0.924509
CYB5R3	0.117845	0.292402	0.699928	0.572954	0.865104
RAB5C	0.117658	0.538679	0.841256	0.688643	0.929798
HBD	0.117581	0.688884	0.905794	0.741474	0.957126
OSBPL6	0.11715	0.506204	0.828595	0.67828	0.92334
RPS8	0.116994	0.543825	0.842827	0.68993	0.931215
COX17	0.116958	0.493771	0.824341	0.674798	0.920779
SYPL2	0.116891	0.607866	0.877936	0.71867	0.943472
APMAP	0.116866	0.644087	0.888113	0.727	0.949887
FUBP1	0.116604	0.350467	0.738109	0.604209	0.88492
DAP3	0.116439	0.507972	0.829478	0.679002	0.924162
COPS5	0.116371	0.322997	0.719759	0.589188	0.876768
SFPQ	0.116201	0.446641	0.796775	0.652232	0.910594
CBX3	0.116111	0.502023	0.826149	0.676278	0.923105
TOLLIP	0.115925	0.394119	0.761589	0.623429	0.897683
IDH3A	0.115719	0.428435	0.790571	0.647154	0.906572
DUSP22	0.115591	0.499246	0.825539	0.675778	0.922843
HSPD1	0.115522	0.433858	0.793326	0.649409	0.908042
CHP1	0.115402	0.511504	0.831738	0.680853	0.925551
COPS4	0.115204	0.252516	0.674546	0.552176	0.853378
MYCBP	0.11509	0.63418	0.883103	0.7229	0.948935
PSMB6	0.114662	0.436464	0.794624	0.650472	0.909318
UBE2M	0.11464	0.363008	0.742532	0.60783	0.890325
PSMA4	0.114448	0.438872	0.794624	0.650472	0.910052
C11orf68	0.113865	0.442577	0.794624	0.650472	0.911361
NME2	0.113758	0.410713	0.772625	0.632464	0.903726
GSPT1	0.113596	0.20661	0.639405	0.52341	0.835995
FLNB	0.11347	0.581154	0.861554	0.70526	0.940274
PPIB	0.11343	0.585956	0.862805	0.706284	0.941172
STBD1	0.113035	0.316876	0.714493	0.584877	0.878179
TMPO	0.112929	0.484878	0.820295	0.671485	0.921507
NAP1L4	0.11267	0.173968	0.602732	0.493391	0.821153
ETHE1	0.112498	0.568524	0.854969	0.699869	0.938447
EEF2	0.112383	0.195323	0.626277	0.512664	0.832324
EIF2A	0.112339	0.240701	0.657957	0.538597	0.85215
PSMC2	0.112193	0.216704	0.643333	0.526626	0.842343
RHOG	0.111872	0.77316	0.932682	0.763484	0.971629
RUVBL2	0.111678	0.455209	0.804227	0.658332	0.915861
ACAA1	0.111088	0.353388	0.738584	0.604598	0.890874
FN3KRP	0.109778	0.574257	0.858332	0.702622	0.940925
APOO	0.109516	0.529343	0.836621	0.68485	0.932706
ATP5O	0.109436	0.459435	0.806314	0.660041	0.918407
CMC2	0.108969	0.58566	0.862805	0.706284	0.943367
ATP1B1	0.108951	0.265524	0.686082	0.56162	0.865477
CAV1	0.108898	0.300699	0.702392	0.574971	0.877343
PSMB1	0.108574	0.261659	0.682574	0.558749	0.864532
APOC1	0.107998	0.616894	0.879122	0.719641	0.949168
ALDH4A1	0.107697	0.454457	0.804035	0.658175	0.918571
SCCPDH	0.107589	0.701604	0.906128	0.741748	0.96259
UCHL3	0.107262	0.3015	0.702392	0.574971	0.879321
SAR1A	0.107135	0.446768	0.796775	0.652232	0.9173
PSMD2	0.106955	0.147525	0.575345	0.470972	0.814904
RPS25	0.106678	0.580798	0.861554	0.70526	0.943684
RPL5	0.106599	0.515922	0.833974	0.682683	0.931884
DCTN1	0.106557	0.22707	0.652787	0.534365	0.853875
DEPTOR	0.10604	0.643622	0.888113	0.727	0.954349
CYB5R1	0.106036	0.315248	0.713954	0.584436	0.884788
RPL13A	0.105872	0.527226	0.835103	0.683607	0.934474
HNRNPL	0.105798	0.401352	0.766087	0.627111	0.907933
SYNPO2L	0.105736	0.564567	0.853449	0.698625	0.941342
CAPRIN1	0.10467	0.245765	0.662629	0.542421	0.863387
TACC2	0.104579	0.376645	0.753343	0.61668	0.902924
FBLN5	0.104568	0.618952	0.879122	0.719641	0.951073
LIMCH1	0.103531	0.511114	0.831738	0.680853	0.932873
CNPY2	0.103105	0.601075	0.875307	0.716518	0.94887
ITGB1	0.102632	0.314105	0.712894	0.583568	0.88794
TRIM28	0.102516	0.444968	0.796271	0.65182	0.920339
PLS3	0.102207	0.641655	0.888113	0.727	0.955663
KCTD12	0.102026	0.511202	0.831738	0.680853	0.933832
PCBP2	0.101925	0.374023	0.753343	0.61668	0.904623
GMFB	0.101582	0.604262	0.877936	0.71867	0.950116
IPO5	0.101533	0.26227	0.682741	0.558885	0.872939
ILK	0.101478	0.338137	0.734309	0.601098	0.895805
RPA2	0.100458	0.387076	0.760819	0.622799	0.909056
TAGLN2	0.100299	0.655111	0.890686	0.729107	0.958466
HCCS	0.100072	0.52144	0.834066	0.682759	0.936915
PTMA	0.0997495	0.808205	0.945067	0.773623	0.978983
CALR	0.0995908	0.38076	0.755	0.618035	0.908316
HLA-DRB1	0.0995277	0.598451	0.872088	0.713882	0.950185
UFC1	0.0993272	0.493993	0.824341	0.674798	0.932348
TMEM11	0.0992092	0.558781	0.85343	0.69861	0.943896
PSMB5	0.0988959	0.347296	0.73703	0.603326	0.900694
HSPA8	0.0988214	0.20611	0.639405	0.52341	0.855497
PDIA3	0.0988076	0.540688	0.841256	0.688643	0.941051
RPL7	0.0987558	0.526941	0.835103	0.683607	0.93869
PRKAG1	0.09872	0.5252	0.834397	0.683029	0.938405
FTH1	0.0986799	0.537892	0.841256	0.688643	0.940643
CRK	0.0986135	0.644334	0.888113	0.727	0.957582
GSTM3	0.0986113	0.673707	0.898554	0.735548	0.961801
WDR77	0.098309	0.445053	0.796271	0.65182	0.923497
NDUFAF2	0.098286	0.517078	0.834066	0.682759	0.937231
PGK2	0.0981938	0.636036	0.883103	0.7229	0.95654
MTPN	0.097798	0.478184	0.81745	0.669157	0.93039
NSF	0.097649	0.322293	0.719759	0.589188	0.895326
ITGA6	0.0976416	0.615672	0.879122	0.719641	0.953744
STX12	0.0975545	0.6935	0.906128	0.741748	0.964925
PPT1	0.0974678	0.654216	0.890686	0.729107	0.959486
RAB14	0.0974063	0.3372	0.734309	0.601098	0.899525
ANXA6	0.0973928	0.282487	0.698197	0.571537	0.884161
HSPA5	0.0971856	0.399658	0.765163	0.626355	0.914724
PABPC4	0.0971622	0.457477	0.805994	0.659779	0.926831
OPA1	0.097103	0.424652	0.785717	0.64318	0.920197
PAFAH1B3	0.0970089	0.533545	0.841256	0.688643	0.940878
DDB1	0.096909	0.47143	0.813953	0.666294	0.929718
HNRNPK	0.0967939	0.391271	0.761554	0.623401	0.913176
IMPDH2	0.0966961	0.288247	0.699928	0.572954	0.886669
IDH3B	0.0966882	0.583068	0.861554	0.70526	0.949178
CKB	0.0965248	0.765578	0.932682	0.763484	0.974545
ITGB1BP2	0.0957738	0.554723	0.85343	0.69861	0.945125
OTUB1	0.0950928	0.283521	0.698227	0.571562	0.887043
ESYT1	0.0950177	0.446675	0.796775	0.652232	0.926282
MRPS30	0.09476	0.700995	0.906128	0.741748	0.966896
LSS	0.0944078	0.452826	0.803376	0.657636	0.927934
ATP5L	0.0943399	0.557081	0.85343	0.69861	0.946302
CLTB	0.0943151	0.670913	0.898378	0.735403	0.963057
GDI1	0.094175	0.440426	0.794624	0.650472	0.925682
EFTUD2	0.093676	0.65744	0.891065	0.729417	0.961474
PACSIN3	0.0933884	0.370628	0.750131	0.61405	0.911473
PPP2CB	0.093369	0.469328	0.813357	0.665806	0.931807
RAB21	0.0933124	0.471448	0.813953	0.666294	0.932239
RPS27L	0.0927029	0.531783	0.839177	0.686942	0.943137
RPN1	0.0919429	0.405902	0.768522	0.629104	0.920443
RNF114	0.0918034	0.565349	0.853449	0.698625	0.94899
POTEF	0.0917749	0.785295	0.939597	0.769145	0.978063
TMED10	0.0917356	0.478595	0.81745	0.669157	0.934634
MBNL1	0.091453	0.389884	0.761554	0.623401	0.917466
ELAVL1	0.0908495	0.458034	0.805994	0.659779	0.931521
PNPT1	0.0906611	0.518021	0.834066	0.682759	0.942112
ACTB	0.0901108	0.732323	0.91863	0.751981	0.972318
PA2G4	0.0900079	0.422552	0.783892	0.641686	0.925393
UBA1	0.089676	0.246416	0.663284	0.542958	0.881957
UBE2I	0.0895479	0.62976	0.880064	0.720412	0.959437
YARS	0.0894535	0.565571	0.853449	0.698625	0.950296
SERBP1	0.0892965	0.666565	0.897187	0.734428	0.964428
RPL21	0.089203	0.710278	0.911243	0.745935	0.969945
SH3GLB1	0.0891547	0.399912	0.765163	0.626355	0.921538
TIMM9	0.0886698	0.662618	0.895442	0.733	0.964165
WARS	0.0884197	0.321264	0.719101	0.588649	0.904476
UBQLN2	0.0880086	0.721854	0.915324	0.749275	0.971723
HNRNPC	0.0875063	0.56971	0.854969	0.699869	0.951959
GARS	0.0872224	0.554575	0.85343	0.69861	0.949877
PDK2	0.0866411	0.712264	0.911578	0.746209	0.97103
ERAP1	0.0864886	0.561624	0.853449	0.698625	0.951327
XPNPEP1	0.0863299	0.375605	0.753343	0.61668	0.918939
CD59	0.0856327	0.490639	0.824341	0.674798	0.940847
PDCL3	0.085194	0.687745	0.905794	0.741474	0.968612
SURF1	0.0851285	0.545	0.843652	0.690606	0.949642
DPT	0.0850429	0.564775	0.853449	0.698625	0.952574
SYNM	0.0847373	0.582391	0.861554	0.70526	0.955223
TATDN1	0.08473	0.478945	0.81745	0.669157	0.93953
RNH1	0.084702	0.348149	0.73703	0.603326	0.914506
ETFA	0.0845722	0.667564	0.897187	0.734428	0.9664
TWF2	0.0845201	0.538577	0.841256	0.688643	0.949041
PTCD3	0.0845164	0.557456	0.85343	0.69861	0.951811
CLUH	0.0835743	0.491745	0.824341	0.674798	0.942405
SUCLG2	0.0834314	0.668147	0.897187	0.734428	0.966916
QKI	0.0821361	0.610548	0.87889	0.71945	0.960284
PSMA5	0.0820154	0.321162	0.719101	0.588649	0.911053
DIABLO	0.0816204	0.568981	0.854969	0.699869	0.955017
PPP2R1A	0.0815578	0.269331	0.687995	0.563186	0.898536
YWHAG	0.0814752	0.36233	0.742532	0.60783	0.920615
ABLIM2	0.0813627	0.472814	0.815304	0.6674	0.940875
GCN1L1	0.0804739	0.541063	0.841256	0.688643	0.951773
PKIA	0.0801767	0.801107	0.942392	0.771433	0.982377
BST2	0.0800875	0.656317	0.890686	0.729107	0.966837
EIF5	0.0799424	0.405419	0.768297	0.62892	0.930368
HNRNPAB	0.0795621	0.590304	0.864482	0.707656	0.958929
LETM1	0.0795067	0.440224	0.794624	0.650472	0.936849
PPA2	0.0782939	0.556859	0.85343	0.69861	0.955198
SLC9A3R2	0.0781567	0.692652	0.906128	0.741748	0.971707
PRKG1	0.0780507	0.482333	0.81745	0.669157	0.944681
TUBA8	0.0779508	0.603696	0.877936	0.71867	0.961423
SQRDL	0.0778854	0.686063	0.905614	0.741327	0.97108
NLN	0.0775435	0.676944	0.900057	0.736777	0.970198
MYOT	0.0775388	0.516251	0.833974	0.682683	0.950026
PDCD6IP	0.0773934	0.535054	0.841256	0.688643	0.952752
GALM	0.0770284	0.400167	0.765163	0.626355	0.931883
ATAD3A	0.0762581	0.520111	0.834066	0.682759	0.951371
USMG5	0.0760311	0.616136	0.879122	0.719641	0.963849
RMDN1	0.0759295	0.655731	0.890686	0.729107	0.968465
IBA57	0.0757336	0.669808	0.898036	0.735123	0.970105
OLA1	0.075699	0.487446	0.822663	0.673424	0.947058
HNRNPF	0.0755577	0.682017	0.903739	0.739792	0.971498
PRPS1	0.0746365	0.678828	0.900982	0.737535	0.971501
PCBP1	0.0743712	0.491559	0.824341	0.674798	0.948554
MYL6	0.0742997	0.787469	0.940068	0.769531	0.982404
EIF3F	0.0740969	0.341361	0.734702	0.60142	0.923448
TMEM205	0.0740849	0.65122	0.890125	0.728648	0.968724
BAG2	0.073959	0.588596	0.864482	0.707656	0.961559
ECI2	0.0738505	0.656285	0.890686	0.729107	0.969376
HIST1H2BK	0.0735598	0.771081	0.932682	0.763484	0.981059
TIMM21	0.073304	0.675941	0.900057	0.736777	0.971699
SPTB	0.073067	0.555076	0.85343	0.69861	0.957901
GNA11	0.0729206	0.526375	0.835008	0.683529	0.954282
ISOC1	0.0724225	0.500673	0.825539	0.675778	0.951132
LANCL1	0.0720627	0.566274	0.853449	0.698625	0.959848
ALYREF	0.0713308	0.740732	0.921228	0.754108	0.97882
GYS1	0.0711941	0.580275	0.861554	0.70526	0.961994
SDPR	0.0711461	0.732827	0.91863	0.751981	0.978127
PTK2	0.071043	0.669665	0.898036	0.735123	0.971915
TRMT10C	0.0710429	0.684051	0.905029	0.740848	0.973384
MTHFD1	0.0710277	0.524948	0.834397	0.683029	0.955258
EIF3C	0.0708326	0.644196	0.888113	0.727	0.969331
CDH13	0.0707448	0.520789	0.834066	0.682759	0.954894
ALAD	0.0705733	0.60757	0.877936	0.71867	0.965445
GDI2	0.0699048	0.358895	0.740949	0.606534	0.930872
IVD	0.0694318	0.648767	0.890125	0.728648	0.970405
TXLNB	0.06903	0.55917	0.85343	0.69861	0.960667
RDH14	0.0684312	0.678158	0.900658	0.73727	0.973773
PRKCSH	0.0680396	0.556955	0.85343	0.69861	0.960961
FUNDC2	0.0678894	0.624532	0.879903	0.72028	0.968546
PSMA1	0.0677285	0.492378	0.824341	0.674798	0.953147
MP68	0.0676862	0.718499	0.915324	0.749275	0.977872
SLK	0.0675353	0.673441	0.898554	0.735548	0.973653
NIT1	0.0670089	0.438584	0.794624	0.650472	0.946268
RPS27A	0.0668068	0.515471	0.833974	0.682683	0.956694
LPP	0.0665385	0.754628	0.929213	0.760644	0.981442
PDIA4	0.0665063	0.699589	0.906128	0.741748	0.97652
PSMB3	0.0664271	0.617482	0.879122	0.719641	0.968482
ALDH7A1	0.0657722	0.624228	0.879903	0.72028	0.969481
RPSA	0.0649807	0.485989	0.821516	0.672485	0.954194
C6orf203	0.0648887	0.817887	0.950079	0.777726	0.98704
KSR2	0.06467	0.610606	0.87889	0.71945	0.968602
EGFLAM	0.0644951	0.670857	0.898378	0.735403	0.974582
CARKD	0.0641513	0.695908	0.906128	0.741748	0.977011
ITGA7	0.0639173	0.746254	0.925372	0.757501	0.981466
ERP29	0.0638278	0.58969	0.864482	0.707656	0.966851
CUL4A	0.0637502	0.617813	0.879122	0.719641	0.969766
C8orf82	0.0636418	0.738487	0.920905	0.753844	0.980892
NAE1	0.0635875	0.463062	0.809305	0.662489	0.952223
HSPA2	0.0634057	0.700872	0.906128	0.741748	0.977716
LDHD	0.0626851	0.728768	0.91863	0.751981	0.980362
LGALS3BP	0.0620498	0.849713	0.964774	0.789754	0.989946
PRKAA2	0.0619077	0.684447	0.905029	0.740848	0.976801
MGST3	0.0615112	0.851427	0.96583	0.790619	0.990155
PRDX5	0.0615077	0.535193	0.841256	0.688643	0.96228
TRAPPC3	0.061392	0.717862	0.915324	0.749275	0.979856
UBFD1	0.0604995	0.763818	0.931882	0.76283	0.983832
COL6A3	0.0604032	0.745	0.925001	0.757196	0.982376
GPX7	0.060335	0.799362	0.942026	0.771133	0.986579
DCUN1D1	0.0598976	0.671705	0.898554	0.735548	0.976446
MAP1LC3B2	0.0598094	0.591061	0.864897	0.707996	0.969039
GRHPR	0.0595798	0.664014	0.895792	0.733287	0.9759
NUTF2	0.0594873	0.542646	0.841858	0.689136	0.964289
APEH	0.0594722	0.518173	0.834066	0.682759	0.961655
SETD7	0.0588342	0.69652	0.906128	0.741748	0.978947
USP14	0.0581657	0.553045	0.852981	0.698242	0.966134
BCO2	0.0575642	0.786891	0.93991	0.769401	0.986299
PSMB4	0.0574556	0.580024	0.861554	0.70526	0.969189
MPC2	0.0573757	0.672934	0.898554	0.735548	0.977529
PODXL	0.0573665	0.721842	0.915324	0.749275	0.981475
DDX17	0.0564772	0.574388	0.858332	0.702622	0.969171
MCTS1	0.0561715	0.563251	0.853449	0.698625	0.96827
COL6A1	0.0560729	0.752108	0.928455	0.760024	0.984153
RAB5A	0.0556982	0.697738	0.906128	0.741748	0.980153
EIF2S2	0.0556675	0.619047	0.879122	0.719641	0.973656
BCKDHA	0.0551795	0.688801	0.905794	0.741474	0.979639
RAB2A	0.0543693	0.552372	0.852566	0.697902	0.968245
PPIL1	0.0538479	0.810453	0.945324	0.773833	0.988747
CAPZA1	0.0534912	0.843991	0.96374	0.788908	0.990968
ACY1	0.0532445	0.642791	0.888113	0.727	0.976744
PRPSAP1	0.0531094	0.773251	0.932682	0.763484	0.986436
FASTKD2	0.0529421	0.79614	0.942026	0.771133	0.988003
NAGK	0.0529115	0.732724	0.91863	0.751981	0.98368
HSPH1	0.051627	0.757223	0.929486	0.760868	0.985745
AKR7A2	0.0505493	0.589122	0.864482	0.707656	0.973608
CISD1	0.0504812	0.752965	0.928455	0.760024	0.985779
CAB39	0.0503298	0.577009	0.861206	0.704975	0.972703
MAVS	0.0502951	0.790146	0.940678	0.77003	0.988223
AIMP2	0.0500767	0.790205	0.940678	0.77003	0.988278
PDE12	0.0496801	0.829749	0.955454	0.782126	0.990771
HSPA9	0.0492738	0.681878	0.903739	0.739792	0.98131
CST3	0.0488722	0.870017	0.9702	0.794196	0.993218
MCU	0.0488649	0.772275	0.932682	0.763484	0.987452
SCP2	0.0485638	0.542306	0.841858	0.689136	0.97072
PGP	0.0478781	0.702763	0.906128	0.741748	0.983254
ATAD1	0.0477441	0.702898	0.906128	0.741748	0.983309
ATP1A2	0.0477196	0.654704	0.890686	0.729107	0.97999
TIMM10	0.0474248	0.773336	0.932682	0.763484	0.987884
BOLA2	0.0473281	0.750965	0.928455	0.760024	0.986537
FAH	0.0471946	0.700476	0.906128	0.741748	0.983339
MATR3	0.0468703	0.776682	0.935116	0.765477	0.988225
EHD2	0.0465309	0.735786	0.91863	0.751981	0.985825
DCTN2	0.0463719	0.667275	0.897187	0.734428	0.981415
MRRF	0.0453103	0.82004	0.950982	0.778465	0.991051
DARS2	0.0450984	0.862055	0.967657	0.792115	0.993328
PANK4	0.0444138	0.654869	0.890686	0.729107	0.981374
SSR4	0.0439564	0.82764	0.954587	0.781416	0.991719
KARS	0.0436888	0.649904	0.890125	0.728648	0.981349
BIN1	0.043307	0.690364	0.906128	0.741748	0.984081
UBE2N	0.0431635	0.682188	0.903739	0.739792	0.983628
STUB1	0.0429814	0.720535	0.915324	0.749275	0.986011
SGTA	0.0427787	0.758915	0.929486	0.760868	0.988268
CDV3	0.0427158	0.753118	0.928455	0.760024	0.987962
TRIM72	0.0426488	0.650469	0.890125	0.728648	0.981826
APOC3	0.0421899	0.844771	0.96374	0.788908	0.992908
TIMM44	0.0420574	0.762923	0.931882	0.76283	0.988684
FHL1	0.0410521	0.770876	0.932682	0.763484	0.989374
SSB	0.0409237	0.760362	0.93031	0.761543	0.988851
TXNDC17	0.0405601	0.750836	0.928455	0.760024	0.988444
KTN1	0.0405369	0.735079	0.91863	0.751981	0.987601
MECR	0.0405029	0.811497	0.945324	0.773833	0.991576
PPP1R7	0.0401301	0.699376	0.906128	0.741748	0.985753
COMT	0.0399657	0.786849	0.93991	0.769401	0.990465
TALDO1	0.0395159	0.832013	0.955978	0.782554	0.992759
PAK1	0.0389844	0.821608	0.951787	0.779123	0.992369
MYH14	0.0389802	0.799256	0.942026	0.771133	0.991304
LDB3	0.038956	0.723719	0.916183	0.749979	0.987483
BNIP1	0.0388624	0.763593	0.931882	0.76283	0.989573
ACSL1	0.0386571	0.802939	0.942392	0.771433	0.991552
ECHDC3	0.0385407	0.869662	0.9702	0.794196	0.994632
SHMT1	0.0384598	0.844977	0.96374	0.788908	0.993543
HNRNPD	0.0384128	0.694159	0.906128	0.741748	0.986075
YTHDF3	0.0381144	0.805878	0.943914	0.772679	0.991808
DNPH1	0.0380342	0.73325	0.91863	0.751981	0.988269
GSTO1	0.0375671	0.801413	0.942392	0.771433	0.991718
EPS15L1	0.0373557	0.793809	0.942026	0.771133	0.991411
CD99L2	0.0373504	0.846109	0.96374	0.788908	0.993778
RPL9	0.0365137	0.797206	0.942026	0.771133	0.991759
NT5DC1	0.0361784	0.794676	0.942026	0.771133	0.99172
DDX1	0.0359745	0.712215	0.911578	0.746209	0.987865
TPP2	0.0358539	0.733939	0.91863	0.751981	0.988971
ARF6	0.0355618	0.784928	0.939597	0.769145	0.991425
FLOT1	0.035389	0.80165	0.942392	0.771433	0.992207
STIM1	0.0351057	0.729507	0.91863	0.751981	0.988989
RAP2C	0.0347052	0.868234	0.970164	0.794166	0.995108
HSD17B10	0.0345291	0.805108	0.943535	0.772369	0.992543
LMNB2	0.0339111	0.666744	0.897187	0.734428	0.986348
SEC24C	0.0336663	0.772038	0.932682	0.763484	0.991328
ALDH3A2	0.0333305	0.802018	0.942392	0.771433	0.992673
PTGES3	0.0332721	0.72951	0.91863	0.751981	0.989561
PSMA7	0.0329619	0.732803	0.91863	0.751981	0.989805
COPB2	0.0323179	0.847423	0.96374	0.788908	0.994664
CYB5A	0.0322944	0.856538	0.966291	0.790997	0.995011
SBDS	0.0320814	0.798688	0.942026	0.771133	0.992815
ANXA4	0.0320465	0.854615	0.96583	0.790619	0.994978
GRSF1	0.0316399	0.826532	0.954575	0.781406	0.99399
MLYCD	0.0316145	0.849561	0.964774	0.789754	0.994859
RPS17	0.031477	0.865407	0.968365	0.792694	0.99546
RPL6	0.0308274	0.852938	0.96583	0.790619	0.995108
ATP5D	0.0306296	0.803406	0.942392	0.771433	0.993318
RDX	0.0296599	0.772948	0.932682	0.763484	0.99239
MAPK14	0.0294461	0.842823	0.96374	0.788908	0.994977
PDPR	0.0293866	0.860818	0.967657	0.792115	0.995605
RHOA	0.0288893	0.759093	0.929486	0.760868	0.992069
QRSL1	0.0287785	0.902302	0.982611	0.804356	0.997046
PAM16	0.0287591	0.844005	0.96374	0.788908	0.995134
NDUFAF4	0.0284545	0.866257	0.968466	0.792777	0.995923
COBL	0.0280843	0.912987	0.98495	0.806271	0.997447
RPL18	0.0276331	0.919555	0.98495	0.806271	0.997685
DCN	0.0274756	0.847435	0.96374	0.788908	0.995462
NOMO3	0.0272286	0.895238	0.978603	0.801074	0.996991
RPL17	0.0272088	0.906361	0.984929	0.806253	0.997328
RAB5B	0.0271052	0.768797	0.932682	0.763484	0.992899
CLPB	0.027022	0.920592	0.985008	0.806318	0.997767
EIF3H	0.0264682	0.91315	0.98495	0.806271	0.997598
WDR1	0.0262899	0.806537	0.944046	0.772787	0.994363
AIMP1	0.025976	0.782951	0.939597	0.769145	0.993664
CAPNS1	0.0257341	0.789452	0.940678	0.77003	0.993934
GLG1	0.0252807	0.906619	0.984929	0.806253	0.997525
AKR1B1	0.0251353	0.823856	0.953447	0.780482	0.995142
KLHL31	0.0240029	0.892975	0.977898	0.800498	0.997287
HADHA	0.0234544	0.885242	0.973219	0.796668	0.997145
LONP1	0.0232142	0.827178	0.954575	0.781406	0.995605
DHX9	0.0231591	0.927005	0.986143	0.807247	0.998246
SGCD	0.0231279	0.854105	0.96583	0.790619	0.996359
TIMM13	0.0230676	0.846393	0.96374	0.788908	0.99616
SUMO2	0.0226761	0.83179	0.955978	0.782554	0.995832
COA5	0.0225074	0.913659	0.98495	0.806271	0.99797
TTC1	0.0222768	0.908694	0.98495	0.806271	0.997869
ANXA11	0.0215334	0.828475	0.955029	0.781777	0.995956
CTBP1	0.0215044	0.900408	0.982221	0.804037	0.997747
BLVRA	0.020936	0.865708	0.968365	0.792694	0.996985
CPA3	0.0207837	0.958694	0.993181	0.813008	0.999124
PSMA2	0.0207757	0.875213	0.972864	0.796377	0.997235
CCDC28B	0.0206464	0.925328	0.986143	0.807247	0.998399
RBM8A	0.0205336	0.915719	0.98495	0.806271	0.998194
SMYD1	0.0203875	0.843977	0.96374	0.788908	0.996548
RPS12	0.0202662	0.84375	0.96374	0.788908	0.996563
UFM1	0.0199862	0.883082	0.972864	0.796377	0.997518
PPP2CA	0.0198078	0.875821	0.972864	0.796377	0.997377
EIF4E	0.019677	0.798467	0.942026	0.771133	0.995581
ATP5C1	0.0195682	0.879985	0.972864	0.796377	0.997501
NDUFAF6	0.0195544	0.898476	0.981191	0.803193	0.997909
DCAF11	0.0195419	0.927249	0.986143	0.807247	0.998525
ANP32E	0.0194311	0.86361	0.967665	0.792121	0.997155
LAMC1	0.0191775	0.887706	0.974402	0.797636	0.997718
HINT3	0.0190541	0.862904	0.967665	0.792121	0.997194
NCL	0.0190219	0.854319	0.96583	0.790619	0.997009
CLNS1A	0.0189341	0.8919	0.977481	0.800157	0.997836
OXSR1	0.0186223	0.831975	0.955978	0.782554	0.99658
TMX3	0.0184359	0.899	0.981191	0.803193	0.998039
TIGAR	0.0181129	0.925219	0.986143	0.807247	0.998593
CAMK2A	0.0180773	0.920677	0.985008	0.806318	0.998507
LYZ	0.0170537	0.979308	0.996199	0.815479	0.999643
XRCC5	0.0169665	0.917837	0.98495	0.806271	0.998546
MUT	0.0164808	0.902017	0.982611	0.804356	0.998302
RPL31	0.0162758	0.964813	0.993494	0.813264	0.999417
PAICS	0.0162157	0.855891	0.966078	0.790822	0.99748
COL1A1	0.016134	0.961932	0.993181	0.813008	0.999374
CA1	0.0159921	0.953265	0.992996	0.812857	0.999235
CAT	0.0157135	0.932901	0.986205	0.807298	0.998909
MAP2K4	0.0154933	0.908569	0.98495	0.806271	0.998516
UBE2L3	0.0154081	0.875899	0.972864	0.796377	0.99796
SNAP29	0.0149336	0.91608	0.98495	0.806271	0.998692
NUDT9	0.0149271	0.882113	0.972864	0.796377	0.998129
MAN2C1	0.0149179	0.93632	0.986756	0.807749	0.999019
CARS	0.0148362	0.940486	0.989665	0.81013	0.99909
COX7C	0.0142428	0.933859	0.986205	0.807298	0.999026
EIF3K	0.0135984	0.9094	0.98495	0.806271	0.998709
HSCB	0.0134619	0.936313	0.986756	0.807749	0.999115
CAPN1	0.0131734	0.902626	0.982611	0.804356	0.998651
PDAP1	0.0131043	0.91759	0.98495	0.806271	0.998874
NUDCD2	0.0130845	0.912967	0.98495	0.806271	0.998809
SCFD2	0.0126842	0.933931	0.986205	0.807298	0.999133
CUL1	0.0120837	0.911722	0.98495	0.806271	0.998884
CDC42	0.0118867	0.907854	0.98495	0.806271	0.998852
CMA1	0.0118838	0.968292	0.995946	0.815271	0.999617
ANXA7	0.0118718	0.887404	0.974402	0.797636	0.998583
LTA4H	0.0117851	0.931222	0.986205	0.807298	0.999161
SSBP1	0.0117572	0.935152	0.986704	0.807706	0.999212
NEK7	0.0115949	0.951973	0.992996	0.812857	0.999429
LNP	0.011453	0.925685	0.986143	0.807247	0.999116
IGFN1	0.0111747	0.971044	0.995946	0.815271	0.999672
FAM49B	0.0111239	0.917434	0.98495	0.806271	0.999042
PPID	0.010852	0.943874	0.991139	0.811337	0.999373
EIF3M	0.0106676	0.937437	0.987439	0.808308	0.999311
HIBCH	0.0105943	0.946079	0.992092	0.812116	0.999413
RPL24	0.0105816	0.956267	0.993181	0.813008	0.999527
NRBP1	0.00998345	0.95383	0.992996	0.812857	0.999528
HBA1	0.00996518	0.954306	0.992996	0.812857	0.999534
SEPHS2	0.00971528	0.96018	0.993181	0.813008	0.999605
ME1	0.00927744	0.919506	0.98495	0.806271	0.999222
GRPEL1	0.00896893	0.964388	0.993494	0.813264	0.999675
PRELP	0.00865715	0.963041	0.993181	0.813008	0.999674
PSMC3	0.00863662	0.918605	0.98495	0.806271	0.999267
NT5C1A	0.00860226	0.955278	0.992996	0.812857	0.999606
PCNA	0.00809203	0.952376	0.992996	0.812857	0.999605
YWHAE	0.00768722	0.916009	0.98495	0.806271	0.999326
USP15	0.00732149	0.927067	0.986143	0.807247	0.999446
DDAH1	0.00725966	0.972935	0.995946	0.815271	0.999801
PMPCB	0.00725328	0.960029	0.993181	0.813008	0.999704
MTX1	0.00703806	0.953069	0.992996	0.812857	0.999662
FAM213A	0.00680048	0.96594	0.99417	0.813818	0.999764
RAB9A	0.00633729	0.979078	0.996199	0.815479	0.999866
BZW2	0.0059764	0.951942	0.992996	0.812857	0.999706
MYO1C	0.00542492	0.957299	0.993181	0.813008	0.999763
CPPED1	0.00537982	0.962307	0.993181	0.813008	0.999793
DNM1L	0.00515326	0.962601	0.993181	0.813008	0.999804
FKBP1A	0.00502329	0.959523	0.993181	0.813008	0.999792
RPL12	0.00430494	0.984241	0.997277	0.816361	0.999932
TUFM	0.00429485	0.972446	0.995946	0.815271	0.99988
MPI	0.00426281	0.971391	0.995946	0.815271	0.999876
GALK1	0.00382581	0.974425	0.995946	0.815271	0.999901
CMPK1	0.00344885	0.979698	0.996199	0.815479	0.999929
CDNF	0.00333924	0.978327	0.996199	0.815479	0.999927
AK3	0.00319451	0.988004	0.997277	0.816361	0.999961
TOM1L2	0.00286529	0.988234	0.997277	0.816361	0.999966
MT-ATP8	0.00280443	0.984046	0.997277	0.816361	0.999955
SIAE	0.00259972	0.991541	0.997898	0.81687	0.999978
DNAJA3	0.00248195	0.989127	0.997277	0.816361	0.999973
NPLOC4	0.00200657	0.988161	0.997277	0.816361	0.999976
TPD52L2	0.00197842	0.989725	0.997277	0.816361	0.99998
ETFDH	0.00151954	0.993007	0.997898	0.81687	0.999989
DDX3X	0.00143786	0.995065	0.997898	0.81687	0.999993
UBAP2L	0.0014206	0.991981	0.997898	0.81687	0.999989
MRPS23	0.00135053	0.991976	0.997898	0.81687	0.999989
DUSP3	0.000958517	0.994417	0.997898	0.81687	0.999995
CFL2	0.000934	0.993398	0.997898	0.81687	0.999994
HNRNPA2B1	0.000701149	0.994911	0.997898	0.81687	0.999996
PRKACA	0.00041932	0.996914	0.998561	0.817412	0.999999
NIT2	0.000390605	0.997317	0.998561	0.817412	0.999999
ACADVL	-0.000204078	0.998798	0.998798	0.817607	1
FXR1	-0.000346461	0.997988	0.998561	0.817412	0.999999
AFG3L2	-0.000517023	0.996328	0.998561	0.817412	0.999998
DDAH2	-0.000612166	0.998088	0.998561	0.817412	0.999999
RAB10	-0.00074389	0.994516	0.997898	0.81687	0.999996
GCDH	-0.0015325	0.993432	0.997898	0.81687	0.99999
ARL3	-0.00168529	0.985475	0.997277	0.816361	0.999975
DENR	-0.00204994	0.989356	0.997277	0.816361	0.999978
PGRMC2	-0.00205262	0.98598	0.997277	0.816361	0.999971
IMPA1	-0.00220685	0.983407	0.997277	0.816361	0.999963
ACYP2	-0.00228814	0.985792	0.997277	0.816361	0.999967
DPP9	-0.00260923	0.987815	0.997277	0.816361	0.999968
FECH	-0.0027936	0.984043	0.997277	0.816361	0.999955
BCL2L13	-0.00316954	0.974409	0.995946	0.815271	0.999918
RBKS	-0.0036497	0.978233	0.996199	0.815479	0.99992
RAB24	-0.00377919	0.975661	0.995946	0.815271	0.999907
ISOC2	-0.00411609	0.978208	0.996199	0.815479	0.999909
IMPA2	-0.00414675	0.971091	0.995946	0.815271	0.999878
ATP5J	-0.00421965	0.976148	0.995946	0.815271	0.999898
DBT	-0.00445893	0.97749	0.996199	0.815479	0.999898
MOCS2	-0.00449488	0.982238	0.997277	0.816361	0.999919
HRSP12	-0.00455047	0.971021	0.995946	0.815271	0.999866
NDUFS7	-0.00485193	0.975835	0.995946	0.815271	0.999881
GNPDA1	-0.00502924	0.962872	0.993181	0.813008	0.99981
G3BP1	-0.00503358	0.960436	0.993181	0.813008	0.999797
EIF4A2	-0.00517054	0.962336	0.993181	0.813008	0.999802
GSTM2	-0.00519594	0.974412	0.995946	0.815271	0.999865
HTRA2	-0.0052308	0.970439	0.995946	0.815271	0.999843
PFDN6	-0.00526547	0.963238	0.993181	0.813008	0.999803
YWHAZ	-0.00532653	0.981558	0.997277	0.816361	0.999901
RTCA	-0.00554732	0.974049	0.995946	0.815271	0.999854
PARK7	-0.00680767	0.947735	0.992146	0.812161	0.999635
EIF3G	-0.00686718	0.948948	0.992146	0.812161	0.99964
ACTN3	-0.00700529	0.989472	0.997277	0.816361	0.999926
TKT	-0.00728635	0.98511	0.997277	0.816361	0.999891
FAM21A	-0.00783409	0.970237	0.995946	0.815271	0.999763
ATP5B	-0.00787323	0.95746	0.993181	0.813008	0.999658
TRIP10	-0.00793842	0.951868	0.992996	0.812857	0.999608
RBM38	-0.00806179	0.955401	0.992996	0.812857	0.999632
TXNDC12	-0.00855404	0.94574	0.992092	0.812116	0.999523
METTL7A	-0.00857811	0.957241	0.993181	0.813008	0.999625
HSPE1	-0.00857814	0.948314	0.992146	0.812161	0.999545
PRKAR1A	-0.00879069	0.930437	0.986205	0.807298	0.999366
SNAP23	-0.00904219	0.948106	0.992146	0.812161	0.999518
GYG1	-0.00908753	0.948864	0.992146	0.812161	0.999523
LYPLAL1	-0.00921719	0.940323	0.989665	0.81013	0.999433
SYNJ2BP	-0.0092631	0.94125	0.989976	0.810385	0.999439
TARS	-0.00960037	0.963569	0.993181	0.813008	0.999644
PDP1	-0.00990713	0.955111	0.992996	0.812857	0.999545
AGPS	-0.00995564	0.974869	0.995946	0.815271	0.999747
HARS2	-0.0103898	0.944233	0.991139	0.811337	0.999404
ACTR10	-0.0106094	0.947459	0.992146	0.812161	0.999428
NID1	-0.0120194	0.923628	0.986143	0.807247	0.999046
MT-ATP6	-0.0120577	0.919691	0.98495	0.806271	0.998991
EIF1	-0.0121301	0.90823	0.98495	0.806271	0.998833
RBMX	-0.0121641	0.929961	0.986205	0.807298	0.999117
PVALB	-0.0125176	0.982783	0.997277	0.816361	0.999783
ENO1	-0.0125378	0.914387	0.98495	0.806271	0.998878
HADH	-0.0131895	0.933713	0.986205	0.807298	0.999096
SKP1	-0.0133442	0.910324	0.98495	0.806271	0.998747
PSMC5	-0.01347	0.91934	0.98495	0.806271	0.998868
ATP2B1	-0.0138792	0.927338	0.986143	0.807247	0.998954
PFDN5	-0.0139443	0.931034	0.986205	0.807298	0.999004
MAPRE2	-0.0139581	0.901289	0.982611	0.804356	0.99855
VAPB	-0.0141305	0.879857	0.972864	0.796377	0.998193
ACO2	-0.0143078	0.930945	0.986205	0.807298	0.998977
CSNK2B	-0.0144795	0.929392	0.986205	0.807298	0.99894
ARF1	-0.0145488	0.923849	0.986143	0.807247	0.998848
PSMD3	-0.014619	0.929336	0.986205	0.807298	0.998929
OSBP	-0.0146906	0.864167	0.967665	0.792121	0.997858
PTRHD1	-0.0147128	0.889033	0.975351	0.798413	0.998271
C1orf123	-0.0155436	0.87919	0.972864	0.796377	0.998001
EIF4H	-0.0157414	0.880042	0.972864	0.796377	0.997991
NIF3L1	-0.0158793	0.874894	0.972864	0.796377	0.99788
ATP5F1	-0.0160365	0.912618	0.98495	0.806271	0.998535
C2orf47	-0.0163463	0.943143	0.991038	0.811254	0.999044
PEPD	-0.01641	0.922029	0.985456	0.806685	0.998669
NSFL1C	-0.0166577	0.852897	0.96583	0.790619	0.997353
TXNRD1	-0.0168541	0.869694	0.9702	0.794196	0.99765
FAM162A	-0.0171308	0.898566	0.981191	0.803193	0.998169
LCN1	-0.0173487	0.976149	0.995946	0.815271	0.999581
MAT2B	-0.0179405	0.844126	0.96374	0.788908	0.996965
SNX6	-0.0185033	0.90985	0.98495	0.806271	0.998253
OSBPL1A	-0.0185758	0.935338	0.986704	0.807706	0.998759
TXNDC5	-0.0186104	0.894131	0.977898	0.800498	0.99792
SET	-0.0195661	0.911427	0.98495	0.806271	0.998187
PLXDC2	-0.0198424	0.932378	0.986205	0.807298	0.998612
PCMT1	-0.0198871	0.852541	0.96583	0.790619	0.996832
GPD1L	-0.0201357	0.88069	0.972864	0.796377	0.997445
PPP1R3A	-0.0202401	0.86078	0.967657	0.792115	0.99697
SLC25A3	-0.0202818	0.882143	0.972864	0.796377	0.99746
HYOU1	-0.0206371	0.885708	0.973219	0.796668	0.997498
TCEB2	-0.0206893	0.858392	0.96735	0.791863	0.996846
PHB	-0.0208197	0.853716	0.96583	0.790619	0.996713
ENO3	-0.0209432	0.903355	0.982898	0.804591	0.997874
ACTN2	-0.0218664	0.82451	0.953447	0.780482	0.995789
CPT2	-0.0218937	0.882427	0.972864	0.796377	0.997265
AP1B1	-0.0219511	0.918345	0.98495	0.806271	0.998132
H1F0	-0.0223867	0.893731	0.977898	0.800498	0.997488
LAMP2	-0.0224072	0.933841	0.986205	0.807298	0.998467
HBB	-0.0225924	0.924558	0.986143	0.807247	0.998229
UBE2V2	-0.0226128	0.802377	0.942392	0.771433	0.995034
PSMC4	-0.0231256	0.78369	0.939597	0.769145	0.994379
VBP1	-0.0232053	0.839986	0.963568	0.788767	0.995962
UBXN1	-0.0243162	0.835422	0.958852	0.784907	0.995637
SEP11	-0.0243399	0.893387	0.977898	0.800498	0.99726
PDLIM5	-0.0248277	0.849607	0.964774	0.789754	0.995962
LARS	-0.0248814	0.889878	0.975772	0.798757	0.997101
NFU1	-0.0254378	0.871649	0.971046	0.794889	0.996512
CIAPIN1	-0.0256131	0.943198	0.991038	0.811254	0.998503
COL6A2	-0.0262823	0.859597	0.967657	0.792115	0.996032
SNX3	-0.0264062	0.882687	0.972864	0.796377	0.99671
PSMF1	-0.0265284	0.880558	0.972864	0.796377	0.996631
PRR33	-0.0272121	0.879716	0.972864	0.796377	0.996519
CCDC58	-0.0273798	0.881101	0.972864	0.796377	0.99654
XRCC6	-0.0275345	0.784029	0.939597	0.769145	0.993323
MYL4	-0.027551	0.930616	0.986205	0.807298	0.998021
NDRG2	-0.0281719	0.79721	0.942026	0.771133	0.993636
ESD	-0.0290902	0.773021	0.932682	0.763484	0.992539
MRPL13	-0.0291495	0.846914	0.96374	0.788908	0.995168
SQSTM1	-0.0298583	0.82905	0.955171	0.781893	0.994418
PRKAR2A	-0.0299932	0.778986	0.936822	0.766874	0.992537
PSMC1	-0.0301689	0.810346	0.945324	0.773833	0.993676
HADHB	-0.0309047	0.860181	0.967657	0.792115	0.995356
VPS4A	-0.0311059	0.758139	0.929486	0.760868	0.991424
FIS1	-0.0312442	0.784515	0.939597	0.769145	0.992446
PFDN2	-0.031384	0.754537	0.929213	0.760644	0.9912
CLINT1	-0.031418	0.870104	0.9702	0.794196	0.995638
FAM120A	-0.0314764	0.861834	0.967657	0.792115	0.995331
PCCA	-0.0315216	0.793331	0.942026	0.771133	0.992729
PPP2R5A	-0.0319742	0.885292	0.973219	0.796668	0.996112
GPX4	-0.0321591	0.715815	0.914541	0.748634	0.989306
EPRS	-0.0325032	0.720883	0.915324	0.749275	0.989419
SNTB2	-0.0329257	0.885509	0.973219	0.796668	0.996004
HIST1H1C	-0.0329852	0.871782	0.971046	0.794889	0.995484
AIFM1	-0.0332333	0.814599	0.947303	0.775453	0.993208
NDUFS2	-0.0332335	0.806884	0.944046	0.772787	0.992894
CAP2	-0.0333304	0.719665	0.915324	0.749275	0.989095
SUB1	-0.033352	0.820464	0.950982	0.778465	0.993422
PPP1R2	-0.033395	0.782408	0.939597	0.769145	0.991839
PRDX2	-0.0345077	0.692279	0.906128	0.741748	0.987389
ADK	-0.0349277	0.752553	0.928455	0.760024	0.99012
PRDX3	-0.035004	0.777934	0.93609	0.766274	0.991249
LARP4	-0.0351763	0.857145	0.966461	0.791135	0.994592
SLC35A4	-0.0355078	0.884984	0.973219	0.796668	0.995671
PFKFB1	-0.0360598	0.831233	0.955978	0.782554	0.993357
RPS6	-0.0361938	0.841559	0.96374	0.788908	0.993776
SDHA	-0.0371916	0.81078	0.945324	0.773833	0.992229
KHDRBS1	-0.0372775	0.873051	0.971948	0.795627	0.994952
CD9	-0.0374253	0.906609	0.984929	0.806253	0.996337
TMED4	-0.0376444	0.803687	0.942392	0.771433	0.991807
APPL1	-0.037757	0.757401	0.929486	0.760868	0.989564
RPS10	-0.0387576	0.862328	0.967657	0.792115	0.994276
RTN4	-0.038904	0.768425	0.932682	0.763484	0.989805
RGN	-0.0389153	0.917366	0.98495	0.806271	0.996649
MT-ND2	-0.0390751	0.845221	0.96374	0.788908	0.993451
ARPC2	-0.0390811	0.864016	0.967665	0.792121	0.994304
P4HB	-0.0391518	0.7744	0.933432	0.764098	0.99004
DCPS	-0.0392746	0.844143	0.96374	0.788908	0.993368
MAT2A	-0.0395329	0.714683	0.914119	0.748289	0.986808
APOA1BP	-0.0402626	0.730265	0.91863	0.751981	0.987423
ATOX1	-0.0404199	0.691224	0.906128	0.741748	0.985184
RPLP2	-0.0405161	0.881937	0.972864	0.796377	0.994923
CFL1	-0.0408462	0.792901	0.942026	0.771133	0.990566
NDUFB7	-0.0410262	0.77578	0.934562	0.765023	0.989638
SPG7	-0.0418906	0.705807	0.908136	0.743391	0.985511
UGGT1	-0.0419383	0.697385	0.906128	0.741748	0.984998
CREG1	-0.0419726	0.95089	0.992996	0.812857	0.997889
EEF1B2	-0.0420114	0.767085	0.932682	0.763484	0.988922
TAF15	-0.0421214	0.694025	0.906128	0.741748	0.984733
AK2	-0.0423122	0.763853	0.931882	0.76283	0.988667
TNNI2	-0.042314	0.876502	0.972864	0.796377	0.994438
XPO1	-0.0424782	0.735466	0.91863	0.751981	0.987033
IGKV2D-28	-0.0428138	0.921687	0.985456	0.806685	0.996515
EPDR1	-0.0429829	0.813655	0.946726	0.77498	0.991175
SRL	-0.0434356	0.607305	0.877936	0.71867	0.978571
CSNK2A1	-0.0439691	0.719958	0.915324	0.749275	0.985657
TIMM8B	-0.0441773	0.835282	0.958852	0.784907	0.99208
MRPL39	-0.0444342	0.731384	0.91863	0.751981	0.986196
WDR44	-0.04457	0.736034	0.91863	0.751981	0.986433
VDAC2	-0.0451397	0.739696	0.921023	0.753941	0.986482
PCCB	-0.0463281	0.745965	0.925372	0.757501	0.986514
SLC25A6	-0.0463459	0.826764	0.954575	0.781406	0.991222
PLCD4	-0.0465351	0.740344	0.921228	0.754108	0.986107
LRRC47	-0.046685	0.618106	0.879122	0.719641	0.97779
NT5C3A	-0.0470831	0.707494	0.90847	0.743664	0.98384
COQ5	-0.047102	0.731092	0.91863	0.751981	0.985355
LYRM7	-0.0471888	0.813563	0.946726	0.77498	0.990311
PPM1A	-0.047398	0.676324	0.900057	0.736777	0.981634
PLEC	-0.0477879	0.731962	0.91863	0.751981	0.985199
CAPN3	-0.0479365	0.634851	0.883103	0.7229	0.978455
HNRNPA0	-0.0480361	0.789206	0.940678	0.77003	0.988693
PIN4	-0.0480457	0.800365	0.942392	0.771433	0.989358
CYC1	-0.0483933	0.767736	0.932682	0.763484	0.987291
UQCRQ	-0.0484039	0.753134	0.928455	0.760024	0.986371
MAPK9	-0.0484531	0.783677	0.939597	0.769145	0.988259
ECHS1	-0.049096	0.707686	0.90847	0.743664	0.983168
ERO1L	-0.0493769	0.824847	0.953447	0.780482	0.990537
COA6	-0.0493987	0.706504	0.908136	0.743391	0.982984
LIN7C	-0.0496046	0.763012	0.931882	0.76283	0.986672
BRCC3	-0.050321	0.795265	0.942026	0.771133	0.988539
CNBP	-0.0504382	0.798124	0.942026	0.771133	0.988691
FHOD1	-0.0505005	0.609232	0.878624	0.719233	0.975285
PFDN4	-0.050802	0.701014	0.906128	0.741748	0.982116
EIF4G1	-0.0508904	0.615912	0.879122	0.719641	0.975638
C1QBP	-0.0509938	0.668097	0.897187	0.734428	0.979643
OGDH	-0.0510433	0.700622	0.906128	0.741748	0.982003
NDUFA7	-0.0513532	0.770841	0.932682	0.763484	0.986723
DAG1	-0.0513667	0.687832	0.905794	0.741474	0.980962
ENOPH1	-0.0525855	0.606133	0.877936	0.71867	0.974016
HK1	-0.0530042	0.626747	0.879903	0.72028	0.97554
RPS24	-0.0532648	0.816773	0.949308	0.777094	0.989277
ACADS	-0.0535599	0.809209	0.945324	0.773833	0.988725
GPHN	-0.0536294	0.556014	0.85343	0.69861	0.969012
ARHGAP17	-0.0539022	0.789848	0.940678	0.77003	0.987364
NDUFA12	-0.0539261	0.759249	0.929486	0.760868	0.985257
SLC27A1	-0.0540131	0.773	0.932682	0.763484	0.986189
ADPRHL2	-0.0541587	0.625606	0.879903	0.72028	0.974918
H3F3A	-0.054299	0.862223	0.967657	0.792115	0.991983
STAM	-0.0550527	0.824578	0.953447	0.780482	0.989437
UBE2H	-0.0552397	0.738729	0.920905	0.753844	0.983411
FH	-0.0552954	0.722123	0.915324	0.749275	0.982159
SORBS1	-0.0553466	0.668326	0.897187	0.734428	0.977943
SUCLG1	-0.0558982	0.758841	0.929486	0.760868	0.984693
RPLP1	-0.0559991	0.745079	0.925001	0.757196	0.983656
HSPG2	-0.0560038	0.643621	0.888113	0.727	0.975624
PYGB	-0.0561133	0.751203	0.928455	0.760024	0.984075
PCNP	-0.0563421	0.735147	0.91863	0.751981	0.982814
ACO1	-0.0565647	0.65123	0.890125	0.728648	0.976032
PTER	-0.0570936	0.769409	0.932682	0.763484	0.985145
MRPL15	-0.0571498	0.729733	0.91863	0.751981	0.982155
UQCRC1	-0.0571984	0.694835	0.906128	0.741748	0.979391
RAD23A	-0.0575252	0.607252	0.877936	0.71867	0.971714
MMRN2	-0.0575747	0.720188	0.915324	0.749275	0.981279
GRB2	-0.0581028	0.444261	0.796204	0.651765	0.953953
VPS36	-0.058442	0.811556	0.945324	0.773833	0.987871
CMC1	-0.0586024	0.647835	0.890036	0.728575	0.97488
IARS2	-0.059158	0.605661	0.877936	0.71867	0.970772
USP47	-0.0592006	0.632065	0.881553	0.721631	0.973206
SPAG9	-0.0592035	0.724101	0.916183	0.749979	0.981069
LPIN1	-0.0596287	0.79179	0.941504	0.770706	0.986176
CPT1B	-0.0597475	0.727793	0.91863	0.751981	0.981195
GMPR	-0.0598815	0.79125	0.941391	0.770614	0.986077
SESN1	-0.0598928	0.624866	0.879903	0.72028	0.97223
AGL	-0.0600743	0.640317	0.887206	0.726258	0.973575
HDHD1	-0.0601341	0.625534	0.879903	0.72028	0.972182
YWHAB	-0.0604957	0.590368	0.864482	0.707656	0.968621
NDUFA4	-0.0607577	0.703148	0.906128	0.741748	0.978829
GAPDH	-0.0610556	0.630164	0.880064	0.720412	0.9722
LCMT1	-0.0614431	0.632673	0.881819	0.721849	0.972263
[truncated: 661 more rows]

## Sheet: RES interaction (Fig.3b)
protein	logFC	p-value	q-value (Benjamini-Hochberg)	q-value (Storey & Tibshirani)	xiao	regulated
[truncated: 2,119 more rows]

[truncated: 7 more sheets: B2A main effect (Fig.3c), B2A type I fibers (Fig.3c), B2A type II fibers (Fig.3c), B2A interaction (Fig.3c), Between-groups main (Fig.5b), Between-groups type I (Fig.5c), Between-groups type II (Fig.5d)]
