# Supplementary material for: Fibre Type–Specific Proteomics Reveals Shared and Distinct Skeletal Muscle Adaptations to Resistance Training and Beta2‐Adrenergic Agonist
Source: J Cachexia Sarcopenia Muscle. 2026 Jan 25;17(1):e70175. doi: 10.1002/jcsm.70175 (PMC12833500; doi:10.1002/jcsm.70175)
Supplement: Supplementary file 6 — Table S4: Gene set enrichment analyses. [file JCSM-17-e70175-s006.xlsx]

## Sheet: Within-group (Fig.4f)
Cluster	ID	Description	setSize	enrichmentScore	NES	pvalue	p.adjust	qvalue	rank	leading_edge	core_enrichment
res_i	GO:0045333	cellular respiration	117	-0.695345	-3.63901	1.1948e-30	2.55209e-27	1.75698e-27	556	tags=83%, list=26%, signal=65%	ADSL/HCCS/SIRT3/NDUFV3/MFN2/STOML2/CHCHD2/IDH3B/MT-ATP8/PDHA1/COA6/IDH3G/NDUFS6/NNT/BCL2L13/SDHA/SUCLG2/DLST/COX6B1/NDUFB7/OGDH/NDUFA9/NDUFB10/SOD2/NDUFA7/UQCRC1/NDUFB6/ETFDH/UQCRB/COX7A2L/SURF1/NDUFA10/NDUFA5/COX5B/ACO2/SNCA/UQCRFS1/SUCLG1/UQCRC2/NDUFAB1/NDUFS2/FH/NDUFS8/DLAT/MDH1/COX4I1/CS/NDUFB9/IDH2/CHCHD10/NDUFS5/ETFB/NDUFS3/COX7C/DLD/COX6C/NDUFB11/ETFA/SDHB/UQCRH/PNPT1/SUCLA2/NDUFA13/NDUFA8…
res_i	GO:0009060	aerobic respiration	105	-0.699333	-3.6042	2.98296e-27	3.1858e-24	2.19326e-24	543	tags=84%, list=26%, signal=66%	SIRT3/NDUFV3/MFN2/STOML2/CHCHD2/IDH3B/MT-ATP8/PDHA1/COA6/IDH3G/NDUFS6/NNT/BCL2L13/SDHA/SUCLG2/DLST/COX6B1/NDUFB7/OGDH/NDUFA9/NDUFB10/NDUFA7/UQCRC1/NDUFB6/UQCRB/COX7A2L/SURF1/NDUFA10/NDUFA5/COX5B/ACO2/SNCA/UQCRFS1/SUCLG1/UQCRC2/NDUFAB1/NDUFS2/FH/NDUFS8/DLAT/MDH1/COX4I1/CS/NDUFB9/IDH2/CHCHD10/NDUFS5/NDUFS3/COX7C/DLD/COX6C/NDUFB11/SDHB/UQCRH/SUCLA2/NDUFA13/NDUFA8/MDH2/NDUFS4/NDUFV2/PDHB/MT-CO2/NDUFS…
res_i	GO:0006091	generation of precursor metabolites and energy	195	-0.568757	-3.19573	7.40413e-27	5.27174e-24	3.62932e-24	558	tags=68%, list=26%, signal=55%	PRKAG1/ENO2/ADSL/HCCS/SIRT3/PGK1/GAPDH/NDUFV3/MFN2/PPP1R2/STOML2/AGL/PHKB/CHCHD2/DHTKD1/IDH3B/MT-ATP8/ALDOA/PDHA1/COA6/IDH3G/PGK2/NDUFS6/NNT/ACADM/BCL2L13/SDHA/PYGM/OXCT1/COX17/PFKM/SUCLG2/DLST/COX6B1/PGM1/NDUFB7/PGAM2/PPP1R1A/TPI1/ADHFE1/FECH/OGDH/NDUFA9/RBKS/NDUFB10/SOD2/NDUFA7/UQCRC1/NDUFB6/ETFDH/H6PD/UQCRB/COX7A2L/SURF1/SLC25A4/ENO3/NDUFA10/NDUFA5/COX5B/ACO2/SNCA/UQCRFS1/SUCLG1/UQCRC2/NDUFAB1…
res_i	GO:0015980	energy derivation by oxidation of organic compounds	145	-0.63379	-3.37787	1.76022e-26	9.39959e-24	6.47113e-24	556	tags=74%, list=26%, signal=58%	ADSL/HCCS/SIRT3/NDUFV3/MFN2/PPP1R2/STOML2/AGL/PHKB/CHCHD2/IDH3B/MT-ATP8/PDHA1/COA6/IDH3G/NDUFS6/NNT/ACADM/BCL2L13/SDHA/PYGM/PFKM/SUCLG2/DLST/COX6B1/NDUFB7/PPP1R1A/ADHFE1/OGDH/NDUFA9/NDUFB10/SOD2/NDUFA7/UQCRC1/NDUFB6/ETFDH/UQCRB/COX7A2L/SURF1/NDUFA10/NDUFA5/COX5B/ACO2/SNCA/UQCRFS1/SUCLG1/UQCRC2/NDUFAB1/NDUFS2/FH/NDUFS8/DLAT/MDH1/COX4I1/CS/NDUFB9/IDH2/CHCHD10/NDUFS5/ACADVL/ETFB/NDUFS3/COX7C/DLD/COX…
res_i	GO:0022904	respiratory electron transport chain	69	-0.7759	-3.62036	1.42107e-25	6.07081e-23	4.17944e-23	405	tags=87%, list=19%, signal=73%	SDHA/COX6B1/NDUFB7/NDUFA9/NDUFB10/SOD2/NDUFA7/UQCRC1/NDUFB6/ETFDH/UQCRB/COX7A2L/NDUFA10/NDUFA5/COX5B/SNCA/UQCRFS1/UQCRC2/NDUFAB1/NDUFS2/NDUFS8/COX4I1/NDUFB9/NDUFS5/ETFB/NDUFS3/COX7C/DLD/COX6C/ETFA/SDHB/UQCRH/NDUFA8/NDUFS4/NDUFV2/MT-CO2/NDUFS7/CYC1/NDUFB8/NDUFS1/NDUFC2/MT-ND2/NDUFA12/CYCS/NDUFB3/NDUFV1/COQ9/NDUFA2/NDUFB1/NDUFB5/NDUFA3/COX7A2/NDUFA6/UQCRQ/COX7A1/NDUFC1/COX5A/NDUFB4/NDUFA4/UQCR10
res_i	GO:0022900	electron transport chain	70	-0.756875	-3.55269	1.05061e-24	3.74017e-22	2.57491e-22	405	tags=86%, list=19%, signal=72%	SDHA/COX6B1/NDUFB7/NDUFA9/NDUFB10/SOD2/NDUFA7/UQCRC1/NDUFB6/ETFDH/UQCRB/COX7A2L/NDUFA10/NDUFA5/COX5B/SNCA/UQCRFS1/UQCRC2/NDUFAB1/NDUFS2/NDUFS8/COX4I1/NDUFB9/NDUFS5/ETFB/NDUFS3/COX7C/DLD/COX6C/ETFA/SDHB/UQCRH/NDUFA8/NDUFS4/NDUFV2/MT-CO2/NDUFS7/CYC1/NDUFB8/NDUFS1/NDUFC2/MT-ND2/NDUFA12/CYCS/NDUFB3/NDUFV1/COQ9/NDUFA2/NDUFB1/NDUFB5/NDUFA3/COX7A2/NDUFA6/UQCRQ/COX7A1/NDUFC1/COX5A/NDUFB4/NDUFA4/UQCR10
res_i	GO:0042773	ATP synthesis coupled electron transport	63	-0.780371	-3.55491	2.65499e-24	7.08883e-22	4.88029e-22	405	tags=92%, list=19%, signal=77%	COA6/NDUFS6/SDHA/COX6B1/NDUFB7/NDUFA9/NDUFB10/NDUFA7/UQCRC1/NDUFB6/UQCRB/COX7A2L/NDUFA10/NDUFA5/COX5B/SNCA/UQCRFS1/UQCRC2/NDUFAB1/NDUFS2/NDUFS8/COX4I1/NDUFB9/NDUFS5/NDUFS3/COX7C/DLD/COX6C/SDHB/UQCRH/NDUFA8/NDUFS4/NDUFV2/MT-CO2/NDUFS7/CYC1/NDUFB8/NDUFS1/NDUFC2/MT-ND2/NDUFA12/CYCS/NDUFB3/NDUFV1/COQ9/NDUFA2/NDUFB1/NDUFB5/NDUFA3/COX7A2/NDUFA6/UQCRQ/COX7A1/NDUFC1/COX5A/NDUFB4/NDUFA4/UQCR10
res_i	GO:0042775	mitochondrial ATP synthesis coupled electron transport	63	-0.780371	-3.55491	2.65499e-24	7.08883e-22	4.88029e-22	405	tags=92%, list=19%, signal=77%	COA6/NDUFS6/SDHA/COX6B1/NDUFB7/NDUFA9/NDUFB10/NDUFA7/UQCRC1/NDUFB6/UQCRB/COX7A2L/NDUFA10/NDUFA5/COX5B/SNCA/UQCRFS1/UQCRC2/NDUFAB1/NDUFS2/NDUFS8/COX4I1/NDUFB9/NDUFS5/NDUFS3/COX7C/DLD/COX6C/SDHB/UQCRH/NDUFA8/NDUFS4/NDUFV2/MT-CO2/NDUFS7/CYC1/NDUFB8/NDUFS1/NDUFC2/MT-ND2/NDUFA12/CYCS/NDUFB3/NDUFV1/COQ9/NDUFA2/NDUFB1/NDUFB5/NDUFA3/COX7A2/NDUFA6/UQCRQ/COX7A1/NDUFC1/COX5A/NDUFB4/NDUFA4/UQCR10
res_i	GO:0019646	aerobic electron transport chain	60	-0.797945	-3.55022	5.94573e-24	1.41112e-21	9.71483e-22	405	tags=92%, list=19%, signal=76%	SDHA/COX6B1/NDUFB7/NDUFA9/NDUFB10/NDUFA7/UQCRC1/NDUFB6/UQCRB/COX7A2L/NDUFA10/NDUFA5/COX5B/SNCA/UQCRFS1/UQCRC2/NDUFAB1/NDUFS2/NDUFS8/COX4I1/NDUFB9/NDUFS5/NDUFS3/COX7C/DLD/COX6C/SDHB/UQCRH/NDUFA8/NDUFS4/NDUFV2/MT-CO2/NDUFS7/CYC1/NDUFB8/NDUFS1/NDUFC2/MT-ND2/CYCS/NDUFB3/NDUFV1/COQ9/NDUFA2/NDUFB1/NDUFB5/NDUFA3/COX7A2/NDUFA6/UQCRQ/COX7A1/NDUFC1/COX5A/NDUFB4/NDUFA4/UQCR10
res_i	GO:0006119	oxidative phosphorylation	79	-0.728122	-3.52622	3.26693e-23	6.97817e-21	4.80411e-21	409	tags=78%, list=19%, signal=66%	BCL2L13/SDHA/COX6B1/NDUFB7/NDUFA9/NDUFB10/NDUFA7/UQCRC1/NDUFB6/UQCRB/COX7A2L/NDUFA10/NDUFA5/COX5B/SNCA/UQCRFS1/UQCRC2/NDUFAB1/NDUFS2/NDUFS8/COX4I1/NDUFB9/CHCHD10/NDUFS5/NDUFS3/COX7C/DLD/COX6C/NDUFB11/SDHB/UQCRH/NDUFA13/NDUFA8/NDUFS4/NDUFV2/MT-CO2/NDUFS7/CYC1/NDUFB8/NDUFS1/NDUFC2/MT-ND2/NDUFA12/CYCS/NDUFB3/NDUFV1/COQ9/NDUFA2/NDUFB1/NDUFB5/NDUFA3/COX7A2/NDUFA6/UQCRQ/PPIF/COX7A1/NDUFC1/COX5A/NDUFB4/…
res_i	GO:0033108	mitochondrial respiratory chain complex assembly	61	-0.751927	-3.38289	1.13262e-20	2.19934e-18	1.51413e-18	367	tags=79%, list=17%, signal=67%	NDUFB7/TACO1/NDUFA9/NDUFB10/AIFM1/COA1/COA3/NDUFB6/ACAD9/COX7A2L/SURF1/COA5/NDUFA10/NDUFA5/UQCRFS1/NDUFAB1/NDUFS2/NDUFS8/NDUFB9/NDUFS5/SMIM20/NDUFS3/TMEM126A/NDUFB11/SAMM50/NDUFA13/NDUFA8/NDUFS4/NDUFS7/NDUFB8/NDUFS1/NDUFC2/MT-ND2/NDUFA12/LYRM7/NDUFB3/NDUFA2/NDUFB1/NDUFB5/NDUFA3/COX7A2/NDUFA6/COX7A1/UQCC1/NDUFC1/NDUFAF2/NDUFB4/NDUFA11
res_i	GO:0010257	NADH dehydrogenase complex assembly	41	-0.793441	-3.33662	4.41192e-17	7.24912e-15	4.99065e-15	367	tags=88%, list=17%, signal=74%	NDUFB7/NDUFA9/NDUFB10/AIFM1/COA1/NDUFB6/ACAD9/NDUFA10/NDUFA5/NDUFAB1/NDUFS2/NDUFS8/NDUFB9/NDUFS5/NDUFS3/TMEM126A/NDUFB11/NDUFA13/NDUFA8/NDUFS4/NDUFS7/NDUFB8/NDUFS1/NDUFC2/MT-ND2/NDUFA12/NDUFB3/NDUFA2/NDUFB1/NDUFB5/NDUFA3/NDUFA6/NDUFC1/NDUFAF2/NDUFB4/NDUFA11
res_i	GO:0032981	mitochondrial respiratory chain complex I assembly	41	-0.793441	-3.33662	4.41192e-17	7.24912e-15	4.99065e-15	367	tags=88%, list=17%, signal=74%	NDUFB7/NDUFA9/NDUFB10/AIFM1/COA1/NDUFB6/ACAD9/NDUFA10/NDUFA5/NDUFAB1/NDUFS2/NDUFS8/NDUFB9/NDUFS5/NDUFS3/TMEM126A/NDUFB11/NDUFA13/NDUFA8/NDUFS4/NDUFS7/NDUFB8/NDUFS1/NDUFC2/MT-ND2/NDUFA12/NDUFB3/NDUFA2/NDUFB1/NDUFB5/NDUFA3/NDUFA6/NDUFC1/NDUFAF2/NDUFB4/NDUFA11
res_i	GO:0006120	mitochondrial electron transport, NADH to ubiquinone	37	-0.807901	-3.28281	7.33103e-17	1.11851e-14	7.70034e-15	367	tags=92%, list=17%, signal=77%	NDUFB7/NDUFA9/NDUFB10/NDUFA7/NDUFB6/NDUFA10/NDUFA5/SNCA/NDUFAB1/NDUFS2/NDUFS8/NDUFB9/NDUFS5/NDUFS3/DLD/NDUFA8/NDUFS4/NDUFV2/NDUFS7/NDUFB8/NDUFS1/NDUFC2/MT-ND2/NDUFB3/NDUFV1/COQ9/NDUFA2/NDUFB1/NDUFB5/NDUFA3/NDUFA6/NDUFC1/NDUFB4/NDUFA4
res_i	GO:1902600	proton transmembrane transport	65	-0.685415	-3.14903	1.35313e-16	1.92685e-14	1.32654e-14	433	tags=78%, list=20%, signal=64%	NDUFS6/NNT/COX17/COX6B1/NDUFB7/NDUFA9/NDUFB10/NDUFA7/UQCRC1/NDUFB6/COX7A2L/SURF1/SLC25A4/NDUFA10/NDUFA5/COX5B/UQCRFS1/NDUFS2/NDUFS8/COX4I1/PHB2/NDUFB9/NDUFS5/SLC25A12/NDUFS3/UQCRH/NDUFA8/NDUFS4/NDUFV2/MT-CO2/NDUFS7/CYC1/NDUFB8/NDUFS1/NDUFC2/MT-ND2/NDUFA12/NDUFB3/NDUFV1/NDUFA2/NDUFB1/NDUFB5/NDUFA3/NDUFA6/PPIF/COX7A1/NDUFC1/COX5A/NDUFB4/NDUFA4/UQCR10
res_i	GO:0007005	mitochondrion organization	150	-0.519895	-2.83904	3.85499e-16	5.14641e-14	3.54304e-14	532	tags=60%, list=25%, signal=48%	MFN2/DCN/STOML2/CHCHD2/HTRA2/TIMM8B/TIMM9/VDAC2/HSPD1/AGK/SCO1/HSPA9/SQSTM1/FIS1/MTX1/APOOL/BCL2L13/CHCHD3/COX17/LONP1/CLUH/DNAJA3/NDUFB7/PRDX3/TACO1/IMMT/NDUFA9/NDUFB10/SOD2/AIFM1/ATAD3A/AFG3L2/COA1/COA3/NDUFB6/ACAD9/COX7A2L/SURF1/SLC25A4/COA5/NDUFA10/APOO/NDUFA5/ACAA2/SNCA/UQCRFS1/NDUFAB1/NDUFS2/NDUFS8/SPG7/PHB2/NDUFB9/CHCHD10/NDUFS5/TMEM11/SMIM20/NDUFS3/MTX2/TMEM126A/NDUFB11/SAMM50/PNPT1/NDUFA…
res_i	GO:0006082	organic acid metabolic process	251	-0.41983	-2.42192	1.1733e-15	1.47422e-13	1.01492e-13	634	tags=55%, list=30%, signal=43%	ME1/CARNS1/AKR1B1/GSTM2/ACSS2/PKM/ACO1/GRHPR/ATP1A2/IDH3A/ECH1/ENOPH1/GPX4/CBR4/PRKAG1/ENO2/GPX1/ALDH4A1/PGK1/GAPDH/FAH/TST/SIRT2/APOC3/DHTKD1/GSTO1/IDH3B/SLC27A1/ALDOA/PFAS/PDHA1/ABHD14B/IDH3G/PGK2/CPT1B/DBT/FAHD1/MCCC1/GLUD1/ACADM/BCL2L13/SDHA/FABP3/MCCC2/ACSL1/PFKM/SUCLG2/DLST/APIP/HADHA/PGM1/HADHB/PHYH/PGAM2/TPI1/ALDH1A1/ADHFE1/PTGES2/OGDH/BCAT2/HIBCH/PCBD2/ADH5/ACSF2/MECR/ECHS1/AUH/ACAD9/ETF…
res_i	GO:0043436	oxoacid metabolic process	249	-0.415398	-2.40337	5.33212e-15	6.32745e-13	4.35613e-13	634	tags=54%, list=30%, signal=43%	ME1/CARNS1/AKR1B1/GSTM2/ACSS2/PKM/ACO1/GRHPR/ATP1A2/IDH3A/ECH1/ENOPH1/GPX4/CBR4/PRKAG1/ENO2/GPX1/ALDH4A1/PGK1/GAPDH/FAH/TST/SIRT2/APOC3/DHTKD1/GSTO1/IDH3B/SLC27A1/ALDOA/PFAS/PDHA1/ABHD14B/IDH3G/PGK2/CPT1B/DBT/FAHD1/MCCC1/GLUD1/ACADM/BCL2L13/SDHA/FABP3/MCCC2/ACSL1/PFKM/SUCLG2/DLST/APIP/HADHA/PGM1/HADHB/PHYH/PGAM2/TPI1/ALDH1A1/ADHFE1/PTGES2/OGDH/BCAT2/HIBCH/PCBD2/ADH5/ACSF2/MECR/ECHS1/AUH/ACAD9/ETF…
res_i	GO:0019752	carboxylic acid metabolic process	245	-0.412273	-2.38027	1.60222e-14	1.80123e-12	1.24005e-12	634	tags=54%, list=30%, signal=43%	ME1/CARNS1/AKR1B1/GSTM2/ACSS2/PKM/ACO1/GRHPR/ATP1A2/IDH3A/ECH1/ENOPH1/GPX4/CBR4/PRKAG1/ENO2/GPX1/ALDH4A1/PGK1/GAPDH/FAH/TST/SIRT2/APOC3/DHTKD1/GSTO1/IDH3B/SLC27A1/ALDOA/PFAS/PDHA1/IDH3G/PGK2/CPT1B/DBT/FAHD1/MCCC1/GLUD1/ACADM/BCL2L13/SDHA/FABP3/MCCC2/ACSL1/PFKM/SUCLG2/DLST/APIP/HADHA/PGM1/HADHB/PHYH/PGAM2/TPI1/ALDH1A1/ADHFE1/PTGES2/OGDH/BCAT2/HIBCH/PCBD2/ADH5/ACSF2/MECR/ECHS1/AUH/ACAD9/ETFDH/DECR1…
res_i	GO:0042776	proton motive force-driven mitochondrial ATP synthesis	41	-0.75671	-3.18216	2.71212e-14	2.89654e-12	1.99412e-12	433	tags=90%, list=20%, signal=73%	NDUFS6/SDHA/NDUFB7/NDUFA9/NDUFB10/NDUFA7/NDUFB6/NDUFA10/NDUFA5/NDUFAB1/NDUFS2/NDUFS8/NDUFB9/NDUFS5/NDUFS3/NDUFB11/SDHB/NDUFA13/NDUFA8/NDUFS4/NDUFV2/NDUFS7/NDUFB8/NDUFS1/NDUFC2/MT-ND2/NDUFA12/NDUFB3/NDUFV1/NDUFA2/NDUFB1/NDUFB5/NDUFA3/NDUFA6/NDUFC1/NDUFB4/NDUFA11
res_i	GO:0015986	proton motive force-driven ATP synthesis	42	-0.744124	-3.16189	2.87239e-14	2.92164e-12	2.0114e-12	433	tags=88%, list=20%, signal=71%	NDUFS6/SDHA/NDUFB7/NDUFA9/NDUFB10/NDUFA7/NDUFB6/NDUFA10/NDUFA5/NDUFAB1/NDUFS2/NDUFS8/NDUFB9/NDUFS5/NDUFS3/NDUFB11/SDHB/NDUFA13/NDUFA8/NDUFS4/NDUFV2/NDUFS7/NDUFB8/NDUFS1/NDUFC2/MT-ND2/NDUFA12/NDUFB3/NDUFV1/NDUFA2/NDUFB1/NDUFB5/NDUFA3/NDUFA6/NDUFC1/NDUFB4/NDUFA11
res_i	GO:0016054	organic acid catabolic process	80	-0.597477	-2.91059	7.00241e-14	6.23215e-12	4.29051e-12	436	tags=61%, list=21%, signal=51%	CPT1B/DBT/MCCC1/GLUD1/ACADM/MCCC2/DLST/HADHA/HADHB/PHYH/ADHFE1/BCAT2/HIBCH/ECHS1/AUH/ETFDH/DECR1/GOT1/PLIN5/BCKDHA/ACAA2/BCKDHB/GPT/ALDH1L1/ECI2/GOT2/ACAD8/CPT2/PCCB/ACADVL/CRAT/ETFB/DCXR/DLD/ALDH5A1/PCCA/ETFA/HADH/HMGCL/HIBADH/GSTZ1/ALDH6A1/ECI1/NOS1/LDHD/ACADS/CRYL1/ACAT1/ACADSB
res_i	GO:0046395	carboxylic acid catabolic process	80	-0.597477	-2.91059	7.00241e-14	6.23215e-12	4.29051e-12	436	tags=61%, list=21%, signal=51%	CPT1B/DBT/MCCC1/GLUD1/ACADM/MCCC2/DLST/HADHA/HADHB/PHYH/ADHFE1/BCAT2/HIBCH/ECHS1/AUH/ETFDH/DECR1/GOT1/PLIN5/BCKDHA/ACAA2/BCKDHB/GPT/ALDH1L1/ECI2/GOT2/ACAD8/CPT2/PCCB/ACADVL/CRAT/ETFB/DCXR/DLD/ALDH5A1/PCCA/ETFA/HADH/HMGCL/HIBADH/GSTZ1/ALDH6A1/ECI1/NOS1/LDHD/ACADS/CRYL1/ACAT1/ACADSB
res_i	GO:0048870	cell motility	196	0.551215	2.23705	6.57439e-14	6.23215e-12	4.29051e-12	362	tags=35%, list=17%, signal=32%	DEFA1/ANXA1/CTSG/LCP1/S100A11/POTEE/CORO1C/S100A8/CD44/RHOG/THY1/ARPC5/TUBB2A/LGALS3/TMSB4X/HMGB2/ARPC5L/ARPC2/ACTB/SERPINB3/TUBB2B/ACTN4/ARPC3/PPIB/S100A9/IQGAP1/CAP1/HRAS/TMSB10/APOD/KRT16/ARHGDIB/S100A7/SERPINB1/MYH9/PPIA/FLNA/LRG1/KRT5/CD9/PFN1/KRT2/MSN/RPL13A/CSNK2B/JUP/DSTN/HEXB/CALR/GNAI2/RAC1/ECM1/CPNE3/MIF/MAPRE1/BAX/GLUL/CTNNB1/APOH/DNAJA4/APOA1/CTTN/CRK/HMGB1/MAP2K1/RBBP7/HSPB1/SPAG9
res_i	GO:0007010	cytoskeleton organization	280	0.498275	2.0667	2.69456e-13	2.30224e-11	1.58497e-11	336	tags=29%, list=16%, signal=28%	ANXA1/LCP1/SH3BGRL3/TUBB4A/POTEE/MYBPH/CORO1C/S100A8/RHOG/TUBA1B/THY1/ARPC5/TPM4/VIM/TUBB2A/KRT10/TPPP3/TMSB4X/TBCB/KRT6A/ARPC5L/LMNB1/ACTN1/ARPC2/ACTB/ACTR2/DBNL/TUBB2B/ACTN4/ARPC3/S100A9/EZR/TAGLN2/ACTC1/KRT17/KRT6B/IQGAP1/CAP1/HRAS/TMSB10/KRT16/GSN/KRT14/MYH9/ARPC1B/FLNA/MARCKS/CFL1/KRT5/POLDIP2/CAPZA1/PFN1/KRT2/MSN/HSP90B1/PRKAA1/CLTC/DSTN/FLII/CALR/HNRNPU/DYNC1LI1/RAC1/NES/MYH3/DYNC1H1/PLS3/…
res_i	GO:0044282	small molecule catabolic process	119	-0.512394	-2.675	4.08043e-13	3.35223e-11	2.30784e-11	442	tags=53%, list=21%, signal=44%	PGK2/CPT1B/DBT/MCCC1/GLUD1/ACADM/BCL2L13/OXCT1/MCCC2/PFKM/DLST/HADHA/PGM1/HADHB/PHYH/ESD/PGAM2/TPI1/ADHFE1/RBKS/BCAT2/HIBCH/ADH5/ECHS1/AUH/ETFDH/DECR1/GOT1/PLIN5/BCKDHA/ENO3/ACAA2/GPD2/BCKDHB/HAGH/GPT/ALDH1L1/ECI2/GOT2/ACAD8/CPT2/PCCB/ACADVL/CRAT/ETFB/DCXR/DLD/ALDH5A1/PCCA/ETFA/HADH/HMGCL/HIBADH/GSTZ1/ALDH6A1/ECI1/NOS1/LDHD/ACADS/CRYL1/ACAT1/ACADSB/SULT1A3
res_i	GO:0002376	immune system process	310	0.485793	2.02518	1.27849e-12	1.01142e-10	6.96314e-11	544	tags=43%, list=26%, signal=37%	DEFA1/ANXA1/CTSG/LTF/LCP1/LYZ/IGHA1/S100A8/CD44/NDRG1/THY1/ARG1/VIM/FBN1/RPL30/LGALS3/CTSC/IGKV4-1/S100A13/HMGB2/KRT6A/ACTB/ORM1/ACTR2/DBNL/IGKC/PPIB/S100A9/EZR/HRAS/HPRT1/APOD/KRT16/IL18/GSN/S100A7/MYH9/PPIA/MAPK14/PDIA3/LRG1/TPD52/EIF6/IGKV3D-11/CTSD/YWHAZ/ARL8B/DDX3X/IGKV3-7/CD9/MSN/RPL13A/HPX/PRKAA1/IGHM/RPS17/LAMP2/HSPH1/CLU/PDE12/RPS6/PIP/CALR/IGHG2/RAC1/IGHG1/LAMP1/ECM1/TUBB/RPL22/FGB/MIF/…
res_i	GO:0072521	purine-containing compound metabolic process	198	-0.421606	-2.36426	1.47415e-12	1.12457e-10	7.74207e-11	462	tags=46%, list=22%, signal=40%	ALDOA/PFAS/PDHA1/ABHD14B/FIS1/PGK2/NDUFS6/NNT/BCL2L13/SDHA/MCCC2/ACSL1/PFKM/SUCLG2/DLST/PGM1/NDUFB7/PGAM2/TPI1/OGDH/NDUFA9/RBKS/NDUFB10/ACSF2/NDUFA7/NDUFB6/H6PD/GPD1L/GOT1/NT5C1A/ENO3/NDUFA10/NDUFA5/GPD2/ACOT2/SNCA/SUCLG1/NDUFAB1/NDUFS2/ALDH1L1/NDUFS8/DLAT/MDH1/GPD1/NAPRT/GOT2/AMPD1/NDUFB9/IDH2/NDUFS5/MPC2/SLC25A12/NDUFS3/DCXR/DLD/AK3/NDUFB11/SDHB/SUCLA2/NDUFA13/NDUFA8/PDHX/MDH2/NDUFS4/NDUFV2/PDH…
res_i	GO:0016477	cell migration	177	0.55389	2.23077	1.79708e-12	1.32365e-10	9.11262e-11	362	tags=35%, list=17%, signal=32%	DEFA1/ANXA1/CTSG/LCP1/S100A11/CORO1C/S100A8/CD44/RHOG/THY1/ARPC5/TUBB2A/LGALS3/TMSB4X/HMGB2/ARPC5L/SERPINB3/TUBB2B/ACTN4/PPIB/S100A9/IQGAP1/CAP1/HRAS/TMSB10/APOD/KRT16/ARHGDIB/S100A7/SERPINB1/MYH9/PPIA/FLNA/LRG1/KRT5/CD9/PFN1/KRT2/MSN/RPL13A/CSNK2B/JUP/HEXB/CALR/GNAI2/RAC1/ECM1/CPNE3/MIF/MAPRE1/BAX/GLUL/CTNNB1/APOH/DNAJA4/APOA1/CTTN/CRK/HMGB1/RBBP7/HSPB1/SPAG9
res_i	GO:0019637	organophosphate metabolic process	254	-0.373078	-2.17519	1.03067e-11	7.33838e-10	5.0521e-10	462	tags=42%, list=22%, signal=37%	ALDOA/GPHN/PFAS/PDHA1/ABHD14B/FIS1/PGK2/NDUFS6/NNT/PRDX6/BCL2L13/SDHA/FABP3/NT5C3A/MCCC2/ACSL1/PFKM/SUCLG2/DLST/HADHA/PGM1/NDUFB7/PGAM2/TPI1/OGDH/NDUFA9/RBKS/CKM/NDUFB10/ACSF2/NDUFA7/IDI1/NDUFB6/H6PD/GPD1L/GOT1/NT5C1A/FBP2/ENO3/CKMT2/NDUFA10/NDUFA5/GPD2/ACOT2/SNCA/SUCLG1/NDUFAB1/NDUFS2/ALDH1L1/NDUFS8/MOCS2/DLAT/MDH1/GPD1/NAPRT/CKB/GOT2/PHB2/AMPD1/NDUFB9/IDH2/NDUFS5/MPC2/SLC25A12/NDUFS3/DCXR/DLD/A…
res_i	GO:0098660	inorganic ion transmembrane transport	135	-0.462383	-2.49148	1.07906e-11	7.43506e-10	5.11866e-10	508	tags=56%, list=24%, signal=46%	ANK2/NDUFV3/CASQ2/SLC25A3/ANK3/GSTO1/MT-ATP8/STIM1/JPH2/HSPA9/NDUFS6/NNT/COX17/CASQ1/COX6B1/NDUFB7/NDUFA9/NDUFB10/CACNA2D1/NDUFA7/UQCRC1/AFG3L2/NDUFB6/CACNA1S/COX7A2L/SURF1/SLC25A4/NDUFA10/NDUFA5/COX5B/SNCA/UQCRFS1/NDUFS2/NDUFS8/CACNG1/SPG7/KCNJ11/COX4I1/PHB2/NDUFB9/NDUFS5/SLC25A12/NDUFS3/STAC3/UQCRH/VDAC1/NDUFA8/NDUFS4/NDUFV2/MT-CO2/NDUFS7/CYC1/NDUFB8/NDUFS1/NDUFC2/MT-ND2/NDUFA12/NDUFB3/NDUFV1/S…
res_i	GO:0009142	nucleoside triphosphate biosynthetic process	54	-0.644485	-2.83643	1.33063e-11	8.88197e-10	6.11478e-10	486	tags=80%, list=23%, signal=63%	NDUFV3/STOML2/MT-ATP8/AK1/ALDOA/NDUFS6/SDHA/NDUFB7/NDUFA9/NDUFB10/NDUFA7/NDUFB6/NDUFA10/NDUFA5/NDUFAB1/NDUFS2/NDUFS8/NDUFB9/NDUFS5/NDUFS3/AK3/NDUFB11/SDHB/NDUFA13/NDUFA8/NDUFS4/NDUFV2/NDUFS7/NDUFB8/NDUFS1/NDUFC2/MT-ND2/NDUFA12/NDUFB3/NDUFV1/NDUFA2/NDUFB1/NDUFB5/NDUFA3/NDUFA6/NDUFC1/NDUFB4/NDUFA11
res_i	GO:0098662	inorganic cation transmembrane transport	132	-0.476041	-2.55278	1.83238e-11	1.18605e-09	8.16536e-10	541	tags=57%, list=26%, signal=45%	ANK2/NDUFV3/CASQ2/SLC25A3/ANK3/GSTO1/MT-ATP8/STIM1/JPH2/HSPA9/NDUFS6/NNT/COX17/CASQ1/COX6B1/NDUFB7/NDUFA9/NDUFB10/CACNA2D1/NDUFA7/UQCRC1/AFG3L2/NDUFB6/CACNA1S/COX7A2L/SURF1/SLC25A4/NDUFA10/NDUFA5/COX5B/SNCA/UQCRFS1/NDUFS2/NDUFS8/CACNG1/SPG7/KCNJ11/COX4I1/PHB2/NDUFB9/NDUFS5/SLC25A12/NDUFS3/STAC3/UQCRH/VDAC1/NDUFA8/NDUFS4/NDUFV2/MT-CO2/NDUFS7/CYC1/NDUFB8/NDUFS1/NDUFC2/MT-ND2/NDUFA12/NDUFB3/NDUFV1/S…
res_i	GO:0006955	immune response	223	0.507864	2.07404	1.96714e-11	1.23583e-09	8.50804e-10	544	tags=43%, list=26%, signal=36%	DEFA1/ANXA1/CTSG/LTF/LCP1/LYZ/IGHA1/S100A8/THY1/ARG1/VIM/RPL30/LGALS3/CTSC/IGKV4-1/S100A13/HMGB2/KRT6A/ACTR2/DBNL/IGKC/S100A9/EZR/HRAS/HPRT1/KRT16/IL18/GSN/S100A7/MAPK14/PDIA3/LRG1/IGKV3D-11/YWHAZ/ARL8B/DDX3X/IGKV3-7/RPL13A/HPX/PRKAA1/IGHM/LAMP2/CLU/PDE12/RPS6/IGHG2/IGHG1/LAMP1/ECM1/TUBB/FGB/MIF/AZGP1/IGKV1-27/VAMP3/BAX/G3BP1/EIF2B2/STX7/FLOT1/APOA1/ZYX/SERPING1/CRK/HMGB1/SFPQ/UBQLN1/FLNB/FGA/TF/…
res_i	GO:0098655	monoatomic cation transmembrane transport	135	-0.45725	-2.46383	2.88571e-11	1.76111e-09	1.21243e-09	541	tags=56%, list=26%, signal=45%	ANK2/NDUFV3/CASQ2/SLC25A3/ANK3/GSTO1/MT-ATP8/STIM1/JPH2/TMEM109/HSPA9/NDUFS6/NNT/COX17/CASQ1/COX6B1/NDUFB7/NDUFA9/NDUFB10/CACNA2D1/NDUFA7/UQCRC1/AFG3L2/NDUFB6/CACNA1S/COX7A2L/SURF1/SLC25A4/NDUFA10/NDUFA5/COX5B/SNCA/UQCRFS1/NDUFS2/NDUFS8/CACNG1/SPG7/KCNJ11/COX4I1/PHB2/NDUFB9/NDUFS5/SLC25A12/NDUFS3/STAC3/UQCRH/VDAC1/NDUFA8/NDUFS4/NDUFV2/MT-CO2/NDUFS7/CYC1/NDUFB8/NDUFS1/NDUFC2/MT-ND2/NDUFA12/NDUFB3/…
res_i	GO:0006753	nucleoside phosphate metabolic process	207	-0.399837	-2.25977	2.98071e-11	1.76856e-09	1.21756e-09	462	tags=45%, list=22%, signal=39%	ALDOA/PFAS/PDHA1/ABHD14B/FIS1/PGK2/NDUFS6/NNT/BCL2L13/SDHA/NT5C3A/MCCC2/ACSL1/PFKM/SUCLG2/DLST/PGM1/NDUFB7/PGAM2/TPI1/OGDH/NDUFA9/RBKS/NDUFB10/ACSF2/NDUFA7/NDUFB6/H6PD/GPD1L/GOT1/NT5C1A/ENO3/NDUFA10/NDUFA5/GPD2/ACOT2/SNCA/SUCLG1/NDUFAB1/NDUFS2/ALDH1L1/NDUFS8/DLAT/MDH1/GPD1/NAPRT/GOT2/AMPD1/NDUFB9/IDH2/NDUFS5/MPC2/SLC25A12/NDUFS3/DCXR/DLD/AK3/NDUFB11/SDHB/SUCLA2/NDUFA13/NDUFA8/PDHX/MDH2/NDUFS4/NDU…
res_i	GO:0006754	ATP biosynthetic process	48	-0.66455	-2.83851	3.18825e-11	1.84057e-09	1.26714e-09	536	tags=85%, list=25%, signal=65%	NDUFV3/STOML2/MT-ATP8/ALDOA/NDUFS6/SDHA/NDUFB7/NDUFA9/NDUFB10/NDUFA7/NDUFB6/NDUFA10/NDUFA5/NDUFAB1/NDUFS2/NDUFS8/NDUFB9/NDUFS5/NDUFS3/NDUFB11/SDHB/NDUFA13/NDUFA8/NDUFS4/NDUFV2/NDUFS7/NDUFB8/NDUFS1/NDUFC2/MT-ND2/NDUFA12/NDUFB3/NDUFV1/NDUFA2/NDUFB1/NDUFB5/NDUFA3/NDUFA6/NDUFC1/NDUFB4/NDUFA11
res_i	GO:0002181	cytoplasmic translation	98	0.612016	2.31043	6.94654e-11	3.90469e-09	2.68818e-09	614	tags=65%, list=29%, signal=49%	RPL17/RPL30/RPS18/SH3BGRL/RPLP2/RPS3A/YBX1/RPL12/RPS21/RPL27/RPL28/RPS25/RPS28/RPL23A/RPL13A/RPL10/RPL13/RPS17/RPS5/RPS6/RPL24/RPS8/HNRNPU/RPS27/RPL18/RPL22/RPL31/EIF2B2/RPS24/EIF2S3/RPL15/RPLP1/RPS20/RPS4X/EIF3D/RPS13/RPL8/RPS2/RPS19/RPS16/RPL7A/CNBP/RPL7/EIF3C/HNRNPD/RPLP0/RPL5/EEF1D/RPS3/RPS10/RPS12/RPSA/SYNCRIP/EIF2B5/RPS14/RPL11/RWDD1/EIF3I/RPL10A/DENR/ETF1/DHX9/RPL9/RPL26L1
res_i	GO:0009201	ribonucleoside triphosphate biosynthetic process	51	-0.647719	-2.79532	9.17439e-11	4.89913e-09	3.3728e-09	367	tags=80%, list=17%, signal=68%	NDUFV3/STOML2/MT-ATP8/ALDOA/NDUFS6/SDHA/NDUFB7/NDUFA9/NDUFB10/NDUFA7/NDUFB6/NDUFA10/NDUFA5/NDUFAB1/NDUFS2/NDUFS8/NDUFB9/NDUFS5/NDUFS3/NDUFB11/SDHB/NDUFA13/NDUFA8/NDUFS4/NDUFV2/NDUFS7/NDUFB8/NDUFS1/NDUFC2/MT-ND2/NDUFA12/NDUFB3/NDUFV1/NDUFA2/NDUFB1/NDUFB5/NDUFA3/NDUFA6/NDUFC1/NDUFB4/NDUFA11
res_i	GO:0009206	purine ribonucleoside triphosphate biosynthetic process	51	-0.647719	-2.79532	9.17439e-11	4.89913e-09	3.3728e-09	367	tags=80%, list=17%, signal=68%	NDUFV3/STOML2/MT-ATP8/ALDOA/NDUFS6/SDHA/NDUFB7/NDUFA9/NDUFB10/NDUFA7/NDUFB6/NDUFA10/NDUFA5/NDUFAB1/NDUFS2/NDUFS8/NDUFB9/NDUFS5/NDUFS3/NDUFB11/SDHB/NDUFA13/NDUFA8/NDUFS4/NDUFV2/NDUFS7/NDUFB8/NDUFS1/NDUFC2/MT-ND2/NDUFA12/NDUFB3/NDUFV1/NDUFA2/NDUFB1/NDUFB5/NDUFA3/NDUFA6/NDUFC1/NDUFB4/NDUFA11
res_i	GO:0097435	supramolecular fiber organization	198	0.513074	2.08169	1.15674e-10	6.02634e-09	4.14883e-09	335	tags=30%, list=16%, signal=28%	LCP1/CST3/TUBB4A/MYBPH/CORO1C/RHOG/ARPC5/TPM4/VIM/SERPINH1/KRT10/TPPP3/TMSB4X/TBCB/KRT6A/ARPC5L/ACTN1/ARPC2/ACTR2/ARPC3/EZR/TAGLN2/ACTC1/KRT17/KRT6B/IQGAP1/CAP1/TMSB10/KRT16/GSN/MFAP4/KRT14/ARPC1B/FLNA/MARCKS/CFL1/KRT5/CAPZA1/PFN1/KRT2/ANXA2/HSP90B1/DSTN/FLII/CLU/RAC1/MYH3/DYNC1H1/PLS3/CSRP3/CDSN/MAPRE1/BAX/S100A10/SPTAN1/APOA1/ZYX/CTTN/DSP
res_i	GO:0055085	transmembrane transport	195	-0.390891	-2.19634	1.22715e-10	6.24094e-09	4.29657e-09	520	tags=49%, list=25%, signal=41%	CASQ2/SLC25A20/TST/SLC25A3/ANK3/GSTO1/MT-ATP8/STIM1/SLC27A1/JPH2/VDAC2/TMEM109/HSPD1/HSPA9/CPT1B/NDUFS6/NNT/COX17/ACSL1/CASQ1/COX6B1/NDUFB7/VDAC3/RTN2/NDUFA9/NDUFB10/TIMM44/CACNA2D1/AIFM1/NDUFA7/UQCRC1/AFG3L2/NDUFB6/CACNA1S/COX7A2L/SURF1/SLC25A4/CA2/NDUFA10/NDUFA5/COX5B/SNCA/UQCRFS1/NDUFS2/PAM16/NDUFS8/CACNG1/SPG7/SHOC2/KCNJ11/COX4I1/PHB2/NDUFB9/NDUFS5/MPC2/CPT2/SLC25A12/NDUFS3/STAC3/UQCRH/PNPT1/…
res_i	GO:0009145	purine nucleoside triphosphate biosynthetic process	52	-0.640523	-2.76337	1.30739e-10	6.49441e-09	4.47106e-09	367	tags=79%, list=17%, signal=67%	NDUFV3/STOML2/MT-ATP8/ALDOA/NDUFS6/SDHA/NDUFB7/NDUFA9/NDUFB10/NDUFA7/NDUFB6/NDUFA10/NDUFA5/NDUFAB1/NDUFS2/NDUFS8/NDUFB9/NDUFS5/NDUFS3/NDUFB11/SDHB/NDUFA13/NDUFA8/NDUFS4/NDUFV2/NDUFS7/NDUFB8/NDUFS1/NDUFC2/MT-ND2/NDUFA12/NDUFB3/NDUFV1/NDUFA2/NDUFB1/NDUFB5/NDUFA3/NDUFA6/NDUFC1/NDUFB4/NDUFA11
res_i	GO:0044248	cellular catabolic process	96	-0.510846	-2.56643	1.47415e-10	7.15632e-09	4.92676e-09	436	tags=54%, list=21%, signal=45%	CPT1B/DBT/MCCC1/GLUD1/ACADM/MCCC2/SUCLG2/DLST/HADHA/HADHB/PHYH/ADHFE1/BCAT2/HIBCH/ECHS1/AUH/ETFDH/DECR1/GOT1/PLIN5/BCKDHA/ACAA2/BCKDHB/SUCLG1/GPT/ALDH1L1/ECI2/GOT2/ACAD8/CPT2/PCCB/ACADVL/CRAT/ETFB/DCXR/DLD/ALDH5A1/PCCA/ETFA/HADH/SUCLA2/HMGCL/HIBADH/GSTZ1/ALDH6A1/ECI1/NOS1/LDHD/ACADS/CRYL1/ACAT1/ACADSB
res_i	GO:0141187	nucleic acid biosynthetic process	360	0.443826	1.86356	1.80727e-10	8.57849e-09	5.90585e-09	603	tags=44%, list=29%, signal=38%	CREG1/LTF/S100A8/RHOG/LGALS3/HMGB2/ACTN1/ANKRD2/SRSF7/NAMPT/YWHAQ/ACTB/ACTR2/ACTN4/PPIB/S100A9/EZR/HRAS/HNRNPA0/IL18/PTBP1/PPIA/MAPK14/FLNA/YBX1/RPS21/RPL27/POLDIP2/EIF6/YWHAZ/DDX3X/PFN1/RPS25/SET/RPS28/ALYREF/ANXA2/PRKAA1/RPL10/NSUN2/SRSF1/JUP/ANXA4/RPS17/HNRNPC/HEXB/CLU/SRSF3/PDE12/RPS6/CALR/RPS8/PCNA/HNRNPU/APEX1/RPS27/SUB1/ECM1/U2AF2/CSRP3/PRMT1/HNRNPH1/PPM1H/TNNI2/S100A10/CTNNB1/RPS24/LMO7/P…
res_i	GO:0055086	nucleobase-containing small molecule metabolic process	214	-0.389399	-2.21015	2.0776e-10	9.64731e-09	6.64168e-09	462	tags=44%, list=22%, signal=38%	ALDOA/PFAS/PDHA1/ABHD14B/FIS1/PGK2/NDUFS6/NNT/BCL2L13/SDHA/NT5C3A/MCCC2/ACSL1/PFKM/SUCLG2/DLST/PGM1/NDUFB7/PGAM2/TPI1/OGDH/NDUFA9/RBKS/NDUFB10/ACSF2/NDUFA7/NDUFB6/H6PD/GPD1L/GOT1/NT5C1A/ENO3/NDUFA10/NDUFA5/GPD2/ACOT2/SNCA/SUCLG1/NDUFAB1/NDUFS2/ALDH1L1/NDUFS8/DLAT/MDH1/GPD1/NAPRT/GOT2/AMPD1/NDUFB9/IDH2/NDUFS5/MPC2/SLC25A12/NDUFS3/DCXR/DLD/AK3/NDUFB11/SDHB/SUCLA2/NDUFA13/NDUFA8/PDHX/MDH2/NDUFS4/NDU…
res_i	GO:0040011	locomotion	153	0.539793	2.1421	2.34999e-10	1.068e-08	7.35261e-09	452	tags=39%, list=21%, signal=33%	DEFA1/ANXA1/CTSG/S100A11/CORO1C/TYMP/S100A8/RHOG/THY1/LGALS3/S100A4/TMSB4X/HMGB2/SERPINB3/TUBB2B/ACTN4/PPIB/S100A9/HRAS/TMSB10/APOD/KRT16/ARHGDIB/S100A7/SERPINB1/PPIA/MAPK14/FLNA/KRT5/CD9/PFN1/MSN/RPL13A/CSNK2B/JUP/CALR/GNAI2/RAC1/ECM1/CPNE3/MIF/GLUL/APOH/DNAJA4/APOA1/CRK/HMGB1/MAP2K1/RBBP7/HSPB1/SPAG9/TF/FN1/AQP1/VPS35/RPS19/ANXA3/SERPINF1/PLG/MAPK1
res_i	GO:0034220	monoatomic ion transmembrane transport	147	-0.431021	-2.3397	3.2901e-10	1.4641e-08	1.00796e-08	508	tags=52%, list=24%, signal=43%	SLC25A3/ANK3/GSTO1/MT-ATP8/STIM1/JPH2/VDAC2/TMEM109/HSPA9/NDUFS6/NNT/COX17/CASQ1/COX6B1/NDUFB7/VDAC3/NDUFA9/NDUFB10/CACNA2D1/NDUFA7/UQCRC1/AFG3L2/NDUFB6/CACNA1S/COX7A2L/SURF1/SLC25A4/NDUFA10/NDUFA5/COX5B/SNCA/UQCRFS1/NDUFS2/NDUFS8/CACNG1/SPG7/SHOC2/KCNJ11/COX4I1/PHB2/NDUFB9/NDUFS5/SLC25A12/NDUFS3/STAC3/UQCRH/VDAC1/NDUFA8/NDUFS4/NDUFV2/MT-CO2/NDUFS7/CYC1/NDUFB8/NDUFS1/NDUFC2/MT-ND2/NDUFA12/NDUFB3/…
res_i	GO:0009199	ribonucleoside triphosphate metabolic process	107	-0.476071	-2.45964	7.98004e-10	3.40907e-08	2.34697e-08	558	tags=59%, list=26%, signal=46%	PRKAG1/ENO2/PGK1/GAPDH/NDUFV3/STOML2/DHTKD1/MT-ATP8/AK1/ALDOA/FIS1/PGK2/NDUFS6/BCL2L13/SDHA/PFKM/PGM1/NDUFB7/PGAM2/TPI1/OGDH/NDUFA9/NDUFB10/NDUFA7/NDUFB6/ENO3/NDUFA10/NDUFA5/NDUFAB1/NDUFS2/NDUFS8/GPD1/NDUFB9/NDUFS5/NDUFS3/AK3/NDUFB11/SDHB/NDUFA13/NDUFA8/NDUFS4/NDUFV2/NDUFS7/NDUFB8/NDUFS1/NDUFC2/PFKFB1/MT-ND2/NDUFA12/NDUFB3/NDUFV1/NDUFA2/NDUFB1/NDUFB5/ALDOC/NDUFA3/NDUFA6/NDUFC1/NDUFB4/NDUFA11/SLC4…
res_i	GO:0009205	purine ribonucleoside triphosphate metabolic process	107	-0.476071	-2.45964	7.98004e-10	3.40907e-08	2.34697e-08	558	tags=59%, list=26%, signal=46%	PRKAG1/ENO2/PGK1/GAPDH/NDUFV3/STOML2/DHTKD1/MT-ATP8/AK1/ALDOA/FIS1/PGK2/NDUFS6/BCL2L13/SDHA/PFKM/PGM1/NDUFB7/PGAM2/TPI1/OGDH/NDUFA9/NDUFB10/NDUFA7/NDUFB6/ENO3/NDUFA10/NDUFA5/NDUFAB1/NDUFS2/NDUFS8/GPD1/NDUFB9/NDUFS5/NDUFS3/AK3/NDUFB11/SDHB/NDUFA13/NDUFA8/NDUFS4/NDUFV2/NDUFS7/NDUFB8/NDUFS1/NDUFC2/PFKFB1/MT-ND2/NDUFA12/NDUFB3/NDUFV1/NDUFA2/NDUFB1/NDUFB5/ALDOC/NDUFA3/NDUFA6/NDUFC1/NDUFB4/NDUFA11/SLC4…
res_i	GO:0048584	positive regulation of response to stimulus	279	0.455649	1.88788	1.01145e-09	4.2362e-08	2.91641e-08	546	tags=40%, list=26%, signal=34%	ANXA1/CTSG/LTF/IGHA1/S100A8/CD44/THY1/ARG1/FBN1/LGALS3/CTSC/S100A4/TMSB4X/S100A13/HMGB2/ACTB/ACTR2/ACTN4/IGKC/S100A9/EZR/IQGAP1/HRAS/IL18/PEA15/S100A7/PTBP1/PPIA/PDIA3/FLNA/LRG1/FABP5/CTSD/DDX3X/TIGAR/HPX/PRKAA1/CSNK2B/IGHM/JUP/LAMP2/CLU/TPD52L1/CALR/PCNA/DYNC1LI1/IGHG2/GNAI2/RAC1/IGHG1/LAMP1/FGG/ECM1/FGB/MIF/PRMT1/AKR1C2/AKR1C3/AZGP1/BAX/CTNNB1/APOH/EIF2B2/STX7/FLOT1/PPM1A/APOA1/CCAR2/SERPING1/C…
res_i	GO:0010556	regulation of macromolecule biosynthetic process	497	0.406142	1.71358	1.68706e-09	6.92994e-08	4.77091e-08	599	tags=39%, list=28%, signal=37%	ANXA1/CREG1/LTF/S100A8/RHOG/ARG1/VIM/MUSTN1/S100A13/HMGB2/LMNB1/ACTN1/ANKRD2/SRSF7/NAMPT/YWHAQ/ACTB/ORM1/ACTR2/SH3BGRL/ACTN4/PPIB/S100A9/EZR/ACTC1/KRT17/IQGAP1/HRAS/APOD/HNRNPA0/IL18/GSN/SERPINB1/PTBP1/MYH9/PPIA/MAPK14/FLNA/YBX1/EIF6/YWHAZ/DDX3X/PFN1/SET/MSN/ANXA2/RPL13A/HPX/PRKAA1/RPL10/NSUN2/IGHM/SRSF1/JUP/CLTC/ANXA4/HNRNPC/HSPH1/HEXB/CLU/SRSF3/PDE12/PIP/CALR/PCNA/RPS27L/HNRNPU/APEX1/RAC1/SUB1/…
res_i	GO:0006163	purine nucleotide metabolic process	161	-0.404749	-2.20655	1.8859e-09	7.60054e-08	5.23258e-08	462	tags=52%, list=22%, signal=44%	PRKAG1/ENO2/ADSL/PGK1/GAPDH/NDUFV3/STOML2/DHTKD1/MT-ATP8/AK1/ALDOA/PFAS/ABHD14B/FIS1/PGK2/NDUFS6/NNT/BCL2L13/SDHA/PFKM/PGM1/NDUFB7/PGAM2/TPI1/OGDH/NDUFA9/RBKS/NDUFB10/NDUFA7/NDUFB6/H6PD/GPD1L/GOT1/NT5C1A/ENO3/NDUFA10/NDUFA5/GPD2/NDUFAB1/NDUFS2/ALDH1L1/NDUFS8/MDH1/GPD1/NAPRT/GOT2/AMPD1/NDUFB9/IDH2/NDUFS5/SLC25A12/NDUFS3/DCXR/AK3/NDUFB11/SDHB/NDUFA13/NDUFA8/MDH2/NDUFS4/NDUFV2/NDUFS7/GMPR/NDUFB8/NDU…
res_i	GO:0046034	ATP metabolic process	100	-0.489673	-2.488	2.03841e-09	8.06305e-08	5.55099e-08	558	tags=62%, list=26%, signal=48%	PRKAG1/ENO2/PGK1/GAPDH/NDUFV3/STOML2/DHTKD1/MT-ATP8/AK1/ALDOA/FIS1/PGK2/NDUFS6/BCL2L13/SDHA/PFKM/PGM1/NDUFB7/PGAM2/TPI1/OGDH/NDUFA9/NDUFB10/NDUFA7/NDUFB6/ENO3/NDUFA10/NDUFA5/NDUFAB1/NDUFS2/NDUFS8/GPD1/NDUFB9/NDUFS5/NDUFS3/NDUFB11/SDHB/NDUFA13/NDUFA8/NDUFS4/NDUFV2/NDUFS7/NDUFB8/NDUFS1/NDUFC2/PFKFB1/MT-ND2/NDUFA12/NDUFB3/NDUFV1/NDUFA2/NDUFB1/NDUFB5/ALDOC/NDUFA3/NDUFA6/NDUFC1/NDUFB4/NDUFA11/SLC4A1/B…
res_i	GO:0009141	nucleoside triphosphate metabolic process	108	-0.472495	-2.45913	2.48137e-09	9.46466e-08	6.51593e-08	558	tags=58%, list=26%, signal=45%	PRKAG1/ENO2/PGK1/GAPDH/NDUFV3/STOML2/DHTKD1/MT-ATP8/AK1/ALDOA/FIS1/PGK2/NDUFS6/BCL2L13/SDHA/PFKM/PGM1/NDUFB7/PGAM2/TPI1/OGDH/NDUFA9/NDUFB10/NDUFA7/NDUFB6/ENO3/NDUFA10/NDUFA5/NDUFAB1/NDUFS2/NDUFS8/GPD1/NDUFB9/NDUFS5/NDUFS3/AK3/NDUFB11/SDHB/NDUFA13/NDUFA8/NDUFS4/NDUFV2/NDUFS7/NDUFB8/NDUFS1/NDUFC2/PFKFB1/MT-ND2/NDUFA12/NDUFB3/NDUFV1/NDUFA2/NDUFB1/NDUFB5/ALDOC/NDUFA3/NDUFA6/NDUFC1/NDUFB4/NDUFA11/SLC4…
res_i	GO:0009144	purine nucleoside triphosphate metabolic process	108	-0.472495	-2.45913	2.48137e-09	9.46466e-08	6.51593e-08	558	tags=58%, list=26%, signal=45%	PRKAG1/ENO2/PGK1/GAPDH/NDUFV3/STOML2/DHTKD1/MT-ATP8/AK1/ALDOA/FIS1/PGK2/NDUFS6/BCL2L13/SDHA/PFKM/PGM1/NDUFB7/PGAM2/TPI1/OGDH/NDUFA9/NDUFB10/NDUFA7/NDUFB6/ENO3/NDUFA10/NDUFA5/NDUFAB1/NDUFS2/NDUFS8/GPD1/NDUFB9/NDUFS5/NDUFS3/AK3/NDUFB11/SDHB/NDUFA13/NDUFA8/NDUFS4/NDUFV2/NDUFS7/NDUFB8/NDUFS1/NDUFC2/PFKFB1/MT-ND2/NDUFA12/NDUFB3/NDUFV1/NDUFA2/NDUFB1/NDUFB5/ALDOC/NDUFA3/NDUFA6/NDUFC1/NDUFB4/NDUFA11/SLC4…
res_i	GO:0010605	negative regulation of macromolecule metabolic process	300	0.445237	1.85459	2.89345e-09	1.08428e-07	7.46471e-08	539	tags=37%, list=25%, signal=32%	ANXA1/CREG1/LTF/CST3/S100A11/CORO1C/THY1/ARG1/VIM/SERPINH1/HMGB2/LMNB1/CTSA/ANKRD2/SRSF7/YWHAQ/ORM1/SERPINB3/EZR/HRAS/APOD/HNRNPA0/SERPINB1/PTBP1/PPIA/MAPK14/FLNA/YBX1/EIF6/YWHAZ/DDX3X/SET/MVP/ANXA2/RPL13A/PRKAA1/RPL10/NSUN2/CSNK2B/CLTC/ANXA4/HNRNPC/CLU/SRSF3/PDE12/CALR/PCNA/HNRNPU/APEX1/RAC1/SUB1/CTSZ/ECM1/U2AF2/AP2A1/MIF/CTNNB1/PPM1A/APOA1/CCAR2/SERPING1/NPM1/HMGB1/SFPQ/CBX3/RBBP7/RTN3/HSPB1/GL…
res_i	GO:0009150	purine ribonucleotide metabolic process	127	-0.435254	-2.34357	3.09732e-09	1.14067e-07	7.8529e-08	558	tags=54%, list=26%, signal=43%	PRKAG1/ENO2/ADSL/PGK1/GAPDH/NDUFV3/STOML2/DHTKD1/MT-ATP8/AK1/ALDOA/PFAS/ABHD14B/FIS1/PGK2/NDUFS6/BCL2L13/SDHA/PFKM/PGM1/NDUFB7/PGAM2/TPI1/OGDH/NDUFA9/NDUFB10/NDUFA7/NDUFB6/NT5C1A/ENO3/NDUFA10/NDUFA5/NDUFAB1/NDUFS2/NDUFS8/GPD1/AMPD1/NDUFB9/NDUFS5/NDUFS3/AK3/NDUFB11/SDHB/NDUFA13/NDUFA8/NDUFS4/NDUFV2/NDUFS7/NDUFB8/NDUFS1/NDUFC2/PFKFB1/MT-ND2/NDUFA12/NDUFB3/NDUFV1/NDUFA2/NDUFB1/NDUFB5/ALDOC/NDUFA3/ND…
res_i	GO:0072522	purine-containing compound biosynthetic process	99	-0.479454	-2.42742	3.99509e-09	1.44636e-07	9.95743e-08	486	tags=60%, list=23%, signal=48%	CBR4/ADSL/PGK1/NDUFV3/STOML2/MT-ATP8/AK1/ALDOA/PFAS/PDHA1/NDUFS6/SDHA/ACSL1/NDUFB7/NDUFA9/NDUFB10/NDUFA7/NDUFB6/NDUFA10/NDUFA5/SNCA/NDUFAB1/NDUFS2/NDUFS8/DLAT/NAPRT/AMPD1/NDUFB9/NDUFS5/MPC2/NDUFS3/DLD/AK3/NDUFB11/SDHB/NDUFA13/NDUFA8/PDHX/NDUFS4/NDUFV2/PDHB/NDUFS7/NDUFB8/NDUFS1/NDUFC2/MT-ND2/NDUFA12/NDUFB3/NDUFV1/NDUFA2/NDUFB1/NDUFB5/NDUFA3/NDUFA6/NDUFC1/NDUFB4/ACAT1/PDK4/NDUFA11
res_i	GO:0009259	ribonucleotide metabolic process	128	-0.429202	-2.30227	4.76274e-09	1.69553e-07	1.16729e-07	558	tags=54%, list=26%, signal=42%	PRKAG1/ENO2/ADSL/PGK1/GAPDH/NDUFV3/STOML2/DHTKD1/MT-ATP8/AK1/ALDOA/PFAS/ABHD14B/FIS1/PGK2/NDUFS6/BCL2L13/SDHA/PFKM/PGM1/NDUFB7/PGAM2/TPI1/OGDH/NDUFA9/NDUFB10/NDUFA7/NDUFB6/NT5C1A/ENO3/NDUFA10/NDUFA5/NDUFAB1/NDUFS2/NDUFS8/GPD1/AMPD1/NDUFB9/NDUFS5/NDUFS3/AK3/NDUFB11/SDHB/NDUFA13/NDUFA8/NDUFS4/NDUFV2/NDUFS7/NDUFB8/NDUFS1/NDUFC2/PFKFB1/MT-ND2/NDUFA12/NDUFB3/NDUFV1/NDUFA2/NDUFB1/NDUFB5/ALDOC/NDUFA3/ND…
res_i	GO:0009152	purine ribonucleotide biosynthetic process	66	-0.53823	-2.47694	5.25986e-09	1.84181e-07	1.26799e-07	486	tags=65%, list=23%, signal=52%	MT-ATP8/AK1/ALDOA/PFAS/NDUFS6/SDHA/NDUFB7/NDUFA9/NDUFB10/NDUFA7/NDUFB6/NDUFA10/NDUFA5/NDUFAB1/NDUFS2/NDUFS8/AMPD1/NDUFB9/NDUFS5/NDUFS3/AK3/NDUFB11/SDHB/NDUFA13/NDUFA8/NDUFS4/NDUFV2/NDUFS7/NDUFB8/NDUFS1/NDUFC2/MT-ND2/NDUFA12/NDUFB3/NDUFV1/NDUFA2/NDUFB1/NDUFB5/NDUFA3/NDUFA6/NDUFC1/NDUFB4/NDUFA11
res_i	GO:0007155	cell adhesion	183	0.50438	2.03815	6.16978e-09	2.12559e-07	1.46336e-07	337	tags=31%, list=16%, signal=29%	ANXA1/CTSG/S100A11/MYBPH/CORO1C/S100A8/CD44/CLIC1/THY1/ARG1/FBN1/LGALS3/ACTN1/ARPC2/ACTB/ACTN4/S100A9/EZR/APOD/IL18/MFAP4/MYH9/PPIA/MAPK14/PDIA3/FLNA/LRG1/POLDIP2/LGALS3BP/DSC1/CD9/MSN/ANXA2/P4HB/PRKAA1/DSG1/JUP/HSPH1/CALR/UTRN/RAC1/FGG/CDSN/FGB/AZGP1/VAMP3/S100A10/CTNNB1/FLOT1/LMO7/APOA1/ZYX/CTTN/IGFBP7/CRK/DSP/HMGB1
res_i	GO:0032774	RNA biosynthetic process	346	0.432012	1.80968	6.4522e-09	2.1876e-07	1.50605e-07	603	tags=42%, list=29%, signal=36%	CREG1/LTF/S100A8/RHOG/LGALS3/HMGB2/ACTN1/ANKRD2/SRSF7/NAMPT/YWHAQ/ACTB/ACTR2/ACTN4/PPIB/S100A9/EZR/HRAS/HNRNPA0/IL18/PTBP1/PPIA/MAPK14/FLNA/YBX1/RPS21/RPL27/EIF6/YWHAZ/DDX3X/PFN1/RPS25/SET/RPS28/ALYREF/ANXA2/PRKAA1/RPL10/NSUN2/SRSF1/JUP/ANXA4/RPS17/HNRNPC/HEXB/CLU/SRSF3/PDE12/RPS6/CALR/RPS8/PCNA/HNRNPU/APEX1/RPS27/SUB1/ECM1/U2AF2/CSRP3/PRMT1/HNRNPH1/PPM1H/TNNI2/S100A10/CTNNB1/RPS24/LMO7/PPM1A/LRR…
res_i	GO:0050830	defense response to Gram-positive bacterium	11	0.934866	2.26329	8.30193e-09	2.77077e-07	1.90753e-07	105	tags=64%, list=5%, signal=61%	DEFA1/CTSG/LTF/LYZ/HMGB2/KRT6A/IL18
res_i	GO:0009062	fatty acid catabolic process	37	-0.651794	-2.64849	9.00631e-09	2.95961e-07	2.03754e-07	436	tags=62%, list=21%, signal=50%	CPT1B/ACADM/HADHA/HADHB/PHYH/ECHS1/AUH/ETFDH/DECR1/PLIN5/ACAA2/ECI2/CPT2/PCCB/ACADVL/CRAT/ETFB/PCCA/ETFA/HADH/ECI1/ACADS/ACAT1
res_i	GO:0032787	monocarboxylic acid metabolic process	173	-0.385182	-2.06089	9.75705e-09	3.15774e-07	2.17394e-07	560	tags=54%, list=26%, signal=44%	PFKL/HK1/IVD/ME1/AKR1B1/GSTM2/ACSS2/PKM/GRHPR/ECH1/GPX4/CBR4/PRKAG1/ENO2/GPX1/PGK1/GAPDH/FAH/SIRT2/APOC3/DHTKD1/SLC27A1/ALDOA/PDHA1/PGK2/CPT1B/FAHD1/MCCC1/ACADM/BCL2L13/FABP3/ACSL1/PFKM/HADHA/PGM1/HADHB/PHYH/PGAM2/TPI1/ALDH1A1/PTGES2/OGDH/ADH5/ACSF2/MECR/ECHS1/AUH/ACAD9/ETFDH/DECR1/PLIN5/ENO3/ACAA2/ACOT2/SNCA/HAGH/ADH1B/NDUFAB1/GAMT/DLAT/ECI2/GPD1/IDH2/HSD17B8/MPC2/CPT2/PCCB/ACADVL/CRAT/ETFB/DCXR…
res_i	GO:0019693	ribose phosphate metabolic process	131	-0.421455	-2.25482	1.12466e-08	3.58547e-07	2.46841e-07	558	tags=53%, list=26%, signal=41%	PRKAG1/ENO2/ADSL/PGK1/GAPDH/NDUFV3/STOML2/DHTKD1/MT-ATP8/AK1/ALDOA/PFAS/ABHD14B/FIS1/PGK2/NDUFS6/BCL2L13/SDHA/PFKM/PGM1/NDUFB7/PGAM2/TPI1/OGDH/NDUFA9/NDUFB10/NDUFA7/NDUFB6/NT5C1A/ENO3/NDUFA10/NDUFA5/NDUFAB1/NDUFS2/NDUFS8/GPD1/AMPD1/NDUFB9/NDUFS5/NDUFS3/AK3/NDUFB11/SDHB/NDUFA13/NDUFA8/NDUFS4/NDUFV2/NDUFS7/NDUFB8/NDUFS1/NDUFC2/PFKFB1/MT-ND2/NDUFA12/NDUFB3/NDUFV1/NDUFA2/NDUFB1/NDUFB5/ALDOC/NDUFA3/ND…
res_i	GO:0010468	regulation of gene expression	476	0.400232	1.68485	1.34501e-08	4.2249e-07	2.90863e-07	599	tags=38%, list=28%, signal=35%	ANXA1/CREG1/LTF/S100A8/RHOG/ARG1/VIM/MUSTN1/S100A13/HMGB2/LMNB1/ACTN1/ANKRD2/SRSF7/NAMPT/YWHAQ/ACTB/ORM1/ACTR2/SH3BGRL/ACTN4/PPIB/S100A9/EZR/ACTC1/KRT17/IQGAP1/HRAS/APOD/HNRNPA0/IL18/GSN/SERPINB1/PTBP1/MYH9/PPIA/MAPK14/FLNA/YBX1/EIF6/YWHAZ/DDX3X/PFN1/SET/MSN/ANXA2/RPL13A/HPX/PRKAA1/RPL10/NSUN2/IGHM/SRSF1/JUP/ANXA4/HNRNPC/HEXB/CLU/SRSF3/PDE12/PIP/CALR/PCNA/RPS27L/HNRNPU/APEX1/RAC1/SUB1/CTSZ/ECM1/U…
res_i	GO:0072329	monocarboxylic acid catabolic process	43	-0.635219	-2.68627	1.48262e-08	4.58967e-07	3.15975e-07	436	tags=60%, list=21%, signal=49%	CPT1B/ACADM/HADHA/HADHB/PHYH/ECHS1/AUH/ETFDH/DECR1/PLIN5/ACAA2/ECI2/CPT2/PCCB/ACADVL/CRAT/ETFB/DCXR/PCCA/ETFA/HADH/ECI1/LDHD/ACADS/CRYL1/ACAT1
res_i	GO:0009117	nucleotide metabolic process	167	-0.387232	-2.0726	1.55053e-08	4.73133e-07	3.25728e-07	462	tags=45%, list=22%, signal=38%	ALDOA/PFAS/ABHD14B/FIS1/PGK2/NDUFS6/NNT/BCL2L13/SDHA/NT5C3A/PFKM/PGM1/NDUFB7/PGAM2/TPI1/OGDH/NDUFA9/RBKS/NDUFB10/NDUFA7/NDUFB6/H6PD/GPD1L/GOT1/NT5C1A/ENO3/NDUFA10/NDUFA5/GPD2/NDUFAB1/NDUFS2/ALDH1L1/NDUFS8/MDH1/GPD1/NAPRT/GOT2/AMPD1/NDUFB9/IDH2/NDUFS5/SLC25A12/NDUFS3/DCXR/AK3/NDUFB11/SDHB/NDUFA13/NDUFA8/MDH2/NDUFS4/NDUFV2/NDUFS7/GMPR/NDUFB8/NDUFS1/NDUFC2/PFKFB1/MT-ND2/NDUFA12/NDUFB3/NDUFV1/NDUFA2/…
res_i	GO:0008544	epidermis development	40	0.716215	2.32603	1.71606e-08	5.16267e-07	3.55424e-07	360	tags=57%, list=17%, signal=49%	ANXA1/KRT10/KRT6A/KRT17/KRT6B/KRT16/IL18/S100A7/KRT14/CASP14/YBX1/KRT5/FABP5/FLG/DSC1/KRT2/NSUN2/CDSN/AKR1C3/CTNNB1/DSP/MAP2K1/FLNB
res_i	GO:0090304	nucleic acid metabolic process	424	0.405756	1.70989	1.81509e-08	5.38477e-07	3.70714e-07	603	tags=40%, list=29%, signal=36%	CREG1/LTF/S100A11/S100A8/RHOG/VIM/LGALS3/HMGB2/ACTN1/ANKRD2/SRSF7/NAMPT/YWHAQ/ACTB/ACTR2/ACTN4/PPIB/S100A9/EZR/HRAS/HNRNPA0/IL18/PTBP1/PPIA/MAPK14/FLNA/YBX1/RPS21/RPL27/POLDIP2/EIF6/YWHAZ/DDX3X/PFN1/RPS25/SET/TIGAR/RPS28/ALYREF/ANXA2/PRKAA1/RPL10/NSUN2/DNAJB11/SRSF1/JUP/ANXA4/RPS17/HNRNPC/HEXB/CLU/SRSF3/PDE12/RPS6/CALR/RPS8/PCNA/HNRNPU/APEX1/RPS27/SUB1/ECM1/U2AF2/CSRP3/PRMT1/HNRNPH1/RAD23B/PPM1H/…
res_i	GO:0016070	RNA metabolic process	376	0.411841	1.73017	1.92342e-08	5.62799e-07	3.87458e-07	603	tags=41%, list=29%, signal=35%	CREG1/LTF/S100A8/RHOG/VIM/LGALS3/HMGB2/ACTN1/ANKRD2/SRSF7/NAMPT/YWHAQ/ACTB/ACTR2/ACTN4/PPIB/S100A9/EZR/HRAS/HNRNPA0/IL18/PTBP1/PPIA/MAPK14/FLNA/YBX1/RPS21/RPL27/EIF6/YWHAZ/DDX3X/PFN1/RPS25/SET/RPS28/ALYREF/ANXA2/PRKAA1/RPL10/NSUN2/DNAJB11/SRSF1/JUP/ANXA4/RPS17/HNRNPC/HEXB/CLU/SRSF3/PDE12/RPS6/CALR/RPS8/PCNA/HNRNPU/APEX1/RPS27/SUB1/ECM1/U2AF2/CSRP3/PRMT1/HNRNPH1/PPM1H/TNNI2/S100A10/CTNNB1/RPS24/LM…
res_i	GO:0010604	positive regulation of macromolecule metabolic process	368	0.415161	1.74486	2.86076e-08	8.25756e-07	5.6849e-07	603	tags=42%, list=29%, signal=36%	ANXA1/LTF/RHOG/VIM/FBN1/CTSC/MUSTN1/S100A13/HMGB2/ACTN1/NAMPT/ACTB/ORM1/ACTR2/SERPINB3/SH3BGRL/ACTN4/EZR/ACTC1/KRT17/IQGAP1/HRAS/HNRNPA0/IL18/GSN/MYH9/PPIA/MAPK14/YBX1/EIF6/DDX3X/TIGAR/MSN/ANXA2/HPX/PRKAA1/SRSF1/JUP/HNRNPC/HSPH1/HEXB/CLU/PDE12/TPD52L1/PIP/CALR/PCNA/RPS27L/HNRNPU/APEX1/RAC1/SUB1/U2AF2/CSRP3/MIF/PRMT1/VAMP3/BAX/G3BP1/TNNI2/ORM2/S100A10/CTNNB1/DNAJA4/FLOT1/LMO7/PPM1A/NPM1/CCT5/HMGB1…
res_i	GO:0006952	defense response	232	0.462669	1.89954	3.83401e-08	1.09193e-06	7.51735e-07	476	tags=35%, list=23%, signal=31%	DEFA1/ANXA1/CTSG/LTF/CST3/LYZ/IGHA1/S100A8/CD44/ARG1/APOL2/VIM/RPL30/LGALS3/CTSC/TMSB4X/HMGB2/KRT6A/ORM1/ACTR2/S100A9/HRAS/APOD/KRT16/HNRNPA0/IL18/GSN/S100A7/MAPK14/LGALS3BP/YWHAZ/ARL8B/DDX3X/RPL13A/HPX/IGHM/LAMP2/COMT/CLU/PDE12/IGHG2/RAC1/IGHG1/LAMP1/ECM1/CSRP3/TUBB/FGB/MIF/VAMP3/G3BP1/ORM2/FLOT1/APOA1/ZYX/SERPING1/CRK/HMGB1/SFPQ/UBQLN1/FLNB/FGA/TF/FN1/TRIM63/AHSG/AQP1/IGHG3/XRCC6/VPS35/CALM1/RP…
res_i	GO:0009260	ribonucleotide biosynthetic process	67	-0.526867	-2.4578	4.44914e-08	1.25044e-06	8.60865e-07	486	tags=64%, list=23%, signal=51%	MT-ATP8/AK1/ALDOA/PFAS/NDUFS6/SDHA/NDUFB7/NDUFA9/NDUFB10/NDUFA7/NDUFB6/NDUFA10/NDUFA5/NDUFAB1/NDUFS2/NDUFS8/AMPD1/NDUFB9/NDUFS5/NDUFS3/AK3/NDUFB11/SDHB/NDUFA13/NDUFA8/NDUFS4/NDUFV2/NDUFS7/NDUFB8/NDUFS1/NDUFC2/MT-ND2/NDUFA12/NDUFB3/NDUFV1/NDUFA2/NDUFB1/NDUFB5/NDUFA3/NDUFA6/NDUFC1/NDUFB4/NDUFA11
res_i	GO:0009081	branched-chain amino acid metabolic process	21	-0.75874	-2.70548	5.56234e-08	1.54301e-06	1.06228e-06	430	tags=86%, list=20%, signal=69%	DBT/MCCC1/MCCC2/BCAT2/HIBCH/ECHS1/AUH/BCKDHA/BCKDHB/ACAD8/PCCB/DLD/PCCA/HMGCL/HIBADH/ALDH6A1/ACAT1/ACADSB
res_i	GO:0046390	ribose phosphate biosynthetic process	70	-0.512739	-2.40674	5.71382e-08	1.55982e-06	1.07385e-06	486	tags=61%, list=23%, signal=49%	MT-ATP8/AK1/ALDOA/PFAS/NDUFS6/SDHA/NDUFB7/NDUFA9/NDUFB10/NDUFA7/NDUFB6/NDUFA10/NDUFA5/NDUFAB1/NDUFS2/NDUFS8/AMPD1/NDUFB9/NDUFS5/NDUFS3/AK3/NDUFB11/SDHB/NDUFA13/NDUFA8/NDUFS4/NDUFV2/NDUFS7/NDUFB8/NDUFS1/NDUFC2/MT-ND2/NDUFA12/NDUFB3/NDUFV1/NDUFA2/NDUFB1/NDUFB5/NDUFA3/NDUFA6/NDUFC1/NDUFB4/NDUFA11
res_i	GO:0006164	purine nucleotide biosynthetic process	72	-0.495882	-2.34415	5.76899e-08	1.55982e-06	1.07385e-06	486	tags=61%, list=23%, signal=49%	MT-ATP8/AK1/ALDOA/PFAS/NDUFS6/SDHA/NDUFB7/NDUFA9/NDUFB10/NDUFA7/NDUFB6/NDUFA10/NDUFA5/NDUFAB1/NDUFS2/NDUFS8/NAPRT/AMPD1/NDUFB9/NDUFS5/NDUFS3/AK3/NDUFB11/SDHB/NDUFA13/NDUFA8/NDUFS4/NDUFV2/NDUFS7/NDUFB8/NDUFS1/NDUFC2/MT-ND2/NDUFA12/NDUFB3/NDUFV1/NDUFA2/NDUFB1/NDUFB5/NDUFA3/NDUFA6/NDUFC1/NDUFB4/NDUFA11
res_i	GO:1901293	nucleoside phosphate biosynthetic process	106	-0.444205	-2.29598	7.65538e-08	2.03257e-06	1.39932e-06	486	tags=51%, list=23%, signal=41%	MT-ATP8/AK1/ALDOA/PFAS/PDHA1/NDUFS6/SDHA/ACSL1/NDUFB7/NDUFA9/NDUFB10/NDUFA7/NDUFB6/NDUFA10/NDUFA5/SNCA/NDUFAB1/NDUFS2/NDUFS8/DLAT/NAPRT/AMPD1/NDUFB9/NDUFS5/MPC2/NDUFS3/DLD/AK3/NDUFB11/SDHB/NDUFA13/NDUFA8/PDHX/NDUFS4/NDUFV2/PDHB/NDUFS7/NDUFB8/NDUFS1/NDUFC2/MT-ND2/NDUFA12/NDUFB3/NDUFV1/NDUFA2/NDUFB1/NDUFB5/NDUFA3/NDUFA6/NDUFC1/NDUFB4/ACAT1/PDK4/NDUFA11
res_i	GO:0043588	skin development	37	0.714603	2.2834	7.80294e-08	2.03257e-06	1.39932e-06	360	tags=59%, list=17%, signal=50%	ANXA1/KRT10/KRT6A/KRT17/KRT6B/KRT16/IL18/S100A7/KRT14/CASP14/KRT5/FLG/DSC1/KRT2/NSUN2/JUP/CDSN/AKR1C3/CTNNB1/DSP/MAP2K1/FLNB
res_i	GO:0050832	defense response to fungus	10	0.924368	2.18402	7.78126e-08	2.03257e-06	1.39932e-06	84	tags=60%, list=4%, signal=58%	DEFA1/CTSG/LTF/S100A8/ARG1/S100A9
res_i	GO:0030036	actin cytoskeleton organization	169	0.482278	1.93332	8.38668e-08	2.13261e-06	1.46819e-06	336	tags=28%, list=16%, signal=25%	ANXA1/LCP1/POTEE/MYBPH/CORO1C/RHOG/ARPC5/TPM4/TMSB4X/ARPC5L/ACTN1/ARPC2/ACTB/ACTR2/DBNL/ACTN4/ARPC3/EZR/TAGLN2/ACTC1/IQGAP1/CAP1/HRAS/TMSB10/GSN/MYH9/ARPC1B/FLNA/MARCKS/CFL1/CAPZA1/PFN1/HSP90B1/DSTN/FLII/CALR/RAC1/MYH3/PLS3/CSRP3/S100A10/SPTAN1/APOA1/ZYX/CTTN/CRK/PDCD6IP
res_i	GO:0009605	response to external stimulus	292	0.429413	1.78458	8.35733e-08	2.13261e-06	1.46819e-06	476	tags=33%, list=23%, signal=30%	DEFA1/ANXA1/CTSG/LTF/LYZ/IGHA1/TYMP/S100A8/RHOG/ARG1/VIM/RPL30/LGALS3/CTSC/S100A4/TMSB4X/HMGB2/KRT6A/ACTR2/TUBB2B/PPIB/S100A9/HRAS/KRT16/HNRNPA0/IL18/GSN/S100A7/PPIA/MAPK14/FLNA/CFL1/LRG1/KRT5/YWHAZ/ARL8B/DDX3X/CD9/ANXA2/RPL13A/HPX/IGHM/JUP/LAMP2/COMT/CLU/PDE12/CALR/IGHG2/RAC1/IGHG1/LAMP1/FGG/CSRP3/TUBB/FGB/MIF/VAMP3/BAX/G3BP1/CTNNB1/APOH/FLOT1/APOA1/ZYX/SERPING1/CCT5/CRK/HMGB1/MAP2K1/SFPQ/UBQLN1…
res_i	GO:0002250	adaptive immune response	48	0.659064	2.23973	9.01408e-08	2.26519e-06	1.55946e-06	401	tags=56%, list=19%, signal=47%	ANXA1/IGHA1/ARG1/CTSC/IGKV4-1/DBNL/IGKC/HRAS/HPRT1/IL18/PDIA3/IGKV3D-11/IGKV3-7/HPX/PRKAA1/IGHM/CLU/IGHG2/IGHG1/FGB/AZGP1/IGKV1-27/STX7/SERPING1/HMGB1/FGA/IGHG3
res_i	GO:0090407	organophosphate biosynthetic process	148	-0.375253	-2.03578	9.61179e-08	2.3873e-06	1.64353e-06	560	tags=49%, list=26%, signal=39%	CBR4/ADSL/PGK1/NDUFV3/IDI2/STOML2/PRKG1/MT-ATP8/SLC27A1/AK1/ALDOA/GPHN/PFAS/PDHA1/NDUFS6/SDHA/FABP3/ACSL1/NDUFB7/TPI1/NDUFA9/CKM/NDUFB10/NDUFA7/IDI1/NDUFB6/CKMT2/NDUFA10/NDUFA5/SNCA/NDUFAB1/NDUFS2/NDUFS8/MOCS2/DLAT/NAPRT/CKB/AMPD1/NDUFB9/NDUFS5/MPC2/NDUFS3/DCXR/DLD/AK3/NDUFB11/SDHB/NDUFA13/PCYT2/NDUFA8/PDHX/NDUFS4/NDUFV2/PDHB/NDUFS7/NDUFB8/NDUFS1/NDUFC2/MT-ND2/NDUFA12/NDUFB3/NDUFV1/NDUFA2/NDUFB1/…
res_i	GO:0098609	cell-cell adhesion	101	0.547819	2.07449	1.22499e-07	3.00755e-06	2.07055e-06	372	tags=37%, list=18%, signal=32%	ANXA1/CTSG/S100A11/S100A8/CD44/CLIC1/THY1/ARG1/LGALS3/ACTB/S100A9/EZR/IL18/MYH9/PPIA/MAPK14/PDIA3/FLNA/LRG1/DSC1/CD9/MSN/ANXA2/PRKAA1/DSG1/JUP/HSPH1/FGG/CDSN/FGB/CTNNB1/FLOT1/APOA1/DSP/HMGB1/HSPB1/FGA
res_i	GO:0010557	positive regulation of macromolecule biosynthetic process	273	0.435315	1.80497	1.36291e-07	3.30814e-06	2.27749e-06	599	tags=45%, list=28%, signal=37%	ANXA1/RHOG/VIM/MUSTN1/S100A13/HMGB2/ACTN1/NAMPT/ACTB/ORM1/ACTR2/SH3BGRL/ACTN4/EZR/ACTC1/KRT17/HRAS/HNRNPA0/IL18/GSN/MYH9/MAPK14/YBX1/EIF6/DDX3X/MSN/ANXA2/HPX/PRKAA1/SRSF1/JUP/HNRNPC/HSPH1/HEXB/CLU/PIP/CALR/PCNA/RPS27L/HNRNPU/APEX1/SUB1/U2AF2/CSRP3/MIF/PRMT1/G3BP1/TNNI2/ORM2/S100A10/CTNNB1/DNAJA4/FLOT1/LMO7/PPM1A/NPM1/CCT5/HMGB1/MAP2K1/SFPQ/RBBP7/RPS4X/HSPB1/TF/EIF3D/FUBP1/FN1/UBE2V1/WDR77/HNRNPA1…
res_i	GO:0006396	RNA processing	111	0.530502	2.03449	2.03454e-07	4.88291e-06	3.36163e-06	613	tags=58%, list=29%, signal=43%	LGALS3/SRSF7/HNRNPA0/PTBP1/YBX1/RPS21/RPL27/EIF6/RPS25/RPS28/ALYREF/NSUN2/SRSF1/RPS17/HNRNPC/SRSF3/PDE12/RPS6/RPS8/HNRNPU/RPS27/U2AF2/PRMT1/HNRNPH1/RPS24/CCAR2/SMU1/SFPQ/HNRNPF/HNRNPA3/HNRNPA2B1/MAGOH/RPS13/HNRNPL/WDR77/HNRNPA1/FBL/RPS19/HNRNPUL2/RPS16/AHNAK/RBMX/ENY2/DDX39B/RPL7A/EFTUD2/RPL7/NCL/PA2G4/HNRNPD/KHDRBS1/RPL5/TAF15/SYNCRIP/HNRNPK/RPS14/RPL11/FAM98A/HNRNPM/SSB/DDX1/DHX9/PPIL1/PRKDC
res_i	GO:0016192	vesicle-mediated transport	248	0.437152	1.8012	2.2307e-07	5.2942e-06	3.64479e-06	722	tags=50%, list=34%, signal=38%	ANXA1/CREG1/CORO1C/LGALS3/S100A13/ACTB/DBNL/ARPC3/EZR/CAP1/HRAS/STX12/LMAN2L/COPG1/GSN/MYH9/FLNA/AP1B1/LGALS3BP/ARL8B/CLTB/CD9/VPS29/MSN/ANXA2/P4HB/STAM/FKBP15/PRKAA1/COPB2/CLTC/ATP6V1E1/CLU/RAB5C/CALR/DYNC1LI1/EHD1/SEC31A/GNAI2/RAC1/RAB11B/LAMP1/FGG/TMED7/AP2A1/SNX1/RAB5A/FGB/SNAP29/VAMP3/S100A10/CTNNB1/STX7/FLOT1/APOA1/RAB35/CTTN/PDCD6IP/HMGB1/MAP2K1/COPZ1/RTN3/SPAG9/CANX/APOC1/CHMP4B/FGA/TBC1D…
res_i	GO:0006935	chemotaxis	52	0.635468	2.18305	2.48288e-07	5.76461e-06	3.96864e-06	355	tags=50%, list=17%, signal=43%	DEFA1/ANXA1/CTSG/TYMP/S100A8/RHOG/LGALS3/S100A4/TMSB4X/HMGB2/TUBB2B/PPIB/S100A9/HRAS/S100A7/PPIA/MAPK14/RPL13A/CALR/RAC1/MIF/APOA1/CRK/HMGB1/MAP2K1/HSPB1
res_i	GO:0042330	taxis	52	0.635468	2.18305	2.48288e-07	5.76461e-06	3.96864e-06	355	tags=50%, list=17%, signal=43%	DEFA1/ANXA1/CTSG/TYMP/S100A8/RHOG/LGALS3/S100A4/TMSB4X/HMGB2/TUBB2B/PPIB/S100A9/HRAS/S100A7/PPIA/MAPK14/RPL13A/CALR/RAC1/MIF/APOA1/CRK/HMGB1/MAP2K1/HSPB1
res_i	GO:0044419	biological process involved in interspecies interaction between organisms	245	0.437881	1.80115	3.05991e-07	7.02792e-06	4.83836e-06	476	tags=34%, list=23%, signal=30%	DEFA1/ANXA1/CTSG/LTF/LYZ/IGHA1/S100A8/ARG1/VIM/RPL30/LGALS3/HMGB2/KRT6A/ACTR2/SERPINB3/PPIB/S100A9/HRAS/KRT16/HNRNPA0/IL18/GSN/S100A7/MYH9/PPIA/MAPK14/CFL1/LRG1/YWHAZ/ARL8B/CTSB/DDX3X/RPL13A/P4HB/HPX/CSNK2B/IGHM/LAMP2/CLU/PDE12/CALR/IGHG2/IGHG1/LAMP1/RAB5A/TUBB/FGB/MIF/VAMP3/BAX/G3BP1/FLOT1/ZYX/SERPING1/CCT5/CRK/HMGB1/SFPQ/IDE/UBQLN1/HSPB1/FLNB/CHMP4B/FGA/TF/FN1/TRIM63/AQP1/IGHG3/XRCC6/CALM1/LAMT…
res_i	GO:0009913	epidermal cell differentiation	28	0.741307	2.20008	3.38216e-07	7.68541e-06	5.29101e-06	360	tags=64%, list=17%, signal=54%	ANXA1/KRT10/KRT6A/KRT17/KRT6B/KRT16/S100A7/KRT14/CASP14/KRT5/FLG/KRT2/CDSN/AKR1C3/CTNNB1/DSP/MAP2K1/FLNB
res_i	GO:0010558	negative regulation of macromolecule biosynthetic process	221	0.44849	1.83215	3.76099e-07	8.45629e-06	5.82172e-06	538	tags=38%, list=25%, signal=32%	ANXA1/CREG1/LTF/ARG1/VIM/HMGB2/LMNB1/ANKRD2/SRSF7/YWHAQ/ORM1/EZR/HRAS/APOD/HNRNPA0/SERPINB1/PTBP1/MAPK14/FLNA/YBX1/EIF6/YWHAZ/DDX3X/SET/RPL13A/PRKAA1/RPL10/CLTC/ANXA4/HNRNPC/SRSF3/PDE12/CALR/PCNA/HNRNPU/APEX1/RAC1/CTSZ/U2AF2/AP2A1/MIF/CTNNB1/PPM1A/APOA1/CCAR2/NPM1/HMGB1/SFPQ/CBX3/RBBP7/GLG1/SRP9/HNRNPA2B1/FGA/MAGOH/HOMER2/RPS13/TXN/FN1/SND1/HNRNPL/HNRNPA1/XRCC6/VPS35/RBMX/SERPINF1/CNBP/ASAH1/NCL/…
res_i	GO:0048869	cellular developmental process	488	0.379396	1.60023	4.2362e-07	9.42554e-06	6.489e-06	362	tags=24%, list=17%, signal=26%	ANXA1/LTF/POTEE/MYBPH/CORO1C/TYMP/S100A8/NDRG1/CLIC1/THY1/TPM4/VIM/TUBB2A/SERPINH1/FBN1/LGALS3/MUSTN1/KRT10/S100A4/TMSB4X/TBCB/HMGB2/KRT6A/ACTN1/ANKRD2/ACTB/SERPINB3/DBNL/TUBB2B/ACTN4/S100A9/EZR/TAGLN2/ACTC1/KRT17/KRT6B/IQGAP1/HRAS/HPRT1/APOD/KRT16/IL18/RPS3A/S100A7/KRT14/PTBP1/MYH9/PPIA/MAPK14/FLNA/CASP14/MARCKS/CFL1/YBX1/LRG1/KRT5/TPD52/EIF6/FLG/YWHAZ/CTSB/DDX3X/CD9/TIGAR/ALYREF/KRT2/MSN/ANXA2/…
res_i	GO:0009083	branched-chain amino acid catabolic process	18	-0.767506	-2.53678	4.91078e-07	1.08139e-05	7.44478e-06	430	tags=89%, list=20%, signal=71%	DBT/MCCC1/MCCC2/BCAT2/HIBCH/ECHS1/AUH/BCKDHA/BCKDHB/ACAD8/DLD/HMGCL/HIBADH/ALDH6A1/ACAT1/ACADSB
res_i	GO:0001775	cell activation	111	0.521144	1.9986	5.08332e-07	1.10796e-05	7.62771e-06	516	tags=45%, list=24%, signal=36%	ANXA1/CTSG/LCP1/CD44/NDRG1/CLIC1/THY1/ARG1/LGALS3/CTSC/S100A13/ACTB/HPRT1/IL18/GSN/MYH9/PPIA/MAPK14/PDIA3/FLNA/TPD52/CD9/KRT2/MSN/PRKAA1/IGHM/HSPH1/CLU/RPS6/LAMP1/FGG/RPL22/FGB/MIF/BAX/CTNNB1/HMGB1/HSPB1/FGA/FN1/XRCC6/ANXA3/DDOST/XIRP1/CD2AP/CD93/CSRP1/RHOA/RPS3/FKBP1A
res_i	GO:0009892	negative regulation of metabolic process	343	0.407807	1.70763	5.53598e-07	1.19443e-05	8.22304e-06	539	tags=36%, list=25%, signal=32%	ANXA1/CREG1/LTF/CST3/S100A11/CORO1C/THY1/ARG1/VIM/SERPINH1/HMGB2/LMNB1/CTSA/ANKRD2/SRSF7/YWHAQ/ORM1/SERPINB3/EZR/IQGAP1/HRAS/APOD/HNRNPA0/SERPINB1/PTBP1/PPIA/MAPK14/FLNA/YBX1/POLDIP2/EIF6/YWHAZ/DDX3X/SET/TIGAR/MVP/ANXA2/RPL13A/PRKAA1/RPL10/NSUN2/CSNK2B/CLTC/ANXA4/HNRNPC/CLU/SRSF3/PDE12/CALR/PCNA/HNRNPU/APEX1/RAC1/SUB1/CTSZ/ECM1/U2AF2/AP2A1/MIF/AKR1C3/CTNNB1/PPM1A/APOA1/CCAR2/SERPING1/NPM1/HMGB1/S…
res_i	GO:0009165	nucleotide biosynthetic process	76	-0.478108	-2.30001	6.19674e-07	1.31202e-05	9.03261e-06	486	tags=58%, list=23%, signal=46%	MT-ATP8/AK1/ALDOA/PFAS/NDUFS6/SDHA/NDUFB7/NDUFA9/NDUFB10/NDUFA7/NDUFB6/NDUFA10/NDUFA5/NDUFAB1/NDUFS2/NDUFS8/NAPRT/AMPD1/NDUFB9/NDUFS5/NDUFS3/AK3/NDUFB11/SDHB/NDUFA13/NDUFA8/NDUFS4/NDUFV2/NDUFS7/NDUFB8/NDUFS1/NDUFC2/MT-ND2/NDUFA12/NDUFB3/NDUFV1/NDUFA2/NDUFB1/NDUFB5/NDUFA3/NDUFA6/NDUFC1/NDUFB4/NDUFA11
res_i	GO:0030154	cell differentiation	487	0.380477	1.60452	6.20386e-07	1.31202e-05	9.03261e-06	362	tags=24%, list=17%, signal=26%	ANXA1/LTF/POTEE/MYBPH/CORO1C/TYMP/S100A8/NDRG1/CLIC1/THY1/TPM4/VIM/TUBB2A/SERPINH1/FBN1/LGALS3/MUSTN1/KRT10/S100A4/TMSB4X/TBCB/HMGB2/KRT6A/ACTN1/ANKRD2/ACTB/SERPINB3/DBNL/TUBB2B/ACTN4/S100A9/EZR/TAGLN2/ACTC1/KRT17/KRT6B/IQGAP1/HRAS/HPRT1/APOD/KRT16/IL18/RPS3A/S100A7/KRT14/PTBP1/MYH9/PPIA/MAPK14/FLNA/CASP14/MARCKS/CFL1/YBX1/LRG1/KRT5/TPD52/EIF6/FLG/YWHAZ/CTSB/DDX3X/CD9/TIGAR/ALYREF/KRT2/MSN/ANXA2/…
res_i	GO:0006635	fatty acid beta-oxidation	32	-0.647322	-2.5532	6.9893e-07	1.44943e-05	9.97859e-06	436	tags=62%, list=21%, signal=50%	CPT1B/ACADM/HADHA/HADHB/ECHS1/AUH/ETFDH/DECR1/PLIN5/ACAA2/ECI2/CPT2/ACADVL/CRAT/ETFB/ETFA/HADH/ECI1/ACADS/ACAT1
res_i	GO:0030216	keratinocyte differentiation	25	0.76065	2.19406	6.98689e-07	1.44943e-05	9.97859e-06	360	tags=68%, list=17%, signal=57%	ANXA1/KRT10/KRT6A/KRT17/KRT6B/KRT16/S100A7/KRT14/CASP14/KRT5/FLG/KRT2/CDSN/AKR1C3/DSP/MAP2K1/FLNB
res_i	GO:0006520	amino acid metabolic process	79	-0.462646	-2.24055	7.10525e-07	1.45931e-05	1.00466e-05	458	tags=47%, list=22%, signal=38%	PFAS/SARS2/DBT/MCCC1/GLUD1/MCCC2/DLST/APIP/ALDH1A1/ADHFE1/BCAT2/HIBCH/PCBD2/ECHS1/AUH/AARSD1/GOT1/BCKDHA/BCKDHB/GPT/FH/GOT2/ACAD8/PCCB/ETFB/DLD/ALDH5A1/PCCA/ETFA/HMGCL/HIBADH/GSTZ1/ALDH6A1/NOS1/ACAT1/ACADSB/DARS2
res_i	GO:0031640	killing of cells of another organism	17	0.817889	2.18977	7.47725e-07	1.50674e-05	1.03731e-05	53	tags=47%, list=3%, signal=46%	DEFA1/CTSG/LTF/LYZ/ARG1/RPL30/LGALS3/KRT6A
res_i	GO:0141061	disruption of cell in another organism	17	0.817889	2.18977	7.47725e-07	1.50674e-05	1.03731e-05	53	tags=47%, list=3%, signal=46%	DEFA1/CTSG/LTF/LYZ/ARG1/RPL30/LGALS3/KRT6A
res_i	GO:0040012	regulation of locomotion	125	0.502471	1.94445	8.06083e-07	1.60915e-05	1.10782e-05	452	tags=36%, list=21%, signal=30%	ANXA1/S100A11/CORO1C/THY1/LGALS3/TMSB4X/SERPINB3/TUBB2B/ACTN4/HRAS/TMSB10/APOD/KRT16/ARHGDIB/S100A7/SERPINB1/FLNA/KRT5/CD9/PFN1/MSN/CSNK2B/JUP/CALR/GNAI2/RAC1/ECM1/CPNE3/MIF/GLUL/APOH/DNAJA4/CRK/HMGB1/RBBP7/HSPB1/SPAG9/TF/FN1/AQP1/VPS35/ANXA3/SERPINF1/PLG/MAPK1
res_i	GO:0009890	negative regulation of biosynthetic process	236	0.432421	1.77416	8.89067e-07	1.75838e-05	1.21055e-05	538	tags=38%, list=25%, signal=32%	ANXA1/CREG1/LTF/ARG1/VIM/HMGB2/LMNB1/ANKRD2/SRSF7/YWHAQ/ORM1/EZR/HRAS/APOD/HNRNPA0/SERPINB1/PTBP1/MAPK14/FLNA/YBX1/EIF6/YWHAZ/DDX3X/SET/RPL13A/PRKAA1/RPL10/CLTC/ANXA4/HNRNPC/SRSF3/PDE12/CALR/PCNA/HNRNPU/APEX1/RAC1/CTSZ/U2AF2/AP2A1/MIF/AKR1C3/CTNNB1/PPM1A/APOA1/CCAR2/NPM1/HMGB1/SFPQ/CBX3/RBBP7/GLG1/APOC1/SRP9/HNRNPA2B1/FGA/MAGOH/HOMER2/RPS13/TXN/FN1/SND1/HNRNPL/HNRNPA1/XRCC6/VPS35/ATP1A1/RBMX/SERP…
res_i	GO:0030334	regulation of cell migration	116	0.510607	1.96767	8.97383e-07	1.75854e-05	1.21067e-05	452	tags=36%, list=21%, signal=30%	ANXA1/S100A11/CORO1C/THY1/LGALS3/TMSB4X/SERPINB3/ACTN4/HRAS/TMSB10/APOD/KRT16/ARHGDIB/S100A7/SERPINB1/FLNA/KRT5/CD9/PFN1/MSN/CSNK2B/JUP/CALR/GNAI2/RAC1/ECM1/CPNE3/MIF/GLUL/APOH/DNAJA4/CRK/HMGB1/RBBP7/HSPB1/SPAG9/FN1/AQP1/ANXA3/SERPINF1/PLG/MAPK1
res_i	GO:0010629	negative regulation of gene expression	142	0.486662	1.92127	1.02447e-06	1.98934e-05	1.36956e-05	538	tags=42%, list=25%, signal=33%	ANXA1/LTF/ARG1/VIM/HMGB2/LMNB1/SRSF7/ORM1/EZR/HRAS/APOD/HNRNPA0/SERPINB1/PTBP1/MAPK14/YBX1/EIF6/DDX3X/RPL13A/PRKAA1/ANXA4/HNRNPC/SRSF3/PDE12/CALR/HNRNPU/APEX1/RAC1/CTSZ/U2AF2/MIF/CTNNB1/APOA1/NPM1/HMGB1/CBX3/GLG1/SRP9/HNRNPA2B1/FGA/MAGOH/HOMER2/RPS13/FN1/SND1/VPS35/RBMX/SERPINF1/NCL/CD2AP/ERP29/HNRNPD/GSPT1/HNRNPAB/TAF15/RPS3/SYNCRIP/HNRNPK/APOA2
res_i	GO:0098542	defense response to other organism	169	0.461378	1.84954	1.27794e-06	2.45917e-05	1.69301e-05	476	tags=36%, list=23%, signal=30%	DEFA1/ANXA1/CTSG/LTF/LYZ/IGHA1/S100A8/ARG1/VIM/RPL30/LGALS3/HMGB2/KRT6A/ACTR2/S100A9/HRAS/KRT16/IL18/GSN/S100A7/YWHAZ/ARL8B/DDX3X/RPL13A/HPX/IGHM/LAMP2/CLU/PDE12/IGHG2/IGHG1/LAMP1/TUBB/FGB/MIF/VAMP3/G3BP1/FLOT1/ZYX/SERPING1/CRK/HMGB1/SFPQ/UBQLN1/FLNB/FGA/TF/TRIM63/AQP1/IGHG3/XRCC6/CALM1/RPS19/HP/NAGK/ANXA3/CFH/KRT1/TUBB4B/TMEM43/KNG1
res_i	GO:2000145	regulation of cell motility	121	0.502107	1.94265	1.32855e-06	2.53374e-05	1.74435e-05	452	tags=36%, list=21%, signal=30%	ANXA1/S100A11/CORO1C/THY1/LGALS3/TMSB4X/SERPINB3/ACTN4/HRAS/TMSB10/APOD/KRT16/ARHGDIB/S100A7/SERPINB1/FLNA/KRT5/CD9/PFN1/MSN/CSNK2B/JUP/CALR/GNAI2/RAC1/ECM1/CPNE3/MIF/GLUL/APOH/DNAJA4/CRK/HMGB1/RBBP7/HSPB1/SPAG9/TF/FN1/AQP1/ANXA3/SERPINF1/PLG/MAPK1
res_i	GO:0043207	response to external biotic stimulus	211	0.437019	1.78235	1.37571e-06	2.57764e-05	1.77458e-05	476	tags=34%, list=23%, signal=29%	DEFA1/ANXA1/CTSG/LTF/LYZ/IGHA1/S100A8/ARG1/VIM/RPL30/LGALS3/HMGB2/KRT6A/ACTR2/S100A9/HRAS/KRT16/HNRNPA0/IL18/GSN/S100A7/MAPK14/CFL1/LRG1/YWHAZ/ARL8B/DDX3X/RPL13A/HPX/IGHM/LAMP2/CLU/PDE12/CALR/IGHG2/IGHG1/LAMP1/TUBB/FGB/MIF/VAMP3/BAX/G3BP1/FLOT1/ZYX/SERPING1/CCT5/CRK/HMGB1/SFPQ/UBQLN1/HSPB1/FLNB/FGA/TF/TRIM63/AQP1/IGHG3/XRCC6/CALM1/LAMTOR5/RPS19/HP/NAGK/ANXA3/MAPK1/CFH/KRT1/TUBB4B/CD2AP/TMEM43/KNG1
res_i	GO:0051707	response to other organism	211	0.437019	1.78235	1.37571e-06	2.57764e-05	1.77458e-05	476	tags=34%, list=23%, signal=29%	DEFA1/ANXA1/CTSG/LTF/LYZ/IGHA1/S100A8/ARG1/VIM/RPL30/LGALS3/HMGB2/KRT6A/ACTR2/S100A9/HRAS/KRT16/HNRNPA0/IL18/GSN/S100A7/MAPK14/CFL1/LRG1/YWHAZ/ARL8B/DDX3X/RPL13A/HPX/IGHM/LAMP2/CLU/PDE12/CALR/IGHG2/IGHG1/LAMP1/TUBB/FGB/MIF/VAMP3/BAX/G3BP1/FLOT1/ZYX/SERPING1/CCT5/CRK/HMGB1/SFPQ/UBQLN1/HSPB1/FLNB/FGA/TF/TRIM63/AQP1/IGHG3/XRCC6/CALM1/LAMTOR5/RPS19/HP/NAGK/ANXA3/MAPK1/CFH/KRT1/TUBB4B/CD2AP/TMEM43/KNG1
res_i	GO:0009607	response to biotic stimulus	215	0.442569	1.80757	1.44521e-06	2.68433e-05	1.84802e-05	480	tags=35%, list=23%, signal=30%	DEFA1/ANXA1/CTSG/LTF/LYZ/IGHA1/S100A8/ARG1/VIM/RPL30/LGALS3/HMGB2/KRT6A/ACTR2/S100A9/HRAS/KRT16/HNRNPA0/IL18/GSN/S100A7/MAPK14/CFL1/LRG1/YWHAZ/ARL8B/DDX3X/TIGAR/RPL13A/HPX/PRKAA1/IGHM/LAMP2/CLU/PDE12/CALR/IGHG2/IGHG1/LAMP1/TUBB/FGB/MIF/VAMP3/BAX/G3BP1/FLOT1/ZYX/SERPING1/CCT5/CRK/HMGB1/SFPQ/UBQLN1/HSPB1/FLNB/FGA/TF/TRIM63/AQP1/IGHG3/XRCC6/CALM1/LAMTOR5/RPS19/HP/NAGK/ANXA3/MAPK1/CFH/KRT1/TUBB4B/CD2…
res_i	GO:0006812	monoatomic cation transport	170	-0.346498	-1.85393	1.52772e-06	2.81311e-05	1.93668e-05	343	tags=37%, list=16%, signal=34%	NDUFA9/NDUFB10/CACNA2D1/NDUFA7/CAMK2G/UQCRC1/AFG3L2/NDUFB6/GPD1L/CACNA1S/COX7A2L/SURF1/SLC25A4/NDUFA10/NDUFA5/COX5B/SNCA/UQCRFS1/NDUFS2/NDUFS8/CACNG1/SPG7/KCNJ11/COX4I1/PHB2/NDUFB9/NDUFS5/SLC25A12/NDUFS3/STAC3/UQCRH/VDAC1/NDUFA8/NDUFS4/NDUFV2/MT-CO2/NDUFS7/CYC1/NDUFB8/NDUFS1/NDUFC2/MT-ND2/NDUFA12/NDUFB3/NDUFV1/SNTA1/NDUFA2/NDUFB1/EPB41/NDUFB5/ATP2B1/NDUFA3/DHRS7C/NDUFA6/NOS1/PPIF/COX7A1/NDUFC1/CO…
res_i	GO:0006811	monoatomic ion transport	184	-0.339253	-1.87402	1.55316e-06	2.83552e-05	1.95211e-05	343	tags=36%, list=16%, signal=33%	NDUFA9/NDUFB10/CACNA2D1/NDUFA7/CAMK2G/UQCRC1/AFG3L2/NDUFB6/GPD1L/CACNA1S/COX7A2L/SURF1/SLC25A4/CA2/NDUFA10/NDUFA5/COX5B/SNCA/UQCRFS1/NDUFS2/NDUFS8/CACNG1/SPG7/SHOC2/KCNJ11/COX4I1/PHB2/NDUFB9/NDUFS5/SLC25A12/NDUFS3/STAC3/UQCRH/VDAC1/NDUFA8/NDUFS4/NDUFV2/MT-CO2/NDUFS7/CYC1/NDUFB8/NDUFS1/NDUFC2/MT-ND2/NDUFA12/NDUFB3/NDUFV1/SNTA1/MAOB/NDUFA2/NDUFB1/EPB41/NDUFB5/ATP2B1/NDUFA3/DHRS7C/NDUFA6/NOS1/PPIF/C…
res_i	GO:0007015	actin filament organization	100	0.529208	2.0036	1.59684e-06	2.89056e-05	1.99e-05	329	tags=34%, list=16%, signal=30%	LCP1/CORO1C/RHOG/ARPC5/TPM4/TMSB4X/ARPC5L/ACTN1/ARPC2/ACTR2/ARPC3/EZR/TAGLN2/ACTC1/IQGAP1/CAP1/TMSB10/GSN/ARPC1B/FLNA/MARCKS/CFL1/CAPZA1/PFN1/HSP90B1/DSTN/FLII/RAC1/PLS3/S100A10/SPTAN1/APOA1/ZYX/CTTN
res_i	GO:0009620	response to fungus	11	0.888623	2.15134	1.65474e-06	2.97019e-05	2.04482e-05	84	tags=55%, list=4%, signal=53%	DEFA1/CTSG/LTF/S100A8/ARG1/S100A9
res_i	GO:0001906	cell killing	39	0.660684	2.12753	1.8037e-06	3.2061e-05	2.20724e-05	333	tags=46%, list=16%, signal=40%	DEFA1/CTSG/LTF/LYZ/ARG1/RPL30/LGALS3/CTSC/KRT6A/HPRT1/IL18/ARL8B/IGHG1/LAMP1/TUBB/AZGP1/STX7/CRK
res_i	GO:0030855	epithelial cell differentiation	88	0.533586	1.98377	1.81619e-06	3.2061e-05	2.20724e-05	507	tags=48%, list=24%, signal=38%	ANXA1/VIM/LGALS3/KRT10/KRT6A/EZR/TAGLN2/KRT17/KRT6B/IQGAP1/KRT16/S100A7/KRT14/FLNA/CASP14/KRT5/FLG/CTSB/TIGAR/KRT2/MSN/ANXA4/CBR1/PCNA/CDSN/TUBB/AKR1C2/AKR1C3/CTNNB1/DSP/MAP2K1/FLNB/WDR77/TPP1/ASAH1/KRT1/CD2AP/RAP1A/RHOA/COL18A1/CDC42/CNN3
res_i	GO:0140546	defense response to symbiont	155	0.477792	1.89993	1.86353e-06	3.2627e-05	2.2462e-05	476	tags=37%, list=23%, signal=31%	DEFA1/ANXA1/CTSG/LTF/LYZ/IGHA1/S100A8/ARG1/VIM/RPL30/LGALS3/HMGB2/KRT6A/ACTR2/S100A9/KRT16/IL18/GSN/S100A7/YWHAZ/ARL8B/DDX3X/RPL13A/HPX/IGHM/LAMP2/CLU/PDE12/IGHG2/IGHG1/LAMP1/TUBB/FGB/MIF/VAMP3/G3BP1/FLOT1/ZYX/SERPING1/CRK/HMGB1/SFPQ/UBQLN1/FLNB/FGA/TF/TRIM63/IGHG3/XRCC6/CALM1/RPS19/NAGK/CFH/KRT1/TUBB4B/TMEM43/KNG1
res_i	GO:0009891	positive regulation of biosynthetic process	299	0.405235	1.68767	1.99966e-06	3.47258e-05	2.3907e-05	599	tags=43%, list=28%, signal=36%	ANXA1/RHOG/VIM/MUSTN1/TMSB4X/S100A13/HMGB2/ACTN1/NAMPT/ACTB/ORM1/ACTR2/SH3BGRL/ACTN4/EZR/ACTC1/KRT17/HRAS/HNRNPA0/IL18/GSN/MYH9/MAPK14/YBX1/EIF6/DDX3X/DDAH2/MSN/ANXA2/HPX/PRKAA1/SRSF1/JUP/HNRNPC/HSPH1/HEXB/CLU/PIP/CALR/PCNA/RPS27L/HNRNPU/APEX1/SUB1/U2AF2/CSRP3/MIF/PRMT1/G3BP1/TNNI2/ORM2/S100A10/CTNNB1/DNAJA4/FLOT1/LMO7/PPM1A/NPM1/CCT5/HMGB1/MAP2K1/SFPQ/RBBP7/RPS4X/HSPB1/TF/EIF3D/FUBP1/FN1/UBE2V1/…
res_i	GO:0019395	fatty acid oxidation	39	-0.574127	-2.3731	2.22247e-06	3.82839e-05	2.63565e-05	436	tags=62%, list=21%, signal=50%	CPT1B/ACADM/FABP3/HADHA/HADHB/PHYH/ADH5/ECHS1/AUH/ETFDH/DECR1/PLIN5/ACAA2/ECI2/CPT2/ACADVL/CRAT/ETFB/ETFA/HADH/ECI1/ACADS/ACAT1/PDK4
res_i	GO:0007159	leukocyte cell-cell adhesion	43	0.643216	2.11975	2.35135e-06	4.01799e-05	2.76618e-05	214	tags=35%, list=10%, signal=32%	ANXA1/CTSG/S100A8/CD44/THY1/ARG1/LGALS3/ACTB/S100A9/EZR/IL18/LRG1/MSN/PRKAA1/HSPH1
res_i	GO:0141060	disruption of anatomical structure in another organism	19	0.783051	2.14918	2.53866e-06	4.30363e-05	2.96283e-05	53	tags=42%, list=3%, signal=41%	DEFA1/CTSG/LTF/LYZ/ARG1/RPL30/LGALS3/KRT6A
res_i	GO:0042742	defense response to bacterium	34	0.687568	2.14004	2.59548e-06	4.36531e-05	3.00529e-05	432	tags=68%, list=20%, signal=55%	DEFA1/CTSG/LTF/LYZ/IGHA1/S100A8/RPL30/HMGB2/KRT6A/S100A9/IL18/IGHM/IGHG2/IGHG1/FGB/FGA/TF/AQP1/IGHG3/RPS19/HP/NAGK/ANXA3
res_i	GO:0009653	anatomical structure morphogenesis	306	0.405319	1.68989	2.69246e-06	4.49304e-05	3.09323e-05	362	tags=25%, list=17%, signal=25%	ANXA1/LTF/CST3/POTEE/MYBPH/CORO1C/TYMP/CD44/RHOG/THY1/TPM4/SERPINH1/FBN1/KRT6A/ACTN1/VAT1/ACTB/DBNL/TUBB2B/EZR/ACTC1/KRT17/IQGAP1/CAP1/HRAS/HPRT1/APOD/KRT16/IL18/S100A7/MYH9/MAPK14/FLNA/CFL1/YBX1/LRG1/TPD52/YWHAZ/DSC1/CD9/PFN1/MSN/ANXA2/GAA/RPL13A/CSNK2B/JUP/FLII/COMT/HEXB/CLU/RPS6/RPL24/EHD1/RAC1/NES/MYH3/CTSZ/ECM1/CSRP3/SNX1/CDSN/BAX/GLUL/CTNNB1/APOH/FLOT1/APOA1/CTTN/IGFBP7/CRK/DSP/MAP2K1/PALMD…
res_i	GO:0009063	amino acid catabolic process	40	-0.585437	-2.43866	2.82036e-06	4.66998e-05	3.21504e-05	430	tags=68%, list=20%, signal=55%	DBT/MCCC1/GLUD1/MCCC2/DLST/ADHFE1/BCAT2/HIBCH/ECHS1/AUH/GOT1/BCKDHA/BCKDHB/GPT/GOT2/ACAD8/ETFB/DLD/ALDH5A1/ETFA/HMGCL/HIBADH/GSTZ1/ALDH6A1/NOS1/ACAT1/ACADSB
res_i	GO:0002682	regulation of immune system process	182	0.452183	1.82772	2.90211e-06	4.76839e-05	3.28279e-05	354	tags=30%, list=17%, signal=27%	ANXA1/CTSG/LTF/IGHA1/S100A8/THY1/ARG1/FBN1/LGALS3/CTSC/HMGB2/ACTB/ORM1/IGKC/S100A9/EZR/HRAS/APOD/IL18/S100A7/MAPK14/EIF6/YWHAZ/DDX3X/CD9/MSN/HPX/PRKAA1/IGHM/LAMP2/HSPH1/CLU/PIP/CALR/IGHG2/RAC1/IGHG1/LAMP1/ECM1/MIF/PRMT1/AZGP1/BAX/ORM2/CTNNB1/EIF2B2/STX7/FLOT1/APOA1/SERPING1/CRK/HMGB1/SFPQ/UBQLN1
res_i	GO:0006123	mitochondrial electron transport, cytochrome c to oxygen	13	-0.796833	-2.33437	3.27634e-06	5.34219e-05	3.67782e-05	387	tags=92%, list=18%, signal=76%	COX6B1/COX7A2L/COX5B/COX4I1/COX7C/COX6C/MT-CO2/CYCS/COX7A2/COX7A1/COX5A/NDUFA4
res_i	GO:0010628	positive regulation of gene expression	159	0.464145	1.84813	3.82372e-06	6.18747e-05	4.25976e-05	566	tags=47%, list=27%, signal=37%	ANXA1/VIM/MUSTN1/S100A13/HMGB2/ORM1/SH3BGRL/EZR/ACTC1/KRT17/HRAS/HNRNPA0/IL18/GSN/MYH9/MAPK14/YBX1/EIF6/DDX3X/MSN/ANXA2/HPX/PRKAA1/SRSF1/HNRNPC/CLU/PIP/CALR/RPS27L/HNRNPU/APEX1/U2AF2/MIF/PRMT1/G3BP1/ORM2/S100A10/CTNNB1/DNAJA4/FLOT1/NPM1/HMGB1/MAP2K1/RPS4X/HSPB1/EIF3D/FUBP1/FN1/WDR77/VPS35/LARP4/LAMTOR5/ALDH1A2/RBMX/CNBP/EIF3C/NCL/ERP29/HNRNPD/TMED10/CLEC3B/KHDRBS1/RPL5/HNRNPAB/TAF15/RPS3/SYNCRIP/…
res_i	GO:0051128	regulation of cellular component organization	358	0.39045	1.6382	3.87146e-06	6.21763e-05	4.28052e-05	667	tags=42%, list=32%, signal=34%	ANXA1/LCP1/CST3/TUBB4A/CORO1C/S100A8/CD44/RHOG/THY1/ARPC5/VIM/LGALS3/TPPP3/ARPC5L/ARPC2/VAT1/ACTB/ACTR2/TUBB2B/ARPC3/S100A9/EZR/KRT17/HRAS/APOD/GSN/MYH9/MAPK14/FLNA/CFL1/POLDIP2/CAPZA1/YWHAZ/DDX3X/PFN1/MSN/ANXA2/RPL13A/STAM/PRKAA1/CLTC/DSTN/LAMP2/FLII/HNRNPC/CLU/CALR/HNRNPU/DYNC1LI1/EHD1/RAC1/TOM1L2/NES/DYNC1H1/AP2A1/RAB5A/TUBB/MAPRE1/BAX/G3BP1/S100A10/CTNNB1/DNAJA4/FLOT1/SPTAN1/APOA1/CCAR2/NPM1/…
res_i	GO:0007166	cell surface receptor signaling pathway	245	0.419077	1.7238	4.2142e-06	6.71756e-05	4.6247e-05	534	tags=36%, list=25%, signal=30%	ANXA1/CTSG/LTF/IGHA1/CD44/THY1/ARG1/FBN1/LGALS3/TMSB4X/HMGB2/ACTN4/IGKC/EZR/IQGAP1/HRAS/APOD/IL18/PEA15/MYH9/MAPK14/PDIA3/FLNA/PSME3/LRG1/CTSD/DDX3X/MVP/P4HB/HPX/PRKAA1/CSNK2B/IGHM/JUP/ANXA4/IGHG2/GNAI2/RAC1/IGHG1/FGG/ECM1/CPNE3/CSRP3/RAB5A/FGB/MIF/PRMT1/BAX/G3BP1/CTNNB1/EIF2B2/PPM1A/APOA1/LRRFIP2/ZYX/CCAR2/CTTN/CRK/MAP2K1/RBBP7/IDE/HSPB1/GLG1/DEPTOR/FGA/HOMER2/FN1/AHSG/IGHG3/VPS35/CALM1/FNTA/NCL…
res_i	GO:0006959	humoral immune response	43	0.634603	2.09137	4.63922e-06	7.34028e-05	5.0534e-05	476	tags=56%, list=23%, signal=44%	DEFA1/CTSG/LTF/LYZ/IGHA1/RPL30/LGALS3/KRT6A/S100A9/S100A7/HPX/IGHM/CLU/IGHG2/IGHG1/FGB/SERPING1/FGA/TF/IGHG3/RPS19/CFH/KRT1/KNG1
res_i	GO:0002252	immune effector process	81	0.543332	1.99387	4.76536e-06	7.48442e-05	5.15264e-05	460	tags=42%, list=22%, signal=34%	ANXA1/CTSG/LCP1/IGHA1/ARG1/LGALS3/CTSC/S100A13/IGKC/S100A9/HPRT1/IL18/ARL8B/HPX/PRKAA1/CLU/RPS6/IGHG2/IGHG1/LAMP1/TUBB/MIF/AZGP1/STX7/APOA1/SERPING1/CRK/HMGB1/IGHG3/RPS19/ANXA3/CFH/KRT1/TUBB4B
res_i	GO:0008283	cell population proliferation	200	0.437098	1.77378	5.69393e-06	8.81321e-05	6.06744e-05	452	tags=32%, list=21%, signal=28%	ANXA1/LTF/S100A11/NDRG1/RHOG/ARG1/LGALS3/MUSTN1/HMGB2/KRT6A/NAMPT/ACTB/SSR1/SERPINB3/HRAS/HPRT1/APOD/IL18/SERPINB1/MAPK14/FLNA/LRG1/POLDIP2/TPD52/DSC1/CD9/MVP/KRT2/MSN/PRKAA1/CSNK2B/JUP/CLU/RPS6/CALR/HNRNPU/GNAI2/NES/ECM1/MIF/PRMT1/AKR1C2/AKR1C3/AZGP1/BAX/GLUL/CTNNB1/APOH/APOA1/NPM1/IGFBP7/CRK/HMGB1/MAP2K1/RPS4X/FN1/AQP1/WDR77/XRCC6/ALDH1A2/SERPINF1/UCHL1/CNBP/PLG/MAPK1
res_i	GO:0048583	regulation of response to stimulus	450	0.371797	1.56589	5.66794e-06	8.81321e-05	6.06744e-05	546	tags=33%, list=26%, signal=31%	ANXA1/CTSG/LTF/IGHA1/S100A8/CD44/THY1/ARG1/FBN1/LGALS3/CTSC/S100A4/TMSB4X/S100A13/HMGB2/ACTB/ACTR2/SERPINB3/TUBB2B/ACTN4/IGKC/S100A9/EZR/IQGAP1/HRAS/APOD/IL18/ARHGDIB/PEA15/S100A7/PTBP1/PPIA/MAPK14/PDIA3/FLNA/PSME3/LRG1/FABP5/CTSD/YWHAZ/DDX3X/CD9/TIGAR/MVP/ANXA2/P4HB/HPX/PRKAA1/CSNK2B/IGHM/JUP/LAMP2/CLU/TPD52L1/CALR/PCNA/DYNC1LI1/IGHG2/GNAI2/RAC1/IGHG1/LAMP1/FGG/ECM1/MANF/FGB/MIF/PRMT1/AKR1C2/AKR…
res_i	GO:0009893	positive regulation of metabolic process	433	0.371846	1.56718	6.29384e-06	9.67168e-05	6.65845e-05	606	tags=39%, list=29%, signal=35%	ANXA1/LTF/IGHA1/RHOG/VIM/FBN1/CTSC/MUSTN1/TMSB4X/S100A13/HMGB2/ACTN1/NAMPT/ACTB/ORM1/ACTR2/SERPINB3/SH3BGRL/ACTN4/EZR/ACTC1/KRT17/IQGAP1/HRAS/HPRT1/HNRNPA0/IL18/GSN/MYH9/PPIA/MAPK14/YBX1/FABP5/EIF6/DDX3X/TIGAR/DDAH2/MSN/ANXA2/HPX/PRKAA1/SRSF1/JUP/HNRNPC/CBR1/HSPH1/HEXB/CLU/PDE12/TPD52L1/PIP/CALR/PCNA/RPS27L/HNRNPU/APEX1/GNAI2/RAC1/SUB1/DYNC1H1/U2AF2/CSRP3/MIF/PRMT1/AKR1C3/VAMP3/BAX/G3BP1/TNNI2/OR…
res_i	GO:0046649	lymphocyte activation	68	0.55189	1.97578	7.2645e-06	0.000110836	7.63046e-05	308	tags=34%, list=15%, signal=30%	ANXA1/CTSG/LCP1/CD44/THY1/ARG1/LGALS3/ACTB/HPRT1/IL18/GSN/MYH9/TPD52/MSN/PRKAA1/IGHM/HSPH1/RPS6/LAMP1/RPL22/MIF/BAX/CTNNB1
res_i	GO:1902533	positive regulation of intracellular signal transduction	136	0.473609	1.86167	7.32546e-06	0.000110973	7.63991e-05	516	tags=43%, list=24%, signal=35%	LTF/S100A8/CD44/S100A4/S100A13/ACTN4/S100A9/IQGAP1/HRAS/IL18/S100A7/PTBP1/PPIA/FLNA/FABP5/DDX3X/CSNK2B/CLU/TPD52L1/CALR/DYNC1LI1/GNAI2/RAC1/FGG/ECM1/FGB/MIF/PRMT1/AKR1C2/AKR1C3/BAX/CTNNB1/FLOT1/PPM1A/APOA1/CCAR2/CRK/HMGB1/MAP2K1/RPS20/SFPQ/SPAG9/FGA/TXN/FN1/UBE2V1/LAMTOR1/LAMTOR5/NAGK/FNTA/OTUB1/ERP29/RAP1A/RHOA/NUP62/TFG/CDC42/RPS3/FKBP1A
res_i	GO:0006099	tricarboxylic acid cycle	23	-0.679438	-2.44274	7.64396e-06	0.000114982	7.91595e-05	489	tags=83%, list=23%, signal=64%	IDH3B/PDHA1/IDH3G/NNT/SDHA/SUCLG2/DLST/OGDH/ACO2/SUCLG1/FH/DLAT/MDH1/CS/IDH2/SDHB/SUCLA2/MDH2/PDHB
res_i	GO:0006839	mitochondrial transport	50	-0.508219	-2.20565	7.7904e-06	0.000115558	7.95555e-05	698	tags=74%, list=33%, signal=51%	TIMM13/MCU/TOMM40/LETM1/TIMM10/GRPEL1/TIMM21/TIMM8A/SLC25A20/TST/SLC25A3/TIMM8B/TIMM9/VDAC2/HSPD1/AGK/HSPA9/CPT1B/MTX1/TIMM44/AIFM1/AFG3L2/SLC25A4/ACAA2/PAM16/SPG7/CHCHD10/MPC2/CPT2/MTX2/SAMM50/PNPT1/VDAC1/NDUFA13/TIMM50/TIMM22/PPIF
res_i	GO:0050793	regulation of developmental process	257	0.413362	1.70044	7.76622e-06	0.000115558	7.95555e-05	455	tags=29%, list=22%, signal=26%	ANXA1/LTF/CST3/CORO1C/TYMP/CD44/CLIC1/RHOG/THY1/FBN1/CTSC/MUSTN1/KRT10/TMSB4X/HMGB2/ANKRD2/VAT1/ACTB/SERPINB3/PPIB/EZR/KRT17/IL18/PTBP1/MYH9/MAPK14/FLNA/CFL1/YBX1/LRG1/EIF6/YWHAZ/KRT2/MSN/ANXA2/PRKAA1/NSUN2/DNAJB11/JUP/HEXB/CALR/HNRNPU/EHD1/RAC1/ECM1/CSRP3/PRMT1/BAX/GLUL/S100A10/CTNNB1/APOH/FLOT1/CTTN/CRK/HMGB1/MAP2K1/RBBP7/PALMD/HSPB1/GLG1/SPAG9/FN1/AHSG/AQP1/WDR77/XRCC6/VPS35/LARP4/RPS19/ANXA3/…
res_i	GO:0030155	regulation of cell adhesion	104	0.508716	1.9334	8.22262e-06	0.000121128	8.33902e-05	337	tags=31%, list=16%, signal=27%	ANXA1/CTSG/CORO1C/CD44/THY1/ARG1/LGALS3/ARPC2/ACTB/ACTN4/APOD/IL18/MAPK14/FLNA/POLDIP2/CD9/P4HB/PRKAA1/JUP/HSPH1/CALR/UTRN/RAC1/FGG/CDSN/FGB/S100A10/FLOT1/LMO7/APOA1/CRK/HMGB1
res_i	GO:0060429	epithelium development	132	0.472057	1.85189	8.54129e-06	0.00012496	8.60287e-05	507	tags=42%, list=24%, signal=34%	ANXA1/CD44/VIM/LGALS3/KRT10/KRT6A/ACTB/EZR/TAGLN2/KRT17/KRT6B/IQGAP1/KRT16/IL18/S100A7/KRT14/FLNA/CASP14/MARCKS/LRG1/KRT5/FLG/CTSB/DSC1/PFN1/TIGAR/KRT2/MSN/NSUN2/CSNK2B/ANXA4/CBR1/PCNA/CTSZ/CDSN/TUBB/AKR1C2/AKR1C3/BAX/CTNNB1/DSP/MAP2K1/FLNB/AQP1/WDR77/ALDH1A2/TPP1/ASAH1/MAPK1/KRT1/CD2AP/RAP1A/RHOA/COL18A1/CDC42/CNN3
res_i	GO:0050829	defense response to Gram-negative bacterium	12	0.84929	2.09866	8.93714e-06	0.000129862	8.94034e-05	52	tags=50%, list=2%, signal=49%	DEFA1/CTSG/LTF/LYZ/RPL30/HMGB2
res_i	GO:0008284	positive regulation of cell population proliferation	91	0.521509	1.94978	9.2026e-06	0.000132816	9.14369e-05	452	tags=41%, list=21%, signal=33%	ANXA1/LTF/RHOG/MUSTN1/HMGB2/KRT6A/NAMPT/ACTB/SSR1/SERPINB3/HRAS/IL18/MAPK14/FLNA/LRG1/TPD52/PRKAA1/RPS6/CALR/HNRNPU/GNAI2/NES/ECM1/MIF/PRMT1/AKR1C2/AKR1C3/CTNNB1/NPM1/HMGB1/RPS4X/FN1/AQP1/WDR77/ALDH1A2/CNBP/MAPK1
res_i	GO:0002460	adaptive immune response based on somatic recombination of immune receptors built from immunoglobulin superfamily domains	36	0.644936	2.05195	9.61908e-06	0.000136069	9.36762e-05	337	tags=47%, list=16%, signal=40%	ANXA1/IGHA1/ARG1/CTSC/IGKC/HRAS/HPRT1/IL18/HPX/PRKAA1/CLU/IGHG2/IGHG1/AZGP1/STX7/SERPING1/HMGB1
res_i	GO:0051241	negative regulation of multicellular organismal process	126	0.479441	1.86019	9.58373e-06	0.000136069	9.36762e-05	476	tags=36%, list=23%, signal=29%	ANXA1/CTSG/LTF/CST3/CORO1C/THY1/ARG1/FBN1/LGALS3/CTSC/ORM1/EZR/APOD/ARHGDIB/SERPINB1/CD9/ANXA2/DNAJB11/ANXA4/CALR/RAC1/FGG/ECM1/FGB/CTNNB1/APOH/APOA1/SERPING1/HMGB1/RBBP7/APOC1/FGA/HOMER2/FN1/TRIM63/AHSG/WDR77/ATP1A1/RPS19/SERPINF1/GLRX3/PLG/KRT1/CD2AP/KNG1
res_i	GO:0030029	actin filament-based process	199	0.429402	1.74238	9.53892e-06	0.000136069	9.36762e-05	336	tags=26%, list=16%, signal=24%	ANXA1/LCP1/POTEE/MYBPH/CORO1C/RHOG/ARPC5/MYL6/TPM4/TMSB4X/ARPC5L/ACTN1/ARPC2/ACTB/ACTR2/DBNL/ACTN4/ARPC3/EZR/TAGLN2/ACTC1/IQGAP1/CAP1/HRAS/TMSB10/GSN/MYH9/ARPC1B/FLNA/MARCKS/CFL1/CAPZA1/PFN1/HSP90B1/JUP/DSTN/FLII/CALR/MYH4/RAC1/MYH3/PLS3/CSRP3/S100A10/SPTAN1/APOA1/ZYX/CTTN/CRK/DSP/PDCD6IP
res_i	GO:0060326	cell chemotaxis	37	0.645931	2.06396	1.05149e-05	0.000146796	0.000101062	355	tags=51%, list=17%, signal=43%	DEFA1/ANXA1/CTSG/S100A8/RHOG/LGALS3/TMSB4X/HMGB2/PPIB/S100A9/S100A7/PPIA/RPL13A/CALR/RAC1/MIF/CRK/HMGB1/HSPB1
res_i	GO:0051252	regulation of RNA metabolic process	300	0.389037	1.62049	1.0466e-05	0.000146796	0.000101062	516	tags=34%, list=24%, signal=30%	CREG1/LTF/S100A8/RHOG/VIM/HMGB2/ACTN1/ANKRD2/SRSF7/NAMPT/YWHAQ/ACTB/ACTR2/ACTN4/PPIB/S100A9/EZR/HRAS/HNRNPA0/IL18/PTBP1/PPIA/MAPK14/FLNA/YBX1/YWHAZ/DDX3X/PFN1/SET/ANXA2/PRKAA1/RPL10/NSUN2/JUP/ANXA4/HNRNPC/HEXB/CLU/SRSF3/PDE12/CALR/PCNA/HNRNPU/APEX1/SUB1/ECM1/U2AF2/CSRP3/PRMT1/PPM1H/TNNI2/S100A10/CTNNB1/LMO7/PPM1A/LRRFIP2/CCAR2/NPM1/CRK/SMU1/HMGB1/MAP2K1/SFPQ/CBX3/RBBP7/FKBP4/MAGOH/TF/TXN/FUBP1/UB…
res_i	GO:0007007	inner mitochondrial membrane organization	22	-0.677342	-2.40939	1.09063e-05	0.000151272	0.000104143	698	tags=100%, list=33%, signal=68%	LETM1/OPA1/TIMM10/TIMM8A/TIMM8B/TIMM9/AGK/HSPA9/MTX1/APOOL/CHCHD3/IMMT/AFG3L2/APOO/CHCHD10/TMEM11/MTX2/TMEM126A/SAMM50/NDUFA13/TIMM22
res_i	GO:0045010	actin nucleation	12	0.845523	2.08935	1.18701e-05	0.000163577	0.000112614	126	tags=58%, list=6%, signal=55%	ARPC5/ARPC5L/ARPC2/ACTR2/ARPC3/GSN/ARPC1B
res_i	GO:0016071	mRNA metabolic process	97	0.512688	1.93421	1.20005e-05	0.000164314	0.000113122	610	tags=55%, list=29%, signal=41%	VIM/LGALS3/SRSF7/HNRNPA0/PTBP1/MAPK14/FLNA/YBX1/ALYREF/ANXA2/NSUN2/DNAJB11/SRSF1/HNRNPC/SRSF3/PDE12/HNRNPU/APEX1/U2AF2/HNRNPH1/S100A10/CCAR2/NPM1/SMU1/SFPQ/HNRNPF/HNRNPA3/HNRNPA2B1/MAGOH/SND1/HNRNPL/WDR77/HNRNPA1/HNRNPUL2/RBMX/DDX39B/EFTUD2/NCL/HNRNPD/GSPT1/KHDRBS1/HNRNPAB/TAF15/SYNCRIP/HNRNPK/RNH1/HNRNPM/CAPRIN1/SSB/DDX1/ETF1/DHX9/PPIL1
res_i	GO:0042127	regulation of cell population proliferation	159	0.454101	1.80813	1.26096e-05	0.000171554	0.000118106	452	tags=35%, list=21%, signal=29%	ANXA1/LTF/S100A11/NDRG1/RHOG/ARG1/LGALS3/MUSTN1/HMGB2/KRT6A/NAMPT/ACTB/SSR1/SERPINB3/HRAS/APOD/IL18/MAPK14/FLNA/LRG1/TPD52/DSC1/CD9/PRKAA1/CSNK2B/JUP/CLU/RPS6/CALR/HNRNPU/GNAI2/NES/ECM1/MIF/PRMT1/AKR1C2/AKR1C3/AZGP1/BAX/CTNNB1/APOH/NPM1/IGFBP7/HMGB1/MAP2K1/RPS4X/FN1/AQP1/WDR77/XRCC6/ALDH1A2/SERPINF1/CNBP/PLG/MAPK1
res_i	GO:0045321	leukocyte activation	83	0.53546	1.96999	1.2812e-05	0.000173205	0.000119243	308	tags=33%, list=15%, signal=29%	ANXA1/CTSG/LCP1/CD44/NDRG1/THY1/ARG1/LGALS3/CTSC/S100A13/ACTB/HPRT1/IL18/GSN/MYH9/TPD52/MSN/PRKAA1/IGHM/HSPH1/CLU/RPS6/LAMP1/RPL22/MIF/BAX/CTNNB1
res_i	GO:0050900	leukocyte migration	49	0.60397	2.05795	1.45469e-05	0.000195422	0.000134538	337	tags=43%, list=16%, signal=37%	DEFA1/ANXA1/CTSG/S100A8/THY1/LGALS3/PPIB/S100A9/APOD/S100A7/MYH9/PPIA/CD9/MSN/RPL13A/CALR/RAC1/ECM1/MIF/CRK/HMGB1
res_i	GO:0009967	positive regulation of signal transduction	181	0.436666	1.76418	1.46513e-05	0.000195595	0.000134657	546	tags=41%, list=26%, signal=33%	LTF/S100A8/CD44/CTSC/S100A4/S100A13/ACTN4/S100A9/IQGAP1/HRAS/IL18/PEA15/S100A7/PTBP1/PPIA/PDIA3/FLNA/LRG1/FABP5/CTSD/DDX3X/HPX/CSNK2B/JUP/CLU/TPD52L1/CALR/DYNC1LI1/GNAI2/RAC1/FGG/ECM1/FGB/MIF/PRMT1/AKR1C2/AKR1C3/BAX/CTNNB1/FLOT1/PPM1A/APOA1/CCAR2/CRK/HMGB1/MAP2K1/RPS20/SFPQ/SPAG9/FGA/TXN/FN1/UBE2V1/LAMTOR1/VPS35/CALM1/LAMTOR5/NAGK/FNTA/OTUB1/ERP29/HOMER1/RAP1A/RHOA/NUP62/TFG/CDC42/RPS3/FKBP1A/HSP…
res_i	GO:0032543	mitochondrial translation	39	-0.540792	-2.23532	1.50729e-05	0.000199973	0.000137671	741	tags=74%, list=35%, signal=49%	C1QBP/MRPL15/LRPPRC/UQCC2/MRPL39/MRPL44/IARS2/GADD45GIP1/QRSL1/MRPL19/GFM1/MRPL13/MRPS35/MRPS22/MRPL46/SARS2/DAP3/MRPL12/MRPL17/TACO1/COA3/TSFM/PTCD3/TUFM/MRPS7/MRPL45/MRPL4/MRPS23/DARS2
res_i	GO:0019730	antimicrobial humoral response	28	0.680616	2.01996	2.00469e-05	0.000264322	0.000181972	415	tags=64%, list=20%, signal=52%	DEFA1/CTSG/LTF/LYZ/IGHA1/RPL30/LGALS3/KRT6A/S100A9/S100A7/IGHM/IGHG2/IGHG1/FGB/FGA/TF/IGHG3/RPS19
res_i	GO:0042110	T cell activation	51	0.58412	2.00178	2.30383e-05	0.000301901	0.000207843	337	tags=37%, list=16%, signal=32%	ANXA1/CTSG/LCP1/CD44/THY1/ARG1/LGALS3/ACTB/IL18/GSN/MYH9/MSN/PRKAA1/HSPH1/RPS6/RPL22/BAX/CTNNB1/HMGB1
res_i	GO:0080134	regulation of response to stress	195	0.418336	1.69492	2.35872e-05	0.000305347	0.000210216	481	tags=32%, list=23%, signal=27%	ANXA1/LTF/S100A8/CD44/THY1/ARG1/CTSC/TMSB4X/HMGB2/ACTB/ACTR2/S100A9/HRAS/IL18/PPIA/MAPK14/FLNA/YWHAZ/DDX3X/CD9/TIGAR/ANXA2/HPX/LAMP2/CLU/PCNA/LAMP1/FGG/MANF/FGB/MIF/PRMT1/BAX/APOH/FLOT1/APOA1/CCAR2/SERPING1/NPM1/CRK/HMGB1/MAP2K1/SFPQ/UBQLN1/FGA/UBE2V1/AHSG/XRCC6/VPS35/RPS19/ENY2/NAGK/PLG/MAPK1/CFH/KRT1/OTUB1/ERP29/SERPINC1/KNG1/HSPA5/DNAJB6
res_i	GO:0009888	tissue development	262	0.40503	1.67161	2.358e-05	0.000305347	0.000210216	315	tags=24%, list=15%, signal=23%	ANXA1/LTF/CORO1C/CD44/MYL6/VIM/SERPINH1/LGALS3/MUSTN1/KRT10/S100A4/TPPP3/KRT6A/ACTB/SERPINB3/EZR/TAGLN2/ACTC1/KRT17/KRT6B/IQGAP1/HRAS/KRT16/IL18/S100A7/KRT14/MYH9/MAPK14/FLNA/CASP14/MARCKS/YBX1/LRG1/KRT5/FABP5/FLG/CTSB/DSC1/PFN1/TIGAR/KRT2/MSN/GAA/PRKAA1/NSUN2/CSNK2B/ANXA4/CBR1/CALR/BGN/PCNA/HNRNPU/CTSZ/ECM1/CSRP3/CDSN/TUBB/PRMT1/AKR1C2/AKR1C3/BAX/CTNNB1/FLOT1
res_i	GO:0043648	dicarboxylic acid metabolic process	35	-0.562532	-2.25479	2.49794e-05	0.000321421	0.000221282	424	tags=54%, list=20%, signal=44%	FAHD1/GLUD1/SDHA/SUCLG2/DLST/PHYH/ADHFE1/OGDH/GOT1/FH/ALDH1L1/MDH1/GOT2/IDH2/DLD/ALDH5A1/SUCLA2/L2HGDH/MDH2
res_i	GO:0048513	animal organ development	370	0.371983	1.56318	2.51437e-05	0.000321598	0.000221404	360	tags=24%, list=17%, signal=24%	ANXA1/LTF/LCP1/POTEE/CORO1C/CD44/THY1/MYL6/VIM/TUBB2A/SERPINH1/FBN1/MUSTN1/KRT10/S100A4/TPPP3/HMGB2/KRT6A/ANKRD2/YWHAQ/ACTB/SERPINB3/TUBB2B/PPIB/ACTC1/KRT17/KRT6B/IQGAP1/HRAS/HPRT1/APOD/KRT16/IL18/S100A7/KRT14/MAPK14/FLNA/CASP14/AP1B1/LRG1/KRT5/FLG/YWHAZ/CTSB/DSC1/KRT2/MSN/ANXA2/GAA/RPL13A/PRKAA1/CACYBP/RPL10/RPL13/NSUN2/SRSF1/JUP/COMT/RPS6/CALR/UTRN/BGN/RPL24/PCNA/HNRNPU/NES/MYH3/CTSZ/PLS3/ECM1/…
res_i	GO:0050776	regulation of immune response	131	0.463409	1.8171	2.56186e-05	0.000325722	0.000224243	462	tags=34%, list=22%, signal=29%	ANXA1/CTSG/LTF/IGHA1/S100A8/THY1/ARG1/LGALS3/HMGB2/IGKC/S100A9/EZR/HRAS/IL18/MAPK14/YWHAZ/DDX3X/HPX/PRKAA1/IGHM/LAMP2/CLU/IGHG2/IGHG1/LAMP1/ECM1/AZGP1/BAX/EIF2B2/STX7/FLOT1/SERPING1/CRK/HMGB1/SFPQ/UBQLN1/IGHG3/XRCC6/RPS19/NAGK/AMBP/MAPK1/CFH/KRT1/CD2AP
res_i	GO:0009617	response to bacterium	78	0.526393	1.91563	2.72992e-05	0.000345036	0.000237539	432	tags=40%, list=20%, signal=33%	DEFA1/CTSG/LTF/LYZ/IGHA1/S100A8/VIM/RPL30/HMGB2/KRT6A/S100A9/HNRNPA0/IL18/S100A7/MAPK14/LRG1/RPL13A/IGHM/IGHG2/IGHG1/FGB/MIF/HMGB1/FGA/TF/AQP1/IGHG3/RPS19/HP/NAGK/ANXA3
res_i	GO:1901137	carbohydrate derivative biosynthetic process	97	-0.381735	-1.91531	2.80607e-05	0.000352574	0.000242729	367	tags=41%, list=17%, signal=36%	NDUFB7/TPI1/NDUFA9/NDUFB10/NDUFA7/NDUFB6/NDUFA10/NDUFA5/NDUFAB1/NDUFS2/NDUFS8/AMPD1/NDUFB9/NDUFS5/NDUFS3/DCXR/AK3/NDUFB11/SDHB/NDUFA13/NDUFA8/NDUFS4/NDUFV2/NDUFS7/NDUFB8/NDUFS1/NDUFC2/MT-ND2/NDUFA12/NDUFB3/NDUFV1/NDUFA2/NDUFB1/NDUFB5/NDUFA3/NDUFA6/NDUFC1/NDUFB4/CRYL1/NDUFA11
res_i	GO:0033036	macromolecule localization	469	0.356325	1.50073	2.90795e-05	0.000363238	0.000250071	695	tags=43%, list=33%, signal=37%	ANXA1/BTF3/LCP1/CORO1C/RHOG/THY1/APOL2/RBP1/FBN1/LGALS3/S100A13/LMNB1/CTSA/SRSF7/YWHAQ/ACTB/SSR1/GLTP/ACTN4/EZR/PDIA4/HRAS/STX12/APOD/LMAN2L/COPG1/GSN/MYH9/PPIA/MAPK14/FLNA/YBX1/AP1B1/KRT5/FABP5/PGRMC1/CTSD/YWHAZ/ARL8B/DDX3X/CLTB/VPS29/MVP/ALYREF/MSN/ANXA2/STAM/HSP90B1/PRKAA1/NSUN2/SRSF1/COPB2/JUP/CLTC/LAMP2/COMT/CLU/RAB5C/SRSF3/CALR/HNRNPU/EHD1/SEC31A/TOM1L2/RAB11B/LAMP1/FGG/TMED7/AP2A1/CSRP3/SN…
res_i	GO:0030258	lipid modification	42	-0.519549	-2.20764	3.01923e-05	0.000374946	0.000258131	457	tags=60%, list=22%, signal=48%	AGK/CPT1B/ACADM/FABP3/HADHA/HADHB/PHYH/ADH5/ECHS1/AUH/ETFDH/DECR1/PLIN5/ACAA2/ECI2/CPT2/ACADVL/CRAT/ETFB/ETFA/HADH/ECI1/ACADS/ACAT1/PDK4
res_i	GO:1903038	negative regulation of leukocyte cell-cell adhesion	12	0.824707	2.03791	3.61025e-05	0.000445751	0.000306877	41	tags=33%, list=2%, signal=33%	ANXA1/CTSG/ARG1/LGALS3
res_i	GO:0007006	mitochondrial membrane organization	40	-0.541447	-2.25542	3.66176e-05	0.000446943	0.000307698	698	tags=78%, list=33%, signal=53%	TIMM13/TOMM40/LETM1/OPA1/TIMM10/TIMM8A/MFN2/TIMM8B/TIMM9/VDAC2/AGK/HSPA9/MTX1/APOOL/CHCHD3/IMMT/AFG3L2/SLC25A4/APOO/ACAA2/SNCA/SPG7/CHCHD10/TMEM11/MTX2/TMEM126A/SAMM50/NDUFA13/TIMM50/TIMM22/PPIF
res_i	GO:0019219	regulation of nucleobase-containing compound metabolic process	351	0.373063	1.56352	3.65667e-05	0.000446943	0.000307698	603	tags=38%, list=29%, signal=33%	CREG1/LTF/S100A11/S100A8/RHOG/VIM/TMSB4X/HMGB2/ACTN1/ANKRD2/SRSF7/NAMPT/YWHAQ/ACTB/ACTR2/ACTN4/PPIB/S100A9/EZR/HRAS/HNRNPA0/IL18/PTBP1/PPIA/MAPK14/FLNA/YBX1/EIF6/YWHAZ/DDX3X/PFN1/SET/TIGAR/ANXA2/PRKAA1/RPL10/NSUN2/JUP/ANXA4/HNRNPC/HEXB/CLU/SRSF3/PDE12/CALR/PCNA/HNRNPU/APEX1/SUB1/ECM1/U2AF2/CSRP3/PRMT1/PPM1H/BAX/TNNI2/S100A10/CTNNB1/LMO7/PPM1A/LRRFIP2/CCAR2/NPM1/CCT5/CRK/SMU1/HMGB1/MAP2K1/SFPQ/CBX…
res_i	GO:0001909	leukocyte mediated cytotoxicity	22	0.72543	2.01958	3.95673e-05	0.000480203	0.000330595	333	tags=55%, list=16%, signal=46%	CTSG/ARG1/CTSC/HPRT1/IL18/ARL8B/IGHG1/LAMP1/TUBB/AZGP1/STX7/CRK
res_i	GO:0050778	positive regulation of immune response	109	0.475084	1.81704	3.99058e-05	0.000481576	0.00033154	462	tags=36%, list=22%, signal=29%	ANXA1/CTSG/LTF/IGHA1/S100A8/THY1/LGALS3/HMGB2/IGKC/S100A9/EZR/HRAS/IL18/DDX3X/HPX/PRKAA1/IGHM/LAMP2/CLU/IGHG2/IGHG1/LAMP1/AZGP1/BAX/EIF2B2/STX7/FLOT1/SERPING1/HMGB1/SFPQ/UBQLN1/IGHG3/XRCC6/RPS19/NAGK/MAPK1/CFH/KRT1/CD2AP
res_i	GO:0050868	negative regulation of T cell activation	11	0.837296	2.02707	4.03958e-05	0.000482041	0.000331861	41	tags=36%, list=2%, signal=36%	ANXA1/CTSG/ARG1/LGALS3
res_i	GO:0051250	negative regulation of lymphocyte activation	11	0.837296	2.02707	4.03958e-05	0.000482041	0.000331861	41	tags=36%, list=2%, signal=36%	ANXA1/CTSG/ARG1/LGALS3
res_i	GO:0022613	ribonucleoprotein complex biogenesis	93	0.497128	1.87442	4.87295e-05	0.000578256	0.0003981	658	tags=55%, list=31%, signal=40%	RPS3A/RPS21/RPL27/EIF6/DDX3X/RPS25/RPS28/RPL13A/SRSF1/RPS17/RPS5/RPS6/RPL24/RPS8/RPS27L/RPS27/U2AF2/GLUL/RPS24/EIF2S3/NPM1/RPS4X/EIF3D/RPS13/WDR77/FBL/RPS19/RPS16/DDX39B/RPL7A/RPL7/EIF3C/PA2G4/RPLP0/RPL5/HSP90AB1/RPS12/RPSA/RPS14/RPL11/PTGES3/HSP90AA1/EIF3I/DENR/DDX1/DHX9/PRKDC/RPL26L1/PRKRA/SNRPE/LSM2
res_i	GO:0006122	mitochondrial electron transport, ubiquinol to cytochrome c	10	-0.819791	-2.21971	4.91697e-05	0.000580257	0.000399477	309	tags=90%, list=15%, signal=77%	UQCRC1/UQCRB/UQCRFS1/UQCRC2/UQCRH/CYC1/CYCS/UQCRQ/UQCR10
res_i	GO:0002443	leukocyte mediated immunity	51	0.571032	1.95693	5.17919e-05	0.000607438	0.00041819	337	tags=41%, list=16%, signal=35%	CTSG/IGHA1/ARG1/CTSC/S100A13/IGKC/HPRT1/IL18/ARL8B/HPX/PRKAA1/CLU/IGHG2/IGHG1/LAMP1/TUBB/AZGP1/STX7/SERPING1/CRK/HMGB1
res_i	GO:0006355	regulation of DNA-templated transcription	260	0.390075	1.60867	5.20418e-05	0.000607438	0.00041819	516	tags=34%, list=24%, signal=30%	CREG1/LTF/S100A8/RHOG/HMGB2/ACTN1/ANKRD2/NAMPT/YWHAQ/ACTB/ACTR2/ACTN4/PPIB/S100A9/EZR/HRAS/IL18/PPIA/MAPK14/FLNA/YBX1/YWHAZ/DDX3X/PFN1/SET/ANXA2/PRKAA1/RPL10/JUP/ANXA4/HEXB/CLU/CALR/PCNA/HNRNPU/APEX1/SUB1/ECM1/CSRP3/PRMT1/PPM1H/TNNI2/S100A10/CTNNB1/LMO7/PPM1A/LRRFIP2/CCAR2/NPM1/CRK/HMGB1/MAP2K1/SFPQ/CBX3/RBBP7/FKBP4/TF/TXN/FUBP1/UBE2V1/FKBP2/HNRNPL/WDR77/XRCC6/LAMTOR5/RBMX/ENY2/SETD7/DCAF6/ANXA3/…
res_i	GO:0140053	mitochondrial gene expression	44	-0.503549	-2.15099	5.36735e-05	0.000622998	0.000428902	741	tags=73%, list=35%, signal=48%	C1QBP/MRPL15/LRPPRC/UQCC2/MRPL39/TFAM/MRPL44/IARS2/GADD45GIP1/QRSL1/MRPL19/GFM1/MRPL13/MRPS35/MRPS22/MRPL46/SARS2/DAP3/MRPL12/MRPL17/TACO1/COA3/TSFM/PTCD3/TUFM/CHCHD10/PNPT1/MRPS7/MRPL45/MRPL4/MRPS23/DARS2
res_i	GO:0045109	intermediate filament organization	15	0.783911	2.03336	5.39581e-05	0.000622998	0.000428902	176	tags=60%, list=8%, signal=55%	VIM/KRT10/KRT6A/KRT17/KRT6B/KRT16/KRT14/KRT5/KRT2
res_i	GO:0071674	mononuclear cell migration	28	0.660513	1.9603	6.06255e-05	0.000696216	0.000479309	337	tags=50%, list=16%, signal=43%	DEFA1/ANXA1/CTSG/LGALS3/APOD/S100A7/CD9/MSN/RPL13A/CALR/ECM1/MIF/CRK/HMGB1
res_i	GO:0043067	regulation of programmed cell death	231	0.397949	1.63313	6.21525e-05	0.000709935	0.000488754	535	tags=36%, list=25%, signal=30%	ANXA1/LTF/S100A8/CD44/ARG1/LGALS3/CTSC/HMGB2/ACTN1/ACTB/ACTN4/S100A9/ACTC1/HRAS/TXNDC5/PEA15/GSN/RPS3A/PPIA/PDIA3/FLNA/CASP14/PSME3/CFL1/CTSD/YWHAZ/ANP32A/CTSB/DDX3X/SET/TIGAR/DDAH2/P4HB/HSP90B1/PRKAA1/RPL10/ANXA4/CLU/TPD52L1/RPS6/PIP/CALR/CAST/APEX1/GNAI2/NES/FGG/CDSN/FGB/MIF/AKR1C3/BAX/CTNNB1/APOH/CCAR2/NPM1/CTTN/HMGB1/SFPQ/UBQLN1/HSPB1/DEPTOR/FGA/AQP1/LAMTOR5/ALDH1A2/ASAH1/PA2G4/CD2AP/ERP29/PS…
res_i	GO:0006897	endocytosis	113	0.47165	1.81859	6.28026e-05	0.000713545	0.000491239	469	tags=35%, list=22%, signal=29%	ANXA1/CREG1/CORO1C/LGALS3/ACTB/DBNL/ARPC3/EZR/CAP1/HRAS/GSN/MYH9/ARL8B/CLTB/CD9/ANXA2/FKBP15/CLTC/CLU/RAB5C/CALR/EHD1/RAC1/AP2A1/SNX1/RAB5A/FLOT1/APOA1/CTTN/HMGB1/CANX/APOC1/TF/AHSG/CALM1/ATG3/ANXA3/MAPK1/DPYSL2/CD93
res_i	GO:0000902	cell morphogenesis	114	0.477801	1.8436	6.53617e-05	0.000738691	0.000508551	362	tags=30%, list=17%, signal=26%	ANXA1/POTEE/CORO1C/CD44/RHOG/THY1/TPM4/ACTN1/ACTB/DBNL/TUBB2B/EZR/IQGAP1/CAP1/HPRT1/MYH9/MAPK14/FLNA/CFL1/MSN/HEXB/CLU/RPL24/RAC1/NES/SNX1/CTNNB1/FLOT1/CTTN/CRK/MAP2K1/PALMD/FLNB/SPAG9
res_i	GO:0034440	lipid oxidation	40	-0.527088	-2.1956	7.0896e-05	0.000797021	0.000548708	436	tags=60%, list=21%, signal=49%	CPT1B/ACADM/FABP3/HADHA/HADHB/PHYH/ADH5/ECHS1/AUH/ETFDH/DECR1/PLIN5/ACAA2/ECI2/CPT2/ACADVL/CRAT/ETFB/ETFA/HADH/ECI1/ACADS/ACAT1/PDK4
res_i	GO:0045596	negative regulation of cell differentiation	50	0.556895	1.8966	7.42165e-05	0.000829982	0.0005714	362	tags=36%, list=17%, signal=31%	ANXA1/LTF/THY1/FBN1/TMSB4X/ANKRD2/ACTB/IL18/PTBP1/YBX1/DNAJB11/CALR/HNRNPU/CSRP3/PRMT1/CTNNB1/HMGB1/SPAG9
res_i	GO:0002684	positive regulation of immune system process	137	0.452485	1.77812	7.54844e-05	0.000839764	0.000578134	462	tags=34%, list=22%, signal=29%	ANXA1/CTSG/LTF/IGHA1/S100A8/THY1/ARG1/LGALS3/CTSC/HMGB2/ACTB/IGKC/S100A9/EZR/HRAS/IL18/S100A7/DDX3X/HPX/PRKAA1/IGHM/LAMP2/HSPH1/CLU/CALR/IGHG2/RAC1/IGHG1/LAMP1/MIF/AZGP1/BAX/EIF2B2/STX7/FLOT1/SERPING1/HMGB1/SFPQ/UBQLN1/IGHG3/XRCC6/RPS19/NAGK/MAPK1/CFH/KRT1/CD2AP
res_i	GO:0006631	fatty acid metabolic process	105	-0.3603	-1.8569	8.23493e-05	0.000911389	0.000627445	411	tags=38%, list=19%, signal=32%	ACADM/FABP3/ACSL1/HADHA/HADHB/PHYH/PTGES2/ADH5/ACSF2/MECR/ECHS1/AUH/ACAD9/ETFDH/DECR1/PLIN5/ACAA2/ACOT2/SNCA/NDUFAB1/ECI2/HSD17B8/CPT2/PCCB/ACADVL/CRAT/ETFB/PCCA/ETFA/HADH/ECHDC3/OXSM/ECI1/QKI/PTGR2/ACADS/CRYL1/ACAT1/ACADSB/PDK4
res_i	GO:0042981	regulation of apoptotic process	221	0.396712	1.62063	8.49238e-05	0.000935037	0.000643725	535	tags=36%, list=25%, signal=30%	ANXA1/LTF/S100A8/CD44/LGALS3/CTSC/HMGB2/ACTN1/ACTB/ACTN4/S100A9/ACTC1/HRAS/TXNDC5/PEA15/GSN/RPS3A/PPIA/PDIA3/FLNA/CASP14/PSME3/CFL1/CTSD/YWHAZ/ANP32A/CTSB/DDX3X/SET/TIGAR/DDAH2/P4HB/HSP90B1/PRKAA1/RPL10/ANXA4/CLU/TPD52L1/RPS6/PIP/CALR/CAST/APEX1/GNAI2/NES/FGG/FGB/MIF/AKR1C3/BAX/CTNNB1/APOH/CCAR2/NPM1/CTTN/HMGB1/SFPQ/UBQLN1/HSPB1/DEPTOR/FGA/AQP1/LAMTOR5/ALDH1A2/PA2G4/CD2AP/ERP29/KNG1/HSPA5/HSPB2/P…
res_i	GO:0045104	intermediate filament cytoskeleton organization	18	0.731479	1.98768	8.64346e-05	0.000946791	0.000651817	335	tags=61%, list=16%, signal=52%	VIM/KRT10/KRT6A/KRT17/KRT6B/KRT16/KRT14/KRT5/KRT2/NES/DSP
res_i	GO:0006351	DNA-templated transcription	264	0.385135	1.59118	8.70828e-05	0.000949025	0.000653355	516	tags=34%, list=24%, signal=29%	CREG1/LTF/S100A8/RHOG/HMGB2/ACTN1/ANKRD2/NAMPT/YWHAQ/ACTB/ACTR2/ACTN4/PPIB/S100A9/EZR/HRAS/IL18/PPIA/MAPK14/FLNA/YBX1/YWHAZ/DDX3X/PFN1/SET/ANXA2/PRKAA1/RPL10/JUP/ANXA4/HEXB/CLU/CALR/PCNA/HNRNPU/APEX1/SUB1/ECM1/CSRP3/PRMT1/PPM1H/TNNI2/S100A10/CTNNB1/LMO7/PPM1A/LRRFIP2/CCAR2/NPM1/CRK/HMGB1/MAP2K1/SFPQ/CBX3/RBBP7/FKBP4/TF/TXN/FUBP1/UBE2V1/FKBP2/HNRNPL/WDR77/XRCC6/LAMTOR5/RBMX/ENY2/SETD7/DCAF6/ANXA3/…
res_i	GO:0042254	ribosome biogenesis	53	0.561329	1.9332	8.75506e-05	0.00094928	0.000653531	539	tags=58%, list=25%, signal=45%	RPS3A/RPS21/RPL27/EIF6/DDX3X/RPS25/RPS28/RPS17/RPS5/RPS6/RPL24/RPS8/RPS27L/RPS27/GLUL/RPS24/NPM1/RPS4X/RPS13/FBL/RPS19/RPS16/RPL7A/RPL7/PA2G4/RPLP0/RPL5/RPS12/RPSA/RPS14/RPL11
res_i	GO:0016072	rRNA metabolic process	28	0.65173	1.93423	9.30907e-05	0.00100425	0.000691375	539	tags=71%, list=25%, signal=54%	RPS21/RPL27/EIF6/RPS25/RPS28/RPS17/RPS6/RPS8/RPS27/RPS24/FBL/RPS19/RPS16/RPL7A/RPL7/NCL/PA2G4/RPL5/RPS14/RPL11
res_i	GO:0065009	regulation of molecular function	229	0.39311	1.61227	9.3808e-05	0.0010069	0.000693202	554	tags=38%, list=26%, signal=31%	LTF/CST3/CORO1C/S100A8/RHOG/THY1/SERPINH1/FBN1/TMSB4X/ACTB/SERPINB3/ACTN4/S100A9/IQGAP1/CAP1/HRAS/IL18/SERPINB1/PPIA/MAPK14/FLNA/DDX3X/PFN1/TIGAR/MVP/POR/ANXA2/CSNK2B/DNAJB11/JUP/ANXA4/CLU/TPD52L1/UTRN/PCNA/HNRNPU/GNAI2/NES/ECM1/BAX/S100A10/APOH/FLOT1/APOA1/CCAR2/SERPING1/NPM1/CRK/HMGB1/MAP2K1/IDE/UBQLN1/HSPB1/APOC1/DEPTOR/CSTB/EIF3D/TXN/UBE2V1/XRCC6/CALM1/LAMTOR5/RPS2/HP/AHNAK/FNTA/ANXA3/SERPINF…
res_i	GO:0042060	wound healing	79	0.512203	1.86832	9.57504e-05	0.00102111	0.000702981	497	tags=48%, list=24%, signal=38%	ANXA1/CTSG/CD44/CLIC1/KRT6A/ACTB/HRAS/MYH9/PPIA/MAPK14/PDIA3/FLNA/LRG1/ARL8B/CD9/ANXA2/FGG/FGB/S100A10/APOH/SERPING1/CRK/DSP/HSPB1/F13A1/CHMP4B/FGA/FN1/AQP1/AHNAK/SERPINA1/PLG/KRT1/LMAN1/SERPINC1/KNG1/CSRP1/RHOA
res_i	GO:0040017	positive regulation of locomotion	71	0.51677	1.86429	9.60875e-05	0.00102111	0.000702981	506	tags=41%, list=24%, signal=32%	ANXA1/S100A11/THY1/LGALS3/TMSB4X/SERPINB3/ACTN4/HRAS/S100A7/FLNA/PFN1/CALR/GNAI2/RAC1/CPNE3/CRK/HMGB1/HSPB1/SPAG9/TF/FN1/AQP1/VPS35/ANXA3/PLG/MAPK1/HSPA5/RHOA/CDC42
res_i	GO:0045103	intermediate filament-based process	19	0.726328	1.99349	0.000100708	0.00106491	0.000733136	335	tags=58%, list=16%, signal=49%	VIM/KRT10/KRT6A/KRT17/KRT6B/KRT16/KRT14/KRT5/KRT2/NES/DSP
res_i	GO:1990542	mitochondrial transmembrane transport	27	-0.585923	-2.20055	0.000102784	0.00108151	0.000744567	695	tags=85%, list=33%, signal=58%	MCU/TOMM40/LETM1/GRPEL1/TIMM21/SLC25A20/TST/SLC25A3/VDAC2/HSPD1/HSPA9/CPT1B/TIMM44/AIFM1/AFG3L2/SLC25A4/PAM16/SPG7/MPC2/CPT2/PNPT1/VDAC1/TIMM50
res_i	GO:2001141	regulation of RNA biosynthetic process	261	0.389286	1.60673	0.000110263	0.00115452	0.00079483	516	tags=34%, list=24%, signal=29%	CREG1/LTF/S100A8/RHOG/HMGB2/ACTN1/ANKRD2/NAMPT/YWHAQ/ACTB/ACTR2/ACTN4/PPIB/S100A9/EZR/HRAS/IL18/PPIA/MAPK14/FLNA/YBX1/YWHAZ/DDX3X/PFN1/SET/ANXA2/PRKAA1/RPL10/JUP/ANXA4/HEXB/CLU/CALR/PCNA/HNRNPU/APEX1/SUB1/ECM1/CSRP3/PRMT1/PPM1H/TNNI2/S100A10/CTNNB1/LMO7/PPM1A/LRRFIP2/CCAR2/NPM1/CRK/HMGB1/MAP2K1/SFPQ/CBX3/RBBP7/FKBP4/TF/TXN/FUBP1/UBE2V1/FKBP2/HNRNPL/WDR77/XRCC6/LAMTOR5/RBMX/ENY2/SETD7/DCAF6/ANXA3/…
res_i	GO:0051246	regulation of protein metabolic process	340	0.367265	1.53612	0.000111096	0.00115756	0.000796924	603	tags=36%, list=29%, signal=31%	LTF/CST3/CORO1C/THY1/SERPINH1/FBN1/CTSC/MUSTN1/CTSA/ACTB/SERPINB3/SH3BGRL/EZR/KRT17/IQGAP1/HRAS/APOD/IL18/GSN/SERPINB1/MYH9/PPIA/FLNA/PSME3/YBX1/EIF6/DDX3X/MVP/MSN/ANXA2/RPL13A/HPX/PRKAA1/RPL10/CSNK2B/CLU/TPD52L1/CALR/RPS27L/HNRNPU/RAC1/CTSZ/ECM1/PSME2/U2AF2/MIF/PRMT1/RAD23B/S100A10/CTNNB1/EIF2B2/FLOT1/CCAR2/SERPING1/NPM1/MAP2K1/IDE/RPS4X/RTN3/UBQLN1/HSPB1/GLG1/SRP9/DEPTOR/FGA/CSTB/MAGOH/TF/EIF3D…
res_i	GO:0044087	regulation of cellular component biogenesis	167	0.423537	1.69552	0.000114114	0.00118324	0.0008146	337	tags=27%, list=16%, signal=25%	LCP1/TUBB4A/CORO1C/RHOG/THY1/ARPC5/LGALS3/TPPP3/ARPC5L/ARPC2/ACTR2/ARPC3/EZR/HRAS/APOD/GSN/FLNA/POLDIP2/CAPZA1/DDX3X/PFN1/MSN/RPL13A/STAM/PRKAA1/LAMP2/FLII/CLU/HNRNPU/RAC1/DYNC1H1/RAB5A/MAPRE1/BAX/G3BP1/S100A10/CTNNB1/DNAJA4/FLOT1/SPTAN1/APOA1/NPM1/CTTN/PDCD6IP/HMGB1
res_i	GO:0006790	sulfur compound metabolic process	82	-0.389721	-1.9023	0.000115976	0.00119674	0.000823893	629	tags=51%, list=30%, signal=37%	GSTM2/ACSS2/SUOX/GSTK1/ENOPH1/MAT2B/CBR4/GPX1/PGK1/TST/OPLAH/GSTO1/PDHA1/ABHD14B/MCCC1/MCCC2/ACSL1/SUCLG2/DLST/APIP/OGDH/SOD2/GSTT1/ACSF2/GLO1/ACOT2/SNCA/SUCLG1/HAGH/DLAT/STAT5B/MPC2/DLD/PTER/SUCLA2/PDHX/PDHB/GSTZ1/OXSM/ACAT1/PDK4/SULT1A3
res_i	GO:0051493	regulation of cytoskeleton organization	97	0.483428	1.82381	0.000121953	0.00125236	0.000862185	517	tags=40%, list=24%, signal=32%	TUBB4A/S100A8/RHOG/ARPC5/ARPC5L/ARPC2/ARPC3/S100A9/HRAS/GSN/FLNA/CAPZA1/PFN1/PRKAA1/CLTC/DSTN/FLII/HNRNPU/RAC1/NES/DYNC1H1/MAPRE1/S100A10/SPTAN1/APOA1/NPM1/CTTN/CRK/CHMP4B/FKBP4/GMFB/MAPK1/CD2AP/ARHGAP17/RHOA/NUP62/CDC42/RPS3/CKAP5
res_i	GO:0002683	negative regulation of immune system process	68	0.511343	1.83062	0.000127921	0.00130737	0.000900056	354	tags=28%, list=17%, signal=24%	ANXA1/CTSG/LTF/THY1/ARG1/FBN1/LGALS3/EZR/APOD/MAPK14/YWHAZ/LAMP2/MIF/CTNNB1/APOA1/SERPING1/CRK/HMGB1/UBQLN1
res_i	GO:0002449	lymphocyte mediated immunity	40	0.5952	1.93301	0.000132804	0.00135081	0.000929962	337	tags=48%, list=16%, signal=41%	IGHA1/ARG1/CTSC/IGKC/HPRT1/IL18/ARL8B/HPX/PRKAA1/CLU/IGHG2/IGHG1/LAMP1/TUBB/AZGP1/STX7/SERPING1/CRK/HMGB1
res_i	GO:0051239	regulation of multicellular organismal process	329	0.368886	1.54103	0.000133839	0.00135489	0.000932769	434	tags=27%, list=21%, signal=26%	ANXA1/CTSG/LTF/CST3/MYBPH/CORO1C/TYMP/THY1/ARG1/FBN1/LGALS3/CTSC/MUSTN1/S100A13/HMGB2/ACTB/ORM1/SERPINB3/PPIB/S100A9/EZR/KRT17/IQGAP1/HRAS/APOD/IL18/ARHGDIB/SERPINB1/MAPK14/FLNA/CFL1/LRG1/FABP5/EIF6/DDX3X/CD9/PFN1/ANXA2/GAA/PRKAA1/DNAJB11/JUP/ANXA4/HSPH1/CLU/CALR/RAC1/DYNC1H1/FGG/ECM1/UFC1/CSRP3/FGB/MIF/PRMT1/GLUL/G3BP1/ORM2/S100A10/CTNNB1/APOH/FLOT1/APOA1/SERPING1/CTTN/DSP/HMGB1/MAP2K1/RBBP7/HSP…
res_i	GO:0043542	endothelial cell migration	34	0.62473	1.94446	0.000134601	0.00135617	0.00093365	450	tags=56%, list=21%, signal=45%	ANXA1/S100A8/TMSB4X/S100A9/S100A7/MYH9/CSNK2B/JUP/CALR/RAC1/GLUL/APOH/DNAJA4/APOA1/HMGB1/HSPB1/ANXA3/SERPINF1/PLG
res_i	GO:0120036	plasma membrane bounded cell projection organization	156	0.429536	1.70677	0.00013803	0.00138419	0.000952941	519	tags=35%, list=25%, signal=29%	POTEE/CORO1C/CD44/RHOG/THY1/VIM/ARPC2/ACTB/ACTR2/DBNL/TUBB2B/S100A9/EZR/IQGAP1/HRAS/HPRT1/APOD/GSN/MYH9/FLNA/CFL1/PFN1/RPL24/EHD1/RAC1/AP2A1/MANF/SNX1/RAB5A/PRMT1/UBA6/MAPRE1/SNAP29/CTNNB1/FLOT1/RAB35/CTTN/CRK/HMGB1/MAP2K1/SPAG9/FKBP4/FN1/VPS35/ATG3/SERPINF1/UCHL1/CD2AP/ABLIM1/HOMER1/RAP1A/RHOA/CDC42/RAB6A/APOA4
res_i	GO:0001816	cytokine production	80	0.494199	1.80482	0.000139196	0.00138936	0.000956501	411	tags=35%, list=19%, signal=29%	ANXA1/LTF/ARG1/S100A13/HMGB2/ORM1/EZR/IQGAP1/HRAS/APOD/IL18/SERPINB1/MAPK14/DDX3X/ANXA4/CLU/RAC1/UFC1/MIF/G3BP1/ORM2/FLOT1/APOA1/HMGB1/HSPB1/HOMER2/FN1/LAMTOR5
res_i	GO:0050790	regulation of catalytic activity	147	0.439159	1.7333	0.000143379	0.00142445	0.000980661	554	tags=39%, list=26%, signal=31%	LTF/CST3/CORO1C/RHOG/THY1/SERPINH1/FBN1/TMSB4X/ACTB/SERPINB3/IQGAP1/CAP1/HRAS/SERPINB1/PPIA/MAPK14/DDX3X/TIGAR/MVP/POR/TPD52L1/PCNA/HNRNPU/GNAI2/NES/ECM1/S100A10/APOH/APOA1/CCAR2/SERPING1/NPM1/CRK/HMGB1/MAP2K1/HSPB1/APOC1/DEPTOR/CSTB/XRCC6/CALM1/RPS2/HP/FNTA/SERPINF1/UCHL1/CAND1/ERP29/RANGAP1/RAP1A/RPL5/RHOA/RPS3/APOA4/APOA2/RPL11/RAP2C/SKP1
res_i	GO:0030030	cell projection organization	160	0.42947	1.70998	0.000147326	0.00145689	0.00100299	519	tags=35%, list=25%, signal=29%	POTEE/CORO1C/CD44/RHOG/THY1/VIM/ARPC2/ACTB/ACTR2/DBNL/TUBB2B/S100A9/EZR/IQGAP1/HRAS/HPRT1/APOD/GSN/MYH9/FLNA/CFL1/PFN1/RPL24/EHD1/RAC1/NES/AP2A1/MANF/SNX1/RAB5A/PRMT1/UBA6/MAPRE1/SNAP29/CTNNB1/FLOT1/RAB35/CTTN/CRK/HMGB1/MAP2K1/SPAG9/FKBP4/FN1/VPS35/ATG3/SERPINF1/UCHL1/CD2AP/ABLIM1/HOMER1/RAP1A/RHOA/CDC42/RAB6A/APOA4
res_i	GO:0061844	antimicrobial humoral immune response mediated by antimicrobial peptide	16	0.742704	1.94522	0.000148186	0.00145864	0.0010042	113	tags=44%, list=5%, signal=42%	DEFA1/LTF/RPL30/LGALS3/KRT6A/S100A9/S100A7
res_i	GO:0030595	leukocyte chemotaxis	29	0.644688	1.93514	0.0001574	0.00154223	0.00106175	284	tags=45%, list=13%, signal=39%	DEFA1/ANXA1/CTSG/S100A8/LGALS3/PPIB/S100A9/S100A7/PPIA/RPL13A/CALR/RAC1/MIF
res_i	GO:0006734	NADH metabolic process	23	-0.618323	-2.22302	0.000161245	0.00156881	0.00108005	652	tags=87%, list=31%, signal=61%	PFKL/HK1/ME1/PKM/SLC25A11/ENO2/PGK1/PGK2/BCL2L13/PFKM/PGAM2/TPI1/GOT1/ENO3/GPD2/MDH1/GPD1/GOT2/SLC25A12/MDH2
res_i	GO:0051604	protein maturation	132	0.435085	1.70685	0.000161582	0.00156881	0.00108005	610	tags=48%, list=29%, signal=37%	CTSG/SERPINH1/TBCB/PPIB/PDIA4/LMAN2L/TXNDC5/GSN/MYH9/PPIA/PDIA3/FLNA/MVP/ANXA2/P4HB/HSP90B1/DNAJB11/HSPH1/CLU/CALR/TTC1/CTSZ/FGG/FGB/S100A10/APOH/DNAJA4/CCT5/HSPB1/GLG1/F13A1/CANX/FKBP4/FGA/PDIA6/FKBP2/HP/FNTA/CCT2/ERP29/LMAN1/HSPA5/DNAJB6/CCT8/HSPB2/PPID/CLEC3B/TCP1/MME/CCT3/FKBP1A/CCT4/HSP90AB1/HSPA4/PDCL3/TBCA/PTGES3/HSP90AA1/DNAJB2/UNC45B/CCT7/CCT6A/AHSA1/PPIL1
res_i	GO:0051702	biological process involved in interaction with symbiont	14	0.768479	1.97941	0.000163807	0.00158322	0.00108997	31	tags=29%, list=1%, signal=28%	DEFA1/CTSG/LTF/ARG1
res_i	GO:0030335	positive regulation of cell migration	67	0.522762	1.85939	0.000165033	0.00158789	0.00109318	506	tags=40%, list=24%, signal=32%	ANXA1/S100A11/THY1/LGALS3/TMSB4X/SERPINB3/ACTN4/HRAS/S100A7/FLNA/PFN1/CALR/GNAI2/RAC1/CPNE3/CRK/HMGB1/HSPB1/SPAG9/FN1/AQP1/ANXA3/PLG/MAPK1/HSPA5/RHOA/CDC42
res_i	GO:0009611	response to wounding	100	0.478668	1.81225	0.000170536	0.00162619	0.00111955	497	tags=45%, list=24%, signal=36%	ANXA1/CTSG/CD44/CLIC1/KRT6A/ACTB/HRAS/APOD/MYH9/PPIA/MAPK14/PDIA3/FLNA/LRG1/ARL8B/CD9/ANXA2/COMT/RAC1/FGG/FGB/BAX/S100A10/APOH/SERPING1/CRK/DSP/MAP2K1/HSPB1/F13A1/CHMP4B/FGA/FN1/AQP1/AHNAK/SERPINA1/PLG/KRT1/CD2AP/LMAN1/SERPINC1/KNG1/CSRP1/RANGAP1/RHOA
res_i	GO:0022402	cell cycle process	142	0.425996	1.68177	0.000169971	0.00162619	0.00111955	692	tags=46%, list=33%, signal=33%	ANXA1/TMSB4X/ACTB/ACTR2/EZR/IQGAP1/MYH9/MAPK14/FLNA/PSME3/CFL1/POLDIP2/ARL8B/DDX3X/NSUN2/CLTC/TPD52L1/RPS6/CALR/RPL24/PCNA/RPS27L/HNRNPU/DYNC1LI1/TOM1L2/NES/DYNC1H1/PSME2/TUBB/MAPRE1/CTNNB1/CCAR2/NPM1/RAB35/PDCD6IP/CHMP4B/SND1/CALM1/PSME1/GSPT1/KHDRBS1/RHOA/NUP62/MME/CDC42/DCTN2/RPS3/CKAP5/RANBP1/TIPRL/CDK5RAP3/IST1/PPP2CA/KPNB1/PRKDC/TTN/PPP6C/SNX9/VCP/CHORDC1/DCTN1/PPP3CA/DYNLT1/SPTBN1/PAFAH1B1
res_i	GO:0017004	cytochrome complex assembly	19	-0.655789	-2.21434	0.000171452	0.00162765	0.00112056	638	tags=84%, list=30%, signal=59%	FXN/TIMM21/HCCS/SCO1/COA6/COX17/TACO1/COA1/COA3/SURF1/COA5/UQCRFS1/COA7/SMIM20/LYRM7/UQCC1
res_i	GO:0007162	negative regulation of cell adhesion	34	0.619144	1.92707	0.000182792	0.00172092	0.00118477	337	tags=32%, list=16%, signal=28%	ANXA1/CTSG/CORO1C/ARG1/LGALS3/ACTN4/APOD/CD9/CDSN/APOA1/HMGB1
res_i	GO:1903037	regulation of leukocyte cell-cell adhesion	36	0.594271	1.89075	0.000182888	0.00172092	0.00118477	214	tags=28%, list=10%, signal=25%	ANXA1/CTSG/CD44/THY1/ARG1/LGALS3/ACTB/IL18/PRKAA1/HSPH1
res_i	GO:0002456	T cell mediated immunity	16	0.735499	1.92635	0.000184692	0.00173028	0.00119121	337	tags=50%, list=16%, signal=42%	ARG1/CTSC/HPRT1/IL18/PRKAA1/AZGP1/STX7/HMGB1
res_i	GO:2000147	positive regulation of cell motility	70	0.512871	1.84557	0.000202302	0.00188698	0.00129909	506	tags=40%, list=24%, signal=31%	ANXA1/S100A11/THY1/LGALS3/TMSB4X/SERPINB3/ACTN4/HRAS/S100A7/FLNA/PFN1/CALR/GNAI2/RAC1/CPNE3/CRK/HMGB1/HSPB1/SPAG9/TF/FN1/AQP1/ANXA3/PLG/MAPK1/HSPA5/RHOA/CDC42
res_i	GO:0022407	regulation of cell-cell adhesion	52	0.548117	1.88297	0.000206196	0.00191493	0.00131833	337	tags=35%, list=16%, signal=30%	ANXA1/CTSG/CD44/THY1/ARG1/LGALS3/ACTB/IL18/MAPK14/CD9/PRKAA1/HSPH1/FGG/CDSN/FGB/FLOT1/APOA1/HMGB1
res_i	GO:0034446	substrate adhesion-dependent cell spreading	24	0.675278	1.92516	0.000214603	0.00198438	0.00136614	506	tags=71%, list=24%, signal=54%	CORO1C/ARPC2/ACTN4/FLNA/P4HB/CALR/RAC1/FGG/FGB/VAMP3/S100A10/APOA1/CRK/FGA/FN1/RHOA/CDC42
res_i	GO:0070727	cellular macromolecule localization	405	0.348566	1.46806	0.000220332	0.00202857	0.00139657	695	tags=42%, list=33%, signal=35%	BTF3/LCP1/CORO1C/RHOG/THY1/FBN1/LGALS3/S100A13/LMNB1/CTSA/YWHAQ/ACTB/SSR1/ACTN4/EZR/PDIA4/HRAS/STX12/APOD/LMAN2L/COPG1/GSN/MYH9/PPIA/MAPK14/FLNA/YBX1/AP1B1/KRT5/PGRMC1/CTSD/YWHAZ/ARL8B/DDX3X/CLTB/VPS29/MVP/MSN/STAM/HSP90B1/PRKAA1/COPB2/JUP/CLTC/LAMP2/COMT/CLU/RAB5C/CALR/HNRNPU/EHD1/SEC31A/TOM1L2/RAB11B/LAMP1/FGG/TMED7/AP2A1/CSRP3/SNX1/RAB5A/FGB/MAPRE1/SNAP29/AZGP1/VAMP3/BAX/GLUL/S100A10/CTNNB1/ST…
res_i	GO:0001817	regulation of cytokine production	79	0.496862	1.81236	0.000221645	0.0020319	0.00139886	411	tags=35%, list=19%, signal=30%	ANXA1/LTF/ARG1/S100A13/HMGB2/ORM1/EZR/IQGAP1/HRAS/APOD/IL18/SERPINB1/MAPK14/DDX3X/ANXA4/CLU/RAC1/UFC1/MIF/G3BP1/ORM2/FLOT1/APOA1/HMGB1/HSPB1/HOMER2/FN1/LAMTOR5
res_i	GO:0002695	negative regulation of leukocyte activation	13	0.790043	1.98081	0.000225261	0.00204748	0.00140958	41	tags=31%, list=2%, signal=30%	ANXA1/CTSG/ARG1/LGALS3
res_i	GO:0007049	cell cycle	182	0.410261	1.65827	0.000224577	0.00204748	0.00140958	524	tags=32%, list=25%, signal=27%	ANXA1/TUBB4A/TUBA1B/TUBB2A/TMSB4X/ACTB/ACTR2/TUBB2B/EZR/IQGAP1/HRAS/MYH9/MAPK14/FLNA/PSME3/CFL1/POLDIP2/ARL8B/DDX3X/NSUN2/CLTC/TPD52L1/RPS6/CALR/RPL24/PCNA/RPS27L/HNRNPU/DYNC1LI1/TOM1L2/NES/DYNC1H1/PSME2/TUBB/MAPRE1/BAX/CTNNB1/PPM1A/CCAR2/NPM1/RAB35/PDCD6IP/CHMP4B/TUBA4A/SND1/CALM1/PSME1/TUBB4B/GSPT1/KHDRBS1/RHOA/NUP62/MME/CDC42/DCTN2/RPS3/CKAP5/HSP90AB1/RANBP1
res_i	GO:0033043	regulation of organelle organization	198	0.403252	1.63611	0.000228612	0.00206913	0.00142449	581	tags=39%, list=27%, signal=32%	ANXA1/LCP1/TUBB4A/S100A8/RHOG/ARPC5/ARPC5L/ARPC2/VAT1/ACTB/ARPC3/S100A9/EZR/HRAS/GSN/FLNA/CAPZA1/PFN1/MSN/ANXA2/STAM/PRKAA1/CLTC/DSTN/FLII/HNRNPC/CLU/CALR/HNRNPU/DYNC1LI1/RAC1/TOM1L2/NES/DYNC1H1/RAB5A/MAPRE1/BAX/G3BP1/S100A10/CTNNB1/SPTAN1/APOA1/NPM1/CCT5/CTTN/CRK/PDCD6IP/MAP2K1/CHMP4B/FKBP4/HNRNPA2B1/TBC1D4/HNRNPA1/VPS35/GMFB/ATG3/CCT2/MAPK1/CD2AP/ARHGAP17/LMAN1/HNRNPD/CCT8/RHOA/NUP62/TCP1/CCT3/…
res_i	GO:0009966	regulation of signal transduction	342	0.359552	1.50429	0.000232449	0.00209499	0.00144229	546	tags=33%, list=26%, signal=29%	LTF/S100A8/CD44/THY1/ARG1/FBN1/LGALS3/CTSC/S100A4/TMSB4X/S100A13/HMGB2/SERPINB3/ACTN4/S100A9/EZR/IQGAP1/HRAS/APOD/IL18/ARHGDIB/PEA15/S100A7/PTBP1/PPIA/MAPK14/PDIA3/FLNA/PSME3/LRG1/FABP5/CTSD/YWHAZ/DDX3X/MVP/P4HB/HPX/PRKAA1/CSNK2B/JUP/LAMP2/CLU/TPD52L1/CALR/DYNC1LI1/GNAI2/RAC1/FGG/ECM1/FGB/MIF/PRMT1/AKR1C2/AKR1C3/BAX/G3BP1/CTNNB1/FLOT1/PPM1A/APOA1/CCAR2/CTTN/IGFBP7/CRK/HMGB1/MAP2K1/RPS20/SFPQ/RBBP…
res_i	GO:1900024	regulation of substrate adhesion-dependent cell spreading	19	0.708771	1.94531	0.000234285	0.00210266	0.00144757	372	tags=68%, list=18%, signal=57%	CORO1C/ARPC2/ACTN4/FLNA/P4HB/CALR/RAC1/FGG/FGB/S100A10/APOA1/CRK/FGA
res_i	GO:0006364	rRNA processing	26	0.656942	1.91354	0.000244814	0.00218796	0.0015063	539	tags=73%, list=25%, signal=55%	RPS21/RPL27/EIF6/RPS25/RPS28/RPS17/RPS6/RPS8/RPS27/RPS24/FBL/RPS19/RPS16/RPL7A/RPL7/PA2G4/RPL5/RPS14/RPL11
res_i	GO:0032963	collagen metabolic process	13	0.786253	1.97131	0.000248972	0.00221585	0.0015255	158	tags=38%, list=7%, signal=36%	CST3/VIM/SERPINH1/MFAP4/CTSB
res_i	GO:0043085	positive regulation of catalytic activity	77	0.496237	1.79933	0.000251126	0.00222575	0.00153231	667	tags=53%, list=32%, signal=38%	LTF/CORO1C/RHOG/THY1/FBN1/TMSB4X/SERPINB3/IQGAP1/CAP1/HRAS/PPIA/MAPK14/DDX3X/TIGAR/POR/TPD52L1/PCNA/HNRNPU/S100A10/APOH/APOA1/MAP2K1/XRCC6/CALM1/RPS2/FNTA/ERP29/RANGAP1/RAP1A/RHOA/RPS3/APOA4/APOA2/SKP1/DHX9/PPP2CA/TGM2/SNX9/PSAP/VCP/ITGA6
res_i	GO:0019731	antibacterial humoral response	14	0.759106	1.95527	0.000252357	0.00222741	0.00153346	401	tags=79%, list=19%, signal=64%	DEFA1/CTSG/LTF/IGHA1/IGHM/IGHG2/IGHG1/FGB/FGA/TF/IGHG3
res_i	GO:0006094	gluconeogenesis	27	-0.562503	-2.11259	0.000261429	0.00229799	0.00158205	576	tags=63%, list=27%, signal=46%	SLC25A11/PRKAG1/ENO2/PGK1/PGK2/ACADM/PGM1/PGAM2/TPI1/GOT1/FBP2/ENO3/GPT/GPD1/MDH2/PFKFB1/ALDOC
res_i	GO:0071345	cellular response to cytokine stimulus	103	0.457749	1.7402	0.000269382	0.00235077	0.00161839	529	tags=43%, list=25%, signal=34%	CTSG/CD44/TUBA1B/ARG1/VIM/TMSB4X/SRSF7/ACTR2/ACTN4/IL18/GSN/MAPK14/PDIA3/YBX1/SRM/RPL13A/P4HB/HPX/CSNK2B/SRSF3/PDE12/HNRNPU/FGG/ECM1/FGB/RAD23B/VAMP3/APOA1/ZYX/FLNB/CALM1/RPS16/RBMX/ASAH1/NCL/MAPK1/HSPA5/RPLP0/RHOA/MME/CDC42/RPS3/HSP90AB1/SYNCRIP
res_i	GO:0032101	regulation of response to external stimulus	140	0.429781	1.69271	0.000269634	0.00235077	0.00161839	476	tags=34%, list=23%, signal=28%	ANXA1/LTF/S100A8/ARG1/CTSC/TMSB4X/HMGB2/TUBB2B/S100A9/IL18/S100A7/MAPK14/FLNA/YWHAZ/DDX3X/CD9/ANXA2/HPX/LAMP2/CALR/RAC1/LAMP1/FGG/FGB/MIF/APOH/FLOT1/APOA1/SERPING1/CRK/HMGB1/MAP2K1/SFPQ/UBQLN1/HSPB1/FGA/AHSG/XRCC6/VPS35/RPS19/NAGK/PLG/MAPK1/CFH/KRT1/SERPINC1/KNG1
res_i	GO:0008104	protein localization	402	0.349389	1.47228	0.000272774	0.00236848	0.00163057	695	tags=42%, list=33%, signal=35%	BTF3/LCP1/CORO1C/RHOG/THY1/FBN1/LGALS3/S100A13/LMNB1/CTSA/YWHAQ/ACTB/SSR1/ACTN4/EZR/PDIA4/HRAS/STX12/APOD/LMAN2L/COPG1/GSN/MYH9/PPIA/MAPK14/FLNA/YBX1/AP1B1/KRT5/PGRMC1/CTSD/YWHAZ/ARL8B/DDX3X/CLTB/VPS29/MVP/MSN/STAM/HSP90B1/PRKAA1/COPB2/JUP/CLTC/LAMP2/COMT/CLU/RAB5C/CALR/HNRNPU/EHD1/SEC31A/TOM1L2/RAB11B/LAMP1/FGG/TMED7/AP2A1/CSRP3/SNX1/RAB5A/FGB/MAPRE1/SNAP29/AZGP1/VAMP3/BAX/GLUL/S100A10/CTNNB1/ST…
res_i	GO:0045785	positive regulation of cell adhesion	71	0.503644	1.81693	0.000275726	0.00238442	0.00164155	390	tags=35%, list=18%, signal=30%	ANXA1/CTSG/CD44/THY1/ARPC2/ACTB/IL18/FLNA/POLDIP2/P4HB/PRKAA1/JUP/HSPH1/CALR/UTRN/RAC1/FGG/FGB/S100A10/FLOT1/APOA1/CRK/HMGB1/FGA/FN1
res_i	GO:0045087	innate immune response	138	0.441038	1.7371	0.000293734	0.0025299	0.00174171	470	tags=33%, list=22%, signal=28%	DEFA1/ANXA1/LTF/S100A8/ARG1/VIM/LGALS3/HMGB2/ACTR2/S100A9/KRT16/IL18/GSN/YWHAZ/ARL8B/DDX3X/RPL13A/HPX/IGHM/LAMP2/CLU/PDE12/LAMP1/TUBB/FGB/MIF/VAMP3/G3BP1/FLOT1/ZYX/SERPING1/CRK/HMGB1/SFPQ/UBQLN1/FLNB/FGA/TRIM63/XRCC6/CALM1/RPS19/NAGK/CFH/KRT1/TUBB4B/TMEM43
res_i	GO:0031589	cell-substrate adhesion	69	0.513167	1.84481	0.0003358	0.0028806	0.00198314	390	tags=38%, list=18%, signal=32%	CORO1C/CD44/THY1/ACTN1/ARPC2/ACTN4/APOD/FLNA/POLDIP2/ANXA2/P4HB/JUP/CALR/UTRN/RAC1/FGG/FGB/VAMP3/S100A10/CTNNB1/APOA1/ZYX/CTTN/CRK/FGA/FN1
res_i	GO:0050866	negative regulation of cell activation	18	0.701131	1.90521	0.000342755	0.00288238	0.00198437	163	tags=28%, list=8%, signal=26%	ANXA1/CTSG/ARG1/LGALS3/CD9
res_i	GO:0016042	lipid catabolic process	62	-0.414436	-1.867	0.000342082	0.00288238	0.00198437	436	tags=44%, list=21%, signal=36%	CPT1B/PRDX6/ACADM/OXCT1/HADHA/HADHB/PHYH/SCARB2/ECHS1/AUH/ETFDH/DECR1/PLIN5/ACAA2/ECI2/HINT2/CPT2/PCCB/ACADVL/CRAT/ETFB/PCCA/ETFA/HADH/ECI1/ACADS/ACAT1
res_i	GO:2001233	regulation of apoptotic signaling pathway	73	0.493543	1.78827	0.000341173	0.00288238	0.00198437	372	tags=37%, list=18%, signal=32%	S100A8/CD44/LGALS3/CTSC/HMGB2/S100A9/PEA15/PPIA/PDIA3/PSME3/DDX3X/P4HB/CLU/TPD52L1/GNAI2/FGG/FGB/MIF/BAX/CTNNB1/CCAR2/CTTN/SFPQ/UBQLN1/HSPB1/DEPTOR/FGA
res_i	GO:0006397	mRNA processing	66	0.497748	1.77205	0.000340614	0.00288238	0.00198437	610	tags=55%, list=29%, signal=40%	LGALS3/SRSF7/HNRNPA0/PTBP1/YBX1/ALYREF/NSUN2/SRSF1/HNRNPC/SRSF3/PDE12/HNRNPU/U2AF2/HNRNPH1/CCAR2/SMU1/SFPQ/HNRNPF/HNRNPA3/HNRNPA2B1/MAGOH/HNRNPL/WDR77/HNRNPA1/HNRNPUL2/RBMX/DDX39B/EFTUD2/NCL/KHDRBS1/SYNCRIP/HNRNPK/HNRNPM/DDX1/DHX9/PPIL1
res_i	GO:0000278	mitotic cell cycle	122	0.447053	1.73234	0.000338725	0.00288238	0.00198437	692	tags=48%, list=33%, signal=34%	ANXA1/TUBB4A/TUBA1B/TUBB2A/ACTB/TUBB2B/IQGAP1/FLNA/PSME3/CFL1/POLDIP2/DDX3X/CLTC/TPD52L1/RPS6/RPL24/PCNA/RPS27L/HNRNPU/DYNC1LI1/TOM1L2/NES/DYNC1H1/PSME2/TUBB/MAPRE1/CTNNB1/RAB35/PDCD6IP/CHMP4B/TUBA4A/CALM1/PSME1/TUBB4B/GSPT1/KHDRBS1/RHOA/NUP62/CDC42/DCTN2/CKAP5/RANBP1/CDK5RAP3/IST1/PPP2CA/KPNB1/CLIP1/PRKDC/TTN/PPP6C/SNX9/VCP/DCTN1/PPP3CA/PPP5C/DYNLT1/SPTBN1/PAFAH1B1
res_i	GO:0042274	ribosomal small subunit biogenesis	27	0.624818	1.84764	0.000345941	0.00289776	0.00199496	536	tags=74%, list=25%, signal=56%	RPS3A/RPS21/RPS25/RPS28/RPS17/RPS5/RPS6/RPS8/RPS27L/RPS27/RPS24/NPM1/RPS4X/RPS13/FBL/RPS19/RPS16/RPS12/RPSA/RPS14
res_i	GO:0012501	programmed cell death	285	0.36771	1.52563	0.000349283	0.00290299	0.00199856	499	tags=32%, list=24%, signal=28%	ANXA1/LTF/S100A8/CD44/ARG1/LGALS3/CTSC/HMGB2/ACTN1/ACTB/ACTN4/S100A9/ACTC1/HRAS/TXNDC5/PEA15/GSN/RPS3A/PPIA/MAPK14/PDIA3/FLNA/CASP14/PSME3/MARCKS/CFL1/CTSD/YWHAZ/ANP32A/CTSB/DDX3X/SET/TIGAR/DDAH2/ANXA2/P4HB/HSP90B1/PRKAA1/RPL10/ANXA4/CLU/TPD52L1/RPS6/PIP/CALR/RPS27L/CAST/APEX1/GNAI2/NES/LAMP1/FGG/CDSN/FGB/MIF/AKR1C3/BAX/CTNNB1/APOH/CCAR2/NPM1/CTTN/PDCD6IP/HMGB1/SFPQ/RTN3/UBQLN1/HSPB1/DEPTOR/FGA/A…
res_i	GO:0008219	cell death	287	0.365119	1.51707	0.000348576	0.00290299	0.00199856	499	tags=31%, list=24%, signal=28%	ANXA1/LTF/S100A8/CD44/ARG1/LGALS3/CTSC/HMGB2/ACTN1/ACTB/ACTN4/S100A9/ACTC1/HRAS/TXNDC5/PEA15/GSN/RPS3A/PPIA/MAPK14/PDIA3/FLNA/CASP14/PSME3/MARCKS/CFL1/CTSD/YWHAZ/ANP32A/CTSB/DDX3X/SET/TIGAR/DDAH2/ANXA2/P4HB/HSP90B1/PRKAA1/RPL10/ANXA4/CLU/TPD52L1/RPS6/PIP/CALR/RPS27L/CAST/APEX1/GNAI2/NES/LAMP1/FGG/CDSN/FGB/MIF/AKR1C3/BAX/CTNNB1/APOH/CCAR2/NPM1/CTTN/PDCD6IP/HMGB1/SFPQ/RTN3/UBQLN1/HSPB1/DEPTOR/FGA/A…
res_i	GO:0022604	regulation of cell morphogenesis	36	0.578684	1.84116	0.000384949	0.00318702	0.0021941	408	tags=42%, list=19%, signal=34%	ANXA1/CORO1C/CD44/RHOG/EZR/MYH9/CFL1/MSN/HEXB/RAC1/CRK/PALMD/SPAG9/FN1/LARP4
res_i	GO:0023056	positive regulation of signaling	206	0.397648	1.61765	0.000389568	0.00321281	0.00221185	546	tags=38%, list=26%, signal=31%	LTF/S100A8/CD44/CTSC/S100A4/S100A13/ACTN4/S100A9/IQGAP1/HRAS/IL18/PEA15/S100A7/PTBP1/PPIA/PDIA3/FLNA/LRG1/FABP5/CTSD/DDX3X/ANXA2/HPX/CSNK2B/JUP/CLU/TPD52L1/CALR/DYNC1LI1/GNAI2/RAC1/FGG/ECM1/FGB/MIF/PRMT1/AKR1C2/AKR1C3/VAMP3/BAX/CTNNB1/FLOT1/PPM1A/APOA1/CCAR2/CRK/HMGB1/MAP2K1/RPS20/SFPQ/SPAG9/FGA/TXN/FN1/UBE2V1/LAMTOR1/VPS35/CALM1/LAMTOR5/NAGK/FNTA/MAPK1/OTUB1/ERP29/HOMER1/RAP1A/RHOA/NUP62/MME/TFG…
res_i	GO:0002685	regulation of leukocyte migration	25	0.659841	1.90328	0.000392487	0.00322443	0.00221986	337	tags=52%, list=16%, signal=44%	ANXA1/THY1/LGALS3/APOD/S100A7/CD9/MSN/CALR/RAC1/ECM1/MIF/CRK/HMGB1
res_i	GO:0002286	T cell activation involved in immune response	10	0.804903	1.90176	0.000394952	0.00323225	0.00222524	337	tags=60%, list=16%, signal=51%	ANXA1/LCP1/LGALS3/IL18/RPS6/HMGB1
res_i	GO:0006103	2-oxoglutarate metabolic process	12	-0.71534	-2.04009	0.000410521	0.00334684	0.00230413	389	tags=75%, list=18%, signal=62%	DLST/PHYH/ADHFE1/OGDH/GOT1/GOT2/IDH2/DLD/L2HGDH
res_i	GO:1901606	alpha-amino acid catabolic process	32	-0.526129	-2.07519	0.000425189	0.00344017	0.00236838	417	tags=59%, list=20%, signal=48%	MCCC1/GLUD1/MCCC2/DLST/ADHFE1/BCAT2/HIBCH/AUH/GOT1/GPT/GOT2/ACAD8/HMGCL/HIBADH/GSTZ1/ALDH6A1/NOS1/ACAT1/ACADSB
res_i	GO:0090130	tissue migration	15	0.737216	1.91224	0.000424715	0.00344017	0.00236838	176	tags=40%, list=8%, signal=37%	CORO1C/ACTC1/KRT16/LRG1/PFN1/KRT2
res_i	GO:0019319	hexose biosynthetic process	28	-0.541061	-2.05936	0.000443295	0.00356777	0.00245622	631	tags=75%, list=30%, signal=53%	DDB1/GPI/PGP/AKR1B1/SLC25A11/PRKAG1/ENO2/PGK1/PGK2/ACADM/PGM1/PGAM2/TPI1/GOT1/FBP2/ENO3/GPT/GPD1/MDH2/PFKFB1/ALDOC
res_i	GO:0051338	regulation of transferase activity	76	0.482047	1.7461	0.000444301	0.00356777	0.00245622	554	tags=45%, list=26%, signal=34%	LTF/CORO1C/THY1/FBN1/ACTB/SERPINB3/IQGAP1/HRAS/PPIA/DDX3X/TIGAR/MVP/TPD52L1/PCNA/HNRNPU/APOA1/NPM1/MAP2K1/HSPB1/DEPTOR/XRCC6/CALM1/RPS2/UCHL1/ERP29/RAP1A/RPL5/RHOA/RPS3/APOA4/APOA2/RPL11/RAP2C/SKP1
res_i	GO:0008380	RNA splicing	69	0.506042	1.81919	0.000448627	0.00358901	0.00247085	610	tags=57%, list=29%, signal=42%	LGALS3/SRSF7/PTBP1/YBX1/ALYREF/SRSF1/HNRNPC/SRSF3/HNRNPU/U2AF2/PRMT1/HNRNPH1/CCAR2/SMU1/SFPQ/HNRNPF/HNRNPA3/HNRNPA2B1/MAGOH/RPS13/HNRNPL/WDR77/HNRNPA1/HNRNPUL2/AHNAK/RBMX/ENY2/DDX39B/EFTUD2/NCL/KHDRBS1/TAF15/SYNCRIP/HNRNPK/FAM98A/HNRNPM/DDX1/DHX9/PPIL1
res_i	GO:0007017	microtubule-based process	118	0.435333	1.67715	0.000468819	0.00373656	0.00257243	524	tags=36%, list=25%, signal=29%	TUBB4A/TUBA1B/TUBB2A/TPPP3/TBCB/ACTR2/TUBB2B/EZR/COPG1/MYH9/DYNLRB1/FLNA/CFL1/DYNC1I2/POLDIP2/ARL8B/PRKAA1/CLTC/HNRNPU/DYNC1LI1/RAC1/LAMP1/DYNC1H1/TUBB/MAPRE1/CTNNB1/NPM1/PDCD6IP/HSPB1/KTN1/CHMP4B/FKBP4/TUBA4A/UCHL1/TUBB4B/RHOA/NUP62/CDC42/DCTN2/RAB6A/RPS3/CKAP5/RANBP1
res_i	GO:0008535	respiratory chain complex IV assembly	13	-0.699133	-2.04815	0.000488771	0.0038811	0.00267194	456	tags=85%, list=22%, signal=67%	TIMM21/SCO1/COA6/COX17/TACO1/COA1/COA3/SURF1/COA5/COA7/SMIM20
res_i	GO:0048468	cell development	310	0.36328	1.51445	0.000495448	0.00391954	0.0026984	338	tags=23%, list=16%, signal=22%	ANXA1/LTF/POTEE/MYBPH/CORO1C/S100A8/NDRG1/THY1/TPM4/VIM/SERPINH1/FBN1/TMSB4X/HMGB2/ACTN1/ACTB/DBNL/TUBB2B/ACTN4/S100A9/EZR/ACTC1/IQGAP1/HRAS/HPRT1/APOD/IL18/MYH9/MAPK14/FLNA/CFL1/TPD52/EIF6/YWHAZ/TIGAR/KRT2/MSN/ANXA2/NSUN2/IGHM/DNAJB11/FLII/HEXB/CLU/RPS6/RPL24/HNRNPU/EHD1/RAC1/MYH3/FGG/ECM1/AP2A1/MANF/CSRP3/CDSN/RPL22/PRMT1/UBA6/BAX/S100A10/CTNNB1/EIF2B2/FLOT1/NPM1/RAB35/CTTN/CRK/HMGB1/MAP2K1
res_i	GO:1901652	response to peptide	119	0.443853	1.71323	0.000512724	0.00404125	0.00278219	529	tags=43%, list=25%, signal=34%	CTSG/CD44/TUBA1B/ARG1/VIM/TMSB4X/SRSF7/ACTR2/ACTN4/IL18/GSN/MAPK14/PDIA3/YBX1/SRM/RPL13A/P4HB/HPX/CSNK2B/COMT/SRSF3/PDE12/CALR/HNRNPU/FGG/ECM1/FGB/RAD23B/VAMP3/APOA1/ZYX/CRK/FLNB/TRIM63/CALM1/ALDH1A2/RPS16/RBMX/SERPINF1/DDOST/ASAH1/NCL/MAPK1/HSPA5/RPLP0/RHOA/MME/CDC42/RPS3/HSP90AB1/SYNCRIP
res_i	GO:0044093	positive regulation of molecular function	142	0.411463	1.6244	0.000548307	0.00430582	0.00296434	539	tags=39%, list=25%, signal=31%	LTF/CORO1C/S100A8/RHOG/THY1/FBN1/TMSB4X/SERPINB3/ACTN4/S100A9/IQGAP1/CAP1/HRAS/IL18/PPIA/MAPK14/DDX3X/PFN1/TIGAR/POR/ANXA2/DNAJB11/JUP/CLU/TPD52L1/PCNA/HNRNPU/S100A10/APOH/FLOT1/APOA1/NPM1/HMGB1/MAP2K1/IDE/EIF3D/TXN/UBE2V1/XRCC6/CALM1/LAMTOR5/RPS2/FNTA/ANXA3/EIF3C/ERP29/RANGAP1/RAP1A/RHOA/RPS3/FKBP1A/APOA4/HNRNPK/APOA2/RPL11
res_i	GO:0007275	multicellular organism development	494	0.333149	1.40503	0.000556896	0.00435725	0.00299974	356	tags=21%, list=17%, signal=23%	ANXA1/BTF3/LTF/POTEE/CORO1C/TYMP/S100A8/CD44/NDRG1/RHOG/THY1/VIM/TUBB2A/SERPINH1/FBN1/CTSC/MUSTN1/TPPP3/TBCB/HMGB2/YWHAQ/ACTB/DBNL/TUBB2B/PPIB/S100A9/ACTC1/KRT17/IQGAP1/HRAS/HPRT1/APOD/IL18/ARHGDIB/GSN/S100A7/MYH9/PPIA/MAPK14/FLNA/MARCKS/CFL1/YBX1/AP1B1/LRG1/EIF6/YWHAZ/CD9/PFN1/TIGAR/ANXA2/GAA/RPL13A/CACYBP/RPL10/RPL13/NSUN2/CSNK2B/DNAJB11/SRSF1/JUP/COMT/HEXB/CLU/RPS6/CALR/BGN/RPL24/PCNA/HNRNPU/E…
res_i	GO:1901605	alpha-amino acid metabolic process	56	-0.421349	-1.86121	0.000561459	0.00437692	0.00301328	417	tags=41%, list=20%, signal=34%	MCCC1/GLUD1/MCCC2/DLST/APIP/ADHFE1/BCAT2/HIBCH/PCBD2/AUH/GOT1/GPT/FH/GOT2/ACAD8/ALDH5A1/HMGCL/HIBADH/GSTZ1/ALDH6A1/NOS1/ACAT1/ACADSB
res_i	GO:0035821	modulation of process of another organism	20	0.680362	1.86868	0.000563669	0.00437817	0.00301415	132	tags=30%, list=6%, signal=28%	LTF/ARG1/PPIB/S100A9/GSN/CFL1
res_i	GO:0034109	homotypic cell-cell adhesion	25	0.649033	1.8721	0.000602634	0.00466387	0.00321083	372	tags=56%, list=18%, signal=47%	CTSG/CLIC1/ACTB/MYH9/PPIA/PDIA3/FLNA/CD9/JUP/FGG/FGB/DSP/HSPB1/FGA
res_i	GO:0051093	negative regulation of developmental process	82	0.474445	1.74056	0.000622918	0.00480344	0.00330692	402	tags=30%, list=19%, signal=26%	ANXA1/LTF/CST3/THY1/FBN1/TMSB4X/ANKRD2/VAT1/ACTB/IL18/PTBP1/YBX1/DNAJB11/CALR/HNRNPU/ECM1/CSRP3/PRMT1/CTNNB1/APOH/HMGB1/RBBP7/SPAG9/AHSG/WDR77
res_i	GO:0044403	biological process involved in symbiotic interaction	48	0.536608	1.82358	0.000642101	0.00491847	0.00338611	184	tags=23%, list=9%, signal=21%	DEFA1/CTSG/LTF/ARG1/KRT6A/SERPINB3/MYH9/PPIA/ARL8B/CTSB/P4HB
res_i	GO:0006357	regulation of transcription by RNA polymerase II	172	0.397711	1.59902	0.00064244	0.00491847	0.00338611	632	tags=42%, list=30%, signal=32%	CREG1/HMGB2/ANKRD2/NAMPT/ACTB/ACTR2/ACTN4/PPIB/EZR/HRAS/IL18/PPIA/MAPK14/YBX1/YWHAZ/DDX3X/PFN1/ANXA2/RPL10/JUP/ANXA4/HEXB/CALR/PCNA/HNRNPU/APEX1/SUB1/ECM1/CSRP3/PPM1H/S100A10/CTNNB1/LMO7/PPM1A/NPM1/CRK/HMGB1/SFPQ/RBBP7/FKBP4/TXN/FUBP1/FKBP2/WDR77/XRCC6/RBMX/ENY2/DCAF6/CNBP/NCL/MAPK1/CAND1/PSMC5/HNRNPD/HSPA5/PPID/KHDRBS1/RHOA/EEF1D/FKBP1A/HNRNPK/RPS14/PCBP1/SUMO2/UBE3A/CDK5RAP3/DHX9/PPP2CA/PPIL1/P…
res_i	GO:0010647	positive regulation of cell communication	204	0.390939	1.58975	0.00065214	0.0049749	0.00342496	546	tags=37%, list=26%, signal=31%	LTF/S100A8/CD44/CTSC/S100A4/S100A13/ACTN4/S100A9/IQGAP1/HRAS/IL18/PEA15/S100A7/PTBP1/PPIA/PDIA3/FLNA/LRG1/FABP5/CTSD/DDX3X/HPX/CSNK2B/JUP/CLU/TPD52L1/CALR/DYNC1LI1/GNAI2/RAC1/FGG/ECM1/FGB/MIF/PRMT1/AKR1C2/AKR1C3/BAX/CTNNB1/FLOT1/PPM1A/APOA1/CCAR2/CRK/HMGB1/MAP2K1/RPS20/SFPQ/SPAG9/FGA/TXN/FN1/UBE2V1/LAMTOR1/VPS35/CALM1/LAMTOR5/NAGK/FNTA/MAPK1/OTUB1/ERP29/HOMER1/RAP1A/RHOA/NUP62/MME/TFG/CDC42/RPS3/…
res_i	GO:0001525	angiogenesis	67	0.496236	1.76505	0.00065565	0.00497786	0.003427	560	tags=48%, list=26%, signal=36%	ANXA1/TYMP/THY1/APOD/IL18/S100A7/MYH9/MAPK14/FLNA/LRG1/YWHAZ/ANXA2/JUP/ECM1/GLUL/CTNNB1/APOH/IGFBP7/HSPB1/FN1/AQP1/ANXA3/SERPINF1/NCL/KRT1/CD93/RHOA/COL18A1/CDC42/C3/PDCL3/RNH1
res_i	GO:0048514	blood vessel morphogenesis	72	0.477785	1.72443	0.00065719	0.00497786	0.003427	560	tags=47%, list=26%, signal=36%	ANXA1/TYMP/THY1/APOD/IL18/S100A7/MYH9/MAPK14/FLNA/LRG1/YWHAZ/ANXA2/JUP/ECM1/BAX/GLUL/CTNNB1/APOH/IGFBP7/HSPB1/FN1/AQP1/ANXA3/SERPINF1/NCL/KRT1/CD93/RAP1A/RHOA/COL18A1/CDC42/C3/PDCL3/RNH1
res_i	GO:0006090	pyruvate metabolic process	52	-0.436999	-1.88532	0.000667149	0.00502865	0.00346197	652	tags=62%, list=31%, signal=44%	PFKL/HK1/ME1/PKM/PRKAG1/ENO2/PGK1/GAPDH/DHTKD1/ALDOA/PDHA1/PGK2/FAHD1/BCL2L13/PFKM/PGM1/PGAM2/TPI1/OGDH/ENO3/DLAT/GPD1/MPC2/DLD/VDAC1/PDHX/PDHB/PFKFB1/ALDOC/PDK4/SLC4A1/BPGM
res_i	GO:0051247	positive regulation of protein metabolic process	179	0.400385	1.61585	0.000668604	0.00502865	0.00346197	665	tags=44%, list=31%, signal=33%	LTF/FBN1/CTSC/MUSTN1/SERPINB3/SH3BGRL/EZR/KRT17/IQGAP1/HRAS/IL18/GSN/MYH9/PPIA/YBX1/EIF6/DDX3X/MSN/ANXA2/PRKAA1/CLU/TPD52L1/RPS27L/HNRNPU/RAC1/PRMT1/S100A10/CTNNB1/FLOT1/NPM1/MAP2K1/IDE/RPS4X/UBQLN1/TF/EIF3D/TXN/UBE2V1/XRCC6/VPS35/LARP4/CALM1/RPS2/FNTA/CNBP/EIF3C/MAPK1/ERP29/PSMC5/HNRNPD/HSPA5/RAP1A/CLEC3B/KHDRBS1/RPL5/RHOA/RPS3/SYNCRIP/SEC22B/EIF2B5/C3/SKP1/HSP90AA1/DNAJB2/SSB/SUMO2/UBE3A/NSF/CD…
res_i	GO:0006085	acetyl-CoA biosynthetic process	13	-0.688246	-2.01626	0.000693848	0.00520021	0.00358007	223	tags=77%, list=11%, signal=69%	ACSS2/PGK1/PDHA1/DLAT/MPC2/DLD/PDHX/PDHB/ACAT1/PDK4
res_i	GO:0034113	heterotypic cell-cell adhesion	12	0.764751	1.88976	0.000713229	0.00531999	0.00366254	372	tags=75%, list=18%, signal=62%	CD44/THY1/JUP/FGG/FGB/FLOT1/APOA1/DSP/FGA
res_i	GO:0023051	regulation of signaling	389	0.341612	1.43769	0.000714811	0.00531999	0.00366254	546	tags=31%, list=26%, signal=29%	ANXA1/LTF/S100A8/CD44/THY1/ARG1/FBN1/LGALS3/CTSC/S100A4/TMSB4X/S100A13/HMGB2/SERPINB3/TUBB2B/ACTN4/S100A9/EZR/IQGAP1/HRAS/APOD/IL18/ARHGDIB/PEA15/S100A7/PTBP1/PPIA/MAPK14/PDIA3/FLNA/PSME3/LRG1/FABP5/CTSD/YWHAZ/DDX3X/PFN1/MVP/ANXA2/P4HB/HPX/PRKAA1/CSNK2B/JUP/LAMP2/CLU/TPD52L1/CALR/DYNC1LI1/GNAI2/RAC1/FGG/ECM1/RAB5A/FGB/MIF/PRMT1/AKR1C2/AKR1C3/VAMP3/BAX/G3BP1/CTNNB1/FLOT1/LMO7/PPM1A/APOA1/CCAR2/CTT…
res_i	GO:0010810	regulation of cell-substrate adhesion	48	0.534785	1.81738	0.000753768	0.00556057	0.00382817	390	tags=40%, list=18%, signal=33%	CORO1C/THY1/ARPC2/ACTN4/APOD/FLNA/POLDIP2/P4HB/JUP/CALR/UTRN/RAC1/FGG/FGB/S100A10/APOA1/CRK/FGA/FN1
res_i	GO:0000723	telomere maintenance	32	0.582705	1.77487	0.000754946	0.00556057	0.00382817	613	tags=69%, list=29%, signal=50%	HNRNPC/PCNA/HNRNPU/APEX1/CTNNB1/CCT5/HNRNPA2B1/HNRNPA1/XRCC6/CCT2/MAPK1/HNRNPD/CCT8/TCP1/CCT3/CCT4/HSP90AB1/PTGES3/HSP90AA1/CCT7/CCT6A/PRKDC
res_i	GO:0032200	telomere organization	32	0.582705	1.77487	0.000754946	0.00556057	0.00382817	613	tags=69%, list=29%, signal=50%	HNRNPC/PCNA/HNRNPU/APEX1/CTNNB1/CCT5/HNRNPA2B1/HNRNPA1/XRCC6/CCT2/MAPK1/HNRNPD/CCT8/TCP1/CCT3/CCT4/HSP90AB1/PTGES3/HSP90AA1/CCT7/CCT6A/PRKDC
res_i	GO:0060627	regulation of vesicle-mediated transport	98	0.453733	1.71289	0.000767484	0.00563349	0.00387837	394	tags=33%, list=19%, signal=28%	ANXA1/LGALS3/ACTB/ARPC3/EZR/MSN/ANXA2/STAM/PRKAA1/CLU/CALR/DYNC1LI1/EHD1/GNAI2/RAC1/RAB11B/LAMP1/FGG/AP2A1/RAB5A/FGB/S100A10/FLOT1/APOA1/PDCD6IP/HMGB1/MAP2K1/APOC1/FGA/TBC1D4/TF/AHSG
res_i	GO:0006366	transcription by RNA polymerase II	177	0.399105	1.60738	0.000775237	0.00567092	0.00390413	632	tags=42%, list=30%, signal=32%	CREG1/HMGB2/ANKRD2/NAMPT/ACTB/ACTR2/ACTN4/PPIB/EZR/HRAS/IL18/PPIA/MAPK14/FLNA/YBX1/YWHAZ/DDX3X/PFN1/ANXA2/RPL10/JUP/ANXA4/HEXB/CALR/PCNA/HNRNPU/APEX1/SUB1/ECM1/CSRP3/PPM1H/S100A10/CTNNB1/LMO7/PPM1A/NPM1/CRK/HMGB1/SFPQ/RBBP7/FKBP4/TXN/FUBP1/FKBP2/WDR77/XRCC6/RBMX/ENY2/DCAF6/CNBP/NCL/MAPK1/CAND1/PSMC5/HNRNPD/HSPA5/PPID/KHDRBS1/RHOA/EEF1D/FKBP1A/HNRNPK/RPS14/PADI2/PCBP1/SUMO2/UBE3A/CDK5RAP3/DHX9/PPP…
res_i	GO:0034097	response to cytokine	115	0.436454	1.6831	0.000783376	0.00571089	0.00393166	529	tags=42%, list=25%, signal=33%	CTSG/CD44/TUBA1B/ARG1/VIM/TMSB4X/SRSF7/ACTR2/ACTN4/IL18/GSN/MAPK14/PDIA3/YBX1/SRM/RPL13A/P4HB/HPX/CSNK2B/COMT/SRSF3/PDE12/HNRNPU/FGG/ECM1/FGB/RAD23B/VAMP3/APOA1/ZYX/FLNB/TRIM63/CALM1/ALDH1A2/RPS16/RBMX/DDOST/ASAH1/NCL/MAPK1/HSPA5/RPLP0/RHOA/MME/CDC42/RPS3/HSP90AB1/SYNCRIP
res_i	GO:0071219	cellular response to molecule of bacterial origin	21	0.662977	1.82031	0.000875971	0.00632119	0.00435182	125	tags=33%, list=6%, signal=32%	DEFA1/CTSG/LTF/VIM/HMGB2/IL18/MAPK14
res_i	GO:0071222	cellular response to lipopolysaccharide	21	0.662977	1.82031	0.000875971	0.00632119	0.00435182	125	tags=33%, list=6%, signal=32%	DEFA1/CTSG/LTF/VIM/HMGB2/IL18/MAPK14
res_i	GO:0006915	apoptotic process	274	0.362677	1.50391	0.000872034	0.00632119	0.00435182	506	tags=31%, list=24%, signal=27%	ANXA1/LTF/S100A8/CD44/LGALS3/CTSC/HMGB2/ACTN1/ACTB/ACTN4/S100A9/ACTC1/HRAS/TXNDC5/PEA15/GSN/RPS3A/PPIA/MAPK14/PDIA3/FLNA/CASP14/PSME3/MARCKS/CFL1/CTSD/YWHAZ/ANP32A/CTSB/DDX3X/SET/TIGAR/DDAH2/ANXA2/P4HB/HSP90B1/PRKAA1/RPL10/ANXA4/CLU/TPD52L1/RPS6/PIP/CALR/RPS27L/CAST/APEX1/GNAI2/NES/FGG/FGB/MIF/AKR1C3/BAX/CTNNB1/APOH/CCAR2/NPM1/CTTN/PDCD6IP/HMGB1/SFPQ/RTN3/UBQLN1/HSPB1/DEPTOR/FGA/AQP1/VPS35/LAMTOR…
res_i	GO:0051130	positive regulation of cellular component organization	175	0.391964	1.57838	0.000881169	0.0063373	0.0043629	707	tags=50%, list=33%, signal=36%	ANXA1/LCP1/CORO1C/THY1/LGALS3/TPPP3/ARPC2/ACTR2/TUBB2B/S100A9/HRAS/GSN/MAPK14/FLNA/POLDIP2/DDX3X/PFN1/MSN/ANXA2/DSTN/CLU/CALR/EHD1/RAC1/NES/DYNC1H1/AP2A1/MAPRE1/BAX/G3BP1/S100A10/CTNNB1/FLOT1/APOA1/CCT5/CTTN/PDCD6IP/MAP2K1/HNRNPA2B1/TF/FN1/AHSG/HNRNPA1/VPS35/AHNAK/SERPINF1/CCT2/MAPK1/CAND1/LMAN1/HNRNPD/CCT8/RAP1A/RHOA/NUP62/TCP1/CCT3/CDC42/RPS3/CKAP5/CCT4/HNRNPK/APOA2/C3/FAM98A/PTGES3/HSP90AA1/CC…
res_i	GO:0070527	platelet aggregation	21	0.661967	1.81753	0.000889143	0.00637318	0.00438761	372	tags=57%, list=18%, signal=48%	CTSG/CLIC1/ACTB/MYH9/PPIA/PDIA3/FLNA/CD9/FGG/FGB/HSPB1/FGA
res_i	GO:0051347	positive regulation of transferase activity	42	0.543694	1.77671	0.000899395	0.00642511	0.00442336	554	tags=50%, list=26%, signal=38%	LTF/FBN1/IQGAP1/HRAS/PPIA/DDX3X/TIGAR/TPD52L1/PCNA/APOA1/MAP2K1/XRCC6/CALM1/RPS2/ERP29/RAP1A/RHOA/RPS3/APOA4/APOA2/SKP1
res_i	GO:0001568	blood vessel development	82	0.465106	1.7063	0.000921061	0.00655795	0.00451481	560	tags=48%, list=26%, signal=36%	ANXA1/TYMP/THY1/APOD/IL18/S100A7/MYH9/MAPK14/FLNA/LRG1/YWHAZ/ANXA2/GAA/JUP/COMT/ECM1/BAX/GLUL/CTNNB1/APOH/IGFBP7/MAP2K1/HSPB1/FN1/AQP1/ALDH1A2/ANXA3/SERPINF1/NCL/MAPK1/KRT1/CD93/RAP1A/RHOA/COL18A1/CDC42/C3/PDCL3/RNH1
res_i	GO:0001818	negative regulation of cytokine production	34	0.583008	1.8146	0.00093925	0.00666524	0.00458868	390	tags=38%, list=18%, signal=32%	ANXA1/LTF/ARG1/ORM1/EZR/APOD/SERPINB1/ANXA4/RAC1/APOA1/HMGB1/HOMER2/FN1
res_i	GO:0006637	acyl-CoA metabolic process	34	-0.483302	-1.91945	0.000979112	0.00687955	0.00473622	397	tags=53%, list=19%, signal=44%	PDHA1/ACSL1/SUCLG2/DLST/OGDH/ACSF2/ACOT2/SNCA/SUCLG1/DLAT/MPC2/DLD/SUCLA2/PDHX/PDHB/OXSM/ACAT1/PDK4
res_i	GO:0035383	thioester metabolic process	34	-0.483302	-1.91945	0.000979112	0.00687955	0.00473622	397	tags=53%, list=19%, signal=44%	PDHA1/ACSL1/SUCLG2/DLST/OGDH/ACSF2/ACOT2/SNCA/SUCLG1/DLAT/MPC2/DLD/SUCLA2/PDHX/PDHB/OXSM/ACAT1/PDK4
res_i	GO:0010646	regulation of cell communication	390	0.336827	1.41696	0.000973244	0.00687955	0.00473622	546	tags=31%, list=26%, signal=28%	ANXA1/LTF/TYMP/S100A8/CD44/THY1/ARG1/FBN1/LGALS3/CTSC/S100A4/TMSB4X/S100A13/HMGB2/SERPINB3/TUBB2B/ACTN4/S100A9/EZR/IQGAP1/HRAS/APOD/IL18/ARHGDIB/PEA15/S100A7/PTBP1/PPIA/MAPK14/PDIA3/FLNA/PSME3/LRG1/FABP5/CTSD/YWHAZ/DDX3X/PFN1/MVP/P4HB/HPX/PRKAA1/CSNK2B/JUP/LAMP2/CLU/TPD52L1/CALR/DYNC1LI1/GNAI2/RAC1/FGG/ECM1/RAB5A/FGB/MIF/PRMT1/AKR1C2/AKR1C3/BAX/G3BP1/CTNNB1/FLOT1/PPM1A/APOA1/CCAR2/CTTN/IGFBP7/CRK…
res_i	GO:0022617	extracellular matrix disassembly	10	0.782106	1.8479	0.00102264	0.00713168	0.0049098	9	tags=30%, list=0%, signal=30%	CTSG/LCP1/CST3
res_i	GO:0002237	response to molecule of bacterial origin	38	0.561403	1.8029	0.00102835	0.00713168	0.0049098	125	tags=26%, list=6%, signal=25%	DEFA1/CTSG/LTF/S100A8/VIM/HMGB2/HNRNPA0/IL18/S100A7/MAPK14
res_i	GO:0032496	response to lipopolysaccharide	38	0.561403	1.8029	0.00102835	0.00713168	0.0049098	125	tags=26%, list=6%, signal=25%	DEFA1/CTSG/LTF/S100A8/VIM/HMGB2/HNRNPA0/IL18/S100A7/MAPK14
res_i	GO:0065008	regulation of biological quality	411	0.33146	1.39611	0.00102782	0.00713168	0.0049098	643	tags=39%, list=30%, signal=33%	ANXA1/CTSG/CREG1/LTF/CLIC1/RHOG/ARPC5/RBP1/VIM/FBN1/ARPC5L/CTSA/ARPC2/ACTB/ARPC3/PPIB/EZR/HRAS/STX12/HNRNPA0/GSN/MYH9/PPIA/MAPK14/PDIA3/FLNA/CFL1/YBX1/CAPZA1/YWHAZ/CTSB/CD9/PFN1/MSN/ANXA2/GAA/P4HB/DSG1/NSUN2/JUP/DSTN/LAMP2/FLII/HNRNPC/COMT/RPS5/HEXB/CLU/PDE12/CALR/HNRNPU/APEX1/GNAI2/RAC1/SERPINA7/RAB11B/LAMP1/CTSZ/FGG/AP2A1/MANF/CSRP3/RAB5A/TUBB/FGB/AKR1C2/AKR1C3/BAX/CTNNB1/APOH/FLOT1/SPTAN1/APOA…
res_i	GO:0010811	positive regulation of cell-substrate adhesion	33	0.583109	1.79773	0.00108522	0.0075017	0.00516453	390	tags=48%, list=18%, signal=40%	THY1/ARPC2/FLNA/POLDIP2/P4HB/JUP/CALR/UTRN/RAC1/FGG/FGB/S100A10/APOA1/CRK/FGA/FN1
res_i	GO:0006575	modified amino acid metabolic process	46	-0.436503	-1.83558	0.00109112	0.00751818	0.00517588	586	tags=52%, list=28%, signal=39%	GSTK1/GPX1/ALDH4A1/OPLAH/GSTO1/SLC27A1/ALDH9A1/CPT1B/ACADM/PCYOX1/CKM/SOD2/GSTT1/GLO1/CKMT2/HAGH/ALDH1L1/GAMT/CKB/GOT2/CPT2/CRAT/TMLHE/GSTZ1
res_i	GO:1902531	regulation of intracellular signal transduction	247	0.367691	1.513	0.00110334	0.00755896	0.00520395	516	tags=33%, list=24%, signal=28%	LTF/S100A8/CD44/S100A4/TMSB4X/S100A13/SERPINB3/ACTN4/S100A9/EZR/IQGAP1/HRAS/IL18/ARHGDIB/S100A7/PTBP1/PPIA/MAPK14/FLNA/FABP5/YWHAZ/DDX3X/P4HB/PRKAA1/CSNK2B/LAMP2/CLU/TPD52L1/CALR/DYNC1LI1/GNAI2/RAC1/FGG/ECM1/FGB/MIF/PRMT1/AKR1C2/AKR1C3/BAX/CTNNB1/FLOT1/PPM1A/APOA1/CCAR2/CRK/HMGB1/MAP2K1/RPS20/SFPQ/UBQLN1/HSPB1/SPAG9/DEPTOR/FGA/HOMER2/TXN/FN1/UBE2V1/LAMTOR1/CALM1/LAMTOR5/NAGK/FNTA/UCHL1/AMBP/MAPK1…
res_i	GO:0035556	intracellular signal transduction	361	0.34363	1.44251	0.00110412	0.00755896	0.00520395	516	tags=29%, list=24%, signal=27%	DEFA1/LTF/LCP1/S100A8/CD44/NDRG1/RHOG/FBN1/S100A4/TMSB4X/S100A13/YWHAQ/SERPINB3/DBNL/ACTN4/S100A9/EZR/IQGAP1/CAP1/HRAS/IL18/ARHGDIB/PEA15/S100A7/LRRC59/PTBP1/PPIA/MAPK14/FLNA/CFL1/FABP5/YWHAZ/ANP32A/DDX3X/P4HB/PRKAA1/NSUN2/CSNK2B/LAMP2/CLU/TPD52L1/RPS6/CALR/RPS27L/DYNC1LI1/GNAI2/RAC1/FGG/ECM1/CSRP3/FGB/MIF/PRMT1/AKR1C2/AKR1C3/BAX/NUCB1/G3BP1/CTNNB1/FLOT1/PPM1A/APOA1/CCAR2/RAB35/CRK/HMGB1/MAP2K1/R…
res_i	GO:1900026	positive regulation of substrate adhesion-dependent cell spreading	16	0.686946	1.79918	0.00118969	0.00809293	0.00557157	372	tags=69%, list=18%, signal=57%	ARPC2/FLNA/P4HB/CALR/RAC1/FGG/FGB/S100A10/APOA1/CRK/FGA
res_i	GO:0001649	osteoblast differentiation	28	0.594862	1.76545	0.00118594	0.00809293	0.00557157	423	tags=43%, list=20%, signal=35%	LTF/CLIC1/TPM4/MAPK14/ALYREF/CLTC/HNRNPC/HNRNPU/CTNNB1/SND1/FBL/RBMX
res_i	GO:0034329	cell junction assembly	63	0.4902	1.72811	0.00121141	0.0082145	0.00565526	406	tags=33%, list=19%, signal=28%	CORO1C/RHOG/THY1/ACTN1/ACTB/DBNL/APOD/POLDIP2/CAPZA1/CD9/DSG1/JUP/RAC1/S100A10/CTNNB1/FLOT1/CTTN/CRK/PDCD6IP/FN1/VPS35
res_i	GO:0007160	cell-matrix adhesion	50	0.500838	1.70569	0.00123373	0.00832168	0.00572905	390	tags=36%, list=18%, signal=30%	CORO1C/CD44/THY1/ACTN1/APOD/POLDIP2/ANXA2/JUP/UTRN/RAC1/FGG/FGB/S100A10/CTNNB1/ZYX/CTTN/FGA/FN1
res_i	GO:0010564	regulation of cell cycle process	68	0.471158	1.68676	0.00123501	0.00832168	0.00572905	541	tags=43%, list=26%, signal=33%	ANXA1/TMSB4X/ACTB/MAPK14/PSME3/POLDIP2/DDX3X/NSUN2/CLTC/CALR/RPS27L/HNRNPU/DYNC1LI1/TOM1L2/DYNC1H1/PSME2/CTNNB1/CCAR2/NPM1/PDCD6IP/CHMP4B/SND1/CALM1/PSME1/RHOA/NUP62/CDC42/RANBP1/TIPRL
res_i	GO:0043069	negative regulation of programmed cell death	144	0.398116	1.57169	0.00123968	0.00832694	0.00573267	329	tags=27%, list=16%, signal=25%	ANXA1/LTF/CD44/LGALS3/HMGB2/ACTC1/HRAS/TXNDC5/PEA15/RPS3A/PPIA/FLNA/PSME3/CFL1/YWHAZ/DDX3X/SET/TIGAR/DDAH2/HSP90B1/PRKAA1/RPL10/ANXA4/CLU/RPS6/PIP/CAST/GNAI2/NES/FGG/CDSN/FGB/MIF/BAX/CTNNB1/APOH/CCAR2/NPM1/CTTN
res_i	GO:0006629	lipid metabolic process	213	-0.253848	-1.44269	0.00126009	0.00843744	0.00580875	588	tags=40%, list=28%, signal=32%	SORBS1/ECH1/ABHD11/APOE/GPX4/CBR4/PRKAG1/GPX1/STUB1/SIRT3/PGK1/FAH/IDI2/SIRT2/APOC3/HTRA2/PRKG1/SLC27A1/RDH13/AGK/LACTB/CPT1B/PRDX6/ACADM/FABP3/OXCT1/ACSL1/HADHA/HADHB/PHYH/ALDH1A1/ADHFE1/FECH/PTGES2/CYB5R1/BCAT2/ADH5/ACSF2/SCARB2/MECR/CRKL/ECHS1/AUH/IDI1/ACAD9/ETFDH/DECR1/H6PD/PLIN5/ACAA2/BCKDHB/ACOT2/SNCA/ACOT13/ADH1B/NDUFAB1/ECI2/GPD1/HINT2/STAT5B/PHB2/HSD17B8/AGPS/ACAD8/CPT2/PCCB/ACADVL/CRAT/…
res_i	GO:0051336	regulation of hydrolase activity	62	0.490666	1.72712	0.00127348	0.008474	0.00583392	667	tags=53%, list=32%, signal=38%	CST3/CORO1C/RHOG/THY1/SERPINH1/SERPINB3/HRAS/SERPINB1/PCNA/ECM1/S100A10/APOH/APOA1/SERPING1/NPM1/CRK/HMGB1/APOC1/CSTB/SERPINF1/RANGAP1/RAP1A/RHOA/RPS3/APOA4/APOA2/CDK5RAP3/TGM2/VTN/SNX9/PSAP/VCP/ITGA6
res_i	GO:0034330	cell junction organization	115	0.428586	1.65276	0.00126975	0.008474	0.00583392	336	tags=27%, list=16%, signal=24%	POTEE/CORO1C/RHOG/THY1/ACTN1/ACTB/DBNL/EZR/CAP1/APOD/MAPK14/FLNA/CFL1/POLDIP2/CAPZA1/YWHAZ/DSC1/CD9/PFN1/DSG1/JUP/CAST/RAC1/TUBB/S100A10/CTNNB1/FLOT1/CTTN/CRK/DSP/PDCD6IP
res_i	GO:0022408	negative regulation of cell-cell adhesion	22	0.650554	1.81113	0.00129772	0.00858718	0.00591183	337	tags=36%, list=16%, signal=31%	ANXA1/CTSG/ARG1/LGALS3/CD9/CDSN/APOA1/HMGB1
res_i	GO:0030168	platelet activation	27	0.595252	1.76021	0.00129853	0.00858718	0.00591183	372	tags=48%, list=18%, signal=40%	CTSG/CLIC1/ACTB/MYH9/PPIA/MAPK14/PDIA3/FLNA/CD9/FGG/FGB/HSPB1/FGA
res_i	GO:0050863	regulation of T cell activation	36	0.550604	1.75182	0.00134459	0.00886433	0.00610263	214	tags=25%, list=10%, signal=23%	ANXA1/CTSG/THY1/ARG1/LGALS3/ACTB/IL18/PRKAA1/HSPH1
res_i	GO:0001944	vasculature development	86	0.448913	1.66008	0.00136534	0.00897341	0.00617773	560	tags=45%, list=26%, signal=35%	ANXA1/TYMP/THY1/APOD/IL18/S100A7/MYH9/MAPK14/FLNA/LRG1/YWHAZ/ANXA2/GAA/JUP/COMT/ECM1/BAX/GLUL/CTNNB1/APOH/IGFBP7/MAP2K1/HSPB1/FN1/AQP1/ALDH1A2/ANXA3/SERPINF1/NCL/MAPK1/KRT1/CD93/RAP1A/RHOA/COL18A1/CDC42/C3/PDCL3/RNH1
res_i	GO:0043066	negative regulation of apoptotic process	134	0.408577	1.60253	0.00139505	0.00914054	0.00629279	329	tags=28%, list=16%, signal=25%	ANXA1/LTF/CD44/LGALS3/HMGB2/ACTC1/HRAS/TXNDC5/PEA15/RPS3A/PPIA/FLNA/PSME3/CFL1/YWHAZ/DDX3X/SET/DDAH2/HSP90B1/PRKAA1/RPL10/ANXA4/CLU/RPS6/PIP/CAST/GNAI2/NES/FGG/FGB/MIF/BAX/CTNNB1/APOH/CCAR2/NPM1/CTTN
res_i	GO:0008064	regulation of actin polymerization or depolymerization	32	0.568264	1.73088	0.00142024	0.00920379	0.00633634	329	tags=34%, list=16%, signal=29%	ARPC5/ARPC5L/ARPC2/ARPC3/GSN/CAPZA1/PFN1/DSTN/FLII/SPTAN1/CTTN
res_i	GO:0001667	ameboidal-type cell migration	32	0.566921	1.72679	0.00142024	0.00920379	0.00633634	247	tags=31%, list=12%, signal=28%	CORO1C/IQGAP1/CAP1/KRT16/ARHGDIB/LRG1/PFN1/KRT2/CALR/RAC1
res_i	GO:0031344	regulation of cell projection organization	76	0.459503	1.66444	0.00142497	0.00920379	0.00633634	612	tags=47%, list=29%, signal=35%	CORO1C/CD44/RHOG/THY1/VIM/ARPC2/ACTR2/TUBB2B/S100A9/EZR/HRAS/FLNA/CFL1/PFN1/EHD1/RAC1/AP2A1/RAB5A/CRK/MAP2K1/FKBP4/FN1/VPS35/ATG3/SERPINF1/HOMER1/RAP1A/RHOA/CDC42/FAM98A/HSP90AA1/YWHAH/CAPRIN1/UBE3A/IST1/DBN1
res_i	GO:0120035	regulation of plasma membrane bounded cell projection organization	76	0.459503	1.66444	0.00142497	0.00920379	0.00633634	612	tags=47%, list=29%, signal=35%	CORO1C/CD44/RHOG/THY1/VIM/ARPC2/ACTR2/TUBB2B/S100A9/EZR/HRAS/FLNA/CFL1/PFN1/EHD1/RAC1/AP2A1/RAB5A/CRK/MAP2K1/FKBP4/FN1/VPS35/ATG3/SERPINF1/HOMER1/RAP1A/RHOA/CDC42/FAM98A/HSP90AA1/YWHAH/CAPRIN1/UBE3A/IST1/DBN1
res_i	GO:1903047	mitotic cell cycle process	102	0.438912	1.66354	0.00142624	0.00920379	0.00633634	692	tags=47%, list=33%, signal=33%	ANXA1/ACTB/IQGAP1/FLNA/PSME3/CFL1/POLDIP2/DDX3X/CLTC/TPD52L1/RPS6/RPL24/PCNA/RPS27L/HNRNPU/DYNC1LI1/TOM1L2/NES/DYNC1H1/PSME2/MAPRE1/RAB35/PDCD6IP/CHMP4B/CALM1/PSME1/GSPT1/KHDRBS1/RHOA/NUP62/CDC42/DCTN2/CKAP5/RANBP1/CDK5RAP3/IST1/PPP2CA/KPNB1/PRKDC/TTN/PPP6C/SNX9/VCP/DCTN1/PPP3CA/DYNLT1/SPTBN1/PAFAH1B1
res_i	GO:1902115	regulation of organelle assembly	36	0.548576	1.74537	0.00148489	0.00955339	0.00657702	532	tags=47%, list=25%, signal=36%	LCP1/EZR/GSN/MSN/STAM/PRKAA1/HNRNPU/DYNC1H1/RAB5A/G3BP1/NPM1/PDCD6IP/CHMP4B/ATG3/RHOA/NUP62/SEC22B
res_i	GO:0048731	system development	437	0.331068	1.39599	0.00150931	0.00968137	0.00666512	356	tags=21%, list=17%, signal=22%	ANXA1/LTF/POTEE/CORO1C/TYMP/S100A8/CD44/NDRG1/RHOG/THY1/VIM/TUBB2A/SERPINH1/FBN1/CTSC/MUSTN1/TBCB/HMGB2/YWHAQ/ACTB/DBNL/TUBB2B/PPIB/S100A9/ACTC1/IQGAP1/HRAS/HPRT1/APOD/IL18/GSN/S100A7/MYH9/PPIA/MAPK14/FLNA/MARCKS/CFL1/AP1B1/LRG1/YWHAZ/CD9/PFN1/TIGAR/ANXA2/GAA/RPL13A/CACYBP/RPL13/DNAJB11/SRSF1/JUP/COMT/HEXB/CLU/CALR/BGN/RPL24/PCNA/HNRNPU/EHD1/RAC1/NES/CTSZ/PLS3/ECM1/AP2A1/UFC1/MANF/CSRP3/PRMT1/UBA…
res_i	GO:0006412	translation	209	0.377814	1.5411	0.00154981	0.00991137	0.00682347	617	tags=41%, list=29%, signal=32%	RPL17/RPL30/RPS18/SH3BGRL/RPLP2/KRT17/RPS3A/YBX1/RPL12/RPS21/RPL27/RPL28/EIF6/DDX3X/RPS25/RPS28/RPL23A/RPL13A/RPL10/RPL13/RPS17/RPS5/RPS6/CALR/RPL24/RPS8/RPS27L/HNRNPU/RPS27/RPL18/RPL22/PRMT1/RPL31/EIF2B2/RPS24/EIF2S3/NPM1/RPL15/RPLP1/RPS20/RPS4X/HSPB1/SRP9/MAGOH/EIF3D/RPS13/RPL8/LARP4/RPS2/RPS19/RPS16/RPL7A/CNBP/RPL7/EIF3C/NCL/PA2G4/HNRNPD/GSPT1/RPLP0/KHDRBS1/RPL5/EEF1B2/EEF1D/RPS3/RPS10/RPS12/R…
res_i	GO:0051253	negative regulation of RNA metabolic process	120	0.420349	1.62349	0.0016001	0.0102024	0.00702384	536	tags=38%, list=25%, signal=30%	CREG1/HMGB2/ANKRD2/SRSF7/YWHAQ/EZR/HNRNPA0/PTBP1/MAPK14/FLNA/YBX1/YWHAZ/SET/RPL10/NSUN2/HNRNPC/CALR/PCNA/HNRNPU/APEX1/U2AF2/CTNNB1/PPM1A/CCAR2/HMGB1/SFPQ/CBX3/RBBP7/TXN/HNRNPL/XRCC6/RBMX/CNBP/ASAH1/PA2G4/PSMC5/HNRNPD/DNAJB6/PPID/KHDRBS1/HNRNPAB/TAF15/SYNCRIP/HNRNPK/RPS14
res_i	GO:0000226	microtubule cytoskeleton organization	86	0.446279	1.65034	0.00164485	0.0104565	0.00719879	524	tags=37%, list=25%, signal=29%	TUBB4A/TUBA1B/TUBB2A/TPPP3/TBCB/TUBB2B/EZR/MYH9/FLNA/CFL1/POLDIP2/PRKAA1/CLTC/HNRNPU/DYNC1LI1/RAC1/DYNC1H1/TUBB/MAPRE1/CTNNB1/NPM1/PDCD6IP/CHMP4B/FKBP4/TUBA4A/TUBB4B/RHOA/NUP62/DCTN2/RPS3/CKAP5/RANBP1
res_i	GO:0071216	cellular response to biotic stimulus	23	0.639883	1.80632	0.00166475	0.0105205	0.00724279	168	tags=35%, list=8%, signal=32%	DEFA1/CTSG/LTF/VIM/HMGB2/IL18/MAPK14/TIGAR
res_i	GO:0006457	protein folding	90	0.434721	1.62408	0.00166454	0.0105205	0.00724279	610	tags=50%, list=29%, signal=37%	TBCB/PPIB/PDIA4/LMAN2L/TXNDC5/PPIA/PDIA3/P4HB/HSP90B1/DNAJB11/HSPH1/CLU/CALR/TTC1/DNAJA4/CCT5/HSPB1/CANX/FKBP4/PDIA6/FKBP2/CCT2/ERP29/LMAN1/HSPA5/DNAJB6/CCT8/HSPB2/PPID/TCP1/CCT3/FKBP1A/CCT4/HSP90AB1/HSPA4/PDCL3/TBCA/PTGES3/HSP90AA1/DNAJB2/UNC45B/CCT7/CCT6A/AHSA1/PPIL1
res_i	GO:0010631	epithelial cell migration	13	0.738099	1.85058	0.0016914	0.0105639	0.00727267	176	tags=38%, list=8%, signal=35%	CORO1C/KRT16/LRG1/PFN1/KRT2
res_i	GO:0090132	epithelium migration	13	0.738099	1.85058	0.0016914	0.0105639	0.00727267	176	tags=38%, list=8%, signal=35%	CORO1C/KRT16/LRG1/PFN1/KRT2
res_i	GO:0006909	phagocytosis	33	0.572469	1.76493	0.00168057	0.0105639	0.00727267	542	tags=48%, list=26%, signal=37%	ANXA1/CORO1C/GSN/MYH9/ARL8B/CALR/RAB5A/APOA1/HMGB1/AHSG/ATG3/ANXA3/CD93/CDC42/APOA2/C3
res_i	GO:0022409	positive regulation of cell-cell adhesion	35	0.551079	1.7334	0.00169128	0.0105639	0.00727267	372	tags=37%, list=18%, signal=31%	ANXA1/CTSG/CD44/THY1/ACTB/IL18/PRKAA1/HSPH1/FGG/FGB/FLOT1/HMGB1/FGA
res_i	GO:0045661	regulation of myoblast differentiation	10	0.767923	1.81439	0.00171043	0.0106516	0.00733306	274	tags=60%, list=13%, signal=52%	MUSTN1/ANKRD2/ACTB/IL18/MAPK14/CSRP3
res_i	GO:0032612	interleukin-1 production	12	0.738528	1.82496	0.00173968	0.0107397	0.00739377	355	tags=67%, list=17%, signal=56%	ANXA1/S100A13/ORM1/SERPINB1/ORM2/APOA1/HMGB1/HSPB1
res_i	GO:0032652	regulation of interleukin-1 production	12	0.738528	1.82496	0.00173968	0.0107397	0.00739377	355	tags=67%, list=17%, signal=56%	ANXA1/S100A13/ORM1/SERPINB1/ORM2/APOA1/HMGB1/HSPB1
res_i	GO:0002274	myeloid leukocyte activation	21	0.639982	1.75717	0.00173412	0.0107397	0.00739377	469	tags=57%, list=22%, signal=45%	ANXA1/CTSG/NDRG1/CTSC/S100A13/IL18/CLU/MIF/HMGB1/FN1/ANXA3/CD93
res_i	GO:2000026	regulation of multicellular organismal development	126	0.417812	1.62108	0.00177765	0.0109425	0.00753336	433	tags=27%, list=20%, signal=23%	ANXA1/LTF/TYMP/THY1/FBN1/CTSC/MUSTN1/HMGB2/ACTB/KRT17/IL18/MAPK14/CFL1/LRG1/EIF6/ANXA2/DNAJB11/JUP/ECM1/PRMT1/GLUL/S100A10/CTNNB1/APOH/HMGB1/MAP2K1/HSPB1/GLG1/FN1/AHSG/AQP1/XRCC6/ANXA3/SERPINF1
res_i	GO:0051649	establishment of localization in cell	320	0.349468	1.45812	0.00179431	0.0110134	0.00758213	513	tags=32%, list=24%, signal=28%	LCP1/CORO1C/TUBA1B/S100A13/LMNB1/CTSA/ACTB/ACTR2/ACTN4/ARPC3/EZR/STX12/APOD/LMAN2L/COPG1/MYH9/MAPK14/FLNA/CFL1/DYNC1I2/AP1B1/EIF6/YWHAZ/ANP32A/ARL8B/CLTB/VPS29/ALYREF/MSN/ANXA2/P4HB/STAM/HSP90B1/NSUN2/COPB2/JUP/CLTC/LAMP2/ATP6V1E1/CLU/RAB5C/SRSF3/CALR/HNRNPU/DYNC1LI1/EHD1/SEC31A/RAB11B/LAMP1/DYNC1H1/TMED7/AP2A1/SNX1/RAB5A/TUBB/MAPRE1/SNAP29/VAMP3/BAX/CTNNB1/STX7/PPM1A/NPM1/RAB35/CTTN/PDCD6IP/MAP2…
res_i	GO:0043549	regulation of kinase activity	61	0.480846	1.69241	0.00180936	0.0110739	0.00762381	515	tags=41%, list=24%, signal=32%	LTF/CORO1C/THY1/FBN1/ACTB/SERPINB3/IQGAP1/HRAS/PPIA/DDX3X/TIGAR/MVP/TPD52L1/HNRNPU/NPM1/MAP2K1/HSPB1/DEPTOR/XRCC6/CALM1/UCHL1/ERP29/RAP1A/RHOA/RPS3
res_i	GO:0006954	inflammatory response	99	0.434049	1.64318	0.00186559	0.0113854	0.00783827	476	tags=35%, list=23%, signal=29%	ANXA1/LYZ/S100A8/CD44/APOL2/CTSC/TMSB4X/HMGB2/ORM1/S100A9/APOD/KRT16/HNRNPA0/IL18/MAPK14/DDX3X/LAMP2/CLU/RAC1/IGHG1/ECM1/CSRP3/MIF/ORM2/APOA1/HMGB1/FN1/AHSG/VPS35/RPS19/HP/SERPINA1/KRT1/CD2AP/KNG1
res_i	GO:0098657	import into cell	128	0.40523	1.57841	0.0019476	0.0118521	0.00815956	469	tags=32%, list=22%, signal=27%	ANXA1/CREG1/CORO1C/LGALS3/ACTB/DBNL/ARPC3/EZR/CAP1/HRAS/GSN/MYH9/ARL8B/CLTB/CD9/ANXA2/FKBP15/CLTC/CLU/RAB5C/CALR/EHD1/RAC1/AP2A1/SNX1/RAB5A/FLOT1/APOA1/CTTN/HMGB1/CANX/APOC1/TF/AHSG/ATP1A1/CALM1/ATG3/ANXA3/MAPK1/DPYSL2/CD93
res_i	GO:0060348	bone development	23	0.634983	1.79249	0.00199516	0.012107	0.00833503	264	tags=43%, list=12%, signal=38%	LTF/SERPINH1/FBN1/PPIB/MAPK14/ANXA2/RPL13/BGN/PLS3/ECM1
res_i	GO:1903311	regulation of mRNA metabolic process	51	0.5029	1.72344	0.00201365	0.0121846	0.00838845	535	tags=51%, list=25%, signal=39%	VIM/SRSF7/HNRNPA0/PTBP1/MAPK14/YBX1/HNRNPC/SRSF3/PDE12/HNRNPU/APEX1/U2AF2/NPM1/SMU1/MAGOH/HNRNPL/WDR77/HNRNPA1/RBMX/NCL/HNRNPD/KHDRBS1/HNRNPAB/TAF15/SYNCRIP/HNRNPK
res_i	GO:0051240	positive regulation of multicellular organismal process	179	0.384272	1.55082	0.00204026	0.0123107	0.00847528	433	tags=29%, list=20%, signal=25%	ANXA1/LTF/THY1/CTSC/MUSTN1/S100A13/HMGB2/ACTB/ORM1/SERPINB3/PPIB/EZR/KRT17/HRAS/IL18/MAPK14/FLNA/CFL1/LRG1/FABP5/DDX3X/ANXA2/PRKAA1/JUP/HSPH1/CLU/DYNC1H1/FGG/ECM1/FGB/MIF/G3BP1/ORM2/CTNNB1/APOH/FLOT1/CTTN/HMGB1/MAP2K1/RBBP7/HSPB1/FGA/TF/FN1/AQP1/XRCC6/VPS35/ATP1A1/LAMTOR5/RPS19/ANXA3/SERPINF1
res_i	GO:0035295	tube development	106	0.420012	1.59766	0.00206469	0.012423	0.00855261	561	tags=43%, list=27%, signal=34%	ANXA1/TYMP/THY1/FBN1/APOD/IL18/S100A7/MYH9/MAPK14/FLNA/MARCKS/LRG1/YWHAZ/PFN1/TIGAR/ANXA2/RPL13A/CSNK2B/JUP/CTSZ/ECM1/BAX/GLUL/CTNNB1/APOH/IGFBP7/MAP2K1/HSPB1/FN1/AQP1/ALDH1A2/ANXA3/SERPINF1/NCL/MAPK1/KRT1/CD93/RAP1A/RHOA/COL18A1/MME/CDC42/C3/PDCL3/RNH1/PTGES3
res_i	GO:0010594	regulation of endothelial cell migration	26	0.599416	1.74598	0.00221269	0.0132761	0.00913994	497	tags=58%, list=24%, signal=45%	ANXA1/TMSB4X/CSNK2B/JUP/CALR/RAC1/GLUL/APOH/DNAJA4/HMGB1/HSPB1/ANXA3/SERPINF1/PLG/RHOA
res_i	GO:0033617	mitochondrial cytochrome c oxidase assembly	11	-0.687069	-1.93282	0.00225972	0.0134826	0.00928207	585	tags=82%, list=28%, signal=59%	TIMM21/SCO1/COX17/TACO1/COA1/COA3/SURF1/COA5/SMIM20
res_i	GO:0007033	vacuole organization	41	0.526182	1.71631	0.00225702	0.0134826	0.00928207	441	tags=39%, list=21%, signal=31%	CREG1/STX12/CTSD/ARL8B/ANXA2/GAA/LAMP2/HEXB/LAMP1/RAB5A/UBQLN1/CHMP4B/LAMTOR1/VPS35/ATG3/TPP1
res_i	GO:0001501	skeletal system development	42	0.520814	1.70194	0.00227416	0.013531	0.00931537	394	tags=38%, list=19%, signal=32%	LTF/CD44/SERPINH1/FBN1/MUSTN1/PPIB/MAPK14/ANXA2/RPL13/HEXB/BGN/PLS3/ECM1/CTNNB1/GLG1/AHSG
res_i	GO:1902806	regulation of cell cycle G1/S phase transition	17	0.664572	1.77928	0.00230004	0.0136105	0.00937014	265	tags=41%, list=13%, signal=36%	ANXA1/TMSB4X/ACTB/PSME3/DDX3X/RPS27L/PSME2
res_i	GO:0097529	myeloid leukocyte migration	29	0.588881	1.76762	0.00230028	0.0136105	0.00937014	284	tags=41%, list=13%, signal=36%	ANXA1/CTSG/S100A8/LGALS3/PPIB/S100A9/S100A7/PPIA/CD9/RPL13A/RAC1/MIF
res_i	GO:0050727	regulation of inflammatory response	35	0.542448	1.70625	0.00235358	0.0138874	0.0095608	125	tags=20%, list=6%, signal=19%	ANXA1/S100A8/CTSC/TMSB4X/S100A9/IL18/MAPK14
res_i	GO:0002285	lymphocyte activation involved in immune response	14	0.693392	1.786	0.00242883	0.014292	0.0098393	337	tags=50%, list=16%, signal=42%	ANXA1/LCP1/LGALS3/IL18/RPS6/LAMP1/HMGB1
res_i	GO:0051094	positive regulation of developmental process	142	0.392389	1.5491	0.00245439	0.0144027	0.00991551	433	tags=27%, list=20%, signal=23%	ANXA1/LTF/CORO1C/CLIC1/MUSTN1/KRT10/HMGB2/ACTB/SERPINB3/PPIB/EZR/KRT17/IL18/MAPK14/FLNA/CFL1/LRG1/KRT2/PRKAA1/JUP/HNRNPU/EHD1/ECM1/CSRP3/PRMT1/BAX/CTNNB1/FLOT1/HMGB1/MAP2K1/RBBP7/HSPB1/SPAG9/FN1/AQP1/XRCC6/VPS35/ANXA3/SERPINF1
res_i	GO:0045934	negative regulation of nucleobase-containing compound metabolic process	138	0.406575	1.60137	0.00254518	0.0148945	0.0102541	536	tags=38%, list=25%, signal=30%	CREG1/S100A11/HMGB2/ANKRD2/SRSF7/YWHAQ/EZR/HNRNPA0/PTBP1/MAPK14/FLNA/YBX1/YWHAZ/SET/TIGAR/RPL10/NSUN2/HNRNPC/CALR/PCNA/HNRNPU/APEX1/SUB1/U2AF2/CTNNB1/PPM1A/CCAR2/HMGB1/SFPQ/CBX3/RBBP7/TXN/TRIM63/HNRNPL/HNRNPA1/XRCC6/RBMX/CNBP/ASAH1/PA2G4/OTUB1/PSMC5/HNRNPD/DNAJB6/PPID/KHDRBS1/HNRNPAB/TAF15/RPS3/SYNCRIP/HNRNPK/RPS14
res_i	GO:0030832	regulation of actin filament length	33	0.563467	1.73717	0.00256326	0.0149593	0.0102987	329	tags=33%, list=16%, signal=29%	ARPC5/ARPC5L/ARPC2/ARPC3/GSN/CAPZA1/PFN1/DSTN/FLII/SPTAN1/CTTN
res_i	GO:0043903	regulation of biological process involved in symbiotic interaction	10	0.755209	1.78435	0.00257282	0.0149742	0.010309	337	tags=50%, list=16%, signal=42%	LTF/ARG1/KRT6A/P4HB/HMGB1
res_i	GO:0141124	intracellular signaling cassette	243	0.351179	1.44424	0.00260197	0.0151027	0.0103974	516	tags=32%, list=24%, signal=27%	LTF/CD44/RHOG/S100A4/TMSB4X/S100A13/YWHAQ/SERPINB3/DBNL/ACTN4/EZR/IQGAP1/CAP1/HRAS/IL18/ARHGDIB/PEA15/S100A7/PTBP1/PPIA/MAPK14/FLNA/CFL1/YWHAZ/DDX3X/PRKAA1/CSNK2B/TPD52L1/CALR/GNAI2/RAC1/FGG/ECM1/CSRP3/FGB/MIF/PRMT1/AKR1C2/AKR1C3/NUCB1/G3BP1/CTNNB1/FLOT1/PPM1A/APOA1/RAB35/CRK/HMGB1/MAP2K1/HSPB1/SPAG9/FGA/HOMER2/TF/TXN/FN1/UBE2V1/LAMTOR1/AQP1/CALM1/LAMTOR5/FNTA/UCHL1/AMBP/MAPK1/CD2AP/ERP29/ARHGAP1…
res_i	GO:0051640	organelle localization	98	0.43424	1.6393	0.00263634	0.0152608	0.0105063	549	tags=39%, list=26%, signal=30%	S100A13/LMNB1/ACTR2/ACTN4/EZR/STX12/COPG1/MYH9/CFL1/EIF6/YWHAZ/ARL8B/STAM/HNRNPU/RAB11B/LAMP1/DYNC1H1/MAPRE1/SNAP29/VAMP3/CTNNB1/STX7/NPM1/PDCD6IP/SPAG9/CHMP4B/LAMTOR1/CALM1/UCHL1/ESYT1/TMED10/NUP62/TFG/CDC42/DCTN2/RAB6A/SNAP23/FAM98A
res_i	GO:0032970	regulation of actin filament-based process	78	0.443763	1.61493	0.00266395	0.0153789	0.0105876	335	tags=28%, list=16%, signal=25%	RHOG/ARPC5/ARPC5L/ARPC2/ARPC3/HRAS/GSN/MYH9/FLNA/CAPZA1/PFN1/JUP/DSTN/FLII/RAC1/CSRP3/S100A10/SPTAN1/APOA1/CTTN/CRK/DSP
res_i	GO:0098773	skin epidermis development	10	0.753601	1.78055	0.00271655	0.0155833	0.0107283	308	tags=70%, list=15%, signal=60%	KRT17/KRT16/IL18/FLG/DSC1/NSUN2/CTNNB1
res_i	GO:0000375	RNA splicing, via transesterification reactions	51	0.495805	1.69912	0.00273582	0.0155833	0.0107283	658	tags=61%, list=31%, signal=43%	SRSF7/PTBP1/SRSF1/HNRNPC/SRSF3/HNRNPU/U2AF2/HNRNPH1/SMU1/SFPQ/HNRNPF/HNRNPA3/HNRNPA2B1/MAGOH/HNRNPL/WDR77/HNRNPA1/HNRNPUL2/RBMX/DDX39B/EFTUD2/NCL/KHDRBS1/SYNCRIP/HNRNPK/HNRNPM/DDX1/DHX9/PPIL1/SNRPE/LSM2
res_i	GO:0000377	RNA splicing, via transesterification reactions with bulged adenosine as nucleophile	51	0.495805	1.69912	0.00273582	0.0155833	0.0107283	658	tags=61%, list=31%, signal=43%	SRSF7/PTBP1/SRSF1/HNRNPC/SRSF3/HNRNPU/U2AF2/HNRNPH1/SMU1/SFPQ/HNRNPF/HNRNPA3/HNRNPA2B1/MAGOH/HNRNPL/WDR77/HNRNPA1/HNRNPUL2/RBMX/DDX39B/EFTUD2/NCL/KHDRBS1/SYNCRIP/HNRNPK/HNRNPM/DDX1/DHX9/PPIL1/SNRPE/LSM2
res_i	GO:0000398	mRNA splicing, via spliceosome	51	0.495805	1.69912	0.00273582	0.0155833	0.0107283	658	tags=61%, list=31%, signal=43%	SRSF7/PTBP1/SRSF1/HNRNPC/SRSF3/HNRNPU/U2AF2/HNRNPH1/SMU1/SFPQ/HNRNPF/HNRNPA3/HNRNPA2B1/MAGOH/HNRNPL/WDR77/HNRNPA1/HNRNPUL2/RBMX/DDX39B/EFTUD2/NCL/KHDRBS1/SYNCRIP/HNRNPK/HNRNPM/DDX1/DHX9/PPIL1/SNRPE/LSM2
res_i	GO:0022008	neurogenesis	187	0.37839	1.5307	0.00272545	0.0155833	0.0107283	369	tags=25%, list=17%, signal=23%	POTEE/S100A8/NDRG1/THY1/VIM/TUBB2A/HMGB2/ACTB/DBNL/TUBB2B/S100A9/IQGAP1/HRAS/HPRT1/APOD/PPIA/FLNA/MARCKS/CFL1/YWHAZ/CD9/ANXA2/DNAJB11/SRSF1/HEXB/CLU/CALR/RPL24/EHD1/RAC1/AP2A1/MANF/PRMT1/UBA6/BAX/S100A10/CTNNB1/EIF2B2/FLOT1/RAB35/CTTN/CRK/HMGB1/MAP2K1/RTN3/SPAG9/FKBP4
res_i	GO:0051656	establishment of organelle localization	75	0.445225	1.61709	0.00293069	0.0166488	0.0114619	513	tags=36%, list=24%, signal=28%	S100A13/LMNB1/ACTN4/EZR/COPG1/MYH9/CFL1/EIF6/YWHAZ/STAM/HNRNPU/RAB11B/LAMP1/DYNC1H1/MAPRE1/SNAP29/CTNNB1/NPM1/PDCD6IP/CHMP4B/UCHL1/TMED10/NUP62/TFG/CDC42/DCTN2/RAB6A
res_i	GO:0045595	regulation of cell differentiation	145	0.402393	1.5917	0.00296361	0.0167912	0.0115599	452	tags=26%, list=21%, signal=22%	ANXA1/LTF/CLIC1/THY1/FBN1/MUSTN1/TMSB4X/HMGB2/ANKRD2/ACTB/SERPINB3/IL18/PTBP1/MAPK14/YBX1/LRG1/EIF6/ANXA2/NSUN2/DNAJB11/CALR/HNRNPU/CSRP3/PRMT1/S100A10/CTNNB1/HMGB1/MAP2K1/RBBP7/GLG1/SPAG9/FN1/XRCC6/RPS19/SERPINF1/PA2G4/MAPK1
res_i	GO:0032535	regulation of cellular component size	58	0.472135	1.64552	0.00298165	0.0168487	0.0115995	411	tags=33%, list=19%, signal=27%	ARPC5/ARPC5L/ARPC2/ARPC3/EZR/GSN/CAPZA1/PFN1/MSN/DSTN/FLII/RAC1/RAB5A/SPTAN1/CTTN/DEPTOR/FN1/AQP1/LAMTOR5
res_i	GO:0051129	negative regulation of cellular component organization	123	0.411512	1.59023	0.00301784	0.0170082	0.0117093	427	tags=29%, list=20%, signal=25%	CST3/TUBB4A/CORO1C/THY1/VIM/LGALS3/VAT1/APOD/GSN/FLNA/CAPZA1/DDX3X/PFN1/ANXA2/RPL13A/LAMP2/FLII/HNRNPC/CLU/HNRNPU/DYNC1LI1/RAC1/TOM1L2/MAPRE1/DNAJA4/SPTAN1/APOA1/NPM1/HMGB1/APOC1/FKBP4/TBC1D4/HNRNPA1/VPS35/GMFB/ATG3
res_i	GO:0006403	RNA localization	48	0.505693	1.71852	0.00304492	0.0171157	0.0117833	606	tags=65%, list=29%, signal=47%	SRSF7/YBX1/MVP/ALYREF/NSUN2/SRSF1/SRSF3/HNRNPU/FLOT1/CCT5/HNRNPA2B1/MAGOH/HNRNPA1/FBL/ENY2/DDX39B/CCT2/CCT8/KHDRBS1/NUP62/TCP1/CCT3/HNRNPAB/CKAP5/CCT4/CCT7/CAPRIN1/SSB/CCT6A/DHX9/KPNB1
res_i	GO:0032956	regulation of actin cytoskeleton organization	63	0.470692	1.65933	0.00306021	0.0171565	0.0118113	333	tags=29%, list=16%, signal=25%	RHOG/ARPC5/ARPC5L/ARPC2/ARPC3/HRAS/GSN/FLNA/CAPZA1/PFN1/DSTN/FLII/RAC1/S100A10/SPTAN1/APOA1/CTTN/CRK
res_i	GO:0045927	positive regulation of growth	33	0.557791	1.71967	0.00309027	0.0172345	0.0118651	159	tags=21%, list=8%, signal=20%	S100A8/PPIB/S100A9/EZR/KRT17/MAPK14/DDX3X
res_i	GO:0019221	cytokine-mediated signaling pathway	37	0.535074	1.70974	0.00308235	0.0172345	0.0118651	319	tags=30%, list=15%, signal=26%	CTSG/CD44/ARG1/TMSB4X/ACTN4/IL18/P4HB/HPX/CSNK2B/ECM1/APOA1
res_i	GO:0006278	RNA-templated DNA biosynthetic process	18	0.64438	1.751	0.00314697	0.0173245	0.0119271	597	tags=89%, list=28%, signal=64%	HNRNPC/HNRNPU/CTNNB1/CCT5/HNRNPA1/CCT2/HNRNPD/CCT8/TCP1/CCT3/CCT4/HSP90AB1/PTGES3/HSP90AA1/CCT7/CCT6A
res_i	GO:0007004	telomere maintenance via telomerase	18	0.64438	1.751	0.00314697	0.0173245	0.0119271	597	tags=89%, list=28%, signal=64%	HNRNPC/HNRNPU/CTNNB1/CCT5/HNRNPA1/CCT2/HNRNPD/CCT8/TCP1/CCT3/CCT4/HSP90AB1/PTGES3/HSP90AA1/CCT7/CCT6A
res_i	GO:0051017	actin filament bundle assembly	33	0.556878	1.71686	0.00313818	0.0173245	0.0119271	321	tags=36%, list=15%, signal=31%	LCP1/ACTN1/EZR/FLNA/MARCKS/PFN1/HSP90B1/RAC1/PLS3/S100A10/APOA1/ZYX
res_i	GO:0061572	actin filament bundle organization	33	0.556878	1.71686	0.00313818	0.0173245	0.0119271	321	tags=36%, list=15%, signal=31%	LCP1/ACTN1/EZR/FLNA/MARCKS/PFN1/HSP90B1/RAC1/PLS3/S100A10/APOA1/ZYX
res_i	GO:0000380	alternative mRNA splicing, via spliceosome	16	0.653497	1.71157	0.00312249	0.0173245	0.0119271	599	tags=81%, list=28%, signal=59%	PTBP1/SRSF1/HNRNPU/SMU1/SFPQ/MAGOH/HNRNPL/HNRNPA1/HNRNPUL2/RBMX/KHDRBS1/HNRNPM/DHX9
res_i	GO:0031347	regulation of defense response	99	0.421594	1.59603	0.00320497	0.0175212	0.0120624	455	tags=29%, list=22%, signal=24%	ANXA1/LTF/S100A8/ARG1/CTSC/TMSB4X/HMGB2/S100A9/IL18/MAPK14/YWHAZ/DDX3X/HPX/LAMP2/LAMP1/FLOT1/APOA1/SERPING1/CRK/HMGB1/SFPQ/UBQLN1/AHSG/XRCC6/VPS35/RPS19/NAGK/CFH/KRT1
res_i	GO:0045893	positive regulation of DNA-templated transcription	134	0.394925	1.54898	0.0032073	0.0175212	0.0120624	630	tags=44%, list=30%, signal=33%	RHOG/HMGB2/ACTN1/NAMPT/ACTB/ACTR2/ACTN4/HRAS/IL18/MAPK14/YBX1/DDX3X/ANXA2/PRKAA1/JUP/HEXB/HNRNPU/APEX1/SUB1/CSRP3/TNNI2/S100A10/CTNNB1/LMO7/PPM1A/NPM1/HMGB1/MAP2K1/SFPQ/RBBP7/TF/UBE2V1/WDR77/XRCC6/RBMX/ENY2/SETD7/DCAF6/CNBP/NCL/CAND1/PSMC5/HNRNPD/HSPA5/NUP62/EEF1D/HNRNPAB/TAF15/HNRNPK/RAP2C/YWHAH/PCBP1/SUMO2/UBE3A/CDK5RAP3/DHX9/PRKDC/PTMS/PSMC6
res_i	GO:1902680	positive regulation of RNA biosynthetic process	134	0.394925	1.54898	0.0032073	0.0175212	0.0120624	630	tags=44%, list=30%, signal=33%	RHOG/HMGB2/ACTN1/NAMPT/ACTB/ACTR2/ACTN4/HRAS/IL18/MAPK14/YBX1/DDX3X/ANXA2/PRKAA1/JUP/HEXB/HNRNPU/APEX1/SUB1/CSRP3/TNNI2/S100A10/CTNNB1/LMO7/PPM1A/NPM1/HMGB1/MAP2K1/SFPQ/RBBP7/TF/UBE2V1/WDR77/XRCC6/RBMX/ENY2/SETD7/DCAF6/CNBP/NCL/CAND1/PSMC5/HNRNPD/HSPA5/NUP62/EEF1D/HNRNPAB/TAF15/HNRNPK/RAP2C/YWHAH/PCBP1/SUMO2/UBE3A/CDK5RAP3/DHX9/PRKDC/PTMS/PSMC6
res_i	GO:0043412	macromolecule modification	306	0.338349	1.41067	0.00323263	0.0176146	0.0121267	656	tags=37%, list=31%, signal=30%	ANXA1/CTSG/LTF/CORO1C/S100A8/THY1/FBN1/KRT10/ACTB/SERPINB3/PPIB/S100A9/IQGAP1/HRAS/IL18/PPIA/MAPK14/FLNA/FLG/YWHAZ/DDX3X/MVP/KRT2/P4HB/PRKAA1/NSUN2/CSNK2B/DNAJB11/TPD52L1/SEPHS1/RAC1/U2AF2/NFS1/UFC1/PRMT1/UBA6/GLUL/CTNNB1/FLOT1/LMO7/PPM1A/APOA1/CCAR2/NPM1/DSP/MAP2K1/UBQLN1/HSPB1/F13A1/DEPTOR/TXN/FN1/TRIM63/UBE2V1/WDR77/FBL/XRCC6/CALM1/RPS2/GMFB/SETD7/ATG3/DCAF6/FNTA/UCHL1/DDOST/MAPK1/KRT1/CAND1/O…
res_i	GO:0007599	hemostasis	48	0.504346	1.71394	0.00327047	0.0177754	0.0122374	478	tags=50%, list=23%, signal=40%	CTSG/CLIC1/ACTB/MYH9/PPIA/MAPK14/PDIA3/FLNA/CD9/ANXA2/FGG/FGB/APOH/SERPING1/HSPB1/F13A1/FGA/SERPINA1/PLG/KRT1/LMAN1/SERPINC1/KNG1/CSRP1
res_i	GO:0002694	regulation of leukocyte activation	45	0.497978	1.65999	0.00328131	0.017789	0.0122468	405	tags=33%, list=19%, signal=28%	ANXA1/CTSG/THY1/ARG1/LGALS3/CTSC/ACTB/IL18/PRKAA1/HSPH1/MIF/CTNNB1/HMGB1/FN1/XRCC6
res_i	GO:0061025	membrane fusion	32	0.539183	1.64231	0.00329365	0.0178107	0.0122618	376	tags=31%, list=18%, signal=26%	ANXA1/STX12/ARL8B/CD9/ANXA2/SNAP29/VAMP3/STX7/CHMP4B/TBC1D4
res_i	GO:0071396	cellular response to lipid	67	0.46849	1.66636	0.00331625	0.0178426	0.0122837	592	tags=46%, list=28%, signal=34%	DEFA1/ANXA1/CTSG/LTF/VIM/HMGB2/IL18/MAPK14/MSN/PRKAA1/CALR/HNRNPU/MIF/AKR1C2/AKR1C3/HMGB1/CBX3/FKBP4/AQP1/ATP1A1/ALDH1A2/SERPINF1/MAPK1/HNRNPD/RHOA/RWDD1/PTGES3/PADI2/YWHAH/UFM1/UBE3A
res_i	GO:0046907	intracellular transport	264	0.34344	1.41891	0.00331009	0.0178426	0.0122837	526	tags=32%, list=25%, signal=27%	LCP1/CORO1C/TUBA1B/LMNB1/CTSA/ACTR2/ACTN4/EZR/STX12/APOD/LMAN2L/COPG1/MAPK14/FLNA/DYNC1I2/AP1B1/EIF6/ANP32A/ARL8B/CLTB/VPS29/ALYREF/MSN/ANXA2/P4HB/STAM/HSP90B1/NSUN2/COPB2/JUP/CLTC/LAMP2/CLU/RAB5C/SRSF3/CALR/HNRNPU/DYNC1LI1/EHD1/SEC31A/RAB11B/LAMP1/DYNC1H1/TMED7/AP2A1/SNX1/RAB5A/TUBB/VAMP3/STX7/PPM1A/NPM1/RAB35/CTTN/MAP2K1/COPZ1/HSPB1/SPAG9/CHMP4B/HNRNPA2B1/MAGOH/TXN/VPS26A/LAMTOR1/HNRNPA1/VPS35/…
res_i	GO:0018149	peptide cross-linking	10	0.74726	1.76556	0.00337999	0.0181398	0.0124883	455	tags=80%, list=22%, signal=63%	ANXA1/KRT10/FLG/KRT2/DSP/F13A1/FN1/KRT1
res_i	GO:0006906	vesicle fusion	21	0.618231	1.69745	0.00348536	0.0186585	0.0128454	376	tags=43%, list=18%, signal=36%	ANXA1/STX12/ARL8B/ANXA2/SNAP29/VAMP3/STX7/CHMP4B/TBC1D4
res_i	GO:0007596	blood coagulation	47	0.50983	1.72449	0.00354544	0.0188854	0.0130017	478	tags=51%, list=23%, signal=40%	CTSG/CLIC1/ACTB/MYH9/PPIA/MAPK14/PDIA3/FLNA/CD9/ANXA2/FGG/FGB/APOH/SERPING1/HSPB1/F13A1/FGA/SERPINA1/PLG/KRT1/LMAN1/SERPINC1/KNG1/CSRP1
res_i	GO:0050817	coagulation	47	0.50983	1.72449	0.00354544	0.0188854	0.0130017	478	tags=51%, list=23%, signal=40%	CTSG/CLIC1/ACTB/MYH9/PPIA/MAPK14/PDIA3/FLNA/CD9/ANXA2/FGG/FGB/APOH/SERPING1/HSPB1/F13A1/FGA/SERPINA1/PLG/KRT1/LMAN1/SERPINC1/KNG1/CSRP1
res_i	GO:0030833	regulation of actin filament polymerization	28	0.566194	1.68037	0.00359927	0.0191245	0.0131662	329	tags=36%, list=16%, signal=31%	ARPC5/ARPC5L/ARPC2/ARPC3/GSN/CAPZA1/PFN1/FLII/SPTAN1/CTTN
res_i	GO:0051276	chromosome organization	66	0.452983	1.61268	0.00369467	0.0195342	0.0134483	628	tags=53%, list=30%, signal=38%	HMGB2/ACTB/FLNA/POLDIP2/HNRNPC/PCNA/HNRNPU/APEX1/DYNC1LI1/MAPRE1/CTNNB1/CCT5/HMGB1/CHMP4B/HNRNPA2B1/HNRNPA1/XRCC6/CCT2/MAPK1/HNRNPD/CCT8/RHOA/NUP62/TCP1/CCT3/DCTN2/CCT4/HSP90AB1/PTGES3/HSP90AA1/CCT7/CCT6A/KPNB1/PRKDC/TTN
res_i	GO:0036211	protein modification process	295	0.330408	1.37496	0.00368853	0.0195342	0.0134483	641	tags=35%, list=30%, signal=29%	ANXA1/CTSG/LTF/CORO1C/S100A8/THY1/FBN1/KRT10/ACTB/SERPINB3/PPIB/S100A9/IQGAP1/HRAS/IL18/PPIA/MAPK14/FLNA/FLG/YWHAZ/DDX3X/MVP/KRT2/P4HB/PRKAA1/CSNK2B/TPD52L1/SEPHS1/RAC1/U2AF2/NFS1/UFC1/PRMT1/UBA6/GLUL/CTNNB1/FLOT1/LMO7/PPM1A/APOA1/CCAR2/NPM1/DSP/MAP2K1/UBQLN1/HSPB1/F13A1/DEPTOR/TXN/FN1/TRIM63/UBE2V1/WDR77/XRCC6/CALM1/RPS2/GMFB/SETD7/ATG3/DCAF6/FNTA/UCHL1/DDOST/MAPK1/KRT1/CAND1/OTUB1/ERP29/HSPA5/R…
res_i	GO:1901135	carbohydrate derivative metabolic process	191	-0.259832	-1.44582	0.00374232	0.0197373	0.0135881	462	tags=36%, list=22%, signal=31%	ALDOA/PFAS/ABHD14B/FIS1/PGK2/NDUFS6/BCL2L13/SDHA/NT5C3A/PFKM/PGM1/NDUFB7/PGAM2/TPI1/ALDH1A1/OGDH/NDUFA9/RBKS/NDUFB10/SCARB2/NDUFA7/NDUFB6/H6PD/GPD1L/NT5C1A/FBP2/ENO3/NDUFA10/NDUFA5/GPD2/NDUFAB1/NDUFS2/NDUFS8/GPD1/AMPD1/NDUFB9/NDUFS5/NDUFS3/DCXR/AK3/NDUFB11/SDHB/NDUFA13/NDUFA8/NDUFS4/NDUFV2/NDUFS7/NDUFB8/NDUFS1/NDUFC2/PFKFB1/MT-ND2/NDUFA12/NDUFB3/NDUFV1/NDUFA2/NDUFB1/NDUFB5/ALDOC/NDUFA3/NDUFA6/NDU…
res_i	GO:0046364	monosaccharide biosynthetic process	29	-0.478086	-1.8153	0.00379817	0.0199825	0.0137569	576	tags=62%, list=27%, signal=46%	AKR1B1/SLC25A11/PRKAG1/ENO2/PGK1/PGK2/ACADM/PGM1/PGAM2/TPI1/GOT1/FBP2/ENO3/GPT/GPD1/MDH2/PFKFB1/ALDOC
res_i	GO:0170036	import into the mitochondrion	14	-0.620064	-1.87354	0.00385077	0.0202094	0.0139132	695	tags=93%, list=33%, signal=63%	MCU/TOMM40/GRPEL1/TIMM21/TST/HSPA9/TIMM44/AFG3L2/PAM16/SPG7/PNPT1/VDAC1/TIMM50
res_i	GO:0051249	regulation of lymphocyte activation	41	0.514218	1.67728	0.00388497	0.020339	0.0140023	337	tags=29%, list=16%, signal=25%	ANXA1/CTSG/THY1/ARG1/LGALS3/ACTB/IL18/PRKAA1/HSPH1/MIF/CTNNB1/HMGB1
res_i	GO:0051345	positive regulation of hydrolase activity	28	0.56247	1.66932	0.00389713	0.0203391	0.0140025	667	tags=68%, list=32%, signal=47%	CORO1C/RHOG/THY1/SERPINB3/HRAS/PCNA/S100A10/APOH/APOA1/RANGAP1/RAP1A/RHOA/RPS3/APOA4/TGM2/SNX9/PSAP/VCP/ITGA6
res_i	GO:0002253	activation of immune response	89	0.423756	1.58038	0.00390405	0.0203391	0.0140025	542	tags=37%, list=26%, signal=29%	LTF/IGHA1/S100A8/THY1/LGALS3/IGKC/S100A9/EZR/HRAS/DDX3X/IGHM/LAMP2/CLU/IGHG2/IGHG1/BAX/EIF2B2/FLOT1/SERPING1/HMGB1/SFPQ/UBQLN1/IGHG3/XRCC6/NAGK/MAPK1/CFH/KRT1/CD2AP/KHDRBS1/RPS3/EIF2B5/C3
res_i	GO:0032210	regulation of telomere maintenance via telomerase	16	0.64891	1.69956	0.00393703	0.0204611	0.0140864	597	tags=94%, list=28%, signal=68%	HNRNPC/HNRNPU/CTNNB1/CCT5/HNRNPA1/CCT2/HNRNPD/CCT8/TCP1/CCT3/CCT4/PTGES3/HSP90AA1/CCT7/CCT6A
res_i	GO:0090174	organelle membrane fusion	22	0.614697	1.7113	0.00399041	0.0206882	0.0142427	376	tags=41%, list=18%, signal=34%	ANXA1/STX12/ARL8B/ANXA2/SNAP29/VAMP3/STX7/CHMP4B/TBC1D4
res_i	GO:0002263	cell activation involved in immune response	20	0.633573	1.74017	0.00404742	0.0208823	0.0143764	254	tags=35%, list=12%, signal=31%	ANXA1/LCP1/LGALS3/S100A13/IL18/RPS6/LAMP1
res_i	GO:0002366	leukocyte activation involved in immune response	20	0.633573	1.74017	0.00404742	0.0208823	0.0143764	254	tags=35%, list=12%, signal=31%	ANXA1/LCP1/LGALS3/S100A13/IL18/RPS6/LAMP1
res_i	GO:0050865	regulation of cell activation	54	0.484664	1.67413	0.00407747	0.0209867	0.0144483	214	tags=22%, list=10%, signal=20%	ANXA1/CTSG/THY1/ARG1/LGALS3/CTSC/ACTB/IL18/FLNA/CD9/PRKAA1/HSPH1
res_i	GO:0170039	proteinogenic amino acid metabolic process	42	-0.405801	-1.7243	0.00412993	0.0212056	0.014599	645	tags=67%, list=31%, signal=47%	PCBD1/ASPA/ASS1/GCDH/MTHFD1/QDPR/IVD/CARNS1/ENOPH1/ALDH4A1/FAH/PFAS/MCCC1/GLUD1/MCCC2/DLST/APIP/ADHFE1/BCAT2/PCBD2/AUH/GOT1/GPT/GOT2/ALDH5A1/HMGCL/GSTZ1/NOS1
res_i	GO:0061615	glycolytic process through fructose-6-phosphate	18	-0.556811	-1.84039	0.00416188	0.0212581	0.0146351	652	tags=72%, list=31%, signal=50%	PFKL/HK1/PKM/ENO2/PGK1/PGK2/BCL2L13/PFKM/PGAM2/TPI1/ENO3/PFKFB1/SLC4A1
res_i	GO:0010833	telomere maintenance via telomere lengthening	20	0.631385	1.73416	0.00415323	0.0212581	0.0146351	597	tags=85%, list=28%, signal=62%	HNRNPC/HNRNPU/CTNNB1/CCT5/HNRNPA2B1/HNRNPA1/CCT2/HNRNPD/CCT8/TCP1/CCT3/CCT4/HSP90AB1/PTGES3/HSP90AA1/CCT7/CCT6A
res_i	GO:0045935	positive regulation of nucleobase-containing compound metabolic process	191	0.365799	1.47981	0.00417002	0.0212581	0.0146351	599	tags=42%, list=28%, signal=33%	RHOG/TMSB4X/HMGB2/ACTN1/NAMPT/ACTB/ACTR2/ACTN4/HRAS/IL18/MAPK14/YBX1/DDX3X/TIGAR/ANXA2/PRKAA1/JUP/HEXB/PDE12/PCNA/HNRNPU/APEX1/SUB1/CSRP3/PRMT1/BAX/TNNI2/S100A10/CTNNB1/LMO7/PPM1A/NPM1/CCT5/HMGB1/MAP2K1/SFPQ/RBBP7/HNRNPA2B1/TF/UBE2V1/WDR77/HNRNPA1/XRCC6/RBMX/ENY2/SETD7/DCAF6/ANXA3/UCHL1/CNBP/NCL/CCT2/MAPK1/CAND1/PSMC5/HNRNPD/HSPA5/CCT8/NUP62/TCP1/CCT3/CDC42/EEF1D/HNRNPAB/TAF15/RPS3/CCT4/SYNCRIP/H…
res_i	GO:0007399	nervous system development	270	0.341058	1.41224	0.00421125	0.0214172	0.0147446	711	tags=43%, list=34%, signal=32%	POTEE/CORO1C/TYMP/S100A8/NDRG1/RHOG/THY1/VIM/TUBB2A/CTSC/TBCB/HMGB2/YWHAQ/ACTB/DBNL/TUBB2B/S100A9/IQGAP1/HRAS/HPRT1/APOD/GSN/PPIA/FLNA/MARCKS/CFL1/YWHAZ/CD9/PFN1/ANXA2/DNAJB11/SRSF1/COMT/HEXB/CLU/CALR/RPL24/EHD1/RAC1/NES/AP2A1/UFC1/MANF/PRMT1/UBA6/BAX/S100A10/CTNNB1/EIF2B2/FLOT1/RAB35/CTTN/CRK/HMGB1/MAP2K1/RBBP7/RTN3/SPAG9/FKBP4/FN1/AQP1/VPS35/CALM1/ALDH1A2/GMFB/ANXA3/SERPINF1/UCHL1/TPP1/MAPK1/DP…
res_i	GO:1904356	regulation of telomere maintenance via telomere lengthening	18	0.63478	1.72492	0.00423928	0.0214275	0.0147517	597	tags=89%, list=28%, signal=64%	HNRNPC/HNRNPU/CTNNB1/CCT5/HNRNPA2B1/HNRNPA1/CCT2/HNRNPD/CCT8/TCP1/CCT3/CCT4/PTGES3/HSP90AA1/CCT7/CCT6A
res_i	GO:0045055	regulated exocytosis	22	0.611222	1.70163	0.00425122	0.0214275	0.0147517	544	tags=64%, list=26%, signal=48%	S100A13/MYH9/ARL8B/GNAI2/RAB11B/LAMP1/RAB5A/SNAP29/VAMP3/ANXA3/ARHGAP17/TMED10/RAP1A/SNAP23
res_i	GO:0070371	ERK1 and ERK2 cascade	36	0.518253	1.64889	0.0042534	0.0214275	0.0147517	489	tags=47%, list=23%, signal=37%	CD44/EZR/HRAS/S100A7/YWHAZ/GNAI2/FGG/FGB/MIF/HMGB1/MAP2K1/FGA/TF/FN1/MAPK1/CD2AP/RAP1A
res_i	GO:0006259	DNA metabolic process	100	0.422516	1.59966	0.00424753	0.0214275	0.0147517	627	tags=49%, list=30%, signal=36%	S100A11/HMGB2/ACTB/ACTR2/POLDIP2/SET/TIGAR/HNRNPC/PCNA/HNRNPU/APEX1/SUB1/PRMT1/RAD23B/BAX/CTNNB1/NPM1/CCT5/HMGB1/SFPQ/RBBP7/HNRNPA2B1/UBE2V1/HNRNPA1/XRCC6/ENY2/ANXA3/CNBP/CCT2/MAPK1/OTUB1/HNRNPD/CCT8/TCP1/CCT3/CDC42/HNRNPAB/RPS3/CCT4/HSP90AB1/SYNCRIP/PTGES3/HSP90AA1/CCT7/DDX1/CCT6A/DHX9/PRKDC/PTMS
res_i	GO:0002429	immune response-activating cell surface receptor signaling pathway	37	0.526463	1.68222	0.0044941	0.0225868	0.0155498	542	tags=51%, list=26%, signal=39%	LTF/IGHA1/THY1/LGALS3/IGKC/EZR/HRAS/IGHM/IGHG2/IGHG1/BAX/EIF2B2/IGHG3/MAPK1/CD2AP/KHDRBS1/RPS3/EIF2B5/C3
res_i	GO:0010466	negative regulation of peptidase activity	16	0.644892	1.68904	0.00453436	0.0226824	0.0156157	433	tags=50%, list=20%, signal=40%	CST3/SERPINH1/SERPINB3/SERPINB1/ECM1/SERPING1/CSTB/SERPINF1
res_i	GO:0060284	regulation of cell development	70	0.452228	1.62734	0.00452597	0.0226824	0.0156157	433	tags=29%, list=20%, signal=23%	ANXA1/LTF/THY1/FBN1/HMGB2/ACTB/IL18/MAPK14/EIF6/ANXA2/DNAJB11/PRMT1/S100A10/CTNNB1/HMGB1/MAP2K1/FN1/XRCC6/RPS19/SERPINF1
res_i	GO:2001234	negative regulation of apoptotic signaling pathway	46	0.500147	1.67992	0.00458422	0.022811	0.0157042	372	tags=39%, list=18%, signal=33%	CD44/LGALS3/HMGB2/PEA15/PPIA/PSME3/DDX3X/CLU/GNAI2/FGG/FGB/MIF/BAX/CTNNB1/CCAR2/CTTN/HSPB1/FGA
res_i	GO:0002819	regulation of adaptive immune response	21	0.608321	1.67024	0.00460279	0.022811	0.0157042	337	tags=38%, list=16%, signal=32%	ANXA1/ARG1/IL18/HPX/PRKAA1/AZGP1/STX7/HMGB1
res_i	GO:0002822	regulation of adaptive immune response based on somatic recombination of immune receptors built from immunoglobulin superfamily domains	21	0.608321	1.67024	0.00460279	0.022811	0.0157042	337	tags=38%, list=16%, signal=32%	ANXA1/ARG1/IL18/HPX/PRKAA1/AZGP1/STX7/HMGB1
res_i	GO:0034654	nucleobase-containing compound biosynthetic process	460	0.31296	1.31839	0.00460085	0.022811	0.0157042	604	tags=37%, list=29%, signal=34%	CREG1/LTF/S100A8/RHOG/LGALS3/TMSB4X/HMGB2/ACTN1/ANKRD2/SRSF7/AMPD3/NAMPT/YWHAQ/ACTB/ACTR2/ACTN4/PPIB/S100A9/EZR/HRAS/HPRT1/HNRNPA0/IL18/PTBP1/PPIA/TECR/MAPK14/FLNA/YBX1/RPS21/RPL27/POLDIP2/EIF6/YWHAZ/DDX3X/PFN1/RPS25/SET/RPS28/ALYREF/ANXA2/PRKAA1/RPL10/NSUN2/SRSF1/JUP/ANXA4/RPS17/HNRNPC/HEXB/CLU/SRSF3/PDE12/RPS6/CALR/RPS8/NANS/PCNA/HNRNPU/APEX1/RPS27/SUB1/ECM1/U2AF2/CSRP3/PRMT1/HNRNPH1/PPM1H/TNNI…
res_i	GO:0071897	DNA biosynthetic process	23	0.60936	1.72016	0.00467409	0.0230043	0.0158373	597	tags=78%, list=28%, signal=57%	POLDIP2/HNRNPC/PCNA/HNRNPU/CTNNB1/CCT5/HNRNPA1/CCT2/HNRNPD/CCT8/TCP1/CCT3/CCT4/HSP90AB1/PTGES3/HSP90AA1/CCT7/CCT6A
res_i	GO:0040013	negative regulation of locomotion	43	0.515133	1.69765	0.00466419	0.0230043	0.0158373	347	tags=37%, list=16%, signal=32%	CORO1C/THY1/APOD/KRT16/ARHGDIB/SERPINB1/CSNK2B/JUP/CALR/RAC1/MIF/APOH/DNAJA4/CRK/HMGB1/RBBP7
res_i	GO:2000146	negative regulation of cell motility	43	0.515133	1.69765	0.00466419	0.0230043	0.0158373	347	tags=37%, list=16%, signal=32%	CORO1C/THY1/APOD/KRT16/ARHGDIB/SERPINB1/CSNK2B/JUP/CALR/RAC1/MIF/APOH/DNAJA4/CRK/HMGB1/RBBP7
res_i	GO:1902041	regulation of extrinsic apoptotic signaling pathway via death domain receptors	10	0.73571	1.73828	0.00476662	0.0233521	0.0160767	372	tags=70%, list=18%, signal=58%	LGALS3/HMGB2/PEA15/DDX3X/FGG/FGB/FGA
res_i	GO:0045861	negative regulation of proteolysis	38	0.523087	1.67986	0.00476434	0.0233521	0.0160767	548	tags=45%, list=26%, signal=34%	CST3/SERPINH1/SERPINB3/SERPINB1/CSNK2B/CTSZ/ECM1/CCAR2/SERPING1/GLG1/CSTB/SERPINF1/KNG1/RPL5/HSP90AB1/RPL11/PDCL3
res_i	GO:0050851	antigen receptor-mediated signaling pathway	29	0.569167	1.70845	0.00481897	0.0235545	0.0162161	534	tags=59%, list=25%, signal=44%	IGHA1/THY1/LGALS3/IGKC/EZR/HRAS/IGHM/IGHG2/IGHG1/BAX/EIF2B2/IGHG3/MAPK1/CD2AP/KHDRBS1/RPS3/EIF2B5
res_i	GO:0051216	cartilage development	14	0.669974	1.72569	0.00488166	0.0236701	0.0162957	356	tags=57%, list=17%, signal=48%	CD44/SERPINH1/MUSTN1/MAPK14/BGN/ECM1/CTNNB1/GLG1
res_i	GO:0019882	antigen processing and presentation	17	0.641281	1.71693	0.00488695	0.0236701	0.0162957	513	tags=53%, list=24%, signal=40%	PDIA3/CTSD/ARL8B/CALR/AZGP1/RAB35/IDE/PSME1/RAB6A
res_i	GO:0006887	exocytosis	47	0.502964	1.70126	0.00485654	0.0236701	0.0162957	489	tags=45%, list=23%, signal=35%	ANXA1/S100A13/MYH9/ARL8B/ANXA2/STAM/GNAI2/RAB11B/LAMP1/FGG/RAB5A/FGB/SNAP29/VAMP3/S100A10/PDCD6IP/FGA/ANXA3/ARHGAP17/TMED10/RAP1A
res_i	GO:0016197	endosomal transport	62	0.461935	1.62599	0.00487596	0.0236701	0.0162957	406	tags=35%, list=19%, signal=30%	CORO1C/EZR/STX12/FLNA/ARL8B/VPS29/MSN/STAM/CLTC/DYNC1LI1/EHD1/RAB11B/SNX1/RAB5A/VAMP3/RAB35/MAP2K1/SPAG9/CHMP4B/VPS26A/LAMTOR1/VPS35
res_i	GO:0042398	modified amino acid biosynthetic process	16	-0.58283	-1.8454	0.00492335	0.0236853	0.0163061	483	tags=56%, list=23%, signal=44%	SLC27A1/ALDH9A1/ACADM/CKM/CKMT2/HAGH/GAMT/CKB/TMLHE
res_i	GO:2000045	regulation of G1/S transition of mitotic cell cycle	15	0.679104	1.7615	0.00491449	0.0236853	0.0163061	265	tags=40%, list=13%, signal=35%	ANXA1/ACTB/PSME3/DDX3X/RPS27L/PSME2
res_i	GO:1903706	regulation of hemopoiesis	31	0.562622	1.70253	0.00491033	0.0236853	0.0163061	145	tags=26%, list=7%, signal=24%	ANXA1/LTF/FBN1/HMGB2/ACTB/IL18/MAPK14/EIF6
res_i	GO:0045860	positive regulation of protein kinase activity	28	0.554909	1.64688	0.00493967	0.0237104	0.0163234	515	tags=50%, list=24%, signal=38%	LTF/FBN1/IQGAP1/HRAS/PPIA/DDX3X/TPD52L1/MAP2K1/XRCC6/CALM1/ERP29/RAP1A/RHOA/RPS3
res_i	GO:0033674	positive regulation of kinase activity	31	0.562243	1.70139	0.00495918	0.0237507	0.0163511	515	tags=48%, list=24%, signal=37%	LTF/FBN1/IQGAP1/HRAS/PPIA/DDX3X/TIGAR/TPD52L1/MAP2K1/XRCC6/CALM1/ERP29/RAP1A/RHOA/RPS3
res_i	GO:0000082	G1/S transition of mitotic cell cycle	27	0.559458	1.65437	0.00499601	0.0238203	0.016399	632	tags=48%, list=30%, signal=34%	ANXA1/ACTB/PSME3/DDX3X/RPS6/RPS27L/PSME2/PSME1/GSPT1/KHDRBS1/PPP2CA/PRKDC/PPP6C
res_i	GO:0022603	regulation of anatomical structure morphogenesis	101	0.411192	1.55711	0.00499321	0.0238203	0.016399	433	tags=30%, list=20%, signal=25%	ANXA1/CST3/CORO1C/CD44/RHOG/THY1/VAT1/EZR/MYH9/CFL1/LRG1/MSN/JUP/HEXB/RAC1/ECM1/GLUL/CTNNB1/APOH/CRK/MAP2K1/PALMD/HSPB1/SPAG9/FN1/AQP1/VPS35/LARP4/ANXA3/SERPINF1
res_i	GO:0046631	alpha-beta T cell activation	15	0.678249	1.75929	0.00502309	0.023896	0.0164512	337	tags=40%, list=16%, signal=34%	ANXA1/LGALS3/IL18/HSPH1/RPL22/HMGB1
res_i	GO:0030098	lymphocyte differentiation	24	0.595062	1.69647	0.00506398	0.024037	0.0165483	405	tags=46%, list=19%, signal=37%	ANXA1/ACTB/IL18/TPD52/IGHM/RPS6/RPL22/BAX/CTNNB1/HMGB1/XRCC6
res_i	GO:0044770	cell cycle phase transition	58	0.460637	1.60545	0.00509161	0.0241146	0.0166017	416	tags=33%, list=20%, signal=27%	ANXA1/TMSB4X/ACTB/MAPK14/PSME3/DDX3X/NSUN2/TPD52L1/RPS6/RPL24/RPS27L/DYNC1LI1/NES/PSME2/CCAR2/NPM1/CHMP4B/CALM1/PSME1
res_i	GO:0071383	cellular response to steroid hormone stimulus	35	0.522789	1.64441	0.0052077	0.0246098	0.0169426	592	tags=51%, list=28%, signal=38%	DEFA1/ANXA1/CALR/HNRNPU/AKR1C3/CBX3/FKBP4/AQP1/ATP1A1/SERPINF1/MAPK1/RHOA/RWDD1/PTGES3/PADI2/YWHAH/UFM1/UBE3A
res_i	GO:0002521	leukocyte differentiation	46	0.497165	1.66991	0.00521964	0.0246118	0.016944	405	tags=39%, list=19%, signal=32%	ANXA1/LTF/FBN1/ACTB/IL18/MYH9/MAPK14/TPD52/ANXA2/IGHM/RPS6/RPL22/BAX/CTNNB1/NPM1/HMGB1/TF/XRCC6
res_i	GO:0071826	protein-RNA complex organization	61	0.457527	1.61033	0.00524643	0.0246837	0.0169934	683	tags=54%, list=32%, signal=38%	EIF6/RPS28/RPL13A/SRSF1/RPS5/RPL24/RPS27L/RPS27/U2AF2/EIF2S3/EIF3D/WDR77/RPS19/DDX39B/EIF3C/RPL5/HSP90AB1/RPSA/RPS14/RPL11/PTGES3/HSP90AA1/EIF3I/DENR/DDX1/KIF5B/DHX9/PRKDC/PRKRA/VCP/SNRPE/LSM2/EIF4H
res_i	GO:0045859	regulation of protein kinase activity	56	0.478309	1.6577	0.00529749	0.0248691	0.0171211	515	tags=41%, list=24%, signal=32%	LTF/CORO1C/THY1/FBN1/ACTB/SERPINB3/IQGAP1/HRAS/PPIA/DDX3X/MVP/TPD52L1/NPM1/MAP2K1/HSPB1/DEPTOR/XRCC6/CALM1/UCHL1/ERP29/RAP1A/RHOA/RPS3
res_i	GO:0010638	positive regulation of organelle organization	96	0.413483	1.55784	0.00531689	0.0249054	0.0171461	611	tags=45%, list=29%, signal=33%	ANXA1/LCP1/ARPC2/GSN/FLNA/PFN1/MSN/ANXA2/DSTN/RAC1/NES/DYNC1H1/MAPRE1/BAX/G3BP1/S100A10/CTNNB1/APOA1/CCT5/CTTN/PDCD6IP/HNRNPA2B1/HNRNPA1/VPS35/CCT2/MAPK1/LMAN1/HNRNPD/CCT8/RHOA/NUP62/TCP1/CCT3/CDC42/RPS3/CKAP5/CCT4/PTGES3/HSP90AA1/CCT7/CAPRIN1/CCT6A/CLIP1
res_i	GO:0050777	negative regulation of immune response	28	0.553128	1.64159	0.00533829	0.024951	0.0171775	445	tags=32%, list=21%, signal=26%	ANXA1/ARG1/LGALS3/MAPK14/YWHAZ/SERPING1/CRK/RPS19/AMBP
res_i	GO:0070925	organelle assembly	172	0.367211	1.47639	0.00537291	0.0250579	0.0172511	366	tags=23%, list=17%, signal=21%	LCP1/MYBPH/ACTR2/DBNL/EZR/ACTC1/STX12/GSN/FLNA/AP1B1/POLDIP2/EIF6/CTSD/ARL8B/DDX3X/RPS28/MSN/STAM/PRKAA1/FLII/RPS5/RPL24/RPS27L/HNRNPU/RPS27/EHD1/MYH3/DYNC1H1/CSRP3/RAB5A/TUBB/MAPRE1/SNAP29/G3BP1/STX7/NPM1/CRK/PDCD6IP/UBQLN1/CHMP4B
res_i	GO:0070585	protein localization to mitochondrion	45	-0.394364	-1.67461	0.00543352	0.0252854	0.0174077	698	tags=78%, list=33%, signal=53%	PMPCA/SH3GLB1/HUWE1/PITRM1/PIN1/UBE2D3/BCAP31/MTCH2/TIMM13/TOMM40/NPEPPS/HK1/DNM1L/TIMM10/GRPEL1/TIMM21/TIMM8A/MFN2/HTRA2/TIMM8B/TIMM9/HSPD1/AGK/FIS1/MTX1/TIMM44/AIFM1/PAM16/MAVS/MTX2/TMEM126A/SAMM50/NDUFA13/TIMM50/TIMM22
res_i	GO:0097530	granulocyte migration	20	0.620877	1.7053	0.00547642	0.0254297	0.017507	121	tags=35%, list=6%, signal=33%	ANXA1/S100A8/LGALS3/PPIB/S100A9/S100A7/PPIA
res_i	GO:0031647	regulation of protein stability	78	0.426595	1.55245	0.00552832	0.0256149	0.0176346	639	tags=47%, list=30%, signal=34%	CTSA/PPIB/STX12/GSN/FLNA/YWHAZ/PFN1/DSG1/LAMP2/CLU/CALR/LAMP1/FLOT1/APOA1/CCAR2/CCT5/TF/VPS35/DDOST/CCT2/MAPK1/CCT8/RPL5/TCP1/CCT3/CCT4/HSP90AB1/APOA2/RPL11/PDCL3/PTGES3/HSP90AA1/CCT7/CCT6A/PRKDC/PRKRA/BAG3
res_i	GO:0070372	regulation of ERK1 and ERK2 cascade	32	0.525835	1.60165	0.00554107	0.0256184	0.017637	390	tags=41%, list=18%, signal=34%	CD44/EZR/HRAS/S100A7/YWHAZ/GNAI2/FGG/FGB/MIF/HMGB1/MAP2K1/FGA/FN1
res_i	GO:0001503	ossification	44	0.501904	1.6587	0.00556404	0.0256691	0.0176718	529	tags=43%, list=25%, signal=33%	LTF/OSTF1/CLIC1/TPM4/MAPK14/ALYREF/CLTC/HNRNPC/HNRNPU/ECM1/CTNNB1/AHSG/SND1/FBL/RBMX/MAPK1/CLEC3B/RHOA/SYNCRIP
res_i	GO:0043254	regulation of protein-containing complex assembly	89	0.416349	1.55276	0.00561703	0.0258577	0.0178017	337	tags=26%, list=16%, signal=23%	LCP1/TUBB4A/ARPC5/LGALS3/TPPP3/ARPC5L/ARPC2/ARPC3/GSN/CAPZA1/DDX3X/PFN1/MSN/RPL13A/LAMP2/FLII/CLU/RAC1/MAPRE1/BAX/SPTAN1/CTTN/HMGB1
res_i	GO:0048585	negative regulation of response to stimulus	224	0.351204	1.43472	0.00566949	0.0260431	0.0179293	516	tags=30%, list=24%, signal=26%	ANXA1/LTF/CD44/THY1/ARG1/FBN1/LGALS3/TMSB4X/HMGB2/SERPINB3/EZR/APOD/PEA15/PPIA/MAPK14/PSME3/YWHAZ/DDX3X/CD9/MVP/ANXA2/PRKAA1/LAMP2/CLU/CALR/GNAI2/FGG/ECM1/FGB/MIF/PRMT1/BAX/G3BP1/CTNNB1/APOH/PPM1A/APOA1/CCAR2/SERPING1/CTTN/CRK/RBBP7/UBQLN1/HSPB1/GLG1/YWHAB/DEPTOR/FGA/HOMER2/AHSG/VPS35/RPS19/ENY2/UCHL1/AMBP/NCL/PLG/KRT1/CD2AP/OTUB1/ARHGAP17/KNG1/HSPA5/TXNDC12/RHOA/NUP62/RPS3/FKBP1A
res_i	GO:0043484	regulation of RNA splicing	34	0.538181	1.67508	0.00570744	0.0261611	0.0180106	535	tags=59%, list=25%, signal=45%	SRSF7/PTBP1/SRSF1/SRSF3/HNRNPU/U2AF2/HNRNPH1/SMU1/HNRNPF/MAGOH/RPS13/HNRNPL/WDR77/HNRNPA1/AHNAK/RBMX/ENY2/NCL/KHDRBS1/HNRNPK
res_i	GO:2001236	regulation of extrinsic apoptotic signaling pathway	27	0.555344	1.6422	0.00574511	0.0262774	0.0180906	372	tags=41%, list=18%, signal=34%	LGALS3/HMGB2/PEA15/PDIA3/PSME3/DDX3X/FGG/FGB/CTTN/DEPTOR/FGA
res_i	GO:0045892	negative regulation of DNA-templated transcription	94	0.408757	1.54295	0.00576145	0.0262959	0.0181034	536	tags=35%, list=25%, signal=27%	CREG1/HMGB2/ANKRD2/YWHAQ/EZR/FLNA/YBX1/YWHAZ/SET/RPL10/CALR/PCNA/HNRNPU/APEX1/CTNNB1/PPM1A/CCAR2/HMGB1/SFPQ/CBX3/RBBP7/TXN/HNRNPL/XRCC6/CNBP/ASAH1/PA2G4/PSMC5/DNAJB6/PPID/KHDRBS1/HNRNPK/RPS14
res_i	GO:0071621	granulocyte chemotaxis	17	0.636252	1.70346	0.00578716	0.0263569	0.0181454	121	tags=41%, list=6%, signal=39%	ANXA1/S100A8/LGALS3/PPIB/S100A9/S100A7/PPIA
res_i	GO:0046634	regulation of alpha-beta T cell activation	13	0.69816	1.75044	0.00583273	0.0265079	0.0182493	337	tags=38%, list=16%, signal=33%	ANXA1/LGALS3/IL18/HSPH1/HMGB1
res_i	GO:0032103	positive regulation of response to external stimulus	87	0.432878	1.60533	0.00587655	0.0266504	0.0183474	452	tags=32%, list=21%, signal=26%	LTF/S100A8/ARG1/CTSC/TMSB4X/HMGB2/S100A9/IL18/S100A7/FLNA/DDX3X/HPX/LAMP2/CALR/RAC1/LAMP1/MIF/APOH/FLOT1/HMGB1/SFPQ/UBQLN1/HSPB1/XRCC6/RPS19/NAGK/PLG/MAPK1
res_i	GO:2000278	regulation of DNA biosynthetic process	19	0.627549	1.72238	0.00590684	0.0266744	0.018364	597	tags=84%, list=28%, signal=61%	HNRNPC/PCNA/HNRNPU/CTNNB1/CCT5/HNRNPA1/CCT2/HNRNPD/CCT8/TCP1/CCT3/CCT4/PTGES3/HSP90AA1/CCT7/CCT6A
res_i	GO:0050878	regulation of body fluid levels	58	0.458356	1.5975	0.00590264	0.0266744	0.018364	484	tags=47%, list=23%, signal=37%	CTSG/CLIC1/ACTB/MYH9/PPIA/MAPK14/PDIA3/FLNA/CD9/ANXA2/GNAI2/FGG/FGB/APOH/SERPING1/HSPB1/F13A1/FGA/AQP1/SERPINA1/PLG/KRT1/LMAN1/SERPINC1/KNG1/CSRP1/COPA
res_i	GO:0072678	T cell migration	11	0.706532	1.7105	0.00592503	0.0266979	0.0183802	333	tags=55%, list=16%, signal=46%	DEFA1/APOD/S100A7/MSN/ECM1/CRK
res_i	GO:0044843	cell cycle G1/S phase transition	29	0.559964	1.68082	0.00594902	0.0266979	0.0183802	265	tags=28%, list=13%, signal=24%	ANXA1/TMSB4X/ACTB/PSME3/DDX3X/RPS6/RPS27L/PSME2
res_i	GO:0051052	regulation of DNA metabolic process	62	0.457199	1.60932	0.00594954	0.0266979	0.0183802	613	tags=55%, list=29%, signal=40%	S100A11/ACTB/ACTR2/TIGAR/HNRNPC/PCNA/HNRNPU/SUB1/PRMT1/BAX/CTNNB1/CCT5/HMGB1/HNRNPA2B1/UBE2V1/HNRNPA1/ENY2/ANXA3/CCT2/MAPK1/OTUB1/HNRNPD/CCT8/TCP1/CCT3/CDC42/RPS3/CCT4/PTGES3/HSP90AA1/CCT7/CCT6A/DHX9/PRKDC
res_i	GO:0030336	negative regulation of cell migration	40	0.514403	1.67061	0.00603918	0.0270434	0.018618	347	tags=38%, list=16%, signal=32%	CORO1C/THY1/APOD/KRT16/ARHGDIB/SERPINB1/CSNK2B/JUP/CALR/RAC1/MIF/APOH/DNAJA4/HMGB1/RBBP7
res_i	GO:0042325	regulation of phosphorylation	94	0.407151	1.53689	0.00618199	0.027625	0.0190184	552	tags=38%, list=26%, signal=30%	LTF/CORO1C/THY1/FBN1/ACTB/SERPINB3/IQGAP1/HRAS/IL18/PPIA/DDX3X/TIGAR/MVP/TPD52L1/HNRNPU/RAC1/MIF/FLOT1/NPM1/MAP2K1/HSPB1/DEPTOR/TF/TXN/FN1/XRCC6/CALM1/UCHL1/MAPK1/ERP29/RAP1A/RHOA/RPS3/C3/PDCL3/RAP2C
res_i	GO:0002709	regulation of T cell mediated immunity	13	0.694711	1.74179	0.00627712	0.0278751	0.0191906	337	tags=46%, list=16%, signal=39%	ARG1/IL18/PRKAA1/AZGP1/STX7/HMGB1
res_i	GO:0042730	fibrinolysis	11	0.702995	1.70193	0.00627017	0.0278751	0.0191906	455	tags=73%, list=22%, signal=57%	ANXA2/FGG/FGB/APOH/SERPING1/FGA/PLG/KRT1
res_i	GO:0032879	regulation of localization	334	0.320854	1.34127	0.00625923	0.0278751	0.0191906	523	tags=31%, list=25%, signal=28%	ANXA1/BTF3/LCP1/S100A8/RHOG/THY1/LGALS3/TMSB4X/YWHAQ/ACTB/ACTN4/ARPC3/EZR/HRAS/APOD/PEA15/GSN/PPIA/MAPK14/FLNA/KRT5/FABP5/PGRMC1/CTSD/YWHAZ/MSN/ANXA2/STAM/PRKAA1/NSUN2/JUP/CLTC/CLU/CALR/UTRN/HNRNPU/DYNC1LI1/EHD1/GNAI2/RAC1/RAB11B/LAMP1/DYNC1H1/FGG/AP2A1/CSRP3/RAB5A/FGB/MIF/VAMP3/BAX/GLUL/S100A10/CTNNB1/STX7/FLOT1/PPM1A/APOA1/CCT5/CRK/PDCD6IP/HMGB1/MAP2K1/UBQLN1/APOC1/FGA/HOMER2/TBC1D4/TF/TXN/LAMT…
res_i	GO:0045184	establishment of protein localization	303	0.327751	1.36656	0.00649719	0.0287925	0.0198222	695	tags=40%, list=33%, signal=32%	BTF3/LCP1/CORO1C/S100A13/CTSA/YWHAQ/SSR1/ACTN4/PDIA4/HRAS/STX12/APOD/LMAN2L/COPG1/MYH9/PPIA/MAPK14/FLNA/AP1B1/PGRMC1/CTSD/YWHAZ/ARL8B/CLTB/VPS29/MVP/STAM/HSP90B1/PRKAA1/COPB2/JUP/CLTC/LAMP2/COMT/CLU/RAB5C/CALR/EHD1/SEC31A/TOM1L2/RAB11B/LAMP1/FGG/TMED7/AP2A1/SNX1/RAB5A/FGB/SNAP29/AZGP1/VAMP3/BAX/STX7/PPM1A/NPM1/CCT5/RAB35/CTTN/PDCD6IP/COPZ1/HSPB1/KTN1/CANX/CHMP4B/YWHAB/SRP9/FGA/EMC1/TXN/VPS26A/VPS…
res_i	GO:0010595	positive regulation of endothelial cell migration	13	0.691619	1.73404	0.00661041	0.029111	0.0200414	450	tags=62%, list=21%, signal=49%	ANXA1/TMSB4X/CALR/RAC1/HMGB1/HSPB1/ANXA3/PLG
res_i	GO:1902106	negative regulation of leukocyte differentiation	11	0.701532	1.69839	0.00661531	0.029111	0.0200414	39	tags=27%, list=2%, signal=27%	ANXA1/LTF/FBN1
res_i	GO:0016055	Wnt signaling pathway	40	0.512443	1.66424	0.00660095	0.029111	0.0200414	527	tags=40%, list=25%, signal=31%	MAPK14/DDX3X/PRKAA1/CSNK2B/JUP/RAC1/RAB5A/G3BP1/CTNNB1/PPM1A/LRRFIP2/CCAR2/VPS35/RHOA/CDC42/RPS12
res_i	GO:0022618	protein-RNA complex assembly	58	0.455806	1.58861	0.00662356	0.029111	0.0200414	683	tags=53%, list=32%, signal=37%	EIF6/RPS28/RPL13A/SRSF1/RPS5/RPL24/RPS27L/RPS27/U2AF2/EIF2S3/EIF3D/WDR77/RPS19/DDX39B/EIF3C/RPL5/HSP90AB1/RPSA/RPS14/RPL11/PTGES3/HSP90AA1/EIF3I/DENR/DDX1/DHX9/PRKDC/PRKRA/SNRPE/LSM2/EIF4H
res_i	GO:0010721	negative regulation of cell development	23	0.597961	1.68798	0.00672494	0.0293676	0.0202181	39	tags=17%, list=2%, signal=17%	ANXA1/LTF/THY1/FBN1
res_i	GO:0030198	extracellular matrix organization	42	0.491555	1.60632	0.00673695	0.0293676	0.0202181	181	tags=14%, list=9%, signal=13%	CTSG/LCP1/CST3/SERPINH1/MFAP4/ANXA2
res_i	GO:0043062	extracellular structure organization	42	0.491555	1.60632	0.00673695	0.0293676	0.0202181	181	tags=14%, list=9%, signal=13%	CTSG/LCP1/CST3/SERPINH1/MFAP4/ANXA2
res_i	GO:0045229	external encapsulating structure organization	42	0.491555	1.60632	0.00673695	0.0293676	0.0202181	181	tags=14%, list=9%, signal=13%	CTSG/LCP1/CST3/SERPINH1/MFAP4/ANXA2
res_i	GO:1903034	regulation of response to wounding	36	0.507898	1.61595	0.00694297	0.0302041	0.0207939	476	tags=44%, list=23%, signal=35%	ANXA1/HRAS/FLNA/CD9/ANXA2/FGG/FGB/APOH/SERPING1/CRK/MAP2K1/FGA/PLG/KRT1/SERPINC1/KNG1
res_i	GO:1901987	regulation of cell cycle phase transition	35	0.515604	1.62181	0.00702319	0.0303675	0.0209064	326	tags=34%, list=15%, signal=29%	ANXA1/TMSB4X/ACTB/MAPK14/PSME3/DDX3X/NSUN2/RPS27L/DYNC1LI1/PSME2/CCAR2/NPM1
res_i	GO:0032943	mononuclear cell proliferation	30	0.534288	1.60929	0.00702136	0.0303675	0.0209064	337	tags=37%, list=16%, signal=31%	ANXA1/ARG1/LGALS3/HPRT1/IL18/MSN/RPS6/MIF/BAX/CTNNB1/HMGB1
res_i	GO:0046651	lymphocyte proliferation	30	0.534288	1.60929	0.00702136	0.0303675	0.0209064	337	tags=37%, list=16%, signal=31%	ANXA1/ARG1/LGALS3/HPRT1/IL18/MSN/RPS6/MIF/BAX/CTNNB1/HMGB1
res_i	GO:0048863	stem cell differentiation	22	0.599287	1.6684	0.00707669	0.030537	0.0210232	506	tags=55%, list=24%, signal=42%	CORO1C/TMSB4X/KRT14/MAPK14/NSUN2/HNRNPU/CTNNB1/RBBP7/FN1/ALDH1A2/MAPK1/CDC42
res_i	GO:0009135	purine nucleoside diphosphate metabolic process	42	-0.386805	-1.64359	0.00717073	0.0307564	0.0211742	667	tags=62%, list=32%, signal=43%	AK2/PFKL/HK1/PKM/NUDT9/PRKAG1/ENO2/PGK1/GAPDH/DHTKD1/AK1/ALDOA/PGK2/BCL2L13/PFKM/PGM1/PGAM2/TPI1/OGDH/ENO3/GPD1/AK3/PFKFB1/ALDOC/SLC4A1/BPGM
res_i	GO:0009179	purine ribonucleoside diphosphate metabolic process	42	-0.386805	-1.64359	0.00717073	0.0307564	0.0211742	667	tags=62%, list=32%, signal=43%	AK2/PFKL/HK1/PKM/NUDT9/PRKAG1/ENO2/PGK1/GAPDH/DHTKD1/AK1/ALDOA/PGK2/BCL2L13/PFKM/PGM1/PGAM2/TPI1/OGDH/ENO3/GPD1/AK3/PFKFB1/ALDOC/SLC4A1/BPGM
res_i	GO:0046031	ADP metabolic process	42	-0.386805	-1.64359	0.00717073	0.0307564	0.0211742	667	tags=62%, list=32%, signal=43%	AK2/PFKL/HK1/PKM/NUDT9/PRKAG1/ENO2/PGK1/GAPDH/DHTKD1/AK1/ALDOA/PGK2/BCL2L13/PFKM/PGM1/PGAM2/TPI1/OGDH/ENO3/GPD1/AK3/PFKFB1/ALDOC/SLC4A1/BPGM
res_i	GO:0007040	lysosome organization	19	0.619403	1.70002	0.0072659	0.0310399	0.0213694	441	tags=53%, list=21%, signal=42%	CREG1/ARL8B/GAA/LAMP2/HEXB/LAMP1/CHMP4B/LAMTOR1/VPS35/TPP1
res_i	GO:0080171	lytic vacuole organization	19	0.619403	1.70002	0.0072659	0.0310399	0.0213694	441	tags=53%, list=21%, signal=42%	CREG1/ARL8B/GAA/LAMP2/HEXB/LAMP1/CHMP4B/LAMTOR1/VPS35/TPP1
res_i	GO:0030031	cell projection assembly	51	0.475974	1.63116	0.00731637	0.031131	0.0214321	329	tags=29%, list=16%, signal=25%	CORO1C/RHOG/ARPC2/ACTR2/EZR/HRAS/GSN/FLNA/PFN1/EHD1/RAC1/RAB5A/MAPRE1/SNAP29/CTTN
res_i	GO:0120031	plasma membrane bounded cell projection assembly	51	0.475974	1.63116	0.00731637	0.031131	0.0214321	329	tags=29%, list=16%, signal=25%	CORO1C/RHOG/ARPC2/ACTR2/EZR/HRAS/GSN/FLNA/PFN1/EHD1/RAC1/RAB5A/MAPRE1/SNAP29/CTTN
res_i	GO:0140694	membraneless organelle assembly	112	0.390923	1.50605	0.00743539	0.0315745	0.0217374	326	tags=23%, list=15%, signal=21%	LCP1/MYBPH/DBNL/EZR/ACTC1/GSN/FLNA/POLDIP2/EIF6/DDX3X/RPS28/MSN/PRKAA1/FLII/RPS5/RPL24/RPS27L/HNRNPU/RPS27/MYH3/DYNC1H1/CSRP3/TUBB/MAPRE1/G3BP1/NPM1
res_i	GO:0019362	pyridine nucleotide metabolic process	68	-0.322839	-1.51041	0.00759086	0.0321071	0.0221041	577	tags=57%, list=27%, signal=43%	PFKL/HK1/ME1/PKM/NADK2/SLC25A11/PRKAG1/ENO2/PGK1/GAPDH/DHTKD1/ALDOA/PGK2/NNT/BCL2L13/PFKM/PGM1/PGAM2/TPI1/OGDH/RBKS/H6PD/GPD1L/GOT1/ENO3/GPD2/ALDH1L1/MDH1/GPD1/NAPRT/GOT2/IDH2/SLC25A12/DCXR/MDH2/PFKFB1/ALDOC/SLC4A1/BPGM
res_i	GO:0046496	nicotinamide nucleotide metabolic process	68	-0.322839	-1.51041	0.00759086	0.0321071	0.0221041	577	tags=57%, list=27%, signal=43%	PFKL/HK1/ME1/PKM/NADK2/SLC25A11/PRKAG1/ENO2/PGK1/GAPDH/DHTKD1/ALDOA/PGK2/NNT/BCL2L13/PFKM/PGM1/PGAM2/TPI1/OGDH/RBKS/H6PD/GPD1L/GOT1/ENO3/GPD2/ALDH1L1/MDH1/GPD1/NAPRT/GOT2/IDH2/SLC25A12/DCXR/MDH2/PFKFB1/ALDOC/SLC4A1/BPGM
res_i	GO:0045944	positive regulation of transcription by RNA polymerase II	81	0.428662	1.57306	0.00762453	0.0321857	0.0221582	630	tags=49%, list=30%, signal=36%	HMGB2/NAMPT/ACTR2/ACTN4/HRAS/IL18/MAPK14/YBX1/DDX3X/ANXA2/JUP/HEXB/HNRNPU/APEX1/SUB1/CSRP3/S100A10/CTNNB1/LMO7/NPM1/HMGB1/SFPQ/XRCC6/RBMX/DCAF6/CNBP/NCL/CAND1/HNRNPD/HSPA5/EEF1D/HNRNPK/PCBP1/SUMO2/UBE3A/CDK5RAP3/DHX9/PRKDC/PTMS/PSMC6
res_i	GO:1903131	mononuclear cell differentiation	32	0.513401	1.56378	0.0076986	0.0323705	0.0222854	337	tags=38%, list=16%, signal=32%	ANXA1/ACTB/IL18/MYH9/TPD52/IGHM/RPS6/RPL22/BAX/CTNNB1/NPM1/HMGB1
res_i	GO:0035239	tube morphogenesis	86	0.420419	1.55471	0.0076868	0.0323705	0.0222854	560	tags=43%, list=26%, signal=33%	ANXA1/TYMP/THY1/APOD/IL18/S100A7/MYH9/MAPK14/FLNA/LRG1/YWHAZ/PFN1/ANXA2/CSNK2B/JUP/CTSZ/ECM1/BAX/GLUL/CTNNB1/APOH/IGFBP7/HSPB1/FN1/AQP1/ANXA3/SERPINF1/NCL/KRT1/CD93/RAP1A/RHOA/COL18A1/CDC42/C3/PDCL3/RNH1
res_i	GO:0097581	lamellipodium organization	20	0.609046	1.6728	0.0078158	0.0327687	0.0225596	329	tags=35%, list=16%, signal=30%	CORO1C/CD44/ARPC2/ACTR2/RAC1/SNX1/CTTN
res_i	GO:0080135	regulation of cellular response to stress	82	0.427023	1.56659	0.007824	0.0327687	0.0225596	540	tags=35%, list=26%, signal=27%	CD44/THY1/ACTB/ACTR2/PPIA/FLNA/TIGAR/CLU/PCNA/MANF/MIF/PRMT1/BAX/CCAR2/NPM1/HMGB1/MAP2K1/UBQLN1/UBE2V1/ENY2/MAPK1/OTUB1/ERP29/HSPA5/DNAJB6/TXNDC12/RPS3/HNRNPK/FBLN5
res_i	GO:0048002	antigen processing and presentation of peptide antigen	11	0.696399	1.68597	0.00788082	0.0329421	0.022679	348	tags=45%, list=16%, signal=38%	PDIA3/CTSD/CALR/AZGP1/IDE
res_i	GO:0031099	regeneration	37	0.508055	1.62341	0.0078976	0.0329478	0.0226829	232	tags=24%, list=11%, signal=22%	ANXA1/LCP1/THY1/MUSTN1/APOD/FLNA/CD9/SRSF1/PCNA
res_i	GO:0033993	response to lipid	119	0.39633	1.52979	0.00795468	0.0331212	0.0228023	433	tags=31%, list=20%, signal=26%	DEFA1/ANXA1/CTSG/LTF/S100A8/VIM/HMGB2/HNRNPA0/IL18/S100A7/MAPK14/ARPC1B/RPL27/MSN/RPL13A/PRKAA1/DSG1/PMVK/COMT/CALR/PCNA/HNRNPU/MIF/AKR1C2/AKR1C3/CTNNB1/IGFBP7/HMGB1/CBX3/RBBP7/FKBP4/TRIM63/AQP1/ATP1A1/ALDH1A2/ANXA3/SERPINF1
res_i	GO:0051701	biological process involved in interaction with host	35	0.51254	1.61218	0.00807426	0.0335537	0.0231	366	tags=34%, list=17%, signal=29%	LTF/KRT6A/SERPINB3/MYH9/PPIA/ARL8B/CTSB/P4HB/LAMP1/HMGB1/IDE/CHMP4B
res_i	GO:0017157	regulation of exocytosis	28	0.53532	1.58874	0.00823188	0.0341423	0.0235052	372	tags=39%, list=18%, signal=33%	ANXA1/ANXA2/STAM/GNAI2/LAMP1/FGG/RAB5A/FGB/S100A10/PDCD6IP/FGA
res_i	GO:0006084	acetyl-CoA metabolic process	16	-0.55765	-1.76568	0.00827506	0.0342549	0.0235827	542	tags=69%, list=26%, signal=52%	ACSS2/PGK1/PDHA1/DLST/DLAT/MPC2/DLD/PDHX/PDHB/ACAT1/PDK4
res_i	GO:0061621	canonical glycolysis	13	-0.592256	-1.73505	0.00842216	0.0347292	0.0239093	652	tags=85%, list=31%, signal=59%	PFKL/HK1/PKM/ENO2/PGK1/PGK2/BCL2L13/PFKM/PGAM2/TPI1/ENO3
res_i	GO:0061718	glucose catabolic process to pyruvate	13	-0.592256	-1.73505	0.00842216	0.0347292	0.0239093	652	tags=85%, list=31%, signal=59%	PFKL/HK1/PKM/ENO2/PGK1/PGK2/BCL2L13/PFKM/PGAM2/TPI1/ENO3
res_i	GO:0061620	glycolytic process through glucose-6-phosphate	14	-0.584185	-1.76514	0.00854218	0.0350213	0.0241104	652	tags=79%, list=31%, signal=55%	PFKL/HK1/PKM/ENO2/PGK1/PGK2/BCL2L13/PFKM/PGAM2/TPI1/ENO3
res_i	GO:0042181	ketone biosynthetic process	14	-0.582828	-1.76104	0.00854218	0.0350213	0.0241104	361	tags=64%, list=17%, signal=54%	PRKG1/TPI1/NDUFA9/RTN4IP1/H6PD/COQ6/COQ3/COQ9/COQ7
res_i	GO:0046635	positive regulation of alpha-beta T cell activation	10	0.713111	1.68488	0.0085352	0.0350213	0.0241104	214	tags=30%, list=10%, signal=27%	ANXA1/IL18/HSPH1
res_i	GO:2001242	regulation of intrinsic apoptotic signaling pathway	42	0.483914	1.58135	0.00890405	0.036435	0.0250836	355	tags=33%, list=17%, signal=28%	S100A8/CD44/S100A9/PPIA/DDX3X/P4HB/CLU/MIF/BAX/CTNNB1/CCAR2/SFPQ/UBQLN1/HSPB1
res_i	GO:0044089	positive regulation of cellular component biogenesis	88	0.402998	1.49827	0.00892799	0.0364631	0.0251029	336	tags=27%, list=16%, signal=24%	LCP1/THY1/LGALS3/TPPP3/ARPC2/ACTR2/HRAS/FLNA/POLDIP2/DDX3X/PFN1/MSN/STAM/CLU/RAC1/DYNC1H1/MAPRE1/BAX/G3BP1/S100A10/FLOT1/APOA1/CTTN/PDCD6IP
res_i	GO:0097190	apoptotic signaling pathway	102	0.40187	1.52314	0.00904414	0.0368669	0.025381	372	tags=28%, list=18%, signal=25%	S100A8/CD44/LGALS3/CTSC/HMGB2/S100A9/HRAS/PEA15/PPIA/PDIA3/PSME3/DDX3X/P4HB/CLU/TPD52L1/RPS27L/GNAI2/FGG/FGB/MIF/BAX/CTNNB1/CCAR2/CTTN/SFPQ/UBQLN1/HSPB1/DEPTOR/FGA
res_i	GO:0006468	protein phosphorylation	114	0.391111	1.5091	0.00948454	0.0385885	0.0265662	552	tags=33%, list=26%, signal=26%	CTSG/LTF/CORO1C/THY1/FBN1/ACTB/SERPINB3/IQGAP1/HRAS/IL18/PPIA/MAPK14/YWHAZ/DDX3X/MVP/PRKAA1/CSNK2B/TPD52L1/RAC1/FLOT1/NPM1/MAP2K1/HSPB1/DEPTOR/TXN/FN1/XRCC6/CALM1/GMFB/UCHL1/MAPK1/ERP29/RAP1A/RHOA/RPS3/C3/PDCL3/RAP2C
res_i	GO:0071675	regulation of mononuclear cell migration	20	0.601268	1.65144	0.00962352	0.0390795	0.0269042	337	tags=50%, list=16%, signal=42%	LGALS3/APOD/S100A7/CD9/MSN/CALR/ECM1/MIF/CRK/HMGB1
res_i	GO:0045216	cell-cell junction organization	29	0.545176	1.63644	0.00968553	0.0392567	0.0270262	506	tags=45%, list=24%, signal=35%	ACTB/FLNA/DSC1/CD9/DSG1/JUP/RAC1/CTNNB1/DSP/PDCD6IP/CD2AP/RHOA/CDC42
res_i	GO:0070661	leukocyte proliferation	35	0.505191	1.58906	0.0098907	0.0400124	0.0275465	337	tags=34%, list=16%, signal=29%	ANXA1/ARG1/LGALS3/HPRT1/IL18/MSN/CLU/RPS6/MIF/BAX/CTNNB1/HMGB1
res_i	GO:0008154	actin polymerization or depolymerization	38	0.500778	1.60821	0.00995495	0.0401962	0.027673	329	tags=34%, list=16%, signal=29%	ARPC5/ARPC5L/ARPC2/ARPC3/GSN/CFL1/CAPZA1/PFN1/DSTN/FLII/RAC1/SPTAN1/CTTN
res_i	GO:0044092	negative regulation of molecular function	96	0.401577	1.51299	0.0100024	0.0403115	0.0277524	459	tags=32%, list=22%, signal=26%	LTF/CST3/CORO1C/THY1/SERPINH1/SERPINB3/HRAS/SERPINB1/PPIA/FLNA/MVP/ANXA4/HNRNPU/GNAI2/NES/ECM1/BAX/CCAR2/SERPING1/NPM1/UBQLN1/HSPB1/APOC1/DEPTOR/CSTB/CALM1/HP/SERPINF1/UCHL1/XIRP1/CAND1
res_i	GO:0071887	leukocyte apoptotic process	10	0.708591	1.6742	0.0100448	0.0403303	0.0277653	298	tags=60%, list=14%, signal=52%	ANXA1/LGALS3/RPS6/PIP/MIF/BAX
res_i	GO:0048545	response to steroid hormone	59	0.451505	1.5795	0.0100402	0.0403303	0.0277653	592	tags=47%, list=28%, signal=35%	DEFA1/ANXA1/HMGB2/RPL27/DSG1/COMT/CALR/PCNA/HNRNPU/AKR1C3/IGFBP7/CBX3/RBBP7/FKBP4/TRIM63/AQP1/ATP1A1/ANXA3/SERPINF1/MAPK1/RHOA/APOA2/RWDD1/PTGES3/PADI2/YWHAH/UFM1/UBE3A
res_i	GO:0016310	phosphorylation	132	0.370103	1.45192	0.0101636	0.0407306	0.028041	464	tags=28%, list=22%, signal=23%	CTSG/LTF/CORO1C/THY1/FBN1/ACTB/SERPINB3/IQGAP1/HRAS/IL18/PPIA/MAPK14/YWHAZ/DDX3X/TIGAR/MVP/PRKAA1/CSNK2B/TPD52L1/HNRNPU/RAC1/MIF/FLOT1/NPM1/MAP2K1/HSPB1/DEPTOR/TF/TXN/FN1/XRCC6/CALM1/GMFB/NAGK/UCHL1/MAPK1/ERP29
res_i	GO:0006626	protein targeting to mitochondrion	38	-0.412332	-1.6869	0.0103456	0.0413349	0.028457	867	tags=82%, list=41%, signal=49%	PMPCA/SH3GLB1/HUWE1/PITRM1/PIN1/UBE2D3/BCAP31/MTCH2/TIMM13/TOMM40/NPEPPS/TIMM10/GRPEL1/TIMM21/TIMM8A/MFN2/HTRA2/TIMM8B/TIMM9/HSPD1/AGK/FIS1/MTX1/TIMM44/AIFM1/PAM16/MTX2/SAMM50/NDUFA13/TIMM50/TIMM22
res_i	GO:0030865	cortical cytoskeleton organization	17	0.616888	1.65162	0.0103531	0.0413349	0.028457	336	tags=41%, list=16%, signal=35%	LCP1/RHOG/EZR/IQGAP1/CALR/RAC1/PDCD6IP
res_i	GO:0001954	positive regulation of cell-matrix adhesion	12	0.678752	1.67725	0.0104008	0.0413899	0.0284948	307	tags=50%, list=15%, signal=43%	THY1/POLDIP2/JUP/UTRN/RAC1/S100A10
res_i	GO:0002768	immune response-regulating cell surface receptor signaling pathway	40	0.496667	1.61301	0.0104444	0.0413899	0.0284948	542	tags=48%, list=26%, signal=36%	LTF/IGHA1/THY1/LGALS3/IGKC/EZR/HRAS/IGHM/IGHG2/IGHG1/BAX/EIF2B2/IGHG3/MAPK1/CD2AP/KHDRBS1/RPS3/EIF2B5/C3
res_i	GO:0050673	epithelial cell proliferation	40	0.495008	1.60762	0.0104444	0.0413899	0.0284948	452	tags=42%, list=21%, signal=34%	HMGB2/HRAS/SERPINB1/LRG1/DSC1/KRT2/ECM1/BAX/CTNNB1/APOH/APOA1/HMGB1/MAP2K1/WDR77/ALDH1A2/SERPINF1/MAPK1
res_i	GO:0043410	positive regulation of MAPK cascade	40	0.494364	1.60553	0.0104444	0.0413899	0.0284948	515	tags=55%, list=24%, signal=42%	CD44/IQGAP1/HRAS/S100A7/PPIA/TPD52L1/GNAI2/FGG/FGB/MIF/PRMT1/CTNNB1/CRK/HMGB1/MAP2K1/SPAG9/FGA/LAMTOR1/ERP29/RAP1A/CDC42/RPS3
res_i	GO:0098927	vesicle-mediated transport between endosomal compartments	16	0.609862	1.59729	0.0107506	0.0425069	0.0292638	452	tags=44%, list=21%, signal=35%	EZR/FLNA/MSN/DYNC1LI1/RAB5A/MAP2K1/MAPK1
res_i	GO:0071495	cellular response to endogenous stimulus	162	0.35665	1.42395	0.010766	0.0425069	0.0292638	497	tags=31%, list=24%, signal=26%	DEFA1/ANXA1/CD44/FBN1/ACTN4/ARPC3/IQGAP1/HRAS/MAPK14/LRG1/CTSD/CTSB/TIGAR/PRKAA1/CSNK2B/CALR/HNRNPU/EHD1/GNAI2/CPNE3/CSRP3/FGB/PRMT1/AKR1C2/AKR1C3/CTNNB1/PPM1A/ZYX/RAB35/IGFBP7/CRK/CBX3/RBBP7/IDE/HSPB1/GLG1/FKBP4/TBC1D4/AHSG/AQP1/ATP1A1/ALDH1A2/FNTA/SERPINF1/NCL/MAPK1/CD2AP/HSPA5/RANGAP1/RAP1A/RHOA
res_i	GO:0072350	tricarboxylic acid metabolic process	11	-0.624824	-1.75771	0.0107986	0.0425568	0.0292982	790	tags=91%, list=37%, signal=57%	ASS1/IDH1/ACO1/IDH3A/IDH3B/IDH3G/GLUD1/ACO2/CS/IDH2
res_i	GO:0002698	negative regulation of immune effector process	19	0.604395	1.65883	0.0108214	0.0425683	0.0293061	415	tags=37%, list=20%, signal=30%	ANXA1/ARG1/LGALS3/APOA1/SERPING1/CRK/RPS19
res_i	GO:0072676	lymphocyte migration	12	0.675184	1.66843	0.0108506	0.0426044	0.029331	333	tags=50%, list=16%, signal=42%	DEFA1/APOD/S100A7/MSN/ECM1/CRK
res_i	GO:0046632	alpha-beta T cell differentiation	10	0.70682	1.67002	0.0109738	0.0429304	0.0295554	337	tags=40%, list=16%, signal=34%	ANXA1/IL18/RPL22/HMGB1
res_i	GO:1902679	negative regulation of RNA biosynthetic process	95	0.406587	1.5335	0.0109656	0.0429304	0.0295554	536	tags=35%, list=25%, signal=27%	CREG1/HMGB2/ANKRD2/YWHAQ/EZR/FLNA/YBX1/YWHAZ/SET/RPL10/CALR/PCNA/HNRNPU/APEX1/CTNNB1/PPM1A/CCAR2/HMGB1/SFPQ/CBX3/RBBP7/TXN/HNRNPL/XRCC6/CNBP/ASAH1/PA2G4/PSMC5/DNAJB6/PPID/KHDRBS1/HNRNPK/RPS14
res_i	GO:0032204	regulation of telomere maintenance	25	0.56278	1.62331	0.0110483	0.043143	0.0297017	597	tags=68%, list=28%, signal=49%	HNRNPC/HNRNPU/CTNNB1/CCT5/HNRNPA2B1/HNRNPA1/CCT2/MAPK1/HNRNPD/CCT8/TCP1/CCT3/CCT4/PTGES3/HSP90AA1/CCT7/CCT6A
res_i	GO:0001952	regulation of cell-matrix adhesion	24	0.565769	1.61296	0.0115005	0.0447452	0.0308047	307	tags=33%, list=15%, signal=29%	CORO1C/THY1/APOD/POLDIP2/JUP/UTRN/RAC1/S100A10
res_i	GO:0001819	positive regulation of cytokine production	49	0.470365	1.6027	0.0114874	0.0447452	0.0308047	599	tags=47%, list=28%, signal=34%	ANXA1/S100A13/HMGB2/ORM1/HRAS/IL18/MAPK14/DDX3X/CLU/MIF/G3BP1/ORM2/FLOT1/HMGB1/HSPB1/LAMTOR5/TMED10/RPS3/APOA2/C3/HSP90AA1/DDX1/DHX9
res_i	GO:0110053	regulation of actin filament organization	53	0.457176	1.5745	0.0115996	0.0450488	0.0310138	329	tags=28%, list=16%, signal=25%	ARPC5/ARPC5L/ARPC2/ARPC3/GSN/FLNA/CAPZA1/PFN1/DSTN/FLII/RAC1/S100A10/SPTAN1/APOA1/CTTN
res_i	GO:0002064	epithelial cell development	24	0.565237	1.61145	0.0117041	0.0453718	0.0312362	552	tags=50%, list=26%, signal=37%	VIM/EZR/IQGAP1/FLNA/TIGAR/KRT2/MSN/CDSN/FLNB/RAP1A/COL18A1/RAP2C
res_i	GO:0051851	host-mediated perturbation of symbiont process	18	0.599827	1.62994	0.011872	0.0458565	0.0315698	278	tags=28%, list=13%, signal=24%	LTF/PPIB/GSN/CFL1/RAB5A
res_i	GO:0045445	myoblast differentiation	18	0.599036	1.62779	0.011872	0.0458565	0.0315698	125	tags=28%, list=6%, signal=26%	MUSTN1/ANKRD2/ACTB/IL18/MAPK14
res_i	GO:1903707	negative regulation of hemopoiesis	13	0.664947	1.66717	0.0119464	0.0458947	0.0315961	39	tags=23%, list=2%, signal=23%	ANXA1/LTF/FBN1
res_i	GO:0071346	cellular response to type II interferon	22	0.577901	1.60886	0.0119055	0.0458947	0.0315961	529	tags=59%, list=25%, signal=45%	ARG1/VIM/ACTR2/GSN/RPL13A/HPX/PDE12/VAMP3/ZYX/FLNB/CALM1/CDC42/SYNCRIP
res_i	GO:0002757	immune response-activating signaling pathway	74	0.423183	1.53856	0.0119442	0.0458947	0.0315961	542	tags=36%, list=26%, signal=28%	LTF/IGHA1/S100A8/THY1/LGALS3/IGKC/S100A9/EZR/HRAS/DDX3X/IGHM/LAMP2/IGHG2/IGHG1/BAX/EIF2B2/FLOT1/HMGB1/UBQLN1/IGHG3/NAGK/MAPK1/CD2AP/KHDRBS1/RPS3/EIF2B5/C3
res_i	GO:0051726	regulation of cell cycle	106	0.389225	1.48055	0.0120461	0.0461948	0.0318027	541	tags=33%, list=26%, signal=26%	ANXA1/TMSB4X/ACTB/IQGAP1/HRAS/MAPK14/PSME3/POLDIP2/DDX3X/NSUN2/CLTC/CALR/RPS27L/HNRNPU/DYNC1LI1/TOM1L2/DYNC1H1/PSME2/BAX/CTNNB1/PPM1A/CCAR2/NPM1/PDCD6IP/CHMP4B/SND1/CALM1/PSME1/KHDRBS1/RHOA/NUP62/CDC42/HSP90AB1/RANBP1/TIPRL
res_i	GO:0072593	reactive oxygen species metabolic process	58	-0.334965	-1.48435	0.0120996	0.0463169	0.0318868	276	tags=29%, list=13%, signal=26%	PLIN5/SNCA/HBZ/MB/NDUFS3/DCXR/VDAC1/NDUFS4/NDUFC2/MT-ND2/MAOB/HBG1/HBA1/COQ7/PDK4/HBB/HBD
res_i	GO:0072524	pyridine-containing compound metabolic process	71	-0.313593	-1.4651	0.0122229	0.0467052	0.0321541	577	tags=55%, list=27%, signal=41%	PFKL/HK1/ME1/PKM/NADK2/SLC25A11/PRKAG1/ENO2/PGK1/GAPDH/DHTKD1/ALDOA/PGK2/NNT/BCL2L13/PFKM/PGM1/PGAM2/TPI1/OGDH/RBKS/H6PD/GPD1L/GOT1/ENO3/GPD2/ALDH1L1/MDH1/GPD1/NAPRT/GOT2/IDH2/SLC25A12/DCXR/MDH2/PFKFB1/ALDOC/SLC4A1/BPGM
res_i	GO:0043086	negative regulation of catalytic activity	69	0.429293	1.54328	0.0124233	0.0473858	0.0326227	459	tags=35%, list=22%, signal=28%	CST3/CORO1C/THY1/SERPINH1/SERPINB3/HRAS/SERPINB1/PPIA/MVP/HNRNPU/GNAI2/NES/ECM1/CCAR2/SERPING1/NPM1/HSPB1/APOC1/DEPTOR/CSTB/HP/SERPINF1/UCHL1/CAND1
res_i	GO:0072331	signal transduction by p53 class mediator	19	0.599723	1.64601	0.0125024	0.047572	0.0327509	598	tags=53%, list=28%, signal=38%	CD44/NDRG1/RPS27L/MIF/BAX/RPS20/RPL5/HNRNPK/RPL11/CDK5RAP3
res_i	GO:0099504	synaptic vesicle cycle	32	0.496825	1.51329	0.0125166	0.047572	0.0327509	679	tags=53%, list=32%, signal=37%	ACTB/ARPC3/CLTB/ATP6V1E1/AP2A1/RAB5A/SNAP29/CTNNB1/CANX/ATP6V1B2/RAP1A/SNAP23/ATP6V1A/ARHGDIA/SNX9/CAPN2/AP2B1
res_i	GO:0019751	polyol metabolic process	17	-0.54471	-1.7504	0.0127359	0.0481953	0.03318	740	tags=82%, list=35%, signal=54%	SPR/SCP2/PGP/QDPR/IMPA1/IMPA2/PRKG1/AGK/TPI1/PCBD2/GOT1/GPD2/SNCA/COQ3
res_i	GO:0061448	connective tissue development	22	0.574772	1.60015	0.0127483	0.0481953	0.03318	356	tags=45%, list=17%, signal=38%	CD44/SERPINH1/MUSTN1/HRAS/MAPK14/PRKAA1/BGN/ECM1/CTNNB1/GLG1
res_i	GO:0051258	protein polymerization	64	0.421924	1.48876	0.012723	0.0481953	0.03318	372	tags=31%, list=18%, signal=27%	TUBB4A/ARPC5/TPPP3/ARPC5L/ARPC2/ARPC3/GSN/KRT5/CAPZA1/PFN1/FLII/RAC1/FGG/FGB/MAPRE1/SPTAN1/CTTN/CHMP4B/FKBP4/FGA
res_i	GO:0061077	chaperone-mediated protein folding	43	0.484066	1.59526	0.0128423	0.0484648	0.0333655	597	tags=53%, list=28%, signal=39%	PPIB/PDIA4/HSPH1/CLU/CCT5/HSPB1/FKBP4/FKBP2/CCT2/HSPA5/DNAJB6/CCT8/PPID/TCP1/CCT3/CCT4/HSP90AB1/PDCL3/PTGES3/DNAJB2/UNC45B/CCT7/CCT6A
res_i	GO:0051168	nuclear export	37	0.487011	1.55616	0.0130218	0.0490556	0.0337722	639	tags=51%, list=30%, signal=36%	EIF6/ALYREF/NSUN2/SRSF3/CALR/PPM1A/NPM1/HNRNPA2B1/MAGOH/TXN/HNRNPA1/ENY2/DDX39B/RANGAP1/KHDRBS1/NUP62/SSB/DHX9/BAG3
res_i	GO:2001237	negative regulation of extrinsic apoptotic signaling pathway	19	0.598123	1.64162	0.0131327	0.0492997	0.0339403	372	tags=47%, list=18%, signal=39%	LGALS3/HMGB2/PEA15/PSME3/DDX3X/FGG/FGB/CTTN/FGA
res_i	GO:0032212	positive regulation of telomere maintenance via telomerase	14	0.630222	1.6233	0.01311	0.0492997	0.0339403	597	tags=93%, list=28%, signal=67%	CTNNB1/CCT5/HNRNPA1/CCT2/HNRNPD/CCT8/TCP1/CCT3/CCT4/PTGES3/HSP90AA1/CCT7/CCT6A
res_i	GO:0043534	blood vessel endothelial cell migration	15	0.642523	1.66662	0.0134911	0.0496084	0.0341528	497	tags=67%, list=24%, signal=51%	ANXA1/TMSB4X/MYH9/CSNK2B/JUP/APOA1/HMGB1/HSPB1/PLG/RHOA
res_i	GO:0048041	focal adhesion assembly	23	0.580244	1.63797	0.0133099	0.0496084	0.0341528	329	tags=35%, list=16%, signal=30%	CORO1C/THY1/ACTN1/APOD/POLDIP2/RAC1/S100A10/CTTN
res_i	GO:0042327	positive regulation of phosphorylation	55	0.463036	1.60788	0.0134937	0.0496084	0.0341528	542	tags=42%, list=26%, signal=32%	LTF/FBN1/IQGAP1/HRAS/IL18/PPIA/DDX3X/TIGAR/TPD52L1/RAC1/MIF/FLOT1/MAP2K1/TF/TXN/XRCC6/CALM1/MAPK1/ERP29/RAP1A/RHOA/RPS3/C3
res_i	GO:1902105	regulation of leukocyte differentiation	24	0.557464	1.58928	0.0133324	0.0496084	0.0341528	105	tags=21%, list=5%, signal=20%	ANXA1/LTF/FBN1/ACTB/IL18
res_i	GO:0032271	regulation of protein polymerization	49	0.465786	1.5871	0.0132964	0.0496084	0.0341528	369	tags=31%, list=17%, signal=26%	TUBB4A/ARPC5/TPPP3/ARPC5L/ARPC2/ARPC3/GSN/CAPZA1/PFN1/FLII/RAC1/MAPRE1/SPTAN1/CTTN/FKBP4
res_i	GO:0009100	glycoprotein metabolic process	16	0.604142	1.58231	0.0134911	0.0496084	0.0341528	569	tags=56%, list=27%, signal=41%	CST3/MUSTN1/HEXB/GUSB/CTNNB1/GANAB/DDOST/RPN1/PRKCSH
res_i	GO:0007059	chromosome segregation	41	0.478708	1.56146	0.0132504	0.0496084	0.0341528	515	tags=41%, list=24%, signal=32%	ACTB/ACTR2/FLNA/POLDIP2/ARL8B/DDX3X/HNRNPU/DYNC1LI1/DYNC1H1/TUBB/MAPRE1/CHMP4B/RHOA/NUP62/CDC42/DCTN2/RPS3
res_i	GO:0097237	cellular response to toxic substance	53	-0.35765	-1.55006	0.0134582	0.0496084	0.0341528	629	tags=49%, list=30%, signal=35%	GSTM2/SESN1/TXNRD1/GSTK1/APOE/GPX4/GPX1/SOD3/GSTO1/PRDX2/NNT/PRDX6/ESD/PRDX3/ALDH1A1/SOD2/ADH5/GSTT1/HBZ/MB/GSTZ1/HBG1/HBA1/HBB/TXNRD2/HBD
res_i	GO:0098754	detoxification	53	-0.35765	-1.55006	0.0134582	0.0496084	0.0341528	629	tags=49%, list=30%, signal=35%	GSTM2/SESN1/TXNRD1/GSTK1/APOE/GPX4/GPX1/SOD3/GSTO1/PRDX2/NNT/PRDX6/ESD/PRDX3/ALDH1A1/SOD2/ADH5/GSTT1/HBZ/MB/GSTZ1/HBG1/HBA1/HBB/TXNRD2/HBD
res_i	GO:1990748	cellular detoxification	53	-0.35765	-1.55006	0.0134582	0.0496084	0.0341528	629	tags=49%, list=30%, signal=35%	GSTM2/SESN1/TXNRD1/GSTK1/APOE/GPX4/GPX1/SOD3/GSTO1/PRDX2/NNT/PRDX6/ESD/PRDX3/ALDH1A1/SOD2/ADH5/GSTT1/HBZ/MB/GSTZ1/HBG1/HBA1/HBB/TXNRD2/HBD
res_i	GO:0010562	positive regulation of phosphorus metabolic process	68	0.414176	1.48276	0.013399	0.0496084	0.0341528	725	tags=54%, list=34%, signal=37%	LTF/FBN1/TMSB4X/IQGAP1/HRAS/IL18/PPIA/DDX3X/TIGAR/PRKAA1/TPD52L1/RAC1/MIF/FLOT1/MAP2K1/TF/TXN/XRCC6/CALM1/UCHL1/MAPK1/ERP29/RAP1A/RHOA/RPS3/C3/PPP2CA/VTN/SNX9/ACSL3/VCP/CAPN2/ITGA6/EHD4/LIMCH1/SYAP1/CHP1
res_i	GO:0045937	positive regulation of phosphate metabolic process	68	0.414176	1.48276	0.013399	0.0496084	0.0341528	725	tags=54%, list=34%, signal=37%	LTF/FBN1/TMSB4X/IQGAP1/HRAS/IL18/PPIA/DDX3X/TIGAR/PRKAA1/TPD52L1/RAC1/MIF/FLOT1/MAP2K1/TF/TXN/XRCC6/CALM1/UCHL1/MAPK1/ERP29/RAP1A/RHOA/RPS3/C3/PPP2CA/VTN/SNX9/ACSL3/VCP/CAPN2/ITGA6/EHD4/LIMCH1/SYAP1/CHP1
res_i	GO:0070374	positive regulation of ERK1 and ERK2 cascade	19	0.597257	1.63924	0.013553	0.0497393	0.0342429	372	tags=53%, list=18%, signal=44%	CD44/HRAS/S100A7/GNAI2/FGG/FGB/MIF/HMGB1/MAP2K1/FGA
res_i	GO:0002697	regulation of immune effector process	48	0.467742	1.58955	0.0135758	0.0497393	0.0342429	337	tags=31%, list=16%, signal=27%	ANXA1/ARG1/LGALS3/S100A9/IL18/HPX/PRKAA1/LAMP1/MIF/AZGP1/STX7/APOA1/SERPING1/CRK/HMGB1
res_ii	GO:0061061	muscle structure development	158	0.556204	2.11294	4.52252e-10	9.70534e-07	8.54995e-07	129	tags=21%, list=6%, signal=21%	MYH6/MYBPH/ACTC1/MYL2/MYH3/MYL3/TNNI1/TNNC1/MUSTN1/ANKRD2/ATP2A2/YBX1/CSRP3/KLHL40/XIRP2/XIRP1/UCHL1/NRAP/MYL6B/ASS1/PGM5/MYOZ2/FLII/MYOM3/FLNC/PDLIM1/ANK2/CRYAB/TNNT1/KLHL41/IL18/DES/LMOD3
res_ii	GO:0019646	aerobic electron transport chain	60	-0.635004	-2.58241	2.18145e-09	2.3407e-06	2.06204e-06	713	tags=87%, list=34%, signal=59%	CYC1/UQCRQ/NDUFA7/UQCRC1/NDUFA4/SDHB/UQCRC2/COX6A2/NDUFA6/COX6C/DLD/NDUFS6/COX5B/NDUFV1/CYCS/COX6B1/NDUFA5/UQCR10/NDUFA10/UQCRH/NDUFAB1/NDUFC2/NDUFB6/NDUFS3/NDUFB4/NDUFA3/NDUFC1/COX7A1/NDUFS5/COX5A/NDUFS8/UQCRB/NDUFA9/NDUFS1/UQCR11/COQ9/COX4I1/NDUFB10/NDUFB1/NDUFV2/NDUFB9/NDUFS4/UQCRFS1/NDUFB3/MT-CO2/NDUFA2/NDUFA8/COX7A2L/NDUFB5/NDUFV3/NDUFB8/SNCA
res_ii	GO:0042773	ATP synthesis coupled electron transport	63	-0.599515	-2.43606	1.74737e-08	7.49972e-06	6.6069e-06	713	tags=86%, list=34%, signal=59%	CYC1/UQCRQ/COA6/NDUFA7/NDUFA12/UQCRC1/NDUFA4/SDHB/UQCRC2/COX6A2/NDUFA6/COX6C/DLD/NDUFS6/COX5B/NDUFV1/CYCS/COX6B1/NDUFA5/UQCR10/NDUFA10/UQCRH/NDUFAB1/NDUFC2/NDUFB6/NDUFS3/NDUFB4/NDUFA3/NDUFC1/COX7A1/NDUFS5/COX5A/NDUFS8/UQCRB/NDUFA9/NDUFS1/UQCR11/COQ9/COX4I1/NDUFB10/NDUFB1/NDUFV2/NDUFB9/NDUFS4/UQCRFS1/NDUFB3/MT-CO2/NDUFA2/NDUFA8/COX7A2L/NDUFB5/NDUFV3/NDUFB8/SNCA
res_ii	GO:0042775	mitochondrial ATP synthesis coupled electron transport	63	-0.599515	-2.43606	1.74737e-08	7.49972e-06	6.6069e-06	713	tags=86%, list=34%, signal=59%	CYC1/UQCRQ/COA6/NDUFA7/NDUFA12/UQCRC1/NDUFA4/SDHB/UQCRC2/COX6A2/NDUFA6/COX6C/DLD/NDUFS6/COX5B/NDUFV1/CYCS/COX6B1/NDUFA5/UQCR10/NDUFA10/UQCRH/NDUFAB1/NDUFC2/NDUFB6/NDUFS3/NDUFB4/NDUFA3/NDUFC1/COX7A1/NDUFS5/COX5A/NDUFS8/UQCRB/NDUFA9/NDUFS1/UQCR11/COQ9/COX4I1/NDUFB10/NDUFB1/NDUFV2/NDUFB9/NDUFS4/UQCRFS1/NDUFB3/MT-CO2/NDUFA2/NDUFA8/COX7A2L/NDUFB5/NDUFV3/NDUFB8/SNCA
res_ii	GO:0022904	respiratory electron transport chain	69	-0.581586	-2.40128	1.64668e-08	7.49972e-06	6.6069e-06	717	tags=83%, list=34%, signal=56%	PLEC/CYC1/UQCRQ/COA6/NDUFA7/NDUFA12/UQCRC1/NDUFA4/SDHB/UQCRC2/ETFB/COX6A2/NDUFA6/COX6C/DLD/NDUFS6/COX5B/NDUFV1/CYCS/COX6B1/NDUFA5/UQCR10/NDUFA10/UQCRH/NDUFAB1/NDUFC2/NDUFB6/NDUFS3/NDUFB4/NDUFA3/NDUFC1/COX7A1/NDUFS5/COX5A/NDUFS8/UQCRB/NDUFA9/NDUFS1/UQCR11/COQ9/COX4I1/NDUFB10/NDUFB1/NDUFV2/NDUFB9/NDUFS4/UQCRFS1/NDUFB3/MT-CO2/NDUFA2/NDUFA8/COX7A2L/NDUFB5/SOD2/NDUFV3/NDUFB8/SNCA
res_ii	GO:0022900	electron transport chain	70	-0.566692	-2.34779	3.36886e-08	1.20493e-05	1.06149e-05	717	tags=81%, list=34%, signal=56%	PLEC/CYC1/UQCRQ/COA6/NDUFA7/NDUFA12/UQCRC1/NDUFA4/SDHB/UQCRC2/ETFB/COX6A2/NDUFA6/COX6C/DLD/NDUFS6/COX5B/NDUFV1/CYCS/COX6B1/NDUFA5/UQCR10/NDUFA10/UQCRH/NDUFAB1/NDUFC2/NDUFB6/NDUFS3/NDUFB4/NDUFA3/NDUFC1/COX7A1/NDUFS5/COX5A/NDUFS8/UQCRB/NDUFA9/NDUFS1/UQCR11/COQ9/COX4I1/NDUFB10/NDUFB1/NDUFV2/NDUFB9/NDUFS4/UQCRFS1/NDUFB3/MT-CO2/NDUFA2/NDUFA8/COX7A2L/NDUFB5/SOD2/NDUFV3/NDUFB8/SNCA
res_ii	GO:0030036	actin cytoskeleton organization	167	0.509816	1.94512	7.8133e-08	2.39534e-05	2.11018e-05	343	tags=31%, list=16%, signal=28%	MYH6/MYBPH/ACTC1/MYL2/MYH3/CSRP3/XIRP2/XIRP1/NRAP/CORO1C/DPYSL3/MARCKS/TPM3/PGM5/CNN3/MYOZ2/FLII/MYOM3/TMSB4X/FLNC/PDLIM1/APOA1/TNNT1/KLHL41/PFN2/GSN/DSTN/CALD1/LMOD3/CORO6/TF/ZYX/PDLIM3/SETD3/ACTR2/S100A10/TMOD1/TMSB10/CTTN/ACTN4/MYH9/FLNA/HSP90B1/ARPC5/RAC1/CSRP1/CD2AP/EZR/SYNPO2/SPTAN1/CAP1/SPTBN1
res_ii	GO:0030029	actin filament-based process	197	0.492388	1.90763	1.06722e-07	2.86281e-05	2.522e-05	343	tags=30%, list=16%, signal=28%	MYH6/MYBPH/ACTC1/MYL2/MYH3/TNNC1/MYH4/ATP2A2/CSRP3/XIRP2/XIRP1/NRAP/CORO1C/DPYSL3/MARCKS/MYL6B/TPM3/PGM5/CNN3/MYOZ2/FLII/MYOM3/TMSB4X/FLNC/PDLIM1/ANK2/APOA1/CAMK2D/TNNT1/KLHL41/PFN2/GSN/DSTN/CALD1/LMOD3/CORO6/TF/ZYX/PDLIM3/SETD3/ATP1A1/ACTR2/S100A10/TMOD1/TMSB10/CTTN/ACTN4/MYH9/FLNA/HSP90B1/ARPC5/RAC1/CSRP1/CD2AP/EZR/SYNPO2/SPTAN1/CAP1/SPTBN1
res_ii	GO:0009060	aerobic respiration	106	-0.483295	-2.12857	1.28409e-07	2.91181e-05	2.56517e-05	713	tags=75%, list=34%, signal=52%	CYC1/UQCRQ/COA6/OGDH/NDUFA7/NDUFA12/FH/SUCLG1/ACO1/UQCRC1/NDUFA4/SDHB/UQCRC2/NDUFB11/COX6A2/NDUFA6/PPIF/COX6C/DLD/NDUFS6/MDH1/COX5B/NDUFV1/IDH1/CYCS/COX6B1/MDH2/SUCLA2/NDUFA5/PDHA1/UQCR10/NDUFA10/UQCRH/IDH2/CS/NDUFAB1/NDUFA13/NDUFC2/NDUFB6/ADSL/NDUFS3/NDUFB4/NDUFA3/NDUFC1/COX7A1/NDUFS5/COX5A/PDHB/FXN/NDUFS8/UQCRB/NDUFA9/NDUFS1/UQCR11/COQ9/COX4I1/NDUFB10/NDUFB1/NDUFV2/NDUFB9/NDUFS4/UQCRFS1/DLST/ND…
res_ii	GO:0045333	cellular respiration	118	-0.4633	-2.05999	1.35685e-07	2.91181e-05	2.56517e-05	719	tags=71%, list=34%, signal=50%	LYRM7/PLEC/CYC1/UQCRQ/COA6/OGDH/NDUFA7/NDUFA12/FH/SUCLG1/ACO1/UQCRC1/NDUFA4/SDHB/UQCRC2/NDUFB11/ETFB/COX6A2/NDUFA6/PPIF/COX6C/DLD/NDUFS6/MDH1/COX5B/NDUFV1/IDH1/CYCS/COX6B1/MDH2/SUCLA2/NDUFA5/PDHA1/UQCR10/NDUFA10/UQCRH/IDH2/CS/NDUFAB1/NDUFA13/NDUFC2/NDUFB6/ADSL/NDUFS3/NDUFB4/NDUFA3/NDUFC1/COX7A1/NDUFS5/COX5A/PDHB/FXN/NDUFS8/UQCRB/NDUFA9/NDUFS1/UQCR11/COQ9/COX4I1/NDUFB10/NDUFB1/NDUFV2/NDUFB9/NDUFS4…
res_ii	GO:0006120	mitochondrial electron transport, NADH to ubiquinone	37	-0.679465	-2.47346	2.22134e-07	4.22142e-05	3.71888e-05	604	tags=81%, list=29%, signal=59%	NDUFA6/DLD/NDUFS6/NDUFV1/NDUFA5/NDUFA10/NDUFAB1/NDUFC2/NDUFB6/NDUFS3/NDUFB4/NDUFA3/NDUFC1/NDUFS5/NDUFS8/NDUFA9/NDUFS1/COQ9/NDUFB10/NDUFB1/NDUFV2/NDUFB9/NDUFS4/NDUFB3/NDUFA2/NDUFA8/NDUFB5/NDUFV3/NDUFB8/SNCA
res_ii	GO:0055001	muscle cell development	73	0.617705	2.1353	2.36053e-07	4.22142e-05	3.71888e-05	96	tags=25%, list=5%, signal=24%	MYH6/MYBPH/ACTC1/MYL2/MYH3/ATP2A2/CSRP3/KLHL40/UCHL1/NRAP/PGM5/MYOZ2/FLII/MYOM3/FLNC/ANK2/TNNT1/KLHL41
res_ii	GO:0007517	muscle organ development	93	0.576971	2.06697	4.01756e-07	6.63206e-05	5.84253e-05	129	tags=20%, list=6%, signal=20%	MYH6/ACTC1/MYL2/MYH3/MYL3/TNNI1/TNNC1/MUSTN1/ANKRD2/CSRP3/KLHL40/XIRP2/MYL6B/ASS1/MYOZ2/CRYAB/KLHL41/DES/LMOD3
res_ii	GO:0015980	energy derivation by oxidation of organic compounds	146	-0.420483	-1.94833	5.92829e-07	9.08722e-05	8.00542e-05	719	tags=67%, list=34%, signal=48%	LYRM7/PLEC/CYC1/UQCRQ/COA6/OGDH/NDUFA7/NDUFA12/FH/SORBS1/SUCLG1/PYGB/ACO1/UQCRC1/AGL/NDUFA4/SDHB/UQCRC2/NDUFB11/ETFB/COX6A2/ADHFE1/NDUFA6/PPIF/COX6C/DLD/NDUFS6/MDH1/COX5B/NDUFV1/IDH1/CYCS/COX6B1/MDH2/SUCLA2/NDUFA5/PDHA1/UQCR10/NDUFA10/UQCRH/IDH2/CS/NDUFAB1/ACADM/NDUFA13/NDUFC2/NDUFB6/ADSL/NDUFS3/ATG3/NDUFB4/NDUFA3/NDUFC1/COX7A1/PFKM/NDUFS5/COX5A/PDHB/FXN/NDUFS8/UQCRB/NDUFA9/PHKG1/NDUFS1/UQCR11/CO…
res_ii	GO:0043588	skin development	37	-0.663371	-2.41487	6.83516e-07	9.58183e-05	8.44115e-05	111	tags=49%, list=5%, signal=47%	JUP/CTNNB1/KRT9/DSP/FLG/CSTA/KRT1/KRT5/KRT6B/KRT10/KRT6A/CASP14/CDSN/S100A7/KRT14/DSC1/KRT16/KRT17
res_ii	GO:0006091	generation of precursor metabolites and energy	195	-0.382611	-1.87377	7.14396e-07	9.58183e-05	8.44115e-05	719	tags=63%, list=34%, signal=45%	LYRM7/PLEC/CYC1/UQCRQ/COA6/OGDH/NDUFA7/HK1/NDUFA12/FH/SORBS1/SUCLG1/PYGB/ACO1/UQCRC1/AGL/NDUFA4/GAPDH/SDHB/UQCRC2/NDUFB11/ETFB/COX6A2/ADHFE1/PGK1/NDUFA6/PPIF/COX6C/DLD/NDUFS6/MDH1/COX5B/NDUFV1/IDH1/CYCS/COX6B1/HMGCL/MDH2/SUCLA2/NDUFA5/PDHA1/UQCR10/NDUFA10/UQCRH/IDH2/CS/NDUFAB1/ACADM/NDUFA13/GPI/NDUFC2/NDUFB6/ADSL/NDUFS3/ATG3/NDUFB4/NDUFA3/NDUFC1/COX7A1/PFKM/NDUFS5/COX5A/ACAT1/PDHB/FXN/OXCT1/NDUFS…
res_ii	GO:0030239	myofibril assembly	44	0.67795	2.17751	8.885e-07	0.00011216	9.88078e-05	129	tags=34%, list=6%, signal=33%	MYH6/MYBPH/ACTC1/MYL2/MYH3/CSRP3/NRAP/PGM5/MYOZ2/FLII/MYOM3/FLNC/TNNT1/KLHL41/LMOD3
res_ii	GO:0003012	muscle system process	130	0.524614	1.95487	1.05678e-06	0.000125992	0.000110993	271	tags=28%, list=13%, signal=26%	MYH6/MYBPH/MYL2/MYH3/MYL3/TNNI1/TNNC1/MYH4/ANKRD2/ATP2A2/CSRP3/MYL6B/TPM3/MYOZ2/CASQ2/LMCD1/MYH1/ANK2/CRYAB/SMPX/CAMK2D/TNNT1/KLHL41/GSN/CALD1/DES/LMOD3/SLMAP/AGT/TRIM63/SETD3/ATP1A1/TMOD1/CTTN/PPP1R12B/FLNA/RCSD1
res_ii	GO:0006936	muscle contraction	110	0.552514	2.02161	1.19582e-06	0.000135065	0.000118986	271	tags=31%, list=13%, signal=28%	MYH6/MYBPH/MYL2/MYH3/MYL3/TNNI1/TNNC1/MYH4/ANKRD2/ATP2A2/CSRP3/MYL6B/TPM3/CASQ2/MYH1/ANK2/CRYAB/SMPX/CAMK2D/TNNT1/KLHL41/GSN/CALD1/DES/LMOD3/SLMAP/TRIM63/SETD3/ATP1A1/TMOD1/CTTN/PPP1R12B/FLNA/RCSD1
res_ii	GO:0055002	striated muscle cell development	64	0.605623	2.05698	1.57184e-06	0.000168658	0.00014858	129	tags=25%, list=6%, signal=24%	MYH6/MYBPH/ACTC1/MYL2/MYH3/CSRP3/KLHL40/NRAP/PGM5/MYOZ2/FLII/MYOM3/FLNC/TNNT1/KLHL41/LMOD3
res_ii	GO:0042692	muscle cell differentiation	104	0.547409	1.98728	1.65938e-06	0.000169573	0.000149386	96	tags=18%, list=5%, signal=18%	MYH6/MYBPH/ACTC1/MYL2/MYH3/ATP2A2/YBX1/CSRP3/KLHL40/UCHL1/NRAP/PGM5/MYOZ2/FLII/MYOM3/FLNC/ANK2/TNNT1/KLHL41
res_ii	GO:0010927	cellular component assembly involved in morphogenesis	52	0.644048	2.10151	2.48157e-06	0.000210165	0.000185145	129	tags=31%, list=6%, signal=30%	MYH6/MYBPH/ACTC1/MYL2/MYH3/CSRP3/NRAP/PGM5/MYOZ2/FLII/MYOM3/FLNC/ANK2/TNNT1/KLHL41/LMOD3
res_ii	GO:0032989	cellular anatomical entity morphogenesis	52	0.644048	2.10151	2.48157e-06	0.000210165	0.000185145	129	tags=31%, list=6%, signal=30%	MYH6/MYBPH/ACTC1/MYL2/MYH3/CSRP3/NRAP/PGM5/MYOZ2/FLII/MYOM3/FLNC/ANK2/TNNT1/KLHL41/LMOD3
res_ii	GO:0031032	actomyosin structure organization	73	0.589274	2.03702	2.54626e-06	0.000210165	0.000185145	129	tags=26%, list=6%, signal=25%	MYH6/MYBPH/ACTC1/MYL2/MYH3/CSRP3/NRAP/PGM5/CNN3/MYOZ2/FLII/MYOM3/FLNC/PDLIM1/APOA1/TNNT1/KLHL41/PFN2/LMOD3
res_ii	GO:0051146	striated muscle cell differentiation	83	0.571043	2.00103	2.50198e-06	0.000210165	0.000185145	96	tags=19%, list=5%, signal=19%	MYH6/MYBPH/ACTC1/MYL2/MYH3/YBX1/CSRP3/KLHL40/NRAP/PGM5/MYOZ2/FLII/MYOM3/FLNC/TNNT1/KLHL41
res_ii	GO:0007015	actin filament organization	99	0.542652	1.96542	2.26616e-06	0.000210165	0.000185145	358	tags=37%, list=17%, signal=33%	ACTC1/XIRP2/XIRP1/NRAP/CORO1C/DPYSL3/MARCKS/TPM3/CNN3/FLII/TMSB4X/PDLIM1/APOA1/PFN2/GSN/DSTN/CALD1/LMOD3/CORO6/TF/ZYX/ACTR2/S100A10/TMOD1/TMSB10/CTTN/FLNA/HSP90B1/ARPC5/RAC1/CD2AP/EZR/SYNPO2/SPTAN1/CAP1/SPTBN1/SH3KBP1
res_ii	GO:0006119	oxidative phosphorylation	79	-0.506783	-2.16416	2.7365e-06	0.000217501	0.000191608	713	tags=77%, list=34%, signal=53%	CYC1/UQCRQ/COA6/NDUFA7/NDUFA12/UQCRC1/NDUFA4/SDHB/UQCRC2/NDUFB11/COX6A2/NDUFA6/PPIF/COX6C/DLD/NDUFS6/COX5B/NDUFV1/CYCS/COX6B1/NDUFA5/UQCR10/NDUFA10/UQCRH/NDUFAB1/NDUFA13/NDUFC2/NDUFB6/NDUFS3/NDUFB4/NDUFA3/NDUFC1/COX7A1/NDUFS5/COX5A/FXN/NDUFS8/UQCRB/NDUFA9/NDUFS1/UQCR11/COQ9/COX4I1/NDUFB10/NDUFB1/NDUFV2/NDUFB9/NDUFS4/UQCRFS1/NDUFB3/MT-CO2/NDUFA2/NDUFA8/COX7A2L/NDUFB5/UQCC2/CHCHD10/SIRT3/NDUFV3/NDU…
res_ii	GO:0005996	monosaccharide metabolic process	69	-0.518	-2.13874	3.28271e-06	0.000251596	0.000221644	453	tags=42%, list=21%, signal=34%	SLC2A1/ACADM/GPI/PFKM/PDHB/ALDOA/TPI1/GAA/ENO2/GOT1/GPT/PGAM2/PGM1/PHKA1/APOD/PKM/FBP2/SLC25A11/DLAT/GPD1/ACACB/PDK4/GALT/PFKL/ALDOC/KCNJ11/NUDT5/FBN1/FABP5
res_ii	GO:0007010	cytoskeleton organization	278	0.427729	1.70905	4.01629e-06	0.000297205	0.000261824	343	tags=31%, list=16%, signal=30%	MYH6/MYBPH/ACTC1/MYL2/MYH3/NES/THY1/CSRP3/XIRP2/XIRP1/NRAP/VIM/CORO1C/DPYSL3/MARCKS/TPM3/PGM5/CNN3/MYOZ2/FLII/NEXN/MYOM3/DYNLT1/TMSB4X/FLNC/PDLIM1/ANK2/CRYAB/TUBA1B/APOA1/TPPP3/TRIM54/TNNT1/KLHL41/TBCB/TUBB/MAPT/PFN2/TUBB2B/GSN/DSTN/CALD1/DES/DYNC1LI1/LMOD3/CLTC/CORO6/DYNC1LI2/TF/NTMT1/ZYX/PDLIM3/TUBA4A/CHMP4B/ABLIM1/SETD3/MSN/ACTR2/S100A10/TMOD1/MAP4/TMSB10/CTTN/VCP/ACTN4/MYH9/CLIP1/POLDIP2/HSPA…
res_ii	GO:0009913	epidermal cell differentiation	28	-0.689283	-2.34221	4.18152e-06	0.000299118	0.000263509	103	tags=54%, list=5%, signal=52%	CTNNB1/DSP/FLG/CSTA/KRT1/KRT5/KRT6B/KRT10/KRT6A/CASP14/CDSN/S100A7/KRT14/KRT16/KRT17
res_ii	GO:0030216	keratinocyte differentiation	25	-0.716396	-2.34044	4.77712e-06	0.00030466	0.000268391	61	tags=56%, list=3%, signal=55%	DSP/FLG/CSTA/KRT1/KRT5/KRT6B/KRT10/KRT6A/CASP14/CDSN/S100A7/KRT14/KRT16/KRT17
res_ii	GO:0008544	epidermis development	40	-0.618424	-2.3084	4.47565e-06	0.00030466	0.000268391	103	tags=48%, list=5%, signal=46%	CTNNB1/KRT9/DSP/FLG/CSTA/KRT1/KRT5/KRT6B/KRT10/KRT6A/CASP14/CDSN/S100A7/KRT14/DSC1/FABP5/KRT16/CALML5/KRT17
res_ii	GO:0006941	striated muscle contraction	67	0.596212	2.0357	4.80662e-06	0.00030466	0.000268391	129	tags=25%, list=6%, signal=25%	MYH6/MYBPH/MYL2/MYH3/MYL3/TNNI1/TNNC1/ATP2A2/CSRP3/CASQ2/ANK2/SMPX/CAMK2D/TNNT1/KLHL41/GSN/LMOD3
res_ii	GO:0097435	supramolecular fiber organization	196	0.46154	1.7861	4.82686e-06	0.00030466	0.000268391	343	tags=33%, list=16%, signal=31%	MYH6/MYBPH/ACTC1/MYL2/MYH3/CSRP3/XIRP2/XIRP1/NRAP/VIM/CORO1C/DPYSL3/MARCKS/TPM3/PGM5/CNN3/MYOZ2/FLII/MYOM3/TMSB4X/FLNC/PDLIM1/CRYAB/APOA1/TPPP3/TRIM54/TNNT1/KLHL41/TBCB/MAPT/PFN2/GSN/DSTN/CALD1/DES/LMOD3/CORO6/SERPINH1/TF/ZYX/ACTR2/S100A10/BAX/TMOD1/MAP4/TMSB10/CTTN/HSP90AB1/CLIP1/HSPA1A/FLNA/HSP90B1/ARPC5/CD36/RAC1/MAPRE1/LUM/CSRP1/CD2AP/EZR/SYNPO2/TUBB4A/SPTAN1/CAP1/SPTBN1
res_ii	GO:0008015	blood circulation	90	0.556756	1.9812	5.92271e-06	0.000363147	0.000319915	204	tags=24%, list=10%, signal=23%	MYH6/ACTC1/MYL2/MYL3/TNNI1/TNNC1/ATP2A2/CSRP3/HSPB7/SERPING1/CASQ2/FGG/FGA/FGB/ANK2/CAMK2D/GSN/DES/KNG1/AGT/ATP1A1/CTSZ
res_ii	GO:0019318	hexose metabolic process	63	-0.525754	-2.13634	6.13543e-06	0.00036574	0.0003222	385	tags=40%, list=18%, signal=33%	PFKM/PDHB/ALDOA/TPI1/GAA/ENO2/GOT1/GPT/PGAM2/PGM1/PHKA1/APOD/PKM/FBP2/SLC25A11/DLAT/GPD1/ACACB/PDK4/GALT/PFKL/ALDOC/KCNJ11/FBN1/FABP5
res_ii	GO:0003015	heart process	57	0.616948	2.03289	6.49848e-06	0.000366993	0.000323304	126	tags=25%, list=6%, signal=24%	MYH6/ACTC1/MYL2/MYL3/TNNI1/TNNC1/ATP2A2/CSRP3/HSPB7/CASQ2/ANK2/CAMK2D/GSN/DES
res_ii	GO:0060047	heart contraction	57	0.616948	2.03289	6.49848e-06	0.000366993	0.000323304	126	tags=25%, list=6%, signal=24%	MYH6/ACTC1/MYL2/MYL3/TNNI1/TNNC1/ATP2A2/CSRP3/HSPB7/CASQ2/ANK2/CAMK2D/GSN/DES
res_ii	GO:1902600	proton transmembrane transport	65	-0.51896	-2.11923	1.03287e-05	0.000554133	0.000488166	604	tags=65%, list=29%, signal=48%	NDUFA6/PPIF/PHB2/NDUFS6/COX5B/NDUFV1/COX6B1/NDUFA5/UQCR10/NDUFA10/UQCRH/NDUFC2/NDUFB6/ATP6V1E1/NDUFS3/NDUFB4/NDUFA3/NDUFC1/COX7A1/NDUFS5/COX5A/NDUFS8/NDUFA9/NDUFS1/COX4I1/NDUFB10/NDUFB1/SLC25A4/NDUFV2/NDUFB9/NDUFS4/UQCRFS1/NDUFB3/MT-CO2/NDUFA2/NDUFA8/COX7A2L/NDUFB5/NNT/SLC25A12/NDUFV3/NDUFB8
res_ii	GO:0003008	system process	259	0.431521	1.71237	1.00944e-05	0.000554133	0.000488166	296	tags=24%, list=14%, signal=23%	MYH6/MYBPH/ACTC1/MYL2/MYH3/MYL3/AKR1C3/TNNI1/TNNC1/MYH4/ANKRD2/ATP2A2/CSRP3/UCHL1/MYL6B/TPM3/HSPB7/MYOZ2/SERPING1/CASQ2/LMCD1/MYH1/FGG/FGA/HOMER2/FGB/ANK2/CRYAB/SMPX/APOA1/CAMK2D/TNNT1/KLHL41/MAPT/IGHA1/GSN/CALD1/DES/LMOD3/SLMAP/APOA2/KNG1/AGT/TRIM63/CHMP4B/ABLIM1/SETD3/ATP1A1/CTSZ/TMOD1/APOA4/SERPINA3/CTTN/GCLM/GNAI2/PPP1R12B/FLNA/RCSD1/SERPINF1/CD36/HOMER1/COL18A1
res_ii	GO:0048738	cardiac muscle tissue development	43	0.651097	2.08672	1.25519e-05	0.000656985	0.000578773	33	tags=23%, list=2%, signal=23%	MYH6/ACTC1/MYL2/MYL3/TNNI1/TNNC1/CSRP3/XIRP2/ALDH1A2/NRAP
res_ii	GO:1903522	regulation of blood circulation	50	0.622452	2.02495	1.8696e-05	0.000955279	0.000841556	202	tags=30%, list=10%, signal=28%	MYH6/MYL2/MYL3/ATP2A2/CSRP3/HSPB7/CASQ2/FGG/FGA/FGB/ANK2/CAMK2D/DES/AGT/ATP1A1
res_ii	GO:0003231	cardiac ventricle development	14	0.838519	2.08263	2.10491e-05	0.0010505	0.000925438	27	tags=43%, list=1%, signal=43%	MYH6/MYL2/MYL3/TNNI1/TNNC1/XIRP2
res_ii	GO:0006006	glucose metabolic process	57	-0.514538	-2.07709	3.11418e-05	0.0015152	0.00133482	385	tags=49%, list=18%, signal=41%	MDH2/PDHA1/DCXR/ACADM/GPI/PFKM/PDHB/TPI1/GAA/ENO2/GOT1/GPT/PGAM2/PGM1/PHKA1/APOD/PKM/FBP2/SLC25A11/DLAT/GPD1/ACACB/PDK4/PFKL/ALDOC/KCNJ11/FBN1/FABP5
res_ii	GO:0014706	striated muscle tissue development	88	0.530495	1.87359	3.17727e-05	0.0015152	0.00133482	50	tags=16%, list=2%, signal=16%	MYH6/ACTC1/MYL2/MYL3/TNNI1/TNNC1/CSRP3/KLHL40/XIRP2/ALDH1A2/NRAP/MYL6B/PGM5/MYOZ2
res_ii	GO:0003007	heart morphogenesis	29	0.699815	2.0593	3.38046e-05	0.00157706	0.00138931	29	tags=28%, list=1%, signal=28%	MYH6/ACTC1/MYL2/MYL3/TNNI1/TNNC1/XIRP2/ALDH1A2
res_ii	GO:0003206	cardiac chamber morphogenesis	11	0.859501	2.00539	3.84861e-05	0.00175726	0.00154806	10	tags=45%, list=0%, signal=45%	MYH6/MYL2/MYL3/TNNI1/TNNC1
res_ii	GO:0045214	sarcomere organization	32	0.683786	2.05524	4.01305e-05	0.00179417	0.00158058	93	tags=28%, list=4%, signal=27%	MYH6/MYBPH/MYH3/CSRP3/MYOZ2/FLII/MYOM3/FLNC/TNNT1
res_ii	GO:0060537	muscle tissue development	89	0.525308	1.85924	4.21194e-05	0.00184466	0.00162506	50	tags=16%, list=2%, signal=16%	MYH6/ACTC1/MYL2/MYL3/TNNI1/TNNC1/CSRP3/KLHL40/XIRP2/ALDH1A2/NRAP/MYL6B/PGM5/MYOZ2
res_ii	GO:0003013	circulatory system process	96	0.522764	1.88699	4.36598e-05	0.00187388	0.0016508	204	tags=23%, list=10%, signal=22%	MYH6/ACTC1/MYL2/MYL3/TNNI1/TNNC1/ATP2A2/CSRP3/HSPB7/SERPING1/CASQ2/FGG/FGA/FGB/ANK2/CAMK2D/GSN/DES/KNG1/AGT/ATP1A1/CTSZ
res_ii	GO:0051604	protein maturation	132	0.477116	1.78131	4.91265e-05	0.00206717	0.00182108	514	tags=42%, list=24%, signal=34%	DNAJA4/HSPB6/MVP/FGG/FGA/FGB/CRYAB/TBCB/GSN/DNAJB4/HSPB1/CCT7/SERPINH1/APOH/CCT5/CCT3/BAG3/CCT8/FNTA/F13A1/DNAJB11/CCT2/CTSZ/S100A10/HSPA4/PDCD5/HP/MYH9/HSP90AB1/HSPB2/HSPA1A/FLNA/HSP90B1/CCT6A/SNX12/CCT4/CHORDC1/LMAN1/UNC45B/HSP90AA1/NAA50/CAPN2/PIGK/CTSG/GCSH/ANXA2/DNAJA2/FKBP2/MME/PPIA/UBAC1/CLU/PMPCA/HPR/APCS/AHSA1
res_ii	GO:0045109	intermediate filament organization	15	-0.769665	-2.22706	5.28947e-05	0.00218292	0.00192305	81	tags=67%, list=4%, signal=65%	KRT9/DSP/KRT1/KRT5/KRT6B/KRT10/KRT6A/KRT14/KRT16/KRT17
res_ii	GO:0009266	response to temperature stimulus	40	0.634148	1.99076	5.68692e-05	0.00230267	0.00202854	464	tags=52%, list=22%, signal=42%	DNAJA4/HSPB6/CRYAB/MAPT/DNAJB4/HSPB1/BAG3/EIF2B5/VCP/HSP90AB1/HSPB2/HSPA1A/CHORDC1/RBBP7/HSP90AA1/EIF2B2/DNAJA2/SUMO1/PRKAA1/NOS1/EIF2B3
res_ii	GO:0009408	response to heat	32	0.677455	2.03622	5.80524e-05	0.00230704	0.0020324	464	tags=62%, list=22%, signal=50%	DNAJA4/HSPB6/CRYAB/MAPT/DNAJB4/HSPB1/BAG3/EIF2B5/VCP/HSP90AB1/HSPB2/HSPA1A/CHORDC1/RBBP7/HSP90AA1/EIF2B2/DNAJA2/SUMO1/NOS1/EIF2B3
res_ii	GO:0033108	mitochondrial respiratory chain complex assembly	61	-0.50149	-2.04328	7.11422e-05	0.00277584	0.00244539	512	tags=61%, list=24%, signal=47%	NDUFA5/NDUFAF5/NDUFA10/NDUFAB1/NDUFA13/NDUFC2/NDUFB6/NDUFS3/NDUFB4/NDUFA3/NDUFC1/COX7A1/NDUFS5/FXN/NDUFS8/NDUFA9/NDUFS1/PET117/NDUFB10/NDUFB1/TACO1/NDUFB9/NDUFS4/SMIM20/UQCRFS1/NDUFB3/COA1/NDUFA2/NDUFA8/SAMM50/COX7A2L/NDUFB5/UQCC2/TFAM/NDUFB8/UQCC1/TMEM126A
res_ii	GO:0003205	cardiac chamber development	17	0.79579	2.05874	7.84446e-05	0.00285326	0.00251359	75	tags=41%, list=4%, signal=40%	MYH6/MYL2/MYL3/TNNI1/TNNC1/XIRP2/ANK2
res_ii	GO:0002026	regulation of the force of heart contraction	15	0.796467	2.00634	7.59336e-05	0.00285326	0.00251359	92	tags=40%, list=4%, signal=39%	MYH6/MYL2/MYL3/ATP2A2/CSRP3/CAMK2D
res_ii	GO:0048644	muscle organ morphogenesis	15	0.796345	2.00603	7.59336e-05	0.00285326	0.00251359	27	tags=47%, list=1%, signal=46%	MYH6/ACTC1/MYL2/MYL3/TNNI1/TNNC1/XIRP2
res_ii	GO:0060048	cardiac muscle contraction	44	0.609117	1.95642	7.72297e-05	0.00285326	0.00251359	107	tags=25%, list=5%, signal=24%	MYH6/MYL2/MYL3/TNNI1/TNNC1/ATP2A2/CSRP3/CASQ2/ANK2/CAMK2D/GSN
res_ii	GO:0006942	regulation of striated muscle contraction	32	0.659127	1.98113	0.000127641	0.00456529	0.00402181	92	tags=25%, list=4%, signal=24%	MYBPH/MYL2/MYL3/TNNI1/ATP2A2/CASQ2/ANK2/CAMK2D
res_ii	GO:0045661	regulation of myoblast differentiation	10	0.861191	1.98487	0.000142761	0.00495695	0.00436685	106	tags=50%, list=5%, signal=48%	MUSTN1/ANKRD2/CSRP3/KLHL41/IL18
res_ii	GO:0044057	regulation of system process	98	0.50364	1.82432	0.000143211	0.00495695	0.00436685	268	tags=29%, list=13%, signal=26%	MYH6/MYBPH/MYL2/MYL3/TNNI1/TNNC1/ATP2A2/CSRP3/HSPB7/CASQ2/LMCD1/FGG/FGA/FGB/ANK2/APOA1/CAMK2D/TNNT1/DES/APOA2/AGT/TRIM63/SETD3/ATP1A1/APOA4/CTTN/PPP1R12B/FLNA
res_ii	GO:0042776	proton motive force-driven mitochondrial ATP synthesis	41	-0.55464	-2.07621	0.000148718	0.0050515	0.00445014	651	tags=73%, list=31%, signal=52%	SDHB/NDUFB11/NDUFA6/NDUFS6/NDUFV1/NDUFA5/NDUFA10/NDUFAB1/NDUFA13/NDUFC2/NDUFB6/NDUFS3/NDUFB4/NDUFA3/NDUFC1/NDUFS5/NDUFS8/NDUFA9/NDUFS1/NDUFB10/NDUFB1/NDUFV2/NDUFB9/NDUFS4/NDUFB3/NDUFA2/NDUFA8/NDUFB5/NDUFV3/NDUFB8
res_ii	GO:0055008	cardiac muscle tissue morphogenesis	14	0.803861	1.99655	0.000153005	0.0050515	0.00445014	27	tags=50%, list=1%, signal=50%	MYH6/ACTC1/MYL2/MYL3/TNNI1/TNNC1/XIRP2
res_ii	GO:0060415	muscle tissue morphogenesis	14	0.803861	1.99655	0.000153005	0.0050515	0.00445014	27	tags=50%, list=1%, signal=50%	MYH6/ACTC1/MYL2/MYL3/TNNI1/TNNC1/XIRP2
res_ii	GO:0010257	NADH dehydrogenase complex assembly	41	-0.552525	-2.0683	0.00016414	0.00525739	0.00463151	512	tags=63%, list=24%, signal=49%	NDUFA5/NDUFAF5/NDUFA10/NDUFAB1/NDUFA13/NDUFC2/NDUFB6/NDUFS3/NDUFB4/NDUFA3/NDUFC1/NDUFS5/NDUFS8/NDUFA9/NDUFS1/NDUFB10/NDUFB1/NDUFB9/NDUFS4/NDUFB3/COA1/NDUFA2/NDUFA8/NDUFB5/NDUFB8/TMEM126A
res_ii	GO:0032981	mitochondrial respiratory chain complex I assembly	41	-0.552525	-2.0683	0.00016414	0.00525739	0.00463151	512	tags=63%, list=24%, signal=49%	NDUFA5/NDUFAF5/NDUFA10/NDUFAB1/NDUFA13/NDUFC2/NDUFB6/NDUFS3/NDUFB4/NDUFA3/NDUFC1/NDUFS5/NDUFS8/NDUFA9/NDUFS1/NDUFB10/NDUFB1/NDUFB9/NDUFS4/NDUFB3/COA1/NDUFA2/NDUFA8/NDUFB5/NDUFB8/TMEM126A
res_ii	GO:0043500	muscle adaptation	31	0.66009	1.97038	0.000175922	0.00555189	0.00489096	178	tags=35%, list=8%, signal=33%	MYH6/TNNI1/TNNC1/ATP2A2/MYOZ2/LMCD1/CAMK2D/TNNT1/GSN/AGT/TRIM63
res_ii	GO:0006937	regulation of muscle contraction	50	0.585075	1.90335	0.000187164	0.00582107	0.00512809	249	tags=28%, list=12%, signal=25%	MYBPH/MYL2/MYL3/TNNI1/TNNC1/ATP2A2/CASQ2/ANK2/CAMK2D/TNNT1/SETD3/ATP1A1/CTTN/PPP1R12B
res_ii	GO:0008016	regulation of heart contraction	42	0.61253	1.95061	0.000190127	0.00582875	0.00513485	202	tags=29%, list=10%, signal=26%	MYH6/MYL2/MYL3/ATP2A2/CSRP3/HSPB7/CASQ2/ANK2/CAMK2D/DES/AGT/ATP1A1
res_ii	GO:0045445	myoblast differentiation	18	0.749546	1.97412	0.000222133	0.00667953	0.00588436	106	tags=33%, list=5%, signal=32%	MUSTN1/ANKRD2/CSRP3/XIRP1/KLHL41/IL18
res_ii	GO:0048646	anatomical structure formation involved in morphogenesis	154	0.441445	1.6765	0.000224104	0.00667953	0.00588436	145	tags=18%, list=7%, signal=18%	MYH6/MYBPH/ACTC1/MYL2/MYH3/THY1/CSRP3/HSPB6/NRAP/PGM5/MYOZ2/FLII/MYOM3/FLNC/ANK2/IGFBP7/CD93/TNNT1/KLHL41/IL18/MFN2/PRKDC/FN1/PF4/LMOD3/HSPB1/RRAS/APOH
res_ii	GO:0033275	actin-myosin filament sliding	13	0.796294	1.94401	0.000245987	0.00723134	0.00637047	39	tags=46%, list=2%, signal=46%	MYH6/ACTC1/MYH3/TNNC1/MYH4/MYL6B
res_ii	GO:0019751	polyol metabolic process	17	-0.716185	-2.17893	0.0002518	0.00730221	0.00643291	403	tags=59%, list=19%, signal=48%	ASAH1/SPR/COQ3/TPI1/GOT1/QDPR/PCBD1/PCBD2/GPD2/SNCA
res_ii	GO:0002526	acute inflammatory response	18	0.74578	1.9642	0.000260015	0.00743991	0.00655421	303	tags=72%, list=14%, signal=62%	ASS1/A2M/APOL2/SERPINA1/FN1/ORM2/AHSG/ORM1/C3/SERPINA3/HP/IGHG1/F2
res_ii	GO:0070252	actin-mediated cell contraction	36	0.634853	1.95557	0.000279015	0.00779046	0.00686303	107	tags=28%, list=5%, signal=27%	MYH6/ACTC1/MYH3/TNNC1/MYH4/ATP2A2/MYL6B/ANK2/CAMK2D/GSN
res_ii	GO:0003229	ventricular cardiac muscle tissue development	10	0.847963	1.95438	0.000279527	0.00779046	0.00686303	10	tags=50%, list=0%, signal=50%	MYH6/MYL2/MYL3/TNNI1/TNNC1
res_ii	GO:0070925	organelle assembly	171	0.426942	1.6326	0.000285416	0.00785261	0.00691779	436	tags=29%, list=21%, signal=25%	MYH6/MYBPH/ACTC1/MYL2/MYH3/ATP2A2/CSRP3/NRAP/PGM5/MYOZ2/FLII/MYOM3/FLNC/TSG101/TNNT1/KLHL41/TUBB/MAPT/GSN/MFN2/PRKDC/LMOD3/STX7/CHMP4B/ABLIM1/MSN/ACTR2/TMOD1/MAP4/POLDIP2/HSPA1A/FLNA/GORASP2/MAPRE1/ARL8B/AP1M1/CSRP1/EZR/SCFD1/SUGT1/DYNC1H1/G3BP2/LCP1/MYPN/SEC22B/EHD4/RPS3/DBNL/PRKAA1/SNF8
res_ii	GO:0014888	striated muscle adaptation	20	0.711883	1.92825	0.000351149	0.00953881	0.00840325	178	tags=40%, list=8%, signal=37%	MYH6/TNNI1/TNNC1/ATP2A2/MYOZ2/TNNT1/GSN/TRIM63
res_ii	GO:0140694	membraneless organelle assembly	111	0.470556	1.72336	0.00038827	0.0104153	0.00917544	129	tags=17%, list=6%, signal=17%	MYH6/MYBPH/ACTC1/MYL2/MYH3/CSRP3/NRAP/PGM5/MYOZ2/FLII/MYOM3/FLNC/TNNT1/KLHL41/TUBB/MAPT/GSN/PRKDC/LMOD3
res_ii	GO:0015986	proton motive force-driven ATP synthesis	42	-0.53126	-1.98581	0.000423446	0.0112187	0.00988317	651	tags=71%, list=31%, signal=50%	SDHB/NDUFB11/NDUFA6/NDUFS6/NDUFV1/NDUFA5/NDUFA10/NDUFAB1/NDUFA13/NDUFC2/NDUFB6/NDUFS3/NDUFB4/NDUFA3/NDUFC1/NDUFS5/NDUFS8/NDUFA9/NDUFS1/NDUFB10/NDUFB1/NDUFV2/NDUFB9/NDUFS4/NDUFB3/NDUFA2/NDUFA8/NDUFB5/NDUFV3/NDUFB8
res_ii	GO:0030048	actin filament-based movement	42	0.597174	1.90171	0.000454344	0.0118905	0.010475	107	tags=24%, list=5%, signal=23%	MYH6/ACTC1/MYH3/TNNC1/MYH4/ATP2A2/MYL6B/ANK2/CAMK2D/GSN
res_ii	GO:0034446	substrate adhesion-dependent cell spreading	24	0.682377	1.93376	0.000502153	0.0129834	0.0114377	287	tags=46%, list=14%, signal=40%	CORO1C/FGG/FGA/FGB/APOA1/FN1/S100A10/ACTN4/FLNA/VAMP3/RAC1
res_ii	GO:0046365	monosaccharide catabolic process	22	-0.642384	-1.98345	0.000518859	0.0132556	0.0116776	385	tags=41%, list=18%, signal=34%	PFKM/TPI1/ENO2/PGAM2/PGM1/PKM/GALT/PFKL/NUDT5
res_ii	GO:0098773	skin epidermis development	10	-0.805076	-2.08318	0.000563007	0.0142143	0.0125221	103	tags=60%, list=5%, signal=57%	CTNNB1/FLG/KRT1/DSC1/KRT16/KRT17
res_ii	GO:0090257	regulation of muscle system process	65	0.530395	1.80051	0.000730454	0.0181916	0.0160259	249	tags=26%, list=12%, signal=24%	MYBPH/MYL2/MYL3/TNNI1/TNNC1/ATP2A2/CASQ2/LMCD1/ANK2/CAMK2D/TNNT1/AGT/TRIM63/SETD3/ATP1A1/CTTN/PPP1R12B
res_ii	GO:0007507	heart development	88	0.483342	1.70705	0.000745972	0.0181916	0.0160259	120	tags=17%, list=6%, signal=17%	MYH6/ACTC1/MYL2/MYL3/TNNI1/TNNC1/CSRP3/XIRP2/ALDH1A2/NRAP/HSPB7/PDLIM1/ANK2/PRKDC/FN1
res_ii	GO:0009653	anatomical structure morphogenesis	305	0.36984	1.47811	0.000743748	0.0181916	0.0160259	361	tags=24%, list=17%, signal=24%	MYH6/MYBPH/ACTC1/MYL2/MYH3/MYL3/TNNI1/TNNC1/NES/THY1/YBX1/CSRP3/XIRP2/ALDH1A2/UCHL1/HSPB6/NRAP/CORO1C/PGM5/MYOZ2/FLII/NEXN/MYOM3/FLNC/ANK2/IGFBP7/CRYAB/CD93/APOA1/TNNT1/KLHL41/MAPT/TUBB2B/IL18/MFN2/PRKDC/FN1/PF4/LMOD3/HSPB1/RRAS/SERPINH1/APOH/C3/AGT/HPRT1/ABLIM1/CTSZ/MSN/BAX/TMOD1/HUWE1/TGM2/CTTN/MYH9/PPP1R12B/VTN/APOB/FLNA/SERPINF1/CD36/RAC1/COL18A1/F2/CSRP1/CD2AP/MAP2K1/EZR/CAPN2/CAP1/SPTBN1/SC…
res_ii	GO:0005975	carbohydrate metabolic process	133	-0.335817	-1.53965	0.000839734	0.020248	0.0178375	478	tags=38%, list=23%, signal=31%	IDH2/SCARB2/CS/SLC2A1/ACADM/GPI/HEXB/ALDH2/ATG3/PFKM/PDHB/ALDOA/PHKG1/COQ3/LDHA/TPI1/GAA/DHTKD1/ENO2/GOT1/GPT/PGAM2/PGM1/PHKA1/SLC4A1/PHKB/BPGM/APOD/PKM/GLO1/FBP2/SLC25A11/EPM2A/DLAT/GPD1/ACACB/PYGM/PDK4/EIF6/PPP1R1A/GALT/GPD2/PFKL/ALDOC/PARP1/KCNJ11/SNCA/NUDT5/FBN1/FABP5
res_ii	GO:0006953	acute-phase response	14	0.755275	1.87588	0.000995264	0.0237315	0.0209064	303	tags=79%, list=14%, signal=68%	ASS1/A2M/APOL2/SERPINA1/FN1/ORM2/AHSG/ORM1/SERPINA3/HP/F2
res_ii	GO:0055006	cardiac cell development	20	0.679331	1.84008	0.00144605	0.0337306	0.0297151	33	tags=25%, list=2%, signal=25%	MYH6/ACTC1/MYL2/CSRP3/NRAP
res_ii	GO:0055013	cardiac muscle cell development	20	0.679331	1.84008	0.00144605	0.0337306	0.0297151	33	tags=25%, list=2%, signal=25%	MYH6/ACTC1/MYL2/CSRP3/NRAP
res_ii	GO:0016052	carbohydrate catabolic process	55	-0.429457	-1.70533	0.00157819	0.0364173	0.0320819	443	tags=45%, list=21%, signal=37%	SCARB2/GPI/HEXB/ATG3/PFKM/ALDOA/LDHA/TPI1/GAA/DHTKD1/ENO2/PGAM2/PGM1/PHKA1/SLC4A1/BPGM/PKM/GPD1/PYGM/EIF6/GALT/GPD2/PFKL/ALDOC/NUDT5
res_ii	GO:0051239	regulation of multicellular organismal process	328	0.358525	1.44235	0.00168301	0.0384228	0.0338487	441	tags=29%, list=21%, signal=27%	MYH6/MYBPH/MYL2/MYL3/TNNI1/TNNC1/MUSTN1/THY1/S100A13/ATP2A2/CSRP3/HSPB6/CORO1C/HSPB7/SERPING1/CASQ2/DYNLT1/LMCD1/FGG/FGA/HOMER2/FGB/ANK2/APOA1/CAMK2D/TNNT1/MAPT/PFN2/IL18/MFN2/ARHGDIB/PRKDC/FN1/ORM2/AHSG/DES/PF4/LMOD3/HSPB1/RRAS/APOH/APOA2/TF/ORM1/NAP1L1/KNG1/C3/AGT/TRIM63/DNAJB11/SETD3/ATP1A1/S100A10/TGM2/APOA4/HMGB2/CTTN/LGALS1/PPP1R12B/VTN/HSPA1A/FLNA/SERPINF1/CD36/RAC1/F2/LUM/RBBP7/CHID1/CD2A…
res_ii	GO:0030855	epithelial cell differentiation	88	-0.385538	-1.65672	0.00170188	0.0384445	0.0338678	103	tags=19%, list=5%, signal=19%	CTNNB1/KRT9/DSP/FLG/ALDOC/CSTA/KRT1/KRT5/KRT6B/KRT10/KRT6A/CASP14/CDSN/S100A7/KRT14/KRT16/KRT17
res_ii	GO:0055007	cardiac muscle cell differentiation	23	0.65851	1.85129	0.00175807	0.0393001	0.0346216	33	tags=22%, list=2%, signal=22%	MYH6/ACTC1/MYL2/CSRP3/NRAP
res_ii	GO:0035051	cardiocyte differentiation	25	0.647769	1.83998	0.0017794	0.0393669	0.0346804	33	tags=20%, list=2%, signal=20%	MYH6/ACTC1/MYL2/CSRP3/NRAP
res_ii	GO:0045103	intermediate filament-based process	19	-0.635865	-1.98386	0.00179845	0.0393824	0.0346941	81	tags=53%, list=4%, signal=51%	KRT9/DSP/KRT1/KRT5/KRT6B/KRT10/KRT6A/KRT14/KRT16/KRT17
res_ii	GO:0045104	intermediate filament cytoskeleton organization	18	-0.647686	-1.98883	0.00185767	0.0402682	0.0354744	81	tags=56%, list=4%, signal=54%	KRT9/DSP/KRT1/KRT5/KRT6B/KRT10/KRT6A/KRT14/KRT16/KRT17
res_ii	GO:0030049	muscle filament sliding	12	0.754522	1.80245	0.00193421	0.0410971	0.0362047	39	tags=42%, list=2%, signal=41%	MYH6/MYH3/TNNC1/MYH4/MYL6B
res_ii	GO:0065008	regulation of biological quality	409	0.344797	1.40129	0.00191825	0.0410971	0.0362047	461	tags=27%, list=22%, signal=26%	MYH6/MYL2/MYL3/AKR1C3/TNNC1/ATP2A2/AKR1C2/YBX1/CSRP3/ALDH1A2/VIM/FLII/SERPING1/CASQ2/SERPINA7/DYNLT1/FGG/FGA/FGB/ANK2/CRYAB/APOA1/CAMK2D/TUBB/MAPT/PFN2/GSN/SERPINA1/PRKDC/DHRS7/DSTN/FN1/PF4/LMOD3/SLMAP/ALB/HSPB1/CCT7/APEX1/APOH/CCT5/CLIC1/CCT3/APOA2/BAG3/TF/CCT8/F13A1/KNG1/AGT/CCT2/ATP1A1/CTSZ/MSN/BAX/PHAX/TMOD1/CTTN/VCP/GCLM/GNAI2/PAIP1/MYH9/VTN/HSP90AB1/HSPA1A/HSD17B12/FLNA/CCT6A/ARPC5/CD36/RAC…
res_ii	GO:1900024	regulation of substrate adhesion-dependent cell spreading	19	0.682503	1.83414	0.00223732	0.0469015	0.041318	287	tags=47%, list=14%, signal=41%	CORO1C/FGG/FGA/FGB/APOA1/S100A10/ACTN4/FLNA/RAC1
res_ii	GO:0048468	cell development	308	0.360741	1.44292	0.0022511	0.0469015	0.041318	272	tags=20%, list=13%, signal=20%	MYH6/MYBPH/ACTC1/MYL2/MYH3/THY1/ATP2A2/CSRP3/KLHL40/ALDH1A2/UCHL1/NRAP/VIM/CORO1C/DPYSL3/PGM5/MYOZ2/FLII/NEXN/MYOM3/DYNLT1/TMSB4X/FGG/FLNC/ANK2/TNNT1/KLHL41/MAPT/TUBB2B/IL18/PRKDC/RPL22/FN1/PF4/LMOD3/RRAS/SERPINH1/IGHM/TF/NAP1L1/C3/HPRT1/DNAJB11/EIF2B5/MSN/S100A10/BAX/TMOD1/TGM2/APOA4/MAP4/HMGB2/CTTN/LGALS1/CARM1/ACTN4/MYH9/PPP1R12B/HSPA1A/FLNA/SERPINF1
ter_i	GO:0045333	cellular respiration	118	-0.610885	-2.84913	3.92728e-17	8.42794e-14	7.25513e-14	559	tags=69%, list=26%, signal=54%	PDHB/NDUFA13/IDH3B/DLAT/HCCS/SUCLG2/UQCC2/MT-ATP8/NDUFB11/NDUFB5/COQ10A/PDHA1/IDH3G/IDH1/ACO1/PLEC/PNPT1/CS/NDUFA7/NDUFS1/NDUFA12/IDH2/MDH1/COX4I1/DLST/NDUFB8/UQCRC2/NDUFV1/NDUFC1/MT-CO2/LYRM7/ACO2/OGDH/COA6/SOD2/NDUFA9/SIRT3/NDUFV2/DLD/NDUFS3/PPIF/NDUFV3/NDUFA6/NDUFS2/MFN2/COX6A2/UQCRC1/NDUFAB1/MT-ND2/SNCA/SDHB/NDUFS8/NDUFC2/COX6B1/COQ9/SUCLG1/SDHA/UQCRB/COX6C/SUCLA2/ETFDH/COX5B/NDUFS5/COX5A/NDU…
ter_i	GO:0022904	respiratory electron transport chain	69	-0.713753	-3.02809	1.45913e-16	1.56564e-13	1.34777e-13	426	tags=71%, list=20%, signal=59%	NDUFA7/NDUFS1/NDUFA12/COX4I1/NDUFB8/UQCRC2/NDUFV1/NDUFC1/MT-CO2/COA6/SOD2/NDUFA9/NDUFV2/DLD/NDUFS3/NDUFV3/NDUFA6/NDUFS2/COX6A2/UQCRC1/NDUFAB1/MT-ND2/SNCA/SDHB/NDUFS8/NDUFC2/COX6B1/COQ9/SDHA/UQCRB/COX6C/ETFDH/COX5B/NDUFS5/COX5A/NDUFB3/COX7C/NDUFS6/NDUFA5/NDUFB6/NDUFA10/NDUFS4/UQCRH/CYCS/CYC1/NDUFB9/COX7A2L/NDUFA8/NDUFB7
ter_i	GO:0015980	energy derivation by oxidation of organic compounds	146	-0.568075	-2.70082	2.72972e-16	1.95266e-13	1.68093e-13	559	tags=63%, list=26%, signal=50%	PDHB/NDUFA13/IDH3B/DLAT/HCCS/GYS1/SUCLG2/UQCC2/MT-ATP8/NDUFB11/NDUFB5/COQ10A/PDHA1/IDH3G/IDH1/ACO1/PLEC/PNPT1/CS/NDUFA7/NDUFS1/NDUFA12/IDH2/MDH1/PHKA1/COX4I1/DLST/NDUFB8/UQCRC2/NDUFV1/NDUFC1/MT-CO2/LYRM7/ACO2/OGDH/COA6/SOD2/NDUFA9/SIRT3/NDUFV2/DLD/ATG3/NDUFS3/PPIF/NDUFV3/NDUFA6/NDUFS2/MFN2/COX6A2/UQCRC1/ACADM/NDUFAB1/MT-ND2/SNCA/SDHB/NDUFS8/NDUFC2/COX6B1/COQ9/SUCLG1/SDHA/UQCRB/COX6C/SUCLA2/ETFDH/…
ter_i	GO:0042773	ATP synthesis coupled electron transport	63	-0.735323	-3.04643	7.80208e-16	3.08876e-13	2.65894e-13	426	tags=75%, list=20%, signal=61%	NDUFA7/NDUFS1/NDUFA12/COX4I1/NDUFB8/UQCRC2/NDUFV1/NDUFC1/MT-CO2/COA6/NDUFA9/NDUFV2/DLD/NDUFS3/NDUFV3/NDUFA6/NDUFS2/COX6A2/UQCRC1/NDUFAB1/MT-ND2/SNCA/SDHB/NDUFS8/NDUFC2/COX6B1/COQ9/SDHA/UQCRB/COX6C/COX5B/NDUFS5/COX5A/NDUFB3/COX7C/NDUFS6/NDUFA5/NDUFB6/NDUFA10/NDUFS4/UQCRH/CYCS/CYC1/NDUFB9/COX7A2L/NDUFA8/NDUFB7
ter_i	GO:0042775	mitochondrial ATP synthesis coupled electron transport	63	-0.735323	-3.04643	7.80208e-16	3.08876e-13	2.65894e-13	426	tags=75%, list=20%, signal=61%	NDUFA7/NDUFS1/NDUFA12/COX4I1/NDUFB8/UQCRC2/NDUFV1/NDUFC1/MT-CO2/COA6/NDUFA9/NDUFV2/DLD/NDUFS3/NDUFV3/NDUFA6/NDUFS2/COX6A2/UQCRC1/NDUFAB1/MT-ND2/SNCA/SDHB/NDUFS8/NDUFC2/COX6B1/COQ9/SDHA/UQCRB/COX6C/COX5B/NDUFS5/COX5A/NDUFB3/COX7C/NDUFS6/NDUFA5/NDUFB6/NDUFA10/NDUFS4/UQCRH/CYCS/CYC1/NDUFB9/COX7A2L/NDUFA8/NDUFB7
ter_i	GO:0022900	electron transport chain	70	-0.706244	-3.01256	8.63587e-16	3.08876e-13	2.65894e-13	426	tags=70%, list=20%, signal=58%	NDUFA7/NDUFS1/NDUFA12/COX4I1/NDUFB8/UQCRC2/NDUFV1/NDUFC1/MT-CO2/COA6/SOD2/NDUFA9/NDUFV2/DLD/NDUFS3/NDUFV3/NDUFA6/NDUFS2/COX6A2/UQCRC1/NDUFAB1/MT-ND2/SNCA/SDHB/NDUFS8/NDUFC2/COX6B1/COQ9/SDHA/UQCRB/COX6C/ETFDH/COX5B/NDUFS5/COX5A/NDUFB3/COX7C/NDUFS6/NDUFA5/NDUFB6/NDUFA10/NDUFS4/UQCRH/CYCS/CYC1/NDUFB9/COX7A2L/NDUFA8/NDUFB7
ter_i	GO:0019646	aerobic electron transport chain	60	-0.735118	-3.02274	2.71925e-15	8.33645e-13	7.17638e-13	426	tags=75%, list=20%, signal=62%	NDUFA7/NDUFS1/COX4I1/NDUFB8/UQCRC2/NDUFV1/NDUFC1/MT-CO2/NDUFA9/NDUFV2/DLD/NDUFS3/NDUFV3/NDUFA6/NDUFS2/COX6A2/UQCRC1/NDUFAB1/MT-ND2/SNCA/SDHB/NDUFS8/NDUFC2/COX6B1/COQ9/SDHA/UQCRB/COX6C/COX5B/NDUFS5/COX5A/NDUFB3/COX7C/NDUFS6/NDUFA5/NDUFB6/NDUFA10/NDUFS4/UQCRH/CYCS/CYC1/NDUFB9/COX7A2L/NDUFA8/NDUFB7
ter_i	GO:0009060	aerobic respiration	106	-0.606158	-2.76856	3.41531e-14	9.16158e-12	7.88668e-12	559	tags=70%, list=26%, signal=54%	PDHB/NDUFA13/IDH3B/DLAT/SUCLG2/UQCC2/MT-ATP8/NDUFB11/NDUFB5/PDHA1/IDH3G/IDH1/ACO1/CS/NDUFA7/NDUFS1/NDUFA12/IDH2/MDH1/COX4I1/DLST/NDUFB8/UQCRC2/NDUFV1/NDUFC1/MT-CO2/ACO2/OGDH/COA6/NDUFA9/SIRT3/NDUFV2/DLD/NDUFS3/PPIF/NDUFV3/NDUFA6/NDUFS2/MFN2/COX6A2/UQCRC1/NDUFAB1/MT-ND2/SNCA/SDHB/NDUFS8/NDUFC2/COX6B1/COQ9/SUCLG1/SDHA/UQCRB/COX6C/SUCLA2/COX5B/NDUFS5/COX5A/NDUFB3/COX7C/NDUFS6/ACTN3/BNIP3/NDUFA5/NDUF…
ter_i	GO:1902600	proton transmembrane transport	65	-0.66654	-2.76818	2.44247e-12	5.82394e-10	5.01349e-10	426	tags=62%, list=20%, signal=51%	NDUFA7/NDUFS1/NDUFA12/COX4I1/NDUFB8/NDUFV1/NDUFC1/MT-CO2/NDUFA9/NDUFV2/NDUFS3/SLC25A3/PPIF/NDUFV3/NDUFA6/NDUFS2/ATP6V1A/UQCRC1/MT-ND2/SLC25A4/NDUFS8/NDUFC2/COX6B1/COX5B/NDUFS5/COX5A/NDUFB3/NDUFS6/COX17/NDUFA5/NDUFB6/NDUFA10/NDUFS4/UQCRH/NNT/CYC1/NDUFB9/COX7A2L/NDUFA8/NDUFB7
ter_i	GO:0006119	oxidative phosphorylation	79	-0.629206	-2.74059	3.17595e-12	6.81559e-10	5.86715e-10	426	tags=63%, list=20%, signal=53%	NDUFA7/NDUFS1/NDUFA12/COX4I1/NDUFB8/UQCRC2/NDUFV1/NDUFC1/MT-CO2/COA6/NDUFA9/SIRT3/NDUFV2/DLD/NDUFS3/PPIF/NDUFV3/NDUFA6/NDUFS2/COX6A2/UQCRC1/NDUFAB1/MT-ND2/SNCA/SDHB/NDUFS8/NDUFC2/COX6B1/COQ9/SDHA/UQCRB/COX6C/COX5B/NDUFS5/COX5A/NDUFB3/COX7C/NDUFS6/ACTN3/NDUFA5/NDUFB6/NDUFA10/NDUFS4/UQCRH/CYCS/CYC1/NDUFB9/COX7A2L/NDUFA8/NDUFB7
ter_i	GO:0006120	mitochondrial electron transport, NADH to ubiquinone	37	-0.73905	-2.70234	7.35936e-10	1.43574e-07	1.23595e-07	426	tags=76%, list=20%, signal=62%	NDUFA7/NDUFS1/NDUFB8/NDUFV1/NDUFC1/NDUFA9/NDUFV2/DLD/NDUFS3/NDUFV3/NDUFA6/NDUFS2/NDUFAB1/MT-ND2/SNCA/NDUFS8/NDUFC2/COQ9/NDUFS5/NDUFB3/NDUFS6/NDUFA5/NDUFB6/NDUFA10/NDUFS4/NDUFB9/NDUFA8/NDUFB7
ter_i	GO:0006091	generation of precursor metabolites and energy	196	-0.429449	-2.09929	9.3609e-10	1.67404e-07	1.44109e-07	559	tags=53%, list=26%, signal=43%	PDHB/NDUFA13/IDH3B/DLAT/HCCS/GYS1/SUCLG2/UQCC2/MT-ATP8/NDUFB11/NDUFB5/COQ10A/PDHA1/IDH3G/IDH1/PRKAA2/ACO1/PLEC/PNPT1/CS/BPGM/NDUFA7/NDUFS1/NDUFA12/IDH2/MDH1/PHKA1/COX4I1/DLST/NDUFB8/UQCRC2/NDUFV1/NDUFC1/MT-CO2/LYRM7/ACAT1/ACO2/OGDH/COA6/SOD2/NDUFA9/SIRT3/NDUFV2/DLD/ATG3/NDUFS3/PPIF/NDUFV3/NDUFA6/NDUFS2/MFN2/COX6A2/UQCRC1/DHTKD1/ACADM/NDUFAB1/MT-ND2/SLC25A4/SNCA/PPP2CA/SDHB/NDUFS8/NDUFC2/COX6B1/CO…
ter_i	GO:0015986	proton motive force-driven ATP synthesis	42	-0.701975	-2.66468	1.10946e-08	1.83146e-06	1.5766e-06	513	tags=76%, list=24%, signal=59%	MT-ATP8/NDUFB11/NDUFB5/NDUFA7/NDUFS1/NDUFA12/NDUFB8/NDUFV1/NDUFC1/NDUFA9/NDUFV2/NDUFS3/NDUFV3/NDUFA6/NDUFS2/ATP6V1A/NDUFAB1/MT-ND2/SDHB/NDUFS8/NDUFC2/SDHA/NDUFS5/NDUFB3/NDUFS6/NDUFA5/NDUFB6/NDUFA10/NDUFS4/NDUFB9/NDUFA8/NDUFB7
ter_i	GO:0033108	mitochondrial respiratory chain complex assembly	61	-0.596415	-2.45861	2.54598e-08	3.90262e-06	3.35954e-06	432	tags=59%, list=20%, signal=48%	NDUFB11/NDUFB5/SCO1/UQCC1/TMEM126A/NDUFS1/NDUFA12/NDUFB8/NDUFC1/LYRM7/NDUFA9/NDUFS3/NDUFA6/NDUFS2/NDUFAB1/MT-ND2/TACO1/NDUFS8/NDUFC2/NDUFAF6/TIMM21/NDUFS5/NDUFB3/NDUFAF4/COX17/NDUFAF5/NDUFA5/NDUFB6/NDUFA10/NDUFS4/SAMM50/NDUFB9/COX7A2L/NDUFA8/NDUFB7/COA1
ter_i	GO:0042776	proton motive force-driven mitochondrial ATP synthesis	41	-0.699711	-2.63054	2.79716e-08	4.0018e-06	3.44492e-06	513	tags=76%, list=24%, signal=58%	MT-ATP8/NDUFB11/NDUFB5/NDUFA7/NDUFS1/NDUFA12/NDUFB8/NDUFV1/NDUFC1/NDUFA9/NDUFV2/NDUFS3/NDUFV3/NDUFA6/NDUFS2/NDUFAB1/MT-ND2/SDHB/NDUFS8/NDUFC2/SDHA/NDUFS5/NDUFB3/NDUFS6/NDUFA5/NDUFB6/NDUFA10/NDUFS4/NDUFB9/NDUFA8/NDUFB7
ter_i	GO:0002181	cytoplasmic translation	98	0.554881	2.16953	4.50612e-08	6.04384e-06	5.20279e-06	638	tags=52%, list=30%, signal=38%	RPL35A/RPS19/RPL35/RPL26L1/RPL28/ETF1/RPL38/RPL27A/RPL12/RPS13/RPS18/RPS10/RPL22/EIF2S2/RPL13/YBX1/EIF2B5/RPS20/EIF3F/RPS4X/RPLP0/RPL11/RPL9/RPS14/HNRNPU/RPS23/SYNCRIP/EIF3G/YBX3/EIF3A/EIF3I/EIF3E/EIF3B/DRG1/EIF2S3/RPS25/DHX9/RPSA/EIF2B3/PAIP1/RPS2/RPL5/RPS12/EIF4A1/RPL13A/RPL8/RPS3/RPS27A/EIF3D/SH3BGRL/RPL23A
ter_i	GO:0010257	NADH dehydrogenase complex assembly	41	-0.683681	-2.57027	7.53753e-08	8.98642e-06	7.73589e-06	431	tags=66%, list=20%, signal=53%	TMEM126A/NDUFS1/NDUFA12/NDUFB8/NDUFC1/NDUFA9/NDUFS3/NDUFA6/NDUFS2/NDUFAB1/MT-ND2/NDUFS8/NDUFC2/NDUFAF6/TIMM21/NDUFS5/NDUFB3/NDUFAF4/NDUFAF5/NDUFA5/NDUFB6/NDUFA10/NDUFS4/NDUFB9/NDUFA8/NDUFB7/COA1
ter_i	GO:0032981	mitochondrial respiratory chain complex I assembly	41	-0.683681	-2.57027	7.53753e-08	8.98642e-06	7.73589e-06	431	tags=66%, list=20%, signal=53%	TMEM126A/NDUFS1/NDUFA12/NDUFB8/NDUFC1/NDUFA9/NDUFS3/NDUFA6/NDUFS2/NDUFAB1/MT-ND2/NDUFS8/NDUFC2/NDUFAF6/TIMM21/NDUFS5/NDUFB3/NDUFAF4/NDUFAF5/NDUFA5/NDUFB6/NDUFA10/NDUFS4/NDUFB9/NDUFA8/NDUFB7/COA1
ter_i	GO:0006754	ATP biosynthetic process	48	-0.625116	-2.4528	2.07544e-07	2.34416e-05	2.01795e-05	426	tags=69%, list=20%, signal=56%	MT-ATP8/NDUFB11/NDUFB5/NDUFA7/NDUFS1/NDUFA12/NDUFB8/NDUFV1/NDUFC1/NDUFA9/NDUFV2/NDUFS3/NDUFV3/NDUFA6/NDUFS2/ATP6V1A/NDUFAB1/MT-ND2/SDHB/NDUFS8/NDUFC2/SDHA/NDUFS5/NDUFB3/NDUFS6/NDUFA5/NDUFB6/NDUFA10/NUDT2/NDUFS4/NDUFB9/NDUFA8/NDUFB7
ter_i	GO:0007005	mitochondrion organization	151	-0.428165	-2.05644	2.4095e-07	2.58539e-05	2.22561e-05	465	tags=44%, list=22%, signal=37%	PLEC/SCO1/SPG7/OPA1/PNPT1/UQCC1/TMEM126A/NDUFS1/NDUFA12/VDAC2/PRDX3/NDUFB8/NDUFC1/LYRM7/TIMM9/SOD2/NDUFA9/TFRC/TOMM40/SIRT5/ATG3/TYMP/NDUFS3/ACAA2/PPIF/IMMT/TMEM11/NDUFA6/TIMM8A/NDUFS2/MFN2/CLU/NDUFAB1/TIMM50/MT-ND2/SLC25A4/SNCA/TACO1/NDUFS8/NDUFC2/NDUFAF6/TIMM21/GPX1/TIMM8B/TIMM10/NDUFS5/EPM2A/NDUFB3/CNP/NDUFAF4/BNIP3/COX17/NDUFAF5/NDUFA5/NDUFB6/NDUFA10/NDUFS4/APOOL/MTCH2/SAMM50/NDUFB9/COX7A2L/N…
ter_i	GO:0044281	small molecule metabolic process	435	-0.296264	-1.60843	4.12888e-07	4.21932e-05	3.63217e-05	503	tags=36%, list=24%, signal=34%	PNP/NDUFB11/ESD/NQO2/NDUFB5/PDHA1/BPNT1/ACSF2/IDH3G/PHYH/IDH1/PRPSAP1/PRKAA2/SLC25A12/ACO1/CPT2/HINT1/GLUD1/ACADSB/MCCC2/L2HGDH/OPA1/CS/BPGM/DECR1/NDUFA7/NDUFS1/NDUFA12/IDH2/GOT1/MDH1/SEPHS1/GCSH/PHKA1/DLST/COQ3/NDUFB8/NDUFV1/LDHD/NDUFC1/AUH/ACAT1/ACO2/OGDH/SFXN1/LPIN1/PGP/PRKG1/IDI1/NDUFA9/NDUFV2/BLMH/SIRT5/DLD/TYMP/SLC2A1/NDUFS3/MPC2/ACAA2/GOT2/ALDH5A1/GMPR/DBI/TECR/LSS/MECR/NDUFV3/PCCB/GLUL/ND…
ter_i	GO:0009201	ribonucleoside triphosphate biosynthetic process	51	-0.606314	-2.40211	7.76724e-07	7.24717e-05	6.23867e-05	426	tags=65%, list=20%, signal=53%	MT-ATP8/NDUFB11/NDUFB5/NDUFA7/NDUFS1/NDUFA12/NDUFB8/NDUFV1/NDUFC1/NDUFA9/NDUFV2/NDUFS3/NDUFV3/NDUFA6/NDUFS2/ATP6V1A/NDUFAB1/MT-ND2/SDHB/NDUFS8/NDUFC2/SDHA/NDUFS5/NDUFB3/NDUFS6/NDUFA5/NDUFB6/NDUFA10/NUDT2/NDUFS4/NDUFB9/NDUFA8/NDUFB7
ter_i	GO:0009206	purine ribonucleoside triphosphate biosynthetic process	51	-0.606314	-2.40211	7.76724e-07	7.24717e-05	6.23867e-05	426	tags=65%, list=20%, signal=53%	MT-ATP8/NDUFB11/NDUFB5/NDUFA7/NDUFS1/NDUFA12/NDUFB8/NDUFV1/NDUFC1/NDUFA9/NDUFV2/NDUFS3/NDUFV3/NDUFA6/NDUFS2/ATP6V1A/NDUFAB1/MT-ND2/SDHB/NDUFS8/NDUFC2/SDHA/NDUFS5/NDUFB3/NDUFS6/NDUFA5/NDUFB6/NDUFA10/NUDT2/NDUFS4/NDUFB9/NDUFA8/NDUFB7
ter_i	GO:0009145	purine nucleoside triphosphate biosynthetic process	52	-0.589622	-2.35841	8.24917e-07	7.37613e-05	6.34969e-05	426	tags=58%, list=20%, signal=47%	NDUFA7/NDUFS1/NDUFA12/NDUFB8/NDUFV1/NDUFC1/NDUFA9/NDUFV2/NDUFS3/NDUFV3/NDUFA6/NDUFS2/ATP6V1A/NDUFAB1/MT-ND2/SDHB/NDUFS8/NDUFC2/SDHA/NDUFS5/NDUFB3/NDUFS6/NDUFA5/NDUFB6/NDUFA10/NUDT2/NDUFS4/NDUFB9/NDUFA8/NDUFB7
ter_i	GO:0016192	vesicle-mediated transport	249	0.403528	1.76809	2.01488e-06	0.000172958	0.000148889	482	tags=34%, list=23%, signal=30%	S100A13/NEDD4/RAB5A/STAM/AP2A1/RTN3/ARF1/TGM2/PREB/BNIP1/SNX6/TMED9/PRKAA1/RAB9A/TMED4/PPP6C/CORO1C/PTK2/HYOU1/DYNC1LI1/PACSIN3/STX12/ARCN1/PPP3CA/VPS37C/SAR1A/C4BPA/UBQLN2/CTTN/LMAN2L/PPP3R1/TOM1/VPS26A/NSF/ANXA1/EZR/SNX2/VPS25/RAB11B/PLIN3/CALM1/P4HB/VPS35/CD93/TFG/HNRNPK/PDCD6IP/LAMP1/ACTB/GSN/SQSTM1/SNAP23/PFN2/LGALS3/RAB2A/MAPK1/EHD4/TBC1D17/CAPN2/ANK2/VCP/PIP4K2B/UBE2O/DBNL/HOOK3/LGALS3BP/A…
ter_i	GO:0009142	nucleoside triphosphate biosynthetic process	54	-0.569891	-2.31148	3.83462e-06	0.000316503	0.00027246	426	tags=56%, list=20%, signal=46%	NDUFA7/NDUFS1/NDUFA12/NDUFB8/NDUFV1/NDUFC1/NDUFA9/NDUFV2/NDUFS3/NDUFV3/NDUFA6/NDUFS2/ATP6V1A/NDUFAB1/MT-ND2/SDHB/NDUFS8/NDUFC2/SDHA/NDUFS5/NDUFB3/NDUFS6/NDUFA5/NDUFB6/NDUFA10/NUDT2/NDUFS4/NDUFB9/NDUFA8/NDUFB7
ter_i	GO:0010604	positive regulation of macromolecule metabolic process	368	0.364797	1.6444	6.87417e-06	0.000546369	0.000470338	625	tags=41%, list=30%, signal=35%	S100A13/NEDD4/PADI2/CHCHD10/COL1A1/TNNI2/FNTA/FAM98A/UBE2N/PRKAA1/PPIA/AIMP2/G3BP1/PTK2/IST1/DCUN1D1/PBXIP1/EIF4G2/STAT5B/PAK2/YBX1/CCT6A/PACSIN3/EIF2B5/IL18/PPP3CA/RPS4X/DNAJA4/C4BPA/UBQLN2/HUWE1/FUBP1/PPP3R1/RUVBL1/USP5/CD38/RPL11/NSF/ANXA1/EZR/HLA-A/CALM1/VIM/ILF3/ALDH1A2/VPS35/DDT/HNRNPU/CRKL/QKI/ACTR2/TMX1/SYNCRIP/HNRNPK/LIMCH1/TCP1/U2AF2/ACTB/YBX3/GSN/ENY2/PSMD9/RBMX/SUB1/SQSTM1/PFN2/PCBP1/…
ter_i	GO:0008544	epidermis development	40	-0.6017	-2.24771	1.03176e-05	0.000790768	0.000680727	109	tags=40%, list=5%, signal=39%	KRT5/ATP2A2/CTNNB1/DSC1/CSTA/FLG/KRT6B/FABP5/KRT9/KRT17/CDSN/KRT6A/KRT14/CALML5/KRT16/DSP
ter_i	GO:0043588	skin development	37	-0.612239	-2.23866	1.22445e-05	0.00090609	0.000780001	109	tags=41%, list=5%, signal=39%	KRT5/CTNNB1/DSC1/CSTA/COL1A2/FLG/KRT6B/KRT9/KRT17/CDSN/KRT6A/KRT14/KRT16/JUP/DSP
ter_i	GO:0016054	organic acid catabolic process	80	-0.460345	-1.99935	4.05009e-05	0.00272398	0.00234492	477	tags=57%, list=23%, signal=46%	GCDH/HIBCH/NAGK/TST/SLC16A1/SCP2/BCKDHA/PHYH/CPT2/GLUD1/ACADSB/MCCC2/DECR1/GOT1/GCSH/DLST/LDHD/AUH/ACAT1/LPIN1/BLMH/DLD/ACAA2/GOT2/ALDH5A1/PCCB/GLUL/ACADM/CRAT/DBT/ECHS1/PCCA/ETFDH/ALDH4A1/HIBADH/GPT2/BCKDHB/MCCC1/ECI2/HSD17B4/GSTZ1/ALDH6A1/MPST/ADHFE1/PLIN5/CPT1B
ter_i	GO:0046395	carboxylic acid catabolic process	80	-0.460345	-1.99935	4.05009e-05	0.00272398	0.00234492	477	tags=57%, list=23%, signal=46%	GCDH/HIBCH/NAGK/TST/SLC16A1/SCP2/BCKDHA/PHYH/CPT2/GLUD1/ACADSB/MCCC2/DECR1/GOT1/GCSH/DLST/LDHD/AUH/ACAT1/LPIN1/BLMH/DLD/ACAA2/GOT2/ALDH5A1/PCCB/GLUL/ACADM/CRAT/DBT/ECHS1/PCCA/ETFDH/ALDH4A1/HIBADH/GPT2/BCKDHB/MCCC1/ECI2/HSD17B4/GSTZ1/ALDH6A1/MPST/ADHFE1/PLIN5/CPT1B
ter_i	GO:0022613	ribonucleoprotein complex biogenesis	93	0.48287	1.88022	4.06185e-05	0.00272398	0.00234492	621	tags=46%, list=29%, signal=34%	RPL35A/RPS19/RPL35/RPL26L1/SNRPD3/RPL38/RPS13/SNRPE/EIF2S2/EIF3F/RPS4X/PIN4/RUVBL1/RPLP0/RPL11/RPS14/RPS23/EIF3G/U2AF2/EIF3A/RAN/RUVBL2/EIF3I/EIF3E/EIF3B/WDR77/EIF2S3/PA2G4/SNRPB/EIF6/RPS25/DDX17/DHX9/RPSA/RPL5/RPS12/HSP90AB1/RPL13A/RPS27L/NPM1/RPS27A/XRCC5/EIF3D
ter_i	GO:0009913	epidermal cell differentiation	28	-0.623695	-2.14393	0.000107782	0.00689464	0.0059352	109	tags=43%, list=5%, signal=41%	TSG101/KRT5/CTNNB1/CSTA/FLG/KRT6B/KRT17/CDSN/KRT6A/KRT14/KRT16/DSP
ter_i	GO:0031344	regulation of cell projection organization	76	0.501205	1.88504	0.000112448	0.00689464	0.0059352	415	tags=36%, list=20%, signal=30%	NEDD4/COBL/RAB5A/THY1/AP2A1/CD44/TUBB2B/FAM98A/CORO1C/MAPT/IST1/EIF4G2/PAK2/PPP3CA/CD38/PFN1/EZR/VIM/VPS35/CRKL/ACTR2/PFN2/CAPRIN1/YWHAH/RALA/RAC1/FLNA
ter_i	GO:0120035	regulation of plasma membrane bounded cell projection organization	76	0.501205	1.88504	0.000112448	0.00689464	0.0059352	415	tags=36%, list=20%, signal=30%	NEDD4/COBL/RAB5A/THY1/AP2A1/CD44/TUBB2B/FAM98A/CORO1C/MAPT/IST1/EIF4G2/PAK2/PPP3CA/CD38/PFN1/EZR/VIM/VPS35/CRKL/ACTR2/PFN2/CAPRIN1/YWHAH/RALA/RAC1/FLNA
ter_i	GO:0071826	protein-RNA complex organization	61	0.529108	1.92467	0.000139161	0.00829553	0.00714115	621	tags=51%, list=29%, signal=37%	RPS19/SNRPD3/RPL38/SNRPE/EIF2S2/EIF3F/RUVBL1/RPL11/RPS14/EIF3G/U2AF2/EIF3A/VCP/RUVBL2/EIF3I/EIF3E/EIF3B/WDR77/EIF2S3/SNRPB/EIF6/KIF5B/DHX9/RPSA/KLC1/RPL5/HSP90AB1/RPL13A/RPS27L/XRCC5/EIF3D
ter_i	GO:0055085	transmembrane transport	195	-0.327721	-1.60622	0.000216499	0.012557	0.0108096	463	tags=38%, list=22%, signal=33%	SPG7/CPT2/CLIC5/CACNG1/PNPT1/NDUFA7/NDUFS1/NDUFA12/CAPN3/VDAC2/SNTA1/COX4I1/NDUFB8/F2/NDUFV1/NDUFC1/MT-CO2/CUL5/SFXN1/FHL1/NDUFA9/NDUFV2/TOMM40/SLC2A1/NDUFS3/MPC2/SLC25A3/PPIF/NDUFV3/UTRN/NDUFA6/SLC44A2/NDUFS2/ATP6V1A/UQCRC1/TIMM50/MT-ND2/SLC25A4/SNCA/NDUFS8/NDUFC2/COX6B1/TIMM21/SLC25A20/DHRS7C/COX5B/NDUFS5/VDAC1/EPM2A/COX5A/NDUFB3/NDUFS6/COX17/NDUFA5/SLC25A11/NDUFB6/NDUFA10/AZGP1/NDUFS4/UQCRH/AG…
ter_i	GO:0030216	keratinocyte differentiation	25	-0.628047	-2.09517	0.000237294	0.0134009	0.0115361	165	tags=44%, list=8%, signal=41%	TSG101/KRT5/CSTA/FLG/KRT6B/KRT17/CDSN/KRT6A/KRT14/KRT16/DSP
ter_i	GO:0009893	positive regulation of metabolic process	434	0.329113	1.4955	0.00026847	0.0147727	0.012717	577	tags=36%, list=27%, signal=33%	S100A13/NEDD4/RPS19/PADI2/CHCHD10/COL1A1/TNNI2/AKR1C3/FNTA/FAM98A/UBE2N/PRKAA1/PPIA/AIMP2/G3BP1/PTK2/MAPT/IST1/DCUN1D1/PBXIP1/EIF4G2/STAT5B/PAK2/YBX1/CCT6A/PACSIN3/EIF2B5/IL18/PPP3CA/RPS4X/DNAJA4/C4BPA/UBQLN2/HUWE1/HPRT1/FUBP1/PPP3R1/RUVBL1/USP5/TOM1/CD38/RPL11/NSF/ANXA1/EZR/HLA-A/CALM1/VIM/HSPB8/ILF3/ALDH1A2/VPS35/DDT/HNRNPU/CRKL/QKI/ACTR2/TMX1/SYNCRIP/HNRNPK/LIMCH1/TCP1/U2AF2/ACTB/YBX3/GSN/ENY2…
ter_i	GO:0022618	protein-RNA complex assembly	58	0.515826	1.85067	0.000277604	0.0148935	0.0128209	621	tags=48%, list=29%, signal=35%	RPS19/SNRPD3/RPL38/SNRPE/EIF2S2/EIF3F/RUVBL1/RPL11/RPS14/EIF3G/U2AF2/EIF3A/RUVBL2/EIF3I/EIF3E/EIF3B/WDR77/EIF2S3/SNRPB/EIF6/DHX9/RPSA/RPL5/HSP90AB1/RPL13A/RPS27L/XRCC5/EIF3D
ter_i	GO:0051128	regulation of cellular component organization	359	0.346921	1.56137	0.000303265	0.0158733	0.0136645	491	tags=31%, list=23%, signal=29%	NEDD4/COBL/TPPP3/RAB5A/THY1/STAM/AP2A1/CHCHD10/CD44/ARF1/TGM2/PREB/TUBB2B/FAM98A/ETF1/TMED9/PRKAA1/CST3/CAMK2D/NES/CORO1C/G3BP1/PTK2/MAPT/IST1/LCP1/EIF4G2/TRIM54/DYNC1LI1/PAK2/CCT6A/PACSIN3/PPP3CA/SAR1A/DNAJA4/UBQLN2/HUWE1/CTTN/LAMP2/TUBB/PPP3R1/RUVBL1/TOM1/CD38/PFN1/ANXA1/EZR/VIM/DNPH1/FERMT2/CAP2/VPS35/HNRNPU/CRKL/ACTR2/XIRP2/HNRNPK/PDCD6IP/LIMCH1/TCP1/COL6A1/ACTB/VCL/GSN/SQSTM1/PFN2/LGALS3/MAP…
ter_i	GO:0072522	purine-containing compound biosynthetic process	99	-0.391069	-1.77201	0.00038989	0.0199215	0.0171493	563	tags=51%, list=27%, signal=39%	PDK2/PDHB/NDUFA13/DLAT/NAMPT/MT-ATP8/PNP/NDUFB11/NDUFB5/PDHA1/PRPSAP1/NDUFA7/NDUFS1/NDUFA12/NDUFB8/NDUFV1/NDUFC1/ACAT1/NDUFA9/NDUFV2/DLD/NDUFS3/MPC2/TECR/NDUFV3/NDUFA6/NDUFS2/ATP6V1A/NDUFAB1/PANK4/MT-ND2/SNCA/SDHB/NDUFS8/NDUFC2/SDHA/NDUFS5/AMPD1/NDUFB3/NDUFS6/NDUFA5/NDUFB6/NDUFA10/NUDT2/NDUFS4/ACSS1/PPT1/NDUFB9/NDUFA8/NDUFB7
ter_i	GO:0002429	immune response-activating cell surface receptor signaling pathway	37	0.569121	1.87704	0.000430516	0.0214858	0.0184959	576	tags=51%, list=27%, signal=38%	THY1/UBE2N/PTK2/PAK2/EIF2B5/CD38/EZR/HLA-A/CRKL/SQSTM1/LGALS3/MAPK1/KHDRBS1/EIF2B3/BAX/IGHA1/CD2AP/PAK1/RPS3
ter_i	GO:0080135	regulation of cellular response to stress	82	0.467426	1.78242	0.000443566	0.0216339	0.0186234	524	tags=43%, list=25%, signal=33%	THY1/CD44/ARL6IP5/UBE2N/PPIA/MAPT/FBLN5/HYOU1/UBQLN2/MANF/RUVBL1/ACTR2/TMX1/HNRNPK/ACTB/YBX3/ENY2/DDAH1/MAPK1/ERP29/STUB1/RUVBL2/PARP1/UBQLN1/PSMD10/FLNA/SMYD2/TRIM28/DHX9/CHORDC1/BAX/UCHL5/UBXN1/NCK2/USP15
ter_i	GO:0009260	ribonucleotide biosynthetic process	67	-0.433041	-1.81414	0.000475113	0.0226576	0.0195046	426	tags=46%, list=20%, signal=38%	NDUFA7/NDUFS1/NDUFA12/NDUFB8/NDUFV1/NDUFC1/NDUFA9/NDUFV2/NDUFS3/NDUFV3/NDUFA6/NDUFS2/ATP6V1A/NDUFAB1/MT-ND2/SDHB/NDUFS8/NDUFC2/SDHA/NDUFS5/AMPD1/NDUFB3/NDUFS6/NDUFA5/NDUFB6/NDUFA10/NUDT2/NDUFS4/NDUFB9/NDUFA8/NDUFB7
ter_i	GO:0090304	nucleic acid metabolic process	425	0.323123	1.46791	0.000488907	0.0228086	0.0196346	577	tags=34%, list=27%, signal=31%	NEDD4/RPL35A/RPS19/PADI2/RPL35/CHCHD10/COL1A1/SMU1/ANKRD2/TNNI2/LRRC47/FAM98A/ETF1/SNX6/UBE2N/SNRPD3/UBE2D3/PRKAA1/LRRFIP2/PPIA/CAMK2D/RPS13/ZRANB2/PPP6C/MAPT/SNRPE/PBXIP1/STAT5B/RPA3/KPNA1/YBX1/CCT6A/IL18/SARNP/PPP3CA/HUWE1/PCBP2/FUBP1/HNRNPH3/PIN4/PPP3R1/RUVBL1/CD38/RPL11/PFN1/EZR/VIM/ILF3/RPS14/HNRNPU/QKI/ACTR2/HNRNPR/SYNCRIP/HNRNPK/TCP1/PPIL1/U2AF2/ACTB/YBX3/ENY2/PSMD9/RBMX/FKBP2/DNAJB11/SUB1…
ter_i	GO:0045109	intermediate filament organization	15	-0.698052	-2.04138	0.000505326	0.023073	0.0198622	109	tags=53%, list=5%, signal=51%	KRT5/KRT6B/KRT9/KRT17/KRT6A/KRT14/KRT16/DSP
ter_i	GO:0009083	branched-chain amino acid catabolic process	18	-0.667927	-2.06935	0.000524866	0.0233397	0.0200918	645	tags=83%, list=30%, signal=58%	IVD/ACAD8/HIBCH/BCKDHA/ACADSB/MCCC2/AUH/ACAT1/DLD/DBT/ECHS1/HIBADH/BCKDHB/MCCC1/ALDH6A1
ter_i	GO:0090407	organophosphate biosynthetic process	148	-0.340326	-1.6209	0.000543794	0.0233397	0.0200918	563	tags=46%, list=27%, signal=36%	PDK2/PDHB/NDUFA13/DLAT/SCP2/NAMPT/MPI/MT-ATP8/PCYT2/CHP1/PNP/NDUFB11/NDUFB5/PDHA1/BPNT1/IDH1/PRPSAP1/CKM/NDUFA7/NDUFS1/NDUFA12/CKMT2/NDUFB8/NDUFV1/NDUFC1/ACAT1/LPIN1/PRKG1/IDI1/NDUFA9/NDUFV2/DLD/NDUFS3/MPC2/TECR/NDUFV3/NDUFA6/SLC44A2/NDUFS2/ATP6V1A/NDUFAB1/PANK4/MT-ND2/SNCA/SDHB/NDUFS8/NDUFC2/PCYT1A/SDHA/NDUFS5/AMPD1/CKB/NDUFB3/NDUFS6/NDUFA5/NFS1/NDUFB6/NDUFA10/NUDT2/NDUFS4/ACSS1/PPT1/DHRS7B/NDUF…
ter_i	GO:0006955	immune response	223	0.362087	1.56505	0.000540876	0.0233397	0.0200918	612	tags=39%, list=29%, signal=31%	S100A13/NEDD4/IGKV3-7/DEFA1/RPS19/THY1/TRIM63/CTSG/UBE2N/PRKAA1/PPP6C/G3BP1/PTK2/LYZ/LCP1/ZYX/STAT5B/TRIM54/PAK2/EIF2B5/IL18/C4BPA/HPRT1/PCBP2/LAMP2/TUBB/CD38/ANXA1/EZR/HLA-A/CALM1/VIM/TMEM43/CRKL/ACTR2/SYNCRIP/LAMP1/GSN/SQSTM1/SNAP23/AMBP/LGALS3/PDIA3/MAPK1/SFPQ/CD59/KHDRBS1/PARP1/NEK7/DBNL/FTH1/TUBB4B/IGKV3D-11/IPO7/UBQLN1/LYPLAL1/KIF5B/TOLLIP/LRG1/TRIM28/DHX9/HMGB2/RPSA/EIF2B3/STXBP3/BAX/YTHDF…
ter_i	GO:0006099	tricarboxylic acid cycle	23	-0.622027	-2.02436	0.000557712	0.0234677	0.020202	629	tags=91%, list=30%, signal=65%	FH/MDH2/PDHB/IDH3B/DLAT/SUCLG2/PDHA1/IDH3G/IDH1/ACO1/CS/IDH2/MDH1/DLST/ACO2/OGDH/SDHB/SUCLG1/SDHA/SUCLA2/NNT
ter_i	GO:0006123	mitochondrial electron transport, cytochrome c to oxygen	13	-0.72017	-1.97675	0.000573451	0.0236659	0.0203726	405	tags=77%, list=19%, signal=63%	COX4I1/MT-CO2/COX6A2/COX6B1/COX6C/COX5B/COX5A/COX7C/CYCS/COX7A2L
ter_i	GO:0009152	purine ribonucleotide biosynthetic process	66	-0.438097	-1.82801	0.000594966	0.0240905	0.0207381	426	tags=47%, list=20%, signal=39%	NDUFA7/NDUFS1/NDUFA12/NDUFB8/NDUFV1/NDUFC1/NDUFA9/NDUFV2/NDUFS3/NDUFV3/NDUFA6/NDUFS2/ATP6V1A/NDUFAB1/MT-ND2/SDHB/NDUFS8/NDUFC2/SDHA/NDUFS5/AMPD1/NDUFB3/NDUFS6/NDUFA5/NDUFB6/NDUFA10/NUDT2/NDUFS4/NDUFB9/NDUFA8/NDUFB7
ter_i	GO:0009063	amino acid catabolic process	40	-0.526683	-1.96748	0.000614666	0.0244273	0.021028	449	tags=57%, list=21%, signal=46%	GLUD1/ACADSB/MCCC2/GOT1/GCSH/DLST/AUH/ACAT1/BLMH/DLD/GOT2/ALDH5A1/GLUL/DBT/ECHS1/ALDH4A1/HIBADH/GPT2/BCKDHB/MCCC1/GSTZ1/ALDH6A1/ADHFE1
ter_i	GO:0043436	oxoacid metabolic process	249	-0.285533	-1.45192	0.000661782	0.0258215	0.0222283	489	tags=35%, list=23%, signal=31%	PDHA1/BPNT1/ACSF2/IDH3G/PHYH/IDH1/PRKAA2/ACO1/CPT2/GLUD1/ACADSB/MCCC2/L2HGDH/CS/BPGM/DECR1/IDH2/GOT1/MDH1/SEPHS1/GCSH/DLST/LDHD/AUH/ACAT1/ACO2/OGDH/LPIN1/BLMH/DLD/SLC2A1/MPC2/ACAA2/GOT2/ALDH5A1/DBI/TECR/MECR/PCCB/GLUL/THAP4/DHTKD1/ACADM/CRAT/NDUFAB1/PPA2/DBT/PANK4/ASS1/SNCA/PPP2CA/ECHS1/SDHA/ALDH1A1/ECHDC3/PCCA/GPX1/SUCLA2/ETFDH/PCBD2/VDAC1/MTR/ALDH4A1/HIBADH/GPT2/TNXB/ACTN3/PFKFB1/BCKDHB/MCCC1/P…
ter_i	GO:0098662	inorganic cation transmembrane transport	132	-0.347682	-1.63799	0.000772496	0.0290838	0.0250366	426	tags=40%, list=20%, signal=34%	NDUFA7/NDUFS1/NDUFA12/CAPN3/SNTA1/COX4I1/NDUFB8/F2/NDUFV1/NDUFC1/MT-CO2/CUL5/FHL1/NDUFA9/NDUFV2/NDUFS3/SLC25A3/PPIF/NDUFV3/UTRN/NDUFA6/NDUFS2/ATP6V1A/UQCRC1/MT-ND2/SLC25A4/SNCA/NDUFS8/NDUFC2/COX6B1/DHRS7C/COX5B/NDUFS5/VDAC1/COX5A/NDUFB3/NDUFS6/COX17/NDUFA5/NDUFB6/NDUFA10/NDUFS4/UQCRH/AGT/NNT/ATP2A2/CYC1/NDUFB9/COX7A2L/NDUFA8/MCU/NDUFB7/KCNJ11
ter_i	GO:0070727	cellular macromolecule localization	405	0.324301	1.46669	0.000758976	0.0290838	0.0250366	581	tags=36%, list=27%, signal=32%	S100A13/NEDD4/RAB5A/THY1/STAM/AP2A1/CHCHD10/COL1A1/ARF1/FNTA/PREB/MVP/ARL6IP5/SNX6/UBE2D3/TMED9/PRKAA1/PPIA/RAB9A/TMED4/CAMK2D/CORO1C/TNPO1/MAPT/FBLN5/IST1/LCP1/PDIA4/KPNA1/PAK2/YBX1/CCT6A/NOMO3/STX12/ARCN1/PPP3CA/VPS37C/SAR1A/HUWE1/CTTN/LMAN2L/LAMP2/PPP3R1/TOM1/CD38/RPL11/VPS26A/NSF/EZR/SNX2/VPS25/RAB11B/FERMT2/VPS35/HNRNPU/PFKFB2/CRKL/QKI/XIRP2/PDCD6IP/KPNA3/TCP1/LAMP1/ACTB/VCL/GSN/ENY2/PSMD9/S…
ter_i	GO:2000378	negative regulation of reactive oxygen species metabolic process	13	-0.711332	-1.95249	0.000823265	0.0299445	0.0257775	375	tags=62%, list=18%, signal=51%	HP/SIRT3/SIRT5/CRYAB/NDUFC2/VDAC1/BNIP3/PLIN5
ter_i	GO:0098660	inorganic ion transmembrane transport	135	-0.340709	-1.61871	0.000822842	0.0299445	0.0257775	514	tags=46%, list=24%, signal=37%	SUMO1/MT-ATP8/CASQ2/CHP1/NDUFB5/SLC25A12/SPG7/CLIC5/CACNG1/NDUFA7/NDUFS1/NDUFA12/CAPN3/SNTA1/COX4I1/NDUFB8/F2/NDUFV1/NDUFC1/MT-CO2/CUL5/FHL1/NDUFA9/NDUFV2/NDUFS3/SLC25A3/PPIF/NDUFV3/UTRN/NDUFA6/NDUFS2/ATP6V1A/UQCRC1/MT-ND2/SLC25A4/SNCA/NDUFS8/NDUFC2/COX6B1/DHRS7C/COX5B/NDUFS5/VDAC1/COX5A/NDUFB3/NDUFS6/COX17/NDUFA5/NDUFB6/NDUFA10/NDUFS4/UQCRH/AGT/NNT/ATP2A2/CYC1/NDUFB9/COX7A2L/NDUFA8/MCU/NDUFB7/KC…
ter_i	GO:0045104	intermediate filament cytoskeleton organization	18	-0.646729	-2.00367	0.000960623	0.0335639	0.0288932	109	tags=44%, list=5%, signal=43%	KRT5/KRT6B/KRT9/KRT17/KRT6A/KRT14/KRT16/DSP
ter_i	GO:1901293	nucleoside phosphate biosynthetic process	106	-0.369912	-1.68953	0.000951088	0.0335639	0.0288932	563	tags=52%, list=27%, signal=40%	ACSL1/NDUFA11/GCDH/NAGK/PDK2/PDHB/NDUFA13/DLAT/NAMPT/MPI/MT-ATP8/PNP/NDUFB11/NDUFB5/PDHA1/PRPSAP1/NDUFA7/NDUFS1/NDUFA12/NDUFB8/NDUFV1/NDUFC1/ACAT1/NDUFA9/NDUFV2/DLD/NDUFS3/MPC2/TECR/NDUFV3/NDUFA6/NDUFS2/ATP6V1A/NDUFAB1/PANK4/MT-ND2/SNCA/SDHB/NDUFS8/NDUFC2/SDHA/NDUFS5/AMPD1/NDUFB3/NDUFS6/NDUFA5/NDUFB6/NDUFA10/NUDT2/NDUFS4/ACSS1/PPT1/NDUFB9/NDUFA8/NDUFB7
ter_i	GO:0010557	positive regulation of macromolecule biosynthetic process	273	0.344996	1.52078	0.000969693	0.0335639	0.0288932	625	tags=39%, list=30%, signal=32%	S100A13/PADI2/CHCHD10/COL1A1/TNNI2/FAM98A/PRKAA1/G3BP1/PBXIP1/EIF4G2/STAT5B/YBX1/CCT6A/EIF2B5/IL18/PPP3CA/RPS4X/DNAJA4/FUBP1/PPP3R1/RUVBL1/CD38/RPL11/ANXA1/EZR/HLA-A/VIM/ILF3/ALDH1A2/VPS35/DDT/HNRNPU/QKI/ACTR2/SYNCRIP/HNRNPK/TCP1/U2AF2/ACTB/YBX3/GSN/ENY2/PSMD9/RBMX/SUB1/SQSTM1/PCBP1/TARDBP/LAMTOR5/SFPQ/ERP29/CCT2/HEXB/PFKM/ANK2/RUVBL2/KHDRBS1/NOS1/PARP1/NEK7/EIF3E/YWHAH/LMO7/WDR77/ANK3/EIF6/ABCF1…
ter_i	GO:0006637	acyl-CoA metabolic process	34	-0.536859	-1.92596	0.00102597	0.034402	0.0296147	607	tags=68%, list=29%, signal=49%	HACD1/ACSL1/ACOT2/GCDH/PDK2/PDHB/DLAT/SUCLG2/PDHA1/ACSF2/DLST/ACAT1/OGDH/DLD/MPC2/TECR/SNCA/SUCLG1/SUCLA2/HSD17B4/ACSS1/PPT1/OXSM
ter_i	GO:0035383	thioester metabolic process	34	-0.536859	-1.92596	0.00102597	0.034402	0.0296147	607	tags=68%, list=29%, signal=49%	HACD1/ACSL1/ACOT2/GCDH/PDK2/PDHB/DLAT/SUCLG2/PDHA1/ACSF2/DLST/ACAT1/OGDH/DLD/MPC2/TECR/SNCA/SUCLG1/SUCLA2/HSD17B4/ACSS1/PPT1/OXSM
ter_i	GO:0006412	translation	209	0.353353	1.5162	0.00104206	0.0344042	0.0296166	641	tags=40%, list=30%, signal=31%	RPL35A/RPS19/RPL35/RPL26L1/LRRC47/RPL28/MRPS17/ETF1/RPL38/RPL27A/RPL12/RPS13/AIMP2/RPS18/RPS10/EIF4G2/RPL22/EIF2S2/RPL13/YBX1/EIF2B5/RPS20/EIF3F/SARNP/RPS4X/RPLP0/RPL11/EIF4EBP2/RPL9/ILF3/RPS14/HNRNPU/RPS23/QKI/SYNCRIP/EIF3G/YBX3/EIF3A/SHMT1/CAPRIN1/PURA/KHDRBS1/EIF3I/EIF3E/EIF3B/DRG1/EIF2S3/PA2G4/EIF6/ABCF1/MRPS25/FARSA/RPS25/FARSB/CALR/DHX9/RPSA/EIF2B3/BZW2/PAIP1/NCK2/YTHDF3/RPS2/RPL5/RPS12/TRM…
ter_i	GO:0009081	branched-chain amino acid metabolic process	21	-0.62183	-1.9817	0.00106067	0.0344878	0.0296885	645	tags=81%, list=30%, signal=57%	IVD/ACAD8/HIBCH/BCKDHA/ACADSB/MCCC2/AUH/ACAT1/DLD/PCCB/DBT/ECHS1/PCCA/HIBADH/BCKDHB/MCCC1/ALDH6A1
ter_i	GO:0098655	monoatomic cation transmembrane transport	135	-0.337134	-1.60173	0.00111336	0.0356607	0.0306983	426	tags=39%, list=20%, signal=33%	NDUFA7/NDUFS1/NDUFA12/CAPN3/SNTA1/COX4I1/NDUFB8/F2/NDUFV1/NDUFC1/MT-CO2/CUL5/FHL1/NDUFA9/NDUFV2/NDUFS3/SLC25A3/PPIF/NDUFV3/UTRN/NDUFA6/NDUFS2/ATP6V1A/UQCRC1/MT-ND2/SLC25A4/SNCA/NDUFS8/NDUFC2/COX6B1/DHRS7C/COX5B/NDUFS5/VDAC1/COX5A/NDUFB3/NDUFS6/COX17/NDUFA5/NDUFB6/NDUFA10/NDUFS4/UQCRH/AGT/NNT/ATP2A2/CYC1/NDUFB9/COX7A2L/NDUFA8/MCU/NDUFB7/KCNJ11
ter_i	GO:0048584	positive regulation of response to stimulus	279	0.335399	1.48026	0.00118782	0.0374862	0.0322697	601	tags=37%, list=28%, signal=30%	S100A13/NEDD4/RPS19/THY1/COL1A1/CTSG/CD44/AKR1C3/FNTA/TGM2/ARL6IP5/UBE2N/PRKAA1/PPIA/TMED4/PPP6C/PTK2/PBXIP1/STAT5B/AKR1C2/DYNC1LI1/PAK2/EIF2B5/RPS20/IL18/PPP3CA/C4BPA/UBQLN2/HUWE1/PCBP2/LAMP2/PPP3R1/RUVBL1/CD38/RPL11/ANXA1/EZR/HLA-A/CALM1/FERMT2/VPS35/DDT/CRKL/ACTR2/TMX1/TFG/LAMP1/ACTB/SQSTM1/LGALS3/LAMTOR5/PDIA3/MAPK1/SFPQ/CD59/ERP29/FLOT2/STUB1/VCP/RUVBL2/KHDRBS1/NOS1/PARP1/UBE2O/NEK7/UBQLN1/R…
ter_i	GO:1903037	regulation of leukocyte cell-cell adhesion	36	0.538789	1.76515	0.00123083	0.0382806	0.0329535	323	tags=33%, list=15%, signal=29%	THY1/CTSG/CD44/PRKAA1/STAT5B/IL18/PPP3CA/ANXA1/HLA-A/ACTB/LGALS3/FLOT2
ter_i	GO:0019637	organophosphate metabolic process	254	-0.28563	-1.45448	0.00132549	0.0400634	0.0344882	516	tags=38%, list=24%, signal=32%	MPI/MT-ATP8/PCYT2/CHP1/PNP/NDUFB11/NDUFB5/PDHA1/BPNT1/ACSF2/IDH1/PRPSAP1/PRKAA2/CKM/SLC25A12/HINT1/MCCC2/OPA1/BPGM/NDUFA7/NDUFS1/NDUFA12/IDH2/CKMT2/GOT1/MDH1/DLST/NDUFB8/NDUFV1/NDUFC1/ACAT1/OGDH/LPIN1/PGP/PRKG1/IDI1/NDUFA9/NDUFV2/DLD/TYMP/NDUFS3/MPC2/GOT2/GMPR/DBI/TECR/NDUFV3/NDUFA6/SLC44A2/NDUFS2/ATP6V1A/DHTKD1/NDUFAB1/PANK4/MT-ND2/SNCA/PPP2CA/SDHB/NDUFS8/NDUFC2/PCYT1A/SUCLG1/SDHA/MYH6/SUCLA2/ND…
ter_i	GO:0006082	organic acid metabolic process	251	-0.280306	-1.42537	0.0013115	0.0400634	0.0344882	489	tags=35%, list=23%, signal=31%	PDHA1/BPNT1/ACSF2/IDH3G/PHYH/IDH1/PRKAA2/ACO1/CPT2/GLUD1/ACADSB/MCCC2/L2HGDH/CS/BPGM/DECR1/IDH2/GOT1/MDH1/SEPHS1/GCSH/DLST/LDHD/AUH/ACAT1/ACO2/OGDH/LPIN1/BLMH/DLD/SLC2A1/MPC2/ACAA2/GOT2/ALDH5A1/DBI/TECR/MECR/PCCB/GLUL/THAP4/DHTKD1/ACADM/CRAT/NDUFAB1/PPA2/DBT/PANK4/ASS1/SNCA/PPP2CA/ECHS1/SDHA/ALDH1A1/ECHDC3/PCCA/GPX1/SUCLA2/ETFDH/PCBD2/VDAC1/MTR/ALDH4A1/HIBADH/GPT2/TNXB/ACTN3/PFKFB1/BCKDHB/MCCC1/P…
ter_i	GO:0002768	immune response-regulating cell surface receptor signaling pathway	40	0.53809	1.80738	0.00137533	0.0405496	0.0349068	576	tags=50%, list=27%, signal=37%	THY1/UBE2N/PTK2/PAK2/EIF2B5/CD38/EZR/HLA-A/CRKL/SQSTM1/LGALS3/MAPK1/KHDRBS1/EIF2B3/BAX/MAP2K4/IGHA1/CD2AP/PAK1/RPS3
ter_i	GO:0007166	cell surface receptor signaling pathway	245	0.351863	1.53913	0.00137937	0.0405496	0.0349068	565	tags=34%, list=27%, signal=28%	NEDD4/PADI2/RAB5A/THY1/COL1A1/CTSG/CD44/FNTA/MVP/SNX6/UBE2N/UBE2D3/PRKAA1/LRRFIP2/PLN/G3BP1/PTK2/ZYX/PBXIP1/STAT5B/KPNA1/PAK2/NOMO3/EIF2B5/IL18/PPP3CA/NXN/CTTN/RUVBL1/CD38/EIF4EBP2/ANXA1/EZR/VPS25/HLA-A/CALM1/P4HB/FERMT2/VPS35/CRKL/COL6A1/SQSTM1/LGALS3/PDIA3/MAPK1/CD59/STUB1/TXNDC17/VCP/PIP4K2B/RUVBL2/KHDRBS1/PARP1/UBE2O/RALA/RAC1/FLNA/PDCD6/TOLLIP/BAG3/LRG1/HMGB2/GNAI2/OXSR1/SPTBN1/EIF2B3/PPP2R1…
ter_i	GO:0008104	protein localization	402	0.318994	1.44623	0.0014521	0.0421108	0.0362508	581	tags=36%, list=27%, signal=32%	S100A13/NEDD4/RAB5A/THY1/STAM/AP2A1/CHCHD10/COL1A1/ARF1/FNTA/PREB/MVP/ARL6IP5/SNX6/UBE2D3/TMED9/PRKAA1/PPIA/RAB9A/TMED4/CAMK2D/CORO1C/TNPO1/MAPT/FBLN5/IST1/LCP1/PDIA4/KPNA1/PAK2/YBX1/CCT6A/NOMO3/STX12/ARCN1/PPP3CA/VPS37C/SAR1A/HUWE1/CTTN/LMAN2L/LAMP2/PPP3R1/TOM1/CD38/RPL11/VPS26A/NSF/EZR/SNX2/VPS25/RAB11B/FERMT2/VPS35/HNRNPU/PFKFB2/CRKL/XIRP2/PDCD6IP/KPNA3/TCP1/LAMP1/ACTB/VCL/GSN/ENY2/PSMD9/SQSTM…
ter_i	GO:0046907	intracellular transport	265	0.339994	1.49453	0.00157555	0.0450817	0.0388082	482	tags=32%, list=23%, signal=28%	NEDD4/RAB5A/STAM/AP2A1/ARF1/PREB/TUBA1B/SNX6/TMED9/RAB9A/PLN/TMED4/PPP6C/CORO1C/TNPO1/MAPT/LCP1/ANP32A/HYOU1/KPNA1/DYNC1LI1/STX12/SARNP/ARCN1/PPP3CA/VPS37C/SAR1A/CTTN/LMAN2L/LAMP2/TUBB/PPP3R1/TOM1/VPS26A/NSF/EZR/SNX2/VPS25/RAB11B/P4HB/VPS35/HNRNPU/ACTR2/TFG/KPNA3/LAMP1/ENY2/SQSTM1/REEP5/TARDBP/KPNB1/ALYREF/SEC61B/MAPK1/EHD4/TBC1D17/ERP29/FLOT2/NUP43/VCP/RAN/PURA/KHDRBS1/UBE2O/HOOK3/YWHAH/KPNA4/AC…
ter_i	GO:0034220	monoatomic ion transmembrane transport	147	-0.332295	-1.57793	0.00164653	0.0464928	0.040023	426	tags=39%, list=20%, signal=33%	NDUFA7/NDUFS1/NDUFA12/CAPN3/VDAC2/SNTA1/COX4I1/NDUFB8/F2/NDUFV1/NDUFC1/MT-CO2/CUL5/SFXN1/FHL1/NDUFA9/NDUFV2/NDUFS3/SLC25A3/PPIF/NDUFV3/UTRN/NDUFA6/NDUFS2/ATP6V1A/UQCRC1/MT-ND2/SLC25A4/SNCA/NDUFS8/NDUFC2/COX6B1/DHRS7C/COX5B/NDUFS5/VDAC1/COX5A/NDUFB3/NDUFS6/COX17/NDUFA5/NDUFB6/NDUFA10/NDUFS4/UQCRH/AGT/NNT/ATP2A2/VDAC3/CYC1/NDUFB9/COX7A2L/NDUFA8/MCU/NDUFB7/DCD/KCNJ11
ter_i	GO:0046390	ribose phosphate biosynthetic process	70	-0.407708	-1.73912	0.00168296	0.0469042	0.0403771	426	tags=44%, list=20%, signal=37%	NDUFA7/NDUFS1/NDUFA12/NDUFB8/NDUFV1/NDUFC1/NDUFA9/NDUFV2/NDUFS3/NDUFV3/NDUFA6/NDUFS2/ATP6V1A/NDUFAB1/MT-ND2/SDHB/NDUFS8/NDUFC2/SDHA/NDUFS5/AMPD1/NDUFB3/NDUFS6/NDUFA5/NDUFB6/NDUFA10/NUDT2/NDUFS4/NDUFB9/NDUFA8/NDUFB7
ter_i	GO:0019752	carboxylic acid metabolic process	245	-0.277986	-1.41351	0.00176023	0.0484288	0.0416896	481	tags=34%, list=23%, signal=30%	ACSF2/IDH3G/PHYH/IDH1/PRKAA2/ACO1/CPT2/GLUD1/ACADSB/MCCC2/L2HGDH/CS/BPGM/DECR1/IDH2/GOT1/MDH1/SEPHS1/GCSH/DLST/LDHD/AUH/ACAT1/ACO2/OGDH/LPIN1/BLMH/DLD/SLC2A1/MPC2/ACAA2/GOT2/ALDH5A1/DBI/TECR/MECR/PCCB/GLUL/THAP4/DHTKD1/ACADM/CRAT/NDUFAB1/DBT/PANK4/ASS1/SNCA/PPP2CA/ECHS1/SDHA/ALDH1A1/ECHDC3/PCCA/GPX1/SUCLA2/ETFDH/PCBD2/VDAC1/MTR/ALDH4A1/HIBADH/GPT2/TNXB/ACTN3/PFKFB1/BCKDHB/MCCC1/PTGR1/ECI2/HSD17B4…
ter_i	GO:0044087	regulation of cellular component biogenesis	167	0.371933	1.55861	0.00182475	0.0495685	0.0426707	421	tags=28%, list=20%, signal=24%	COBL/TPPP3/RAB5A/THY1/STAM/PREB/FAM98A/PRKAA1/CORO1C/G3BP1/PTK2/MAPT/LCP1/PAK2/SAR1A/DNAJA4/UBQLN2/CTTN/LAMP2/PFN1/EZR/FERMT2/VPS35/HNRNPU/ACTR2/PDCD6IP/LIMCH1/VCL/GSN/PFN2/LGALS3/ARPC5/STUB1/SVIL/CAPRIN1/VCP/PIP4K2B/NEK7/LMOD2/SH3GLB1/DRG1/TMOD1/RALA/RAC1/SLK/FLNA/CLIP1
ter_ii	GO:0045333	cellular respiration	118	-0.699521	-3.16102	4.16911e-26	4.47345e-23	3.38575e-23	403	tags=70%, list=19%, signal=60%	UQCRQ/IDH3B/NDUFA2/DLD/NDUFA12/NDUFB5/COA6/COX5A/MDH1/HCCS/IDH1/NDUFC1/SUCLG2/NDUFB11/NDUFA4/MT-ATP8/COX4I1/PDHB/UQCRC2/ETFA/NDUFA6/IDH3A/NDUFB1/NDUFA9/NDUFS7/DLST/NDUFB10/OGDH/SOD2/COQ9/NDUFS4/NDUFA10/ADSL/SDHB/PDHA1/ETFB/NDUFA5/MT-CO2/CHCHD10/MT-ATP6/NNT/NDUFB7/CYCS/UQCRFS1/NDUFS3/NDUFA3/ACO2/UQCRB/UQCC2/SDHA/MDH2/CYC1/UQCRH/NDUFS5/NDUFS2/NDUFA7/NDUFAB1/NDUFS1/FH/NDUFA8/NDUFB3/NDUFV1/SUCLA2/NDU…
ter_ii	GO:0015980	energy derivation by oxidation of organic compounds	146	-0.663479	-3.06686	3.69267e-26	4.47345e-23	3.38575e-23	459	tags=67%, list=22%, signal=56%	NDUFB4/NDUFA11/FXN/AGL/NDUFB6/PHKG1/PHKA1/UQCRQ/IDH3B/NDUFA2/DLD/NDUFA12/NDUFB5/COA6/COX5A/MDH1/HCCS/PPP1R3D/IDH1/NDUFC1/SUCLG2/NDUFB11/NDUFA4/MT-ATP8/COX4I1/PDHB/UQCRC2/ETFA/NDUFA6/IDH3A/NDUFB1/NDUFA9/NDUFS7/DLST/NDUFB10/OGDH/SOD2/COQ9/NDUFS4/NDUFA10/PYGM/ADSL/SDHB/PDHA1/ETFB/NDUFA5/MT-CO2/CHCHD10/MT-ATP6/NNT/NDUFB7/CYCS/UQCRFS1/NDUFS3/SORBS1/NDUFA3/ACO2/UQCRB/UQCC2/SDHA/MDH2/CYC1/UQCRH/NDUFS5/N…
ter_ii	GO:0009060	aerobic respiration	106	-0.699001	-3.0886	7.31923e-24	5.23569e-21	3.96266e-21	484	tags=76%, list=23%, signal=62%	CHCHD2/COX7A2L/NDUFB4/NDUFA11/FXN/NDUFB6/UQCRQ/IDH3B/NDUFA2/DLD/NDUFA12/NDUFB5/COA6/COX5A/MDH1/IDH1/NDUFC1/SUCLG2/NDUFB11/NDUFA4/MT-ATP8/COX4I1/PDHB/UQCRC2/NDUFA6/IDH3A/NDUFB1/NDUFA9/NDUFS7/DLST/NDUFB10/OGDH/COQ9/NDUFS4/NDUFA10/ADSL/SDHB/PDHA1/NDUFA5/MT-CO2/CHCHD10/MT-ATP6/NNT/NDUFB7/CYCS/UQCRFS1/NDUFS3/NDUFA3/ACO2/UQCRB/UQCC2/SDHA/MDH2/CYC1/UQCRH/NDUFS5/NDUFS2/NDUFA7/NDUFAB1/NDUFS1/FH/NDUFA8/NDU…
ter_ii	GO:0006091	generation of precursor metabolites and energy	196	-0.554435	-2.65327	1.24101e-19	6.65801e-17	5.03915e-17	563	tags=63%, list=27%, signal=51%	PRKACA/TRAP1/GPI/NDUFS8/ENO3/PARK7/PGK2/PNPT1/DLAT/GAPDH/PGM1/ALDOA/PHKB/RBKS/CHCHD2/COX7A2L/PGAM2/NDUFB4/NDUFA11/FXN/AGL/NDUFB6/PHKG1/PHKA1/PRKAA2/UQCRQ/IDH3B/NDUFA2/HMGCL/DLD/NDUFA12/PKM/NDUFB5/COA6/COX5A/MDH1/DHTKD1/HCCS/PPP1R3D/IDH1/NDUFC1/FECH/SUCLG2/NDUFB11/NDUFA4/MT-ATP8/COX4I1/PDHB/UQCRC2/ETFA/NDUFA6/IDH3A/NDUFB1/NDUFA9/NDUFS7/DLST/NDUFB10/OGDH/SOD2/COQ9/NDUFS4/NDUFA10/PYGM/ADSL/SDHB/PDHA…
ter_ii	GO:0044281	small molecule metabolic process	435	-0.435701	-2.2883	4.20555e-19	1.80502e-16	1.36614e-16	563	tags=46%, list=27%, signal=42%	PRKACA/SLC16A1/GPI/NDUFS8/HINT1/OPA1/ENO3/PARK7/GPT2/PGK2/GPD2/PTGR2/GCSH/BCKDHB/DLAT/ACOT9/GAPDH/PGM1/ALDOA/DHRS7B/ALDH6A1/DDAH1/MAN2C1/RBKS/HSD17B10/SPR/PGAM2/ESD/NDUFB4/SIRT5/NUDT9/DBT/NDUFA11/FAHD2A/GOT1/GPD1L/NDUFB6/PHKA1/FABP5/DCXR/PDK2/DBI/PRKAA2/PDXK/IDH3B/PGP/THAP4/CLYBL/TST/NDUFA2/TNXB/FAHD1/HMGCL/DLD/NDUFA12/HADHB/MAT2A/PKM/MMAB/CPT2/NDUFB5/PCBD2/MDH1/DHTKD1/ECH1/IDH1/HADHA/IVD/NDUFC1/…
ter_ii	GO:0022904	respiratory electron transport chain	69	-0.726763	-2.96916	1.23655e-17	3.7909e-15	2.86916e-15	484	tags=84%, list=23%, signal=67%	CHCHD2/COX7A2L/NDUFB4/NDUFB6/UQCRQ/NDUFA2/DLD/NDUFA12/NDUFB5/COA6/COX5A/HCCS/NDUFC1/NDUFA4/COX4I1/UQCRC2/ETFA/NDUFA6/NDUFB1/NDUFA9/NDUFS7/NDUFB10/SOD2/COQ9/NDUFS4/NDUFA10/SDHB/ETFB/NDUFA5/MT-CO2/NDUFB7/CYCS/UQCRFS1/NDUFS3/NDUFA3/UQCRB/SDHA/CYC1/UQCRH/NDUFS5/NDUFS2/NDUFA7/NDUFAB1/NDUFS1/NDUFA8/NDUFB3/NDUFV1/MT-ND2/COX5B/COX6B1/ETFDH/NDUFV2/UQCRC1/NDUFB8/NDUFB9/COX7C/NDUFS6/NDUFV3
ter_ii	GO:0006119	oxidative phosphorylation	79	-0.702496	-2.95793	1.10612e-17	3.7909e-15	2.86916e-15	484	tags=78%, list=23%, signal=63%	CHCHD2/COX7A2L/NDUFB4/NDUFA11/FXN/NDUFB6/UQCRQ/NDUFA2/DLD/NDUFA12/NDUFB5/COA6/COX5A/NDUFC1/NDUFB11/NDUFA4/MT-ATP8/COX4I1/UQCRC2/NDUFA6/NDUFB1/NDUFA9/NDUFS7/NDUFB10/COQ9/NDUFS4/NDUFA10/SDHB/NDUFA5/MT-CO2/CHCHD10/MT-ATP6/NDUFB7/CYCS/UQCRFS1/NDUFS3/NDUFA3/UQCRB/UQCC2/SDHA/CYC1/UQCRH/NDUFS5/NDUFS2/NDUFA7/NDUFAB1/NDUFS1/NDUFA8/NDUFB3/NDUFV1/NDUFA13/MT-ND2/PPIF/COX5B/COX6B1/NDUFV2/UQCRC1/NDUFB8/NDUFB9/…
ter_ii	GO:0022900	electron transport chain	70	-0.710905	-2.92124	2.36469e-16	6.34328e-14	4.80094e-14	484	tags=83%, list=23%, signal=66%	CHCHD2/COX7A2L/NDUFB4/NDUFB6/UQCRQ/NDUFA2/DLD/NDUFA12/NDUFB5/COA6/COX5A/HCCS/NDUFC1/NDUFA4/COX4I1/UQCRC2/ETFA/NDUFA6/NDUFB1/NDUFA9/NDUFS7/NDUFB10/SOD2/COQ9/NDUFS4/NDUFA10/SDHB/ETFB/NDUFA5/MT-CO2/NDUFB7/CYCS/UQCRFS1/NDUFS3/NDUFA3/UQCRB/SDHA/CYC1/UQCRH/NDUFS5/NDUFS2/NDUFA7/NDUFAB1/NDUFS1/NDUFA8/NDUFB3/NDUFV1/MT-ND2/COX5B/COX6B1/ETFDH/NDUFV2/UQCRC1/NDUFB8/NDUFB9/COX7C/NDUFS6/NDUFV3
ter_ii	GO:0042773	ATP synthesis coupled electron transport	63	-0.721046	-2.90493	6.06817e-16	1.30223e-13	9.85599e-14	484	tags=84%, list=23%, signal=67%	CHCHD2/COX7A2L/NDUFB4/NDUFB6/UQCRQ/NDUFA2/DLD/NDUFA12/NDUFB5/COA6/COX5A/NDUFC1/NDUFA4/COX4I1/UQCRC2/NDUFA6/NDUFB1/NDUFA9/NDUFS7/NDUFB10/COQ9/NDUFS4/NDUFA10/SDHB/NDUFA5/MT-CO2/NDUFB7/CYCS/UQCRFS1/NDUFS3/NDUFA3/UQCRB/SDHA/CYC1/UQCRH/NDUFS5/NDUFS2/NDUFA7/NDUFAB1/NDUFS1/NDUFA8/NDUFB3/NDUFV1/MT-ND2/COX5B/COX6B1/NDUFV2/UQCRC1/NDUFB8/NDUFB9/COX7C/NDUFS6/NDUFV3
ter_ii	GO:0042775	mitochondrial ATP synthesis coupled electron transport	63	-0.721046	-2.90493	6.06817e-16	1.30223e-13	9.85599e-14	484	tags=84%, list=23%, signal=67%	CHCHD2/COX7A2L/NDUFB4/NDUFB6/UQCRQ/NDUFA2/DLD/NDUFA12/NDUFB5/COA6/COX5A/NDUFC1/NDUFA4/COX4I1/UQCRC2/NDUFA6/NDUFB1/NDUFA9/NDUFS7/NDUFB10/COQ9/NDUFS4/NDUFA10/SDHB/NDUFA5/MT-CO2/NDUFB7/CYCS/UQCRFS1/NDUFS3/NDUFA3/UQCRB/SDHA/CYC1/UQCRH/NDUFS5/NDUFS2/NDUFA7/NDUFAB1/NDUFS1/NDUFA8/NDUFB3/NDUFV1/MT-ND2/COX5B/COX6B1/NDUFV2/UQCRC1/NDUFB8/NDUFB9/COX7C/NDUFS6/NDUFV3
ter_ii	GO:0019646	aerobic electron transport chain	60	-0.721987	-2.89483	4.0216e-15	7.84578e-13	5.93812e-13	403	tags=83%, list=19%, signal=69%	COX7A2L/NDUFB4/NDUFB6/UQCRQ/NDUFA2/DLD/NDUFB5/COX5A/NDUFC1/NDUFA4/COX4I1/UQCRC2/NDUFA6/NDUFB1/NDUFA9/NDUFS7/NDUFB10/COQ9/NDUFS4/NDUFA10/SDHB/NDUFA5/MT-CO2/NDUFB7/CYCS/UQCRFS1/NDUFS3/NDUFA3/UQCRB/SDHA/CYC1/UQCRH/NDUFS5/NDUFS2/NDUFA7/NDUFAB1/NDUFS1/NDUFA8/NDUFB3/NDUFV1/MT-ND2/COX5B/COX6B1/NDUFV2/UQCRC1/NDUFB8/NDUFB9/COX7C/NDUFS6/NDUFV3
ter_ii	GO:1902600	proton transmembrane transport	65	-0.701471	-2.85389	1.38238e-14	2.47216e-12	1.87107e-12	382	tags=69%, list=18%, signal=59%	NDUFA2/NDUFA12/NDUFB5/COX5A/NDUFC1/NDUFA4/MT-ATP8/COX4I1/NDUFA6/NDUFB1/NDUFA9/NDUFS7/NDUFB10/NDUFS4/NDUFA10/NDUFA5/MT-CO2/MT-ATP6/NNT/NDUFB7/UQCRFS1/NDUFS3/NDUFA3/SLC25A12/CYC1/UQCRH/NDUFS5/NDUFS2/NDUFA7/NDUFS1/NDUFA8/NDUFB3/SLC25A3/NDUFV1/MT-ND2/PPIF/COX5B/SLC25A4/COX6B1/NDUFV2/UQCRC1/NDUFB8/NDUFB9/NDUFS6/NDUFV3
ter_ii	GO:0015986	proton motive force-driven ATP synthesis	42	-0.772432	-2.84441	1.70664e-13	2.61604e-11	1.97996e-11	459	tags=90%, list=22%, signal=72%	NDUFB4/NDUFA11/NDUFB6/NDUFA2/NDUFA12/NDUFB5/NDUFC1/NDUFB11/MT-ATP8/NDUFA6/NDUFB1/NDUFA9/NDUFS7/NDUFB10/NDUFS4/NDUFA10/SDHB/NDUFA5/MT-ATP6/NDUFB7/NDUFS3/NDUFA3/SDHA/NDUFS5/NDUFS2/NDUFA7/NDUFAB1/NDUFS1/NDUFA8/NDUFB3/NDUFV1/NDUFA13/MT-ND2/NDUFV2/NDUFB8/NDUFB9/NDUFS6/NDUFV3
ter_ii	GO:0042776	proton motive force-driven mitochondrial ATP synthesis	41	-0.773642	-2.8376	1.63035e-13	2.61604e-11	1.97996e-11	459	tags=93%, list=22%, signal=74%	NDUFB4/NDUFA11/NDUFB6/NDUFA2/NDUFA12/NDUFB5/NDUFC1/NDUFB11/MT-ATP8/NDUFA6/NDUFB1/NDUFA9/NDUFS7/NDUFB10/NDUFS4/NDUFA10/SDHB/NDUFA5/MT-ATP6/NDUFB7/NDUFS3/NDUFA3/SDHA/NDUFS5/NDUFS2/NDUFA7/NDUFAB1/NDUFS1/NDUFA8/NDUFB3/NDUFV1/NDUFA13/MT-ND2/NDUFV2/NDUFB8/NDUFB9/NDUFS6/NDUFV3
ter_ii	GO:0033108	mitochondrial respiratory chain complex assembly	61	-0.689662	-2.76254	4.94062e-13	7.06838e-11	5.34974e-11	559	tags=80%, list=26%, signal=61%	NDUFS8/AIFM1/SMIM20/SAMM50/ATPAF1/COX7A2L/NDUFB4/NDUFA11/FXN/NDUFB6/COA1/NDUFA2/NDUFA12/NDUFB5/NDUFAF3/NDUFC1/SCO1/NDUFB11/NDUFAF4/TFAM/NDUFA6/NDUFB1/NDUFA9/NDUFS7/NDUFB10/NDUFS4/NDUFAF6/NDUFA10/NDUFA5/NDUFB7/UQCRFS1/NDUFS3/NDUFA3/UQCC2/NDUFS5/NDUFS2/NDUFAB1/NDUFS1/TACO1/NDUFA8/NDUFB3/NDUFA13/MT-ND2/NDUFB8/TIMM21/NDUFB9/TMEM126A/LYRM7/NDUFAF5
ter_ii	GO:0007005	mitochondrion organization	151	-0.520552	-2.41901	2.88652e-12	3.87155e-10	2.9302e-10	578	tags=64%, list=27%, signal=50%	AGK/PSMD10/HTRA2/PRKACA/NDUFS8/MTX2/PHB2/OPA1/AIFM1/HSPA9/PARK7/SMIM20/PNPT1/ENDOG/SAMM50/HSD17B10/CHCHD2/ATPAF1/COX7A2L/SPG7/NDUFB4/SIRT5/NDUFA11/FXN/CAMK2A/IMMT/NDUFB6/COA1/ATP2A1/TMEM11/NDUFA2/HMGCL/NDUFA12/NDUFB5/CLUH/NDUFAF3/FAM162A/CHCHD3/NDUFC1/SCO1/SSBP1/NDUFB11/NDUFAF4/SLIRP/TFAM/NDUFA6/AFG3L2/HSPD1/NDUFB1/NDUFA9/NDUFS7/NDUFB10/APOO/SOD2/TIMM10/NDUFS4/TIMM8B/NDUFAF6/NDUFA10/MTCH2/NDUFA5/…
ter_ii	GO:0007010	cytoskeleton organization	278	0.43025	2.13096	5.91612e-12	7.46824e-10	5.65237e-10	486	tags=38%, list=23%, signal=33%	LCP1/EZR/TPPP3/NES/DBN1/MYBPH/CAP1/PRKAA1/CORO1C/MARCKS/TUBB2B/ACTC1/MAPT/ABLIM1/TPM4/SUN2/TUBB4A/DYNC1LI1/DYNC1LI2/GSN/ARPC5/ACTR2/CD2AP/DBNL/CKAP5/MYH14/LMNB1/CHP1/TUBB2A/MYL2/MYH9/ANXA1/CLTC/AQP1/ARPC2/MYO1C/VCP/LMOD2/TUBA1B/PDLIM3/SNCA/FLNB/SH3BGRL3/CLIP1/PLS3/TMSB4X/CTTN/SNX9/PFN1/HNRNPU/GMFB/ZYX/TUBB/ACTN4/ARPC3/DES/THY1/XIRP2/ARPC1B/HRG/LMOD3/PAK2/LARP4/CHMP2A/SYNE2/DRG1/SVIL/SPTAN1/SPTA1/…
ter_ii	GO:0010257	NADH dehydrogenase complex assembly	41	-0.743115	-2.72563	9.30629e-12	1.05112e-09	7.95546e-10	459	tags=88%, list=22%, signal=70%	NDUFB4/NDUFA11/NDUFB6/COA1/NDUFA2/NDUFA12/NDUFB5/NDUFAF3/NDUFC1/NDUFB11/NDUFAF4/NDUFA6/NDUFB1/NDUFA9/NDUFS7/NDUFB10/NDUFS4/NDUFAF6/NDUFA10/NDUFA5/NDUFB7/NDUFS3/NDUFA3/NDUFS5/NDUFS2/NDUFAB1/NDUFS1/NDUFA8/NDUFB3/NDUFA13/MT-ND2/NDUFB8/TIMM21/NDUFB9/TMEM126A/NDUFAF5
ter_ii	GO:0032981	mitochondrial respiratory chain complex I assembly	41	-0.743115	-2.72563	9.30629e-12	1.05112e-09	7.95546e-10	459	tags=88%, list=22%, signal=70%	NDUFB4/NDUFA11/NDUFB6/COA1/NDUFA2/NDUFA12/NDUFB5/NDUFAF3/NDUFC1/NDUFB11/NDUFAF4/NDUFA6/NDUFB1/NDUFA9/NDUFS7/NDUFB10/NDUFS4/NDUFAF6/NDUFA10/NDUFA5/NDUFB7/NDUFS3/NDUFA3/NDUFS5/NDUFS2/NDUFAB1/NDUFS1/NDUFA8/NDUFB3/NDUFA13/MT-ND2/NDUFB8/TIMM21/NDUFB9/TMEM126A/NDUFAF5
ter_ii	GO:0016192	vesicle-mediated transport	249	0.444425	2.17199	1.2979e-11	1.39265e-09	1.05403e-09	528	tags=41%, list=25%, signal=35%	S100A13/EZR/CAP1/PRKAA1/CORO1C/COPA/LGALS3/DYNC1LI1/RAB35/LGALS3BP/GSN/CD93/CAV2/SNX6/SCFD2/DBNL/SQSTM1/RAB5A/C4BPA/STX12/BCAP31/FGA/UBE2O/VTA1/MYH9/FGB/ANXA1/TMED7/CLTC/SNAP23/MYO1C/NSF/VCP/COPZ1/AP2A1/RTN3/ANXA2/FKBP15/TOM1/SNCA/CTTN/SNX9/LAMTOR1/ARHGDIA/ARPC3/CD9/CALM1/CHMP2A/SEC23A/EPS15L1/NME1/CLTB/TMED9/AP4S1/FGG/ARCN1/PPP6C/EHD1/CDC42/MSN/CANX/GABARAPL2/SCARB2/NRBP1/CUL3/TGM2/DNM2/VPS45/RA…
ter_ii	GO:0006754	ATP biosynthetic process	48	-0.708454	-2.70961	3.00761e-11	2.98855e-09	2.2619e-09	459	tags=81%, list=22%, signal=65%	NDUFB4/NDUFA11/NDUFB6/NDUFA2/NDUFA12/NDUFB5/NDUFC1/NDUFB11/MT-ATP8/NDUFA6/NDUFB1/NDUFA9/NDUFS7/NDUFB10/NDUFS4/NDUFA10/SDHB/NDUFA5/MT-ATP6/NDUFB7/NDUFS3/NDUFA3/SDHA/NDUFS5/NDUFS2/NDUFA7/NDUFAB1/NDUFS1/NDUFA8/NDUFB3/NDUFV1/NDUFA13/MT-ND2/NDUFV2/NUDT2/NDUFB8/NDUFB9/NDUFS6/NDUFV3
ter_ii	GO:0016054	organic acid catabolic process	80	-0.603732	-2.54917	3.20301e-11	2.98855e-09	2.2619e-09	539	tags=61%, list=26%, signal=47%	GPT2/GCSH/BCKDHB/ALDH6A1/DDAH1/HSD17B10/DBT/GOT1/DCXR/TST/HMGCL/DLD/HADHB/CPT2/ECH1/HADHA/IVD/CPT1B/PCCA/PCCB/HIBCH/ETFA/PLIN5/AUH/SCP2/DLST/NOS1/MCCC2/ETFB/ACADS/MCCC1/ACADSB/ACAD8/CRAT/ETFDH/ACAA2/ALDH4A1/ECHS1/DECR1/ECI2/ALDH5A1/ECI1/ACAT1/GOT2/ACADM/HADH/HIBADH/ADHFE1/GLUL
ter_ii	GO:0046395	carboxylic acid catabolic process	80	-0.603732	-2.54917	3.20301e-11	2.98855e-09	2.2619e-09	539	tags=61%, list=26%, signal=47%	GPT2/GCSH/BCKDHB/ALDH6A1/DDAH1/HSD17B10/DBT/GOT1/DCXR/TST/HMGCL/DLD/HADHB/CPT2/ECH1/HADHA/IVD/CPT1B/PCCA/PCCB/HIBCH/ETFA/PLIN5/AUH/SCP2/DLST/NOS1/MCCC2/ETFB/ACADS/MCCC1/ACADSB/ACAD8/CRAT/ETFDH/ACAA2/ALDH4A1/ECHS1/DECR1/ECI2/ALDH5A1/ECI1/ACAT1/GOT2/ACADM/HADH/HIBADH/ADHFE1/GLUL
ter_ii	GO:0009201	ribonucleoside triphosphate biosynthetic process	51	-0.676987	-2.62211	1.33882e-10	1.11237e-08	8.419e-09	459	tags=76%, list=22%, signal=61%	NDUFB4/NDUFA11/NDUFB6/NDUFA2/NDUFA12/NDUFB5/NDUFC1/NDUFB11/MT-ATP8/NDUFA6/NDUFB1/NDUFA9/NDUFS7/NDUFB10/NDUFS4/NDUFA10/SDHB/NDUFA5/MT-ATP6/NDUFB7/NDUFS3/NDUFA3/SDHA/NDUFS5/NDUFS2/NDUFA7/NDUFAB1/NDUFS1/NDUFA8/NDUFB3/NDUFV1/NDUFA13/MT-ND2/NDUFV2/NUDT2/NDUFB8/NDUFB9/NDUFS6/NDUFV3
ter_ii	GO:0009206	purine ribonucleoside triphosphate biosynthetic process	51	-0.676987	-2.62211	1.33882e-10	1.11237e-08	8.419e-09	459	tags=76%, list=22%, signal=61%	NDUFB4/NDUFA11/NDUFB6/NDUFA2/NDUFA12/NDUFB5/NDUFC1/NDUFB11/MT-ATP8/NDUFA6/NDUFB1/NDUFA9/NDUFS7/NDUFB10/NDUFS4/NDUFA10/SDHB/NDUFA5/MT-ATP6/NDUFB7/NDUFS3/NDUFA3/SDHA/NDUFS5/NDUFS2/NDUFA7/NDUFAB1/NDUFS1/NDUFA8/NDUFB3/NDUFV1/NDUFA13/MT-ND2/NDUFV2/NUDT2/NDUFB8/NDUFB9/NDUFS6/NDUFV3
ter_ii	GO:0009142	nucleoside triphosphate biosynthetic process	54	-0.664536	-2.6151	1.34769e-10	1.11237e-08	8.419e-09	459	tags=72%, list=22%, signal=58%	NDUFB4/NDUFA11/NDUFB6/NDUFA2/NDUFA12/NDUFB5/NDUFC1/NDUFB11/MT-ATP8/NDUFA6/NDUFB1/NDUFA9/NDUFS7/NDUFB10/NDUFS4/NDUFA10/SDHB/NDUFA5/MT-ATP6/NDUFB7/NDUFS3/NDUFA3/SDHA/NDUFS5/NDUFS2/NDUFA7/NDUFAB1/NDUFS1/NDUFA8/NDUFB3/NDUFV1/NDUFA13/MT-ND2/NDUFV2/NUDT2/NDUFB8/NDUFB9/NDUFS6/NDUFV3
ter_ii	GO:0006120	mitochondrial electron transport, NADH to ubiquinone	37	-0.731157	-2.62877	1.89094e-10	1.50295e-08	1.13751e-08	382	tags=89%, list=18%, signal=74%	NDUFB4/NDUFB6/NDUFA2/DLD/NDUFB5/NDUFC1/NDUFA4/NDUFA6/NDUFB1/NDUFA9/NDUFS7/NDUFB10/COQ9/NDUFS4/NDUFA10/NDUFA5/NDUFB7/NDUFS3/NDUFA3/NDUFS5/NDUFS2/NDUFA7/NDUFAB1/NDUFS1/NDUFA8/NDUFB3/NDUFV1/MT-ND2/NDUFV2/NDUFB8/NDUFB9/NDUFS6/NDUFV3
ter_ii	GO:0009145	purine nucleoside triphosphate biosynthetic process	52	-0.671927	-2.61207	3.75954e-10	2.88142e-08	2.18082e-08	459	tags=75%, list=22%, signal=60%	NDUFB4/NDUFA11/NDUFB6/NDUFA2/NDUFA12/NDUFB5/NDUFC1/NDUFB11/MT-ATP8/NDUFA6/NDUFB1/NDUFA9/NDUFS7/NDUFB10/NDUFS4/NDUFA10/SDHB/NDUFA5/MT-ATP6/NDUFB7/NDUFS3/NDUFA3/SDHA/NDUFS5/NDUFS2/NDUFA7/NDUFAB1/NDUFS1/NDUFA8/NDUFB3/NDUFV1/NDUFA13/MT-ND2/NDUFV2/NUDT2/NDUFB8/NDUFB9/NDUFS6/NDUFV3
ter_ii	GO:0043436	oxoacid metabolic process	249	-0.414147	-2.0473	4.9385e-10	3.65449e-08	2.76592e-08	414	tags=37%, list=20%, signal=34%	FABP5/DCXR/PDK2/DBI/PRKAA2/IDH3B/THAP4/TST/TNXB/FAHD1/HMGCL/DLD/HADHB/PKM/CPT2/PCBD2/MDH1/DHTKD1/ECH1/IDH1/HADHA/IVD/CPT1B/SUCLG2/PCCA/PCCB/PDHB/PTGES2/MAPK14/HIBCH/ETFA/PLIN5/IDH3A/AUH/SCP2/DLST/OGDH/ASPA/L2HGDH/HSD17B8/NOS1/MPC2/ACSS1/MCCC2/PDHA1/MGLL/ETFB/ACSL1/ACOT2/BCO2/ACADS/MCCC1/ALDH1A1/ACO2/ACADSB/SDHA/MDH2/NDUFAB1/FH/PDHX/ACSF2/ACAD8/ADH1B/SUCLA2/CRAT/PFKFB1/ETFDH/CS/PPA2/IDH3G/ACAA2/ME…
ter_ii	GO:0019752	carboxylic acid metabolic process	245	-0.416675	-2.05034	8.26411e-10	5.91159e-08	4.47422e-08	414	tags=38%, list=20%, signal=34%	FABP5/DCXR/PDK2/DBI/PRKAA2/IDH3B/THAP4/TST/TNXB/FAHD1/HMGCL/DLD/HADHB/PKM/CPT2/PCBD2/MDH1/DHTKD1/ECH1/IDH1/HADHA/IVD/CPT1B/SUCLG2/PCCA/PCCB/PDHB/PTGES2/MAPK14/HIBCH/ETFA/PLIN5/IDH3A/AUH/SCP2/DLST/OGDH/ASPA/L2HGDH/HSD17B8/NOS1/MPC2/ACSS1/MCCC2/PDHA1/MGLL/ETFB/ACSL1/ACOT2/BCO2/ACADS/MCCC1/ALDH1A1/ACO2/ACADSB/SDHA/MDH2/NDUFAB1/FH/PDHX/ACSF2/ACAD8/ADH1B/SUCLA2/CRAT/PFKFB1/ETFDH/CS/IDH3G/ACAA2/MECR/AL…
ter_ii	GO:0000226	microtubule cytoskeleton organization	86	0.568303	2.39245	1.65223e-09	1.14377e-07	8.65669e-08	467	tags=48%, list=22%, signal=39%	EZR/TPPP3/PRKAA1/TUBB2B/MAPT/SUN2/TUBB4A/DYNC1LI1/DYNC1LI2/CKAP5/CHP1/TUBB2A/MYH9/CLTC/VCP/TUBA1B/SNCA/CLIP1/HNRNPU/TUBB/CHMP2A/SYNE2/DRG1/KPNB1/MAP4/EML2/DNM2/TRIM54/DYNC1H1/FLNA/PDCD6IP/DCTN1/RPS3/TUBA4A/RAC1/DYNLT1/HOOK3/CHMP4B/CFL1/TUBB4B/PAK1
ter_ii	GO:0006635	fatty acid beta-oxidation	32	-0.747113	-2.56097	3.14931e-09	2.11201e-07	1.59848e-07	371	tags=69%, list=18%, signal=58%	HADHB/CPT2/ECH1/HADHA/IVD/CPT1B/ETFA/PLIN5/AUH/SCP2/ETFB/ACADS/CRAT/ETFDH/ACAA2/ECHS1/DECR1/ECI2/ECI1/ACAT1/ACADM/HADH
ter_ii	GO:0006082	organic acid metabolic process	251	-0.409631	-2.02411	3.39692e-09	2.20903e-07	1.67192e-07	414	tags=37%, list=20%, signal=34%	FABP5/DCXR/PDK2/DBI/PRKAA2/IDH3B/THAP4/TST/TNXB/FAHD1/HMGCL/DLD/HADHB/PKM/CPT2/PCBD2/MDH1/DHTKD1/ECH1/IDH1/HADHA/IVD/CPT1B/SUCLG2/PCCA/PCCB/PDHB/PTGES2/MAPK14/HIBCH/ETFA/PLIN5/IDH3A/AUH/SCP2/DLST/OGDH/ASPA/L2HGDH/HSD17B8/NOS1/MPC2/ACSS1/MCCC2/PDHA1/MGLL/ETFB/ACSL1/ACOT2/BCO2/ACADS/MCCC1/ALDH1A1/ACO2/ACADSB/SDHA/MDH2/NDUFAB1/FH/PDHX/ACSF2/ACAD8/ADH1B/SUCLA2/CRAT/PFKFB1/ETFDH/CS/PPA2/IDH3G/ACAA2/ME…
ter_ii	GO:0072522	purine-containing compound biosynthetic process	99	-0.533484	-2.32913	5.64225e-09	3.4595e-07	2.61834e-07	382	tags=54%, list=18%, signal=46%	NDUFB4/NDUFA11/NDUFB6/PDK2/NDUFA2/DLD/NDUFA12/NDUFB5/NDUFC1/NDUFB11/MT-ATP8/PDHB/AMPD1/NDUFA6/NDUFB1/NDUFA9/NDUFS7/NDUFB10/PPT1/NDUFS4/NAPRT/NDUFA10/ADSL/MPC2/ACSS1/SDHB/PDHA1/NDUFA5/MT-ATP6/NDUFB7/ACSL1/NDUFS3/NDUFA3/SDHA/NDUFS5/NDUFS2/NDUFA7/NDUFAB1/NDUFS1/NDUFA8/NADK2/NDUFB3/PDHX/NDUFV1/NDUFA13/MT-ND2/NDUFV2/NUDT2/NDUFB8/NDUFB9/ACAT1/NDUFS6/NDUFV3
ter_ii	GO:1901293	nucleoside phosphate biosynthetic process	106	-0.511173	-2.25866	5.57929e-09	3.4595e-07	2.61834e-07	382	tags=46%, list=18%, signal=40%	NDUFA2/DLD/NDUFA12/NDUFB5/NDUFC1/NDUFB11/MT-ATP8/PDHB/AMPD1/NDUFA6/NDUFB1/NDUFA9/NDUFS7/NDUFB10/PPT1/NDUFS4/NAPRT/NDUFA10/ADSL/MPC2/ACSS1/SDHB/PDHA1/NDUFA5/MT-ATP6/NDUFB7/ACSL1/NDUFS3/NDUFA3/SDHA/NDUFS5/NDUFS2/NDUFA7/NDUFAB1/NDUFS1/NDUFA8/NADK2/NDUFB3/PDHX/NDUFV1/NDUFA13/MT-ND2/NDUFV2/NUDT2/NDUFB8/NDUFB9/ACAT1/NDUFS6/NDUFV3
ter_ii	GO:0009062	fatty acid catabolic process	37	-0.691997	-2.48797	9.10663e-09	5.28185e-07	3.99759e-07	371	tags=65%, list=18%, signal=54%	HADHB/CPT2/ECH1/HADHA/IVD/CPT1B/PCCA/PCCB/ETFA/PLIN5/AUH/SCP2/ETFB/ACADS/CRAT/ETFDH/ACAA2/ECHS1/DECR1/ECI2/ECI1/ACAT1/ACADM/HADH
ter_ii	GO:0051493	regulation of cytoskeleton organization	95	0.54646	2.35374	8.9344e-09	5.28185e-07	3.99759e-07	511	tags=51%, list=24%, signal=40%	NES/PRKAA1/MAPT/TUBB4A/GSN/ARPC5/CD2AP/CKAP5/CLTC/ARPC2/LMOD2/SNCA/CLIP1/CTTN/SNX9/PFN1/HNRNPU/GMFB/ARPC3/XIRP2/HRG/LMOD3/PAK2/CHMP2A/DRG1/SVIL/SPTAN1/SPTA1/CDC42/CAPZA1/EML2/CRK/TRIM54/DYNC1H1/FLNA/PFN2/DCTN1/RPS3/SPTBN1/RAC1/CHMP4B/PAK1/SYNPO2/PTK2/ARHGAP17/APOA1/CLASP2/MAPRE1
ter_ii	GO:0000278	mitotic cell cycle	122	0.494272	2.21379	1.18338e-08	6.683e-07	5.05806e-07	511	tags=42%, list=24%, signal=34%	NES/TUBB2B/PSME3/SUN2/TUBB4A/DYNC1LI1/RAB35/CAV2/CKAP5/MYH14/TUBB2A/ANXA1/CLTC/PSME1/VCP/TUBA1B/CLIP1/PSME2/SNX9/HNRNPU/TUBB/CALM1/CHMP2A/DRG1/PPP6C/KPNB1/CDC42/TPD52L1/MAP4/KHDRBS1/CUL3/DNM2/NEK9/PRKDC/DYNC1H1/FLNA/PDCD6IP/LPIN1/DCTN1/SPTBN1/TUBA4A/ACTB/DYNLT1/RPA3/CHMP4B/CFL1/IQGAP1/TUBB4B/PPME1/CLASP2/MAPRE1
ter_ii	GO:0044248	cellular catabolic process	96	-0.534323	-2.30913	1.39885e-08	7.69726e-07	5.82571e-07	523	tags=54%, list=25%, signal=43%	GPT2/GCSH/BCKDHB/ALDH6A1/DDAH1/HSD17B10/DBT/GOT1/DCXR/TST/HMGCL/DLD/HADHB/CPT2/ECH1/HADHA/IVD/CPT1B/SUCLG2/PCCA/PCCB/HIBCH/ETFA/PLIN5/AUH/SCP2/DLST/NOS1/MCCC2/ETFB/ACADS/MCCC1/ACADSB/ACAD8/SUCLA2/CRAT/ETFDH/ACAA2/ALDH4A1/ECHS1/DECR1/ECI2/ALDH5A1/ECI1/ACAT1/SUCLG1/GOT2/ACADM/HADH/HIBADH/ADHFE1/GLUL
ter_ii	GO:0090407	organophosphate biosynthetic process	148	-0.45812	-2.12151	1.73611e-08	9.31425e-07	7.04954e-07	461	tags=45%, list=22%, signal=37%	CKB/NDUFB4/NDUFA11/NDUFB6/PCYT2/FABP5/DCXR/PDK2/PDXK/CKM/NDUFA2/DLD/NDUFA12/NDUFB5/IDH1/NDUFC1/NDUFB11/MT-ATP8/PDHB/AMPD1/NDUFA6/NDUFB1/NDUFA9/NDUFS7/SCP2/NDUFB10/PPT1/NDUFS4/NAPRT/NDUFA10/ADSL/MPC2/ACSS1/SDHB/PDHA1/NDUFA5/MT-ATP6/NDUFB7/ACSL1/NDUFS3/NDUFA3/CKMT2/SDHA/NDUFS5/NDUFS2/NDUFA7/NDUFAB1/NDUFS1/NDUFA8/NADK2/NDUFB3/PDHX/NDUFV1/NDUFA13/MT-ND2/NFS1/NDUFV2/NUDT2/NDUFB8/NDUFB9/ACAT1/IDI1/NDUF…
ter_ii	GO:0009063	amino acid catabolic process	40	-0.674479	-2.46278	1.834e-08	9.59944e-07	7.26539e-07	539	tags=72%, list=26%, signal=55%	GPT2/GCSH/BCKDHB/ALDH6A1/DDAH1/HSD17B10/DBT/GOT1/HMGCL/DLD/IVD/HIBCH/ETFA/AUH/DLST/NOS1/MCCC2/ETFB/MCCC1/ACADSB/ACAD8/ALDH4A1/ECHS1/ALDH5A1/ACAT1/GOT2/HIBADH/ADHFE1/GLUL
ter_ii	GO:0019637	organophosphate metabolic process	254	-0.386077	-1.91044	2.39158e-08	1.22199e-06	9.24866e-07	563	tags=44%, list=27%, signal=37%	PRKACA/GPI/NDUFS8/PHB2/HINT1/OPA1/ENO3/PARK7/PGK2/GPD2/DLAT/ACOT9/GAPDH/PGM1/ALDOA/DHRS7B/RBKS/PGAM2/CKB/NDUFB4/NUDT9/NDUFA11/GOT1/GPD1L/NDUFB6/PCYT2/FABP5/DCXR/PDK2/DBI/PRKAA2/PDXK/PGP/CKM/NDUFA2/DLD/NDUFA12/PKM/NDUFB5/MDH1/DHTKD1/IDH1/HADHA/NDUFC1/SUCLG2/NDUFB11/MT-ATP8/PDHB/AMPD1/NDUFA6/NDUFB1/NDUFA9/NDUFS7/SCP2/DLST/NDUFB10/OGDH/PPT1/NDUFS4/NAPRT/NDUFA10/ADSL/MPC2/ACSS1/SDHB/MCCC2/PDHA1/NDUFA…
ter_ii	GO:0072521	purine-containing compound metabolic process	198	-0.418423	-2.00594	2.97875e-08	1.4866e-06	1.12514e-06	563	tags=49%, list=27%, signal=40%	PRKACA/GPI/NDUFS8/HINT1/OPA1/ENO3/PGK2/GPD2/DLAT/ACOT9/GAPDH/PGM1/ALDOA/RBKS/PGAM2/NDUFB4/NUDT9/NDUFA11/GOT1/GPD1L/NDUFB6/DCXR/PDK2/PRKAA2/NDUFA2/DLD/NDUFA12/PKM/NDUFB5/MDH1/DHTKD1/IDH1/NDUFC1/SUCLG2/NDUFB11/MACROD1/MT-ATP8/PDHB/AMPD1/NDUFA6/NDUFB1/NDUFA9/NDUFS7/DLST/NDUFB10/OGDH/PPT1/NDUFS4/NAPRT/NDUFA10/ADSL/MPC2/ACSS1/SDHB/MCCC2/PDHA1/NDUFA5/NT5C/SLC25A11/MT-ATP6/NNT/NDUFB7/ACSL1/ACOT2/CD38/ND…
ter_ii	GO:0051649	establishment of localization in cell	320	0.373326	1.86829	3.59625e-08	1.75399e-06	1.32752e-06	450	tags=32%, list=21%, signal=30%	LCP1/S100A13/EZR/CORO1C/COPA/MAPT/SUN2/DYNC1LI1/RAB35/ACTR2/SNX6/SCFD2/SQSTM1/RAB5A/STX12/YWHAZ/LMNB1/BCAP31/BAX/CHP1/UCHL1/UBE2O/VTA1/MYH9/TMED7/CLTC/SNAP23/AQP1/MYO1C/PRKAG1/NSF/VCP/COPZ1/AP2A1/ANXA2/TUBA1B/TOM1/SNCA/SEC61B/CTTN/SNX9/HNRNPU/LAMTOR1/TUBB/MYLK2/KIF5B/ACTN4/ARHGDIA/ARPC3/PPM1A/CALM1/CHMP2A/SYNE2/SEC23A/EPS15L1/CLTB/TMED9/ARCN1/PPP6C/EHD1/UFM1/KPNB1/CTSA/CDC42/MSN/CANX/MAP4/KHDRBS1…
ter_ii	GO:0007015	actin filament organization	99	0.519459	2.24708	3.99588e-08	1.90559e-06	1.44226e-06	505	tags=47%, list=24%, signal=38%	LCP1/EZR/DBN1/CAP1/CORO1C/MARCKS/ACTC1/TPM4/GSN/ARPC5/ACTR2/CD2AP/ARPC2/MYO1C/LMOD2/PLS3/TMSB4X/CTTN/SNX9/PFN1/GMFB/ZYX/ARPC3/XIRP2/ARPC1B/LMOD3/PAK2/SVIL/SPTAN1/SPTA1/CDC42/CAPZA1/TAGLN2/CUL3/DNM2/FLNA/PFN2/SPTBN1/RAC1/CFL1/IQGAP1/ACTN1/PAK1/SYNPO2/ARHGAP17/APOA1/CLASP2
ter_ii	GO:0006164	purine nucleotide biosynthetic process	72	-0.555393	-2.30292	4.32223e-08	2.01642e-06	1.52613e-06	382	tags=56%, list=18%, signal=47%	NDUFA2/NDUFA12/NDUFB5/NDUFC1/NDUFB11/MT-ATP8/AMPD1/NDUFA6/NDUFB1/NDUFA9/NDUFS7/NDUFB10/NDUFS4/NAPRT/NDUFA10/ADSL/SDHB/NDUFA5/MT-ATP6/NDUFB7/NDUFS3/NDUFA3/SDHA/NDUFS5/NDUFS2/NDUFA7/NDUFAB1/NDUFS1/NDUFA8/NADK2/NDUFB3/NDUFV1/NDUFA13/MT-ND2/NDUFV2/NUDT2/NDUFB8/NDUFB9/NDUFS6/NDUFV3
ter_ii	GO:0007049	cell cycle	182	0.430349	2.03187	4.50202e-08	2.0556e-06	1.55579e-06	434	tags=32%, list=21%, signal=28%	EZR/NES/TUBB2B/PSME3/SUN2/TUBB4A/DYNC1LI1/RAB35/CAV2/ACTR2/CKAP5/MYH14/BAX/TUBB2A/MYH9/ANXA1/CLTC/RUVBL2/PSME1/VCP/TUBA1B/CLIP1/PSME2/TMSB4X/SND1/SNX9/HNRNPU/TUBB/PPM1A/CALM1/CHMP2A/DRG1/PPP6C/RUVBL1/SVIL/KPNB1/CDC42/TPD52L1/MAP4/KHDRBS1/TARDBP/CUL3/DNM2/NEK9/PRKDC/DYNC1H1/FLNA/PDCD6IP/CCAR2/LPIN1/DCTN1/RPS3/SPTBN1/TUBA4A/ACTB/DYNLT1/RPA3/CHMP4B/CFL1
ter_ii	GO:0006099	tricarboxylic acid cycle	23	-0.773272	-2.47343	4.72236e-08	2.11129e-06	1.59794e-06	402	tags=87%, list=19%, signal=71%	IDH3B/MDH1/IDH1/SUCLG2/PDHB/IDH3A/DLST/OGDH/SDHB/PDHA1/NNT/ACO2/SDHA/MDH2/FH/SUCLA2/CS/IDH3G/SUCLG1/IDH2
ter_ii	GO:0032271	regulation of protein polymerization	49	0.621308	2.33531	4.96559e-08	2.17473e-06	1.64595e-06	400	tags=53%, list=19%, signal=44%	TPPP3/MAPT/TUBB4A/GSN/ARPC5/CKAP5/ARPC2/LMOD2/SNCA/CLIP1/CTTN/SNX9/PFN1/ARPC3/LMOD3/DRG1/SVIL/SPTAN1/SPTA1/CAPZA1/EML2/PFN2/DCTN1/RPS3/SPTBN1/RAC1
ter_ii	GO:0009260	ribonucleotide biosynthetic process	67	-0.5691	-2.32025	6.93155e-08	2.97502e-06	2.25166e-06	382	tags=61%, list=18%, signal=52%	NDUFB4/NDUFA11/NDUFB6/NDUFA2/NDUFA12/NDUFB5/NDUFC1/NDUFB11/MT-ATP8/AMPD1/NDUFA6/NDUFB1/NDUFA9/NDUFS7/NDUFB10/NDUFS4/NDUFA10/ADSL/SDHB/NDUFA5/MT-ATP6/NDUFB7/NDUFS3/NDUFA3/SDHA/NDUFS5/NDUFS2/NDUFA7/NDUFAB1/NDUFS1/NDUFA8/NDUFB3/NDUFV1/NDUFA13/MT-ND2/NDUFV2/NUDT2/NDUFB8/NDUFB9/NDUFS6/NDUFV3
ter_ii	GO:0022402	cell cycle process	142	0.450184	2.06254	8.39382e-08	3.53199e-06	2.6732e-06	697	tags=48%, list=33%, signal=34%	EZR/NES/PSME3/SUN2/DYNC1LI1/RAB35/CAV2/ACTR2/CKAP5/MYH14/MYH9/ANXA1/CLTC/PSME1/VCP/PSME2/TMSB4X/SND1/SNX9/HNRNPU/TUBB/CALM1/CHMP2A/DRG1/PPP6C/SVIL/KPNB1/CDC42/TPD52L1/MAP4/KHDRBS1/CUL3/DNM2/PRKDC/DYNC1H1/FLNA/PDCD6IP/CCAR2/LPIN1/DCTN1/RPS3/SPTBN1/ACTB/DYNLT1/CHMP4B/CFL1/IQGAP1/PSMD13/PPME1/CLASP2/MAPRE1/RPA2/EIF4G1/DDB1/ILK/NSFL1C/NSUN2/DCTN2/ARF1/NPM1/CSNK2A1/RPS6/TACC2/LMNA/CDK5RAP3/MAPRE2/CTNN…
ter_ii	GO:0009152	purine ribonucleotide biosynthetic process	66	-0.57102	-2.32326	8.57881e-08	3.54041e-06	2.67958e-06	382	tags=62%, list=18%, signal=53%	NDUFB4/NDUFA11/NDUFB6/NDUFA2/NDUFA12/NDUFB5/NDUFC1/NDUFB11/MT-ATP8/AMPD1/NDUFA6/NDUFB1/NDUFA9/NDUFS7/NDUFB10/NDUFS4/NDUFA10/ADSL/SDHB/NDUFA5/MT-ATP6/NDUFB7/NDUFS3/NDUFA3/SDHA/NDUFS5/NDUFS2/NDUFA7/NDUFAB1/NDUFS1/NDUFA8/NDUFB3/NDUFV1/NDUFA13/MT-ND2/NDUFV2/NUDT2/NDUFB8/NDUFB9/NDUFS6/NDUFV3
ter_ii	GO:0051258	protein polymerization	64	0.576169	2.2998	1.12039e-07	4.5365e-06	3.43347e-06	400	tags=52%, list=19%, signal=43%	TPPP3/MAPT/TUBB4A/GSN/ARPC5/CD2AP/CKAP5/FGA/FGB/ARPC2/LMOD2/SNCA/CLIP1/CTTN/SNX9/PFN1/ARPC3/LMOD3/CHMP2A/DRG1/FGG/SVIL/SPTAN1/SPTA1/CAPZA1/MAP4/EML2/DNM2/PFN2/DCTN1/RPS3/SPTBN1/RAC1
ter_ii	GO:0072329	monocarboxylic acid catabolic process	43	-0.644274	-2.37511	1.23434e-07	4.90537e-06	3.71266e-06	408	tags=58%, list=19%, signal=48%	DCXR/HADHB/CPT2/ECH1/HADHA/IVD/CPT1B/PCCA/PCCB/ETFA/PLIN5/AUH/SCP2/ETFB/ACADS/CRAT/ETFDH/ACAA2/ECHS1/DECR1/ECI2/ECI1/ACAT1/ACADM/HADH
ter_ii	GO:0055086	nucleobase-containing small molecule metabolic process	214	-0.396689	-1.93285	1.46604e-07	5.7202e-06	4.32936e-06	563	tags=46%, list=27%, signal=38%	PRKACA/GPI/NDUFS8/HINT1/OPA1/ENO3/PARK7/PGK2/GPD2/DLAT/ACOT9/GAPDH/PGM1/ALDOA/ALDH6A1/RBKS/PGAM2/NDUFB4/NUDT9/NDUFA11/GOT1/GPD1L/NDUFB6/DCXR/PDK2/PRKAA2/NDUFA2/DLD/NDUFA12/PKM/NDUFB5/MDH1/DHTKD1/IDH1/NDUFC1/SUCLG2/NDUFB11/MACROD1/MT-ATP8/PDHB/AMPD1/NDUFA6/NDUFB1/NDUFA9/NDUFS7/DLST/NDUFB10/OGDH/PPT1/NDUFS4/NAPRT/NDUFA10/ADSL/MPC2/ACSS1/SDHB/MCCC2/PDHA1/NDUFA5/NT5C/SLC25A11/MT-ATP6/NNT/NDUFB7/ACSL1…
ter_ii	GO:0006753	nucleoside phosphate metabolic process	207	-0.397729	-1.91805	1.49472e-07	5.72798e-06	4.33525e-06	563	tags=47%, list=27%, signal=38%	PRKACA/GPI/NDUFS8/HINT1/OPA1/ENO3/PARK7/PGK2/GPD2/DLAT/ACOT9/GAPDH/PGM1/ALDOA/RBKS/PGAM2/NDUFB4/NUDT9/NDUFA11/GOT1/GPD1L/NDUFB6/DCXR/PDK2/PRKAA2/NDUFA2/DLD/NDUFA12/PKM/NDUFB5/MDH1/DHTKD1/IDH1/NDUFC1/SUCLG2/NDUFB11/MT-ATP8/PDHB/AMPD1/NDUFA6/NDUFB1/NDUFA9/NDUFS7/DLST/NDUFB10/OGDH/PPT1/NDUFS4/NAPRT/NDUFA10/ADSL/MPC2/ACSS1/SDHB/MCCC2/PDHA1/NDUFA5/NT5C/SLC25A11/MT-ATP6/NNT/NDUFB7/ACSL1/ACOT2/CD38/NDUF…
ter_ii	GO:0098662	inorganic cation transmembrane transport	132	-0.465641	-2.11176	2.08333e-07	7.84355e-06	5.93643e-06	563	tags=55%, list=27%, signal=43%	PRKACA/SLC16A1/NDUFS8/CAB39/PHB2/HSPA9/ANK3/ATP1A1/CACNG1/SUMO1/COX7A2L/ITGB1/SPG7/NDUFB4/CUL5/NDUFB6/ATP2A1/CAPN3/NDUFA2/ACTN2/NDUFA12/NDUFB5/COX5A/NDUFC1/NDUFA4/DHRS7C/FHL1/MT-ATP8/COX4I1/NDUFA6/AFG3L2/NDUFB1/NDUFA9/NDUFS7/NDUFB10/NDUFS4/NDUFA10/NOS1/NDUFA5/MT-CO2/MT-ATP6/NNT/NDUFB7/UQCRFS1/NDUFS3/NDUFA3/SLC25A12/CYC1/UQCRH/NDUFS5/NDUFS2/NDUFA7/NDUFS1/NDUFA8/NDUFB3/SLC25A3/NDUFV1/SNTA1/PMPCB/MT…
ter_ii	GO:0007017	microtubule-based process	118	0.475428	2.12116	2.73199e-07	1.01084e-05	7.65058e-06	529	tags=46%, list=25%, signal=36%	EZR/TPPP3/PRKAA1/TUBB2B/MAPT/SUN2/TUBB4A/DYNC1LI1/DYNC1LI2/ACTR2/CKAP5/CHP1/TUBB2A/UCHL1/MYH9/CLTC/KTN1/VCP/TUBA1B/SNCA/CLIP1/HNRNPU/TUBB/KIF5B/CHMP2A/SYNE2/DRG1/KPNB1/CDC42/MAP4/EML2/DNM2/TRIM54/DYNC1H1/FLNA/PDCD6IP/DCTN1/RPS3/BAG3/TUBA4A/RAC1/DYNLT1/HOOK3/APOB/CHMP4B/CFL1/KLC1/TUBB4B/PAK1/PURA/CLASP2/MAPRE1/LAMP1/DYNLRB1
ter_ii	GO:0046390	ribose phosphate biosynthetic process	70	-0.547533	-2.24992	2.9864e-07	1.08624e-05	8.22126e-06	382	tags=59%, list=18%, signal=50%	NDUFB4/NDUFA11/NDUFB6/NDUFA2/NDUFA12/NDUFB5/NDUFC1/NDUFB11/MT-ATP8/AMPD1/NDUFA6/NDUFB1/NDUFA9/NDUFS7/NDUFB10/NDUFS4/NDUFA10/ADSL/SDHB/NDUFA5/MT-ATP6/NDUFB7/NDUFS3/NDUFA3/SDHA/NDUFS5/NDUFS2/NDUFA7/NDUFAB1/NDUFS1/NDUFA8/NDUFB3/NDUFV1/NDUFA13/MT-ND2/NDUFV2/NUDT2/NDUFB8/NDUFB9/NDUFS6/NDUFV3
ter_ii	GO:0009165	nucleotide biosynthetic process	76	-0.541967	-2.2657	3.16472e-07	1.13192e-05	8.56696e-06	382	tags=53%, list=18%, signal=45%	NDUFA2/NDUFA12/NDUFB5/NDUFC1/NDUFB11/MT-ATP8/AMPD1/NDUFA6/NDUFB1/NDUFA9/NDUFS7/NDUFB10/NDUFS4/NAPRT/NDUFA10/ADSL/SDHB/NDUFA5/MT-ATP6/NDUFB7/NDUFS3/NDUFA3/SDHA/NDUFS5/NDUFS2/NDUFA7/NDUFAB1/NDUFS1/NDUFA8/NADK2/NDUFB3/NDUFV1/NDUFA13/MT-ND2/NDUFV2/NUDT2/NDUFB8/NDUFB9/NDUFS6/NDUFV3
ter_ii	GO:0051640	organelle localization	98	0.496291	2.14412	4.21594e-07	1.48318e-05	1.12255e-05	445	tags=41%, list=21%, signal=34%	S100A13/EZR/MAPT/SUN2/ESYT1/CAV2/ACTR2/STX12/YWHAZ/LMNB1/UCHL1/MYH9/SNAP23/MYO1C/SNCA/HNRNPU/LAMTOR1/KIF5B/ACTN4/CALM1/CHMP2A/SYNE2/TMED9/ARCN1/PPP6C/KPNB1/CDC42/MAP4/CUL3/DNM2/DYNC1H1/PDCD6IP/DCTN1/STXBP3/SNAP29/DYNLT1/HOOK3/CHMP4B/CFL1/VAMP3
ter_ii	GO:0098660	inorganic ion transmembrane transport	135	-0.447697	-2.03602	4.39348e-07	1.52071e-05	1.15096e-05	563	tags=54%, list=27%, signal=42%	PRKACA/SLC16A1/NDUFS8/CAB39/PHB2/HSPA9/ANK3/ATP1A1/CACNG1/CLIC5/SUMO1/COX7A2L/ITGB1/SPG7/NDUFB4/CUL5/NDUFB6/ATP2A1/CAPN3/NDUFA2/ACTN2/NDUFA12/NDUFB5/COX5A/NDUFC1/NDUFA4/DHRS7C/FHL1/MT-ATP8/COX4I1/NDUFA6/AFG3L2/NDUFB1/NDUFA9/NDUFS7/NDUFB10/NDUFS4/NDUFA10/NOS1/NDUFA5/MT-CO2/MT-ATP6/NNT/NDUFB7/UQCRFS1/NDUFS3/NDUFA3/SLC25A12/CYC1/UQCRH/NDUFS5/NDUFS2/NDUFA7/NDUFS1/NDUFA8/NDUFB3/SLC25A3/NDUFV1/SNTA1/PM…
ter_ii	GO:0006839	mitochondrial transport	51	-0.591603	-2.29141	4.61111e-07	1.5707e-05	1.1888e-05	615	tags=69%, list=29%, signal=50%	LETM1/MTX1/PAM16/AGK/MTX2/AIFM1/HSPA9/PNPT1/SAMM50/SLC25A20/SPG7/CAMK2A/TST/CPT2/CPT1B/AFG3L2/HSPD1/TIMM10/TIMM8B/MPC2/MTCH2/CHCHD10/TIMM13/TIMM8A/SFXN1/SLC25A3/VDAC2/PMPCB/NDUFA13/PPIF/SLC25A4/ACAA2/TIMM21/VDAC1/TIMM9
ter_ii	GO:0051656	establishment of organelle localization	75	0.531918	2.16889	5.65676e-07	1.89678e-05	1.43559e-05	434	tags=43%, list=21%, signal=35%	S100A13/EZR/MAPT/SUN2/YWHAZ/LMNB1/UCHL1/MYH9/SNAP23/MYO1C/SNCA/HNRNPU/KIF5B/ACTN4/CHMP2A/SYNE2/TMED9/PPP6C/KPNB1/CDC42/MAP4/CUL3/DNM2/DYNC1H1/PDCD6IP/DCTN1/STXBP3/SNAP29/DYNLT1/HOOK3/CHMP4B/CFL1
ter_ii	GO:0098655	monoatomic cation transmembrane transport	135	-0.444167	-2.01997	5.90267e-07	1.94879e-05	1.47495e-05	563	tags=53%, list=27%, signal=42%	PRKACA/SLC16A1/NDUFS8/CAB39/PHB2/HSPA9/ANK3/ATP1A1/CACNG1/SUMO1/COX7A2L/ITGB1/SPG7/NDUFB4/CUL5/NDUFB6/ATP2A1/CAPN3/NDUFA2/ACTN2/NDUFA12/NDUFB5/COX5A/NDUFC1/NDUFA4/DHRS7C/FHL1/MT-ATP8/COX4I1/NDUFA6/AFG3L2/NDUFB1/NDUFA9/NDUFS7/NDUFB10/NDUFS4/NDUFA10/NOS1/NDUFA5/MT-CO2/MT-ATP6/NNT/NDUFB7/UQCRFS1/NDUFS3/NDUFA3/SLC25A12/CYC1/UQCRH/NDUFS5/NDUFS2/NDUFA7/NDUFS1/NDUFA8/NDUFB3/SLC25A3/NDUFV1/SNTA1/PMPCB/MT…
ter_ii	GO:0051301	cell division	71	0.544042	2.19904	6.59161e-07	2.14327e-05	1.62215e-05	453	tags=45%, list=21%, signal=37%	DYNC1LI1/RAB35/ACTR2/CD2AP/CKAP5/MYH14/MYH9/CLTC/YBX1/TUBA1B/PPBP/SNX9/HNRNPU/TUBB/CALM1/CHMP2A/RUVBL1/SVIL/CDC42/MAP4/CCDC124/CUL3/NEK9/DYNC1H1/PDCD6IP/DCTN1/RPS3/SPTBN1/DYNLT1/CHMP4B/CFL1/IQGAP1
ter_ii	GO:0051128	regulation of cellular component organization	357	0.345543	1.74786	6.9794e-07	2.23549e-05	1.69194e-05	434	tags=28%, list=21%, signal=27%	LCP1/EZR/TPPP3/NES/ETF1/DBN1/PRKAA1/CORO1C/TUBB2B/MAPT/LGALS3/VAT1/TUBB4A/DYNC1LI1/GSN/ARPC5/CAV2/ACTR2/CD2AP/SQSTM1/RAB5A/DUSP22/CST3/CKAP5/YWHAZ/BAX/HOMER1/MYL2/MYH9/SEC22B/ANXA1/CLTC/RUVBL2/ARPC2/MYO1C/VCP/LMOD2/AP2A1/ANXA2/CARM1/TOM1/SNCA/CLIP1/CTTN/SNX9/PFN1/HNRNPU/LAMTOR1/GMFB/TUBB/KIF5B/ARPC3/THY1/XIRP2/HRG/LMOD3/PAK2/CHMP2A/SYNE2/DRG1/TMED9/RUVBL1/EHD1/SVIL/SPTAN1/SPTA1/CDC42/CAPZA1/MSN/A…
ter_ii	GO:0055085	transmembrane transport	195	-0.397636	-1.89738	7.53548e-07	2.37811e-05	1.79988e-05	563	tags=48%, list=27%, signal=39%	PRKACA/SLC16A1/NDUFS8/CAB39/PHB2/AIFM1/HSPA9/ANK3/ATP1A1/CACNG1/PNPT1/CLIC5/SLC25A20/SUMO1/COX7A2L/ITGB1/SPG7/NDUFB4/CUL5/NDUFB6/FABP5/ATP2A1/TST/CAPN3/NDUFA2/ACTN2/NDUFA12/CPT2/NDUFB5/COX5A/NDUFC1/CPT1B/NDUFA4/DHRS7C/FHL1/MT-ATP8/COX4I1/MAPK14/NDUFA6/AFG3L2/HSPD1/NDUFB1/NDUFA9/NDUFS7/NDUFB10/NDUFS4/NDUFA10/NOS1/SHOC2/MPC2/NDUFA5/MT-CO2/SLC25A11/MT-ATP6/NNT/NDUFB7/ACSL1/UQCRFS1/NDUFS3/SORBS1/NDUF…
ter_ii	GO:0001775	cell activation	111	0.475807	2.09894	8.63805e-07	2.68656e-05	2.03334e-05	424	tags=36%, list=20%, signal=30%	LCP1/S100A13/PRKAA1/CLIC1/MAPT/LGALS3/CTSG/IL18/GSN/HPRT1/CD93/CD2AP/DUSP22/BAX/FGA/MYH9/FGB/ANXA1/SNAP23/PPIA/HSPH1/TMX1/TOLLIP/SNCA/PCYT1A/THY1/CD9/HRG/FGG/RPL22/SPTA1/MSN/PDIA3/PRKDC/FLNA/NDRG1/RPS3/STXBP3/ACTB/F2
ter_ii	GO:0034220	monoatomic ion transmembrane transport	147	-0.43023	-1.98963	9.41807e-07	2.88731e-05	2.18528e-05	563	tags=53%, list=27%, signal=42%	PRKACA/SLC16A1/NDUFS8/CAB39/PHB2/HSPA9/ANK3/ATP1A1/CACNG1/CLIC5/SUMO1/COX7A2L/ITGB1/SPG7/NDUFB4/CUL5/NDUFB6/ATP2A1/CAPN3/NDUFA2/ACTN2/NDUFA12/NDUFB5/COX5A/NDUFC1/NDUFA4/DHRS7C/FHL1/MT-ATP8/COX4I1/NDUFA6/AFG3L2/NDUFB1/NDUFA9/NDUFS7/NDUFB10/NDUFS4/NDUFA10/NOS1/SHOC2/NDUFA5/MT-CO2/MT-ATP6/NNT/NDUFB7/UQCRFS1/NDUFS3/NDUFA3/SFXN1/SLC25A12/CYC1/UQCRH/NDUFS5/NDUFS2/NDUFA7/NDUFS1/NDUFA8/NDUFB3/SLC25A3/VDA…
ter_ii	GO:0006520	amino acid metabolic process	79	-0.521963	-2.19778	1.02862e-06	3.10904e-05	2.35309e-05	545	tags=54%, list=26%, signal=42%	PARK7/GPT2/GCSH/BCKDHB/PEPD/ALDH6A1/DDAH1/HSD17B10/HARS2/DBT/GOT1/THAP4/HMGCL/DLD/PCBD2/IARS2/IVD/PCCA/PCCB/DARS2/HIBCH/ETFA/AUH/DLST/ASPA/NOS1/MCCC2/ETFB/BPHL/MCCC1/ALDH1A1/ACADSB/FH/ACAD8/ALDH4A1/ECHS1/ALDH5A1/APIP/ACAT1/GOT2/HIBADH/ADHFE1/GLUL
ter_ii	GO:0097435	supramolecular fiber organization	196	0.403321	1.92176	1.12019e-06	3.33878e-05	2.52697e-05	511	tags=40%, list=24%, signal=34%	LCP1/EZR/TPPP3/DBN1/MYBPH/CAP1/CORO1C/MARCKS/ACTC1/MAPT/TPM4/TUBB4A/GSN/ARPC5/SERPINH1/ACTR2/CD2AP/CST3/CKAP5/BAX/CHP1/MYL2/ARPC2/MYO1C/LMOD2/ANXA2/SNCA/CDSN/CLIP1/PLS3/TMSB4X/CTTN/SNX9/PFN1/GMFB/ZYX/ARPC3/DES/XIRP2/ARPC1B/LMOD3/PAK2/DRG1/SVIL/SPTAN1/SPTA1/KPNB1/MYPN/CDC42/CAPZA1/VIM/MAP4/TARDBP/TAGLN2/EML2/CUL3/DNM2/TRIM54/DYNC1H1/FLNA/PFN2/DCTN1/RPS3/SPTBN1/RAC1/HOOK3/CFL1/COL1A1/IQGAP1/MYH3/AC…
ter_ii	GO:0034440	lipid oxidation	40	-0.619767	-2.26301	1.68912e-06	4.96556e-05	3.75821e-05	371	tags=60%, list=18%, signal=50%	HADHB/CPT2/ECH1/HADHA/IVD/CPT1B/MAPK14/ETFA/PLIN5/AUH/SCP2/ETFB/ACADS/CRAT/ETFDH/ACAA2/APOD/ECHS1/DECR1/ECI2/ECI1/ACAT1/ACADM/HADH
ter_ii	GO:0044087	regulation of cellular component biogenesis	166	0.409553	1.92068	1.80233e-06	5.22677e-05	3.95591e-05	432	tags=33%, list=20%, signal=28%	LCP1/EZR/TPPP3/PRKAA1/CORO1C/MAPT/LGALS3/TUBB4A/GSN/ARPC5/ACTR2/RAB5A/DUSP22/CKAP5/BAX/SEC22B/ARPC2/MYO1C/VCP/LMOD2/SNCA/CLIP1/CTTN/SNX9/PFN1/HNRNPU/ARPC3/THY1/HRG/LMOD3/PAK2/CHMP2A/SYNE2/DRG1/SVIL/SPTAN1/SPTA1/CDC42/CAPZA1/MSN/MAP4/EML2/HSPA5/DYNC1H1/FLNA/PDCD6IP/PFN2/DCTN1/RPS3/SPTBN1/RAC1/CAND1/NAPA/CHMP4B
ter_ii	GO:0033043	regulation of organelle organization	197	0.397738	1.89092	2.03317e-06	5.81757e-05	4.40306e-05	511	tags=38%, list=24%, signal=32%	LCP1/EZR/NES/PRKAA1/MAPT/VAT1/TUBB4A/DYNC1LI1/GSN/ARPC5/CAV2/CD2AP/SQSTM1/RAB5A/CKAP5/BAX/SEC22B/ANXA1/CLTC/RUVBL2/ARPC2/LMOD2/ANXA2/TOM1/SNCA/CLIP1/CTTN/SNX9/PFN1/HNRNPU/GMFB/ARPC3/XIRP2/HRG/LMOD3/PAK2/CHMP2A/SYNE2/DRG1/TMED9/RUVBL1/SVIL/SPTAN1/SPTA1/CDC42/CAPZA1/MSN/HNRNPC/MAP4/SCARB2/EML2/CUL3/SLC25A6/CRK/TRIM54/DYNC1H1/FLNA/PDCD6IP/PFN2/DCTN1/RPS3/SPTBN1/RAC1/ACTB/CHMP4B/OSBP/PAK1/SYNPO2/PTK2…
ter_ii	GO:0032787	monocarboxylic acid metabolic process	173	-0.393471	-1.85922	2.8612e-06	8.07912e-05	6.11472e-05	414	tags=38%, list=20%, signal=33%	FABP5/DCXR/PDK2/DBI/PRKAA2/TNXB/FAHD1/DLD/HADHB/PKM/CPT2/DHTKD1/ECH1/IDH1/HADHA/IVD/CPT1B/PCCA/PCCB/PDHB/PTGES2/MAPK14/ETFA/PLIN5/AUH/SCP2/OGDH/ASPA/HSD17B8/MPC2/ACSS1/PDHA1/MGLL/ETFB/ACSL1/ACOT2/BCO2/ACADS/MCCC1/ALDH1A1/ACADSB/NDUFAB1/PDHX/ACSF2/ADH1B/CRAT/PFKFB1/ETFDH/ACAA2/MECR/VDAC1/ECHS1/DECR1/ECI2/ALDH5A1/ECI1/ACAT1/OSBPL1A/MGST3/IDH2/ACADM/HADH/ECHDC3/SCPEP1/RGN
ter_ii	GO:0044282	small molecule catabolic process	119	-0.432499	-1.95674	3.08628e-06	8.60151e-05	6.51009e-05	561	tags=50%, list=27%, signal=39%	SLC16A1/ENO3/PARK7/GPT2/PGK2/GPD2/GCSH/BCKDHB/PGM1/ALDH6A1/DDAH1/RBKS/HSD17B10/PGAM2/ESD/DBT/GOT1/DCXR/TST/HMGCL/DLD/HADHB/PKM/CPT2/ECH1/HADHA/IVD/CPT1B/PCCA/PCCB/HIBCH/ETFA/PLIN5/AUH/SCP2/DLST/NOS1/ACSS1/MCCC2/ETFB/ACADS/MCCC1/ACADSB/ACAD8/CRAT/ETFDH/ACAA2/ALDH4A1/ECHS1/DECR1/ECI2/ALDH5A1/ECI1/ACAT1/GOT2/ACADM/HADH/HIBADH/ADHFE1/GLUL
ter_ii	GO:0002181	cytoplasmic translation	98	0.472074	2.0395	3.2573e-06	8.96174e-05	6.78274e-05	760	tags=66%, list=36%, signal=45%	ETF1/RPS13/RPL35/RPS5/EIF3G/RPS4X/EIF3E/RPS10/YBX1/RPL18/RPLP1/RPS28/RPL21/HNRNPU/EIF2S2/EIF2B2/EIF3I/EIF2S3/DRG1/RPS20/RPL22/RPS3A/SYNCRIP/SH3BGRL/RPL35A/RPS18/RPL27/RPL7/EIF3F/EIF3B/EIF2B5/RPS3/RPS27/EIF4A1/RPS19/RPL7A/RPLP2/RPS23/RPL15/EIF2B3/RPL17/RPL5/RPL8/EIF4G1/RPS25/RPL13A/EIF3A/AKT2/RPL12/RPL31/EIF3C/RPL28/RPS6/RPL6/RPL11/RPS14/RPS21/EIF3J/RPL24/RWDD1/RPL23A/RPS8/RPLP0/YBX3/RPS27A
ter_ii	GO:0043254	regulation of protein-containing complex assembly	89	0.488308	2.0738	3.6046e-06	9.79175e-05	7.41093e-05	425	tags=40%, list=20%, signal=34%	LCP1/TPPP3/MAPT/LGALS3/TUBB4A/GSN/ARPC5/CKAP5/BAX/ARPC2/VCP/LMOD2/SNCA/CLIP1/CTTN/SNX9/PFN1/ARPC3/HRG/LMOD3/DRG1/SVIL/SPTAN1/SPTA1/CDC42/CAPZA1/MSN/EML2/HSPA5/PFN2/DCTN1/RPS3/SPTBN1/RAC1/CAND1/NAPA
ter_ii	GO:0019395	fatty acid oxidation	39	-0.610747	-2.20676	3.71919e-06	9.97672e-05	7.55093e-05	371	tags=59%, list=18%, signal=50%	HADHB/CPT2/ECH1/HADHA/IVD/CPT1B/MAPK14/ETFA/PLIN5/AUH/SCP2/ETFB/ACADS/CRAT/ETFDH/ACAA2/ECHS1/DECR1/ECI2/ECI1/ACAT1/ACADM/HADH
ter_ii	GO:0030036	actin cytoskeleton organization	167	0.40629	1.90576	3.91237e-06	0.000103654	7.84509e-05	505	tags=39%, list=24%, signal=32%	LCP1/EZR/DBN1/MYBPH/CAP1/CORO1C/MARCKS/ACTC1/TPM4/GSN/ARPC5/ACTR2/CD2AP/DBNL/MYH14/MYL2/MYH9/ANXA1/AQP1/ARPC2/MYO1C/LMOD2/PDLIM3/FLNB/PLS3/TMSB4X/CTTN/SNX9/PFN1/GMFB/ZYX/ACTN4/ARPC3/XIRP2/ARPC1B/HRG/LMOD3/PAK2/SVIL/SPTAN1/SPTA1/MYPN/CDC42/CAPZA1/TAGLN2/CUL3/CRK/DNM2/FLNA/PDCD6IP/PFN2/SPTBN1/RAC1/ACTB/CFL1/IQGAP1/MYH3/ACTN1/PAK1/SYNPO2/FLNC/ARHGAP17/PGM5/APOA1/CLASP2
ter_ii	GO:0033036	macromolecule localization	467	0.311849	1.62095	4.50714e-06	0.000117955	8.9275e-05	562	tags=35%, list=27%, signal=33%	LCP1/S100A13/EZR/DBN1/PFKFB2/PRKAA1/CORO1C/RBP1/COPA/MAPT/LGALS3/MVP/SUN2/RAB35/GSN/ESYT1/SNX6/CD2AP/SCFD2/SRSF7/SQSTM1/RAB5A/NOMO3/CKAP5/STX12/YWHAZ/LMNB1/BCAP31/BAX/CHP1/HOMER1/FGA/VTA1/MYH9/YWHAQ/FGB/SEC22B/ANXA1/TMED7/CLTC/SNAP23/RUVBL2/KCNJ11/OSBPL6/KTN1/MYO1C/NSF/VCP/PPIA/COPZ1/AP2A1/APOL2/TOLLIP/YBX1/ANXA2/TOM1/SNCA/SEC61B/PITPNA/APOH/TPP1/CTTN/SNX9/HNRNPU/FBL/LAMTOR1/KIF5B/ACTN4/PPID/ARHG…
ter_ii	GO:0048584	positive regulation of response to stimulus	279	0.349793	1.73306	5.82023e-06	0.000150485	0.000113895	537	tags=35%, list=25%, signal=30%	S100A13/EZR/AKR1C2/AKR1C3/PRKAA1/LGALS3/CTSG/IL18/DYNC1LI1/ITGA1/TIGAR/CAV2/ACTR2/CD2AP/SQSTM1/DUSP22/C4BPA/BCAP31/BAX/IGHA1/HOMER1/UBE2V1/FGA/HMGB2/UBE2O/IGKC/FGB/ANXA1/S100A4/PTBP1/RUVBL2/MYO1C/CFH/VCP/PPIA/TMX1/SNCA/APOH/TMSB4X/LAMTOR1/EIF2B2/SFPQ/ACTN4/ECM1/THY1/HRG/PPM1A/PAK2/CALM1/IGHG1/CFB/FGG/PPP6C/RPS20/RUVBL1/CDC42/TPD52L1/CTSD/PDIA3/KHDRBS1/ERP29/CUL3/TGM2/CRK/PRKDC/FLNA/CCAR2/EIF2B5/R…
ter_ii	GO:1903047	mitotic cell cycle process	102	0.47158	2.05204	5.93713e-06	0.000151679	0.000114799	511	tags=40%, list=24%, signal=32%	NES/PSME3/SUN2/DYNC1LI1/RAB35/CAV2/CKAP5/MYH14/ANXA1/CLTC/PSME1/VCP/PSME2/SNX9/HNRNPU/CALM1/CHMP2A/DRG1/PPP6C/KPNB1/CDC42/TPD52L1/MAP4/KHDRBS1/CUL3/DNM2/PRKDC/DYNC1H1/FLNA/PDCD6IP/LPIN1/DCTN1/SPTBN1/ACTB/DYNLT1/CHMP4B/CFL1/IQGAP1/PPME1/CLASP2/MAPRE1
ter_ii	GO:0045321	leukocyte activation	83	0.491706	2.05579	7.33089e-06	0.000185083	0.000140081	415	tags=35%, list=20%, signal=29%	LCP1/S100A13/PRKAA1/MAPT/LGALS3/CTSG/IL18/GSN/HPRT1/CD93/CD2AP/DUSP22/BAX/MYH9/ANXA1/SNAP23/HSPH1/TOLLIP/SNCA/PCYT1A/THY1/RPL22/SPTA1/MSN/PRKDC/NDRG1/RPS3/STXBP3/ACTB
ter_ii	GO:1901606	alpha-amino acid catabolic process	32	-0.653061	-2.23858	7.50933e-06	0.000187384	0.000141822	539	tags=69%, list=26%, signal=52%	GPT2/GCSH/ALDH6A1/DDAH1/HSD17B10/GOT1/HMGCL/IVD/HIBCH/AUH/DLST/NOS1/MCCC2/MCCC1/ACADSB/ACAD8/ALDH4A1/ACAT1/GOT2/HIBADH/ADHFE1/GLUL
ter_ii	GO:0032273	positive regulation of protein polymerization	24	0.706132	2.27645	8.44047e-06	0.000208198	0.000157576	511	tags=67%, list=24%, signal=51%	TPPP3/MAPT/CKAP5/ARPC2/LMOD2/CLIP1/CTTN/SNX9/PFN1/DRG1/PFN2/DCTN1/RPS3/RAC1/PAK1/MAPRE1
ter_ii	GO:0002376	immune system process	310	0.343399	1.71316	8.69663e-06	0.000212079	0.000160513	530	tags=34%, list=25%, signal=30%	LCP1/S100A13/EZR/DEFA1/PRKAA1/MAPT/LGALS3/CTSG/IL18/ITGA1/RAB35/GSN/HPRT1/CD93/ACTR2/CD2AP/DBNL/SQSTM1/DUSP22/PADI2/IGKV4-1/C4BPA/YWHAZ/BAX/IGHA1/FGA/HMGB2/IGKC/MYH9/IDE/FGB/ANXA1/SNAP23/PSME1/MYO1C/CFH/PPIA/HSPH1/TOLLIP/SNCA/FLNB/HSCB/PPBP/TRIM63/EIF2B2/ZYX/TUBB/SFPQ/KIF5B/PCYT1A/ECM1/THY1/CD9/HRG/PPIB/PAK2/CALM1/IGHG1/CFB/PPP6C/RPL22/SPTA1/SYNCRIP/CDC42/MSN/CTSD/VIM/PDIA3/KHDRBS1/ASS1/CRK/DNM2/…
ter_ii	GO:0016042	lipid catabolic process	62	-0.524742	-2.10419	1.11916e-05	0.000269855	0.000204241	371	tags=48%, list=18%, signal=41%	HADHB/CPT2/ECH1/IDH1/HADHA/IVD/CPT1B/PLCD4/PCCA/PCCB/ETFA/PLIN5/AUH/SCP2/PPT1/MGLL/ETFB/HINT2/BCO2/ACADS/CRAT/ETFDH/ACAA2/ECHS1/DECR1/ECI2/ECI1/ACAT1/ACADM/HADH
ter_ii	GO:0008104	protein localization	400	0.319477	1.6228	1.19934e-05	0.000285975	0.000216442	450	tags=30%, list=21%, signal=29%	LCP1/S100A13/EZR/DBN1/PFKFB2/PRKAA1/CORO1C/COPA/MAPT/LGALS3/MVP/SUN2/RAB35/GSN/SNX6/CD2AP/SCFD2/SQSTM1/RAB5A/NOMO3/STX12/YWHAZ/LMNB1/BCAP31/BAX/CHP1/HOMER1/FGA/VTA1/MYH9/YWHAQ/FGB/SEC22B/TMED7/CLTC/SNAP23/RUVBL2/KCNJ11/KTN1/MYO1C/NSF/VCP/PPIA/COPZ1/AP2A1/TOLLIP/YBX1/TOM1/SNCA/SEC61B/TPP1/CTTN/SNX9/HNRNPU/LAMTOR1/KIF5B/ACTN4/PPID/ARHGDIA/THY1/XIRP2/PPM1A/PAK2/CHMP2A/SEC23A/CLTB/TMED9/AP4S1/FGG/ARC…
ter_ii	GO:0043648	dicarboxylic acid metabolic process	35	-0.627579	-2.20748	1.22405e-05	0.000288659	0.000218473	441	tags=60%, list=21%, signal=48%	FAHD2A/GOT1/FAHD1/DLD/MDH1/IDH1/SUCLG2/DLST/OGDH/ASPA/L2HGDH/SDHA/MDH2/FH/SUCLA2/ALDH4A1/ALDH5A1/GOT2/IDH2/ADHFE1/GLUL
ter_ii	GO:0046034	ATP metabolic process	100	-0.438979	-1.92118	1.35667e-05	0.000316458	0.000239513	563	tags=54%, list=27%, signal=42%	PRKACA/GPI/NDUFS8/ENO3/PGK2/GAPDH/PGM1/ALDOA/PGAM2/NDUFB4/NDUFA11/NDUFB6/PRKAA2/NDUFA2/NDUFA12/PKM/NDUFB5/DHTKD1/NDUFC1/NDUFB11/MT-ATP8/NDUFA6/NDUFB1/NDUFA9/NDUFS7/NDUFB10/OGDH/NDUFS4/NDUFA10/SDHB/NDUFA5/MT-ATP6/NDUFB7/NDUFS3/NDUFA3/SDHA/NDUFS5/NDUFS2/NDUFA7/NDUFAB1/NDUFS1/NDUFA8/NDUFB3/NDUFV1/NDUFA13/PFKFB1/MT-ND2/NDUFV2/NUDT2/NDUFB8/NDUFB9/NDUFS6/NDUFV3/MYH4
ter_ii	GO:0046907	intracellular transport	264	0.350818	1.72779	1.38084e-05	0.000318633	0.000241159	450	tags=31%, list=21%, signal=28%	LCP1/EZR/CORO1C/COPA/MAPT/SUN2/DYNC1LI1/RAB35/ACTR2/SNX6/SCFD2/SQSTM1/RAB5A/STX12/LMNB1/BCAP31/CHP1/UCHL1/UBE2O/VTA1/TMED7/CLTC/MYO1C/PRKAG1/NSF/VCP/COPZ1/AP2A1/ANXA2/TUBA1B/TOM1/SEC61B/CTTN/SNX9/HNRNPU/LAMTOR1/TUBB/MYLK2/KIF5B/ACTN4/PPM1A/CHMP2A/SYNE2/SEC23A/EPS15L1/CLTB/TMED9/ARCN1/PPP6C/EHD1/UFM1/KPNB1/CTSA/CDC42/MSN/KHDRBS1/TARDBP/SCARB2/ERP29/NRBP1/CUL3/VPS45/HSPA5/ALYREF/DYNC1H1/FLNA/DCTN1/…
ter_ii	GO:0070507	regulation of microtubule cytoskeleton organization	30	0.652483	2.20842	1.41553e-05	0.00032185	0.000243594	511	tags=67%, list=24%, signal=51%	PRKAA1/MAPT/TUBB4A/CKAP5/CLTC/SNCA/CLIP1/HNRNPU/CHMP2A/DRG1/EML2/TRIM54/DYNC1H1/DCTN1/RPS3/RAC1/CHMP4B/PAK1/CLASP2/MAPRE1
ter_ii	GO:0010256	endomembrane system organization	123	0.429455	1.92893	1.42478e-05	0.00032185	0.000243594	687	tags=52%, list=33%, signal=37%	CORO1C/GSN/ESYT1/CAV2/SQSTM1/NOMO3/YWHAZ/LMNB1/VTA1/MYH9/TMED7/SNAP23/AQP1/NSF/RTN3/ANXA2/TOM1/SNX9/LAMTOR1/DES/UBR4/CD9/CHMP2A/TMED9/SPTA1/CDC42/ATL2/AHNAK/TARDBP/SCARB2/DNM2/TMEM43/PDCD6IP/LPIN1/DCTN1/NDRG1/SPTBN1/SNAP29/NPLOC4/HOOK3/SEC31A/CHMP4B/OSBP/IQGAP1/VPS25/CLASP2/SLC4A1/REEP5/AP1B1/TMED4/VAPA/S100A10/AKT2/ILK/GORASP2/NSFL1C/TOR1AIP1/RAB1B/MAP2K1/LMNA/PACSIN3/SNF8/TMED10/RAB2A
ter_ii	GO:0070727	cellular macromolecule localization	403	0.319994	1.62501	1.58911e-05	0.000355233	0.00026886	450	tags=30%, list=21%, signal=29%	LCP1/S100A13/EZR/DBN1/PFKFB2/PRKAA1/CORO1C/COPA/MAPT/LGALS3/MVP/SUN2/RAB35/GSN/SNX6/CD2AP/SCFD2/SQSTM1/RAB5A/NOMO3/STX12/YWHAZ/LMNB1/BCAP31/BAX/CHP1/HOMER1/FGA/VTA1/MYH9/YWHAQ/FGB/SEC22B/TMED7/CLTC/SNAP23/RUVBL2/KCNJ11/KTN1/MYO1C/NSF/VCP/PPIA/COPZ1/AP2A1/TOLLIP/YBX1/TOM1/SNCA/SEC61B/TPP1/CTTN/SNX9/HNRNPU/LAMTOR1/KIF5B/ACTN4/PPID/ARHGDIA/THY1/XIRP2/PPM1A/PAK2/CHMP2A/SEC23A/CLTB/TMED9/AP4S1/FGG/ARC…
ter_ii	GO:0009081	branched-chain amino acid metabolic process	21	-0.707342	-2.19333	1.61687e-05	0.000357711	0.000270736	522	tags=86%, list=25%, signal=65%	BCKDHB/ALDH6A1/HSD17B10/DBT/HMGCL/DLD/IVD/PCCA/PCCB/HIBCH/AUH/MCCC2/MCCC1/ACADSB/ACAD8/ECHS1/ACAT1/HIBADH
ter_ii	GO:0006163	purine nucleotide metabolic process	161	-0.386965	-1.81565	1.64422e-05	0.00036005	0.000272505	563	tags=48%, list=27%, signal=38%	PRKACA/GPI/NDUFS8/HINT1/OPA1/ENO3/PGK2/GPD2/GAPDH/PGM1/ALDOA/RBKS/PGAM2/NDUFB4/NUDT9/NDUFA11/GOT1/GPD1L/NDUFB6/DCXR/PRKAA2/NDUFA2/NDUFA12/PKM/NDUFB5/MDH1/DHTKD1/IDH1/NDUFC1/NDUFB11/MT-ATP8/AMPD1/NDUFA6/NDUFB1/NDUFA9/NDUFS7/NDUFB10/OGDH/NDUFS4/NAPRT/NDUFA10/ADSL/SDHB/NDUFA5/NT5C/SLC25A11/MT-ATP6/NNT/NDUFB7/CD38/NDUFS3/NDUFA3/SDHA/SLC25A12/MDH2/NDUFS5/NDUFS2/NDUFA7/NDUFAB1/NDUFS1/NDUFA8/NADK2/NDUFB…
ter_ii	GO:0006631	fatty acid metabolic process	105	-0.440409	-1.94835	1.68102e-05	0.000364391	0.000275791	414	tags=41%, list=20%, signal=35%	FABP5/PDK2/DBI/PRKAA2/TNXB/HADHB/CPT2/ECH1/HADHA/IVD/CPT1B/PCCA/PCCB/PTGES2/MAPK14/ETFA/PLIN5/AUH/SCP2/HSD17B8/ACSS1/MGLL/ETFB/ACSL1/ACOT2/ACADS/ACADSB/NDUFAB1/ACSF2/CRAT/ETFDH/ACAA2/MECR/ECHS1/DECR1/ECI2/ECI1/ACAT1/MGST3/ACADM/HADH/ECHDC3/RGN
ter_ii	GO:0030258	lipid modification	42	-0.592327	-2.18119	1.77697e-05	0.000381337	0.000288617	371	tags=57%, list=18%, signal=48%	HADHB/CPT2/ECH1/HADHA/IVD/CPT1B/MAPK14/ETFA/PLIN5/AUH/SCP2/ETFB/ACADS/CRAT/ETFDH/ACAA2/APOD/ECHS1/DECR1/ECI2/ECI1/ACAT1/ACADM/HADH
ter_ii	GO:0002252	immune effector process	81	0.482956	2.00554	2.08756e-05	0.000443555	0.000335707	530	tags=41%, list=25%, signal=32%	LCP1/S100A13/PRKAA1/LGALS3/CTSG/IL18/HPRT1/DUSP22/C4BPA/IGHA1/IGKC/ANXA1/SNAP23/CFH/TUBB/KIF5B/PCYT1A/IGHG1/CFB/CRK/STXBP3/IGHG3/SERPING1/F2/RPS19/TUBB4B/PAK1/PTK2/APOA1/APOA2/C3/LAMP1/DDX1
ter_ii	GO:0099003	vesicle-mediated transport in synapse	37	0.600286	2.11009	2.22139e-05	0.000467363	0.000353726	425	tags=49%, list=20%, signal=40%	RAB5A/SNAP23/AP2A1/SNCA/SNX9/ARHGDIA/ARPC3/CALM1/CLTB/CANX/DNM2/RABEP1/PFN2/STXBP3/ATP6V1E1/SNAP29/ACTB/NAPA
ter_ii	GO:0009083	branched-chain amino acid catabolic process	18	-0.743972	-2.23375	2.43174e-05	0.000506651	0.000383462	522	tags=89%, list=25%, signal=68%	BCKDHB/ALDH6A1/HSD17B10/DBT/HMGCL/DLD/IVD/HIBCH/AUH/MCCC2/MCCC1/ACADSB/ACAD8/ECHS1/ACAT1/HIBADH
ter_ii	GO:0022411	cellular component disassembly	90	0.46463	1.97739	2.49317e-05	0.000514455	0.000389368	438	tags=38%, list=21%, signal=31%	LCP1/NES/ETF1/PRKAA1/CTSG/GSN/CST3/CKAP5/BAX/VTA1/CLTC/NSF/VCP/LMOD2/TOM1/KIF5B/LMOD3/CALM1/CHMP2A/SVIL/SPTAN1/SPTA1/CAPZA1/MAP4/GABARAPL2/TRIM54/LPIN1/DCTN1/SPTBN1/SNAP29/NAPA/CHMP4B/CFL1/KLC1
ter_ii	GO:0006955	immune response	223	0.366457	1.76844	2.66099e-05	0.000543856	0.00041162	530	tags=36%, list=25%, signal=30%	LCP1/S100A13/EZR/DEFA1/PRKAA1/LGALS3/CTSG/IL18/GSN/HPRT1/ACTR2/CD2AP/DBNL/SQSTM1/DUSP22/IGKV4-1/C4BPA/YWHAZ/BAX/IGHA1/FGA/HMGB2/IGKC/FGB/ANXA1/SNAP23/MYO1C/CFH/TOLLIP/SNCA/FLNB/PPBP/TRIM63/EIF2B2/ZYX/TUBB/SFPQ/KIF5B/PCYT1A/ECM1/THY1/HRG/PAK2/CALM1/IGHG1/CFB/PPP6C/SYNCRIP/CDC42/VIM/PDIA3/KHDRBS1/ASS1/CRK/PRKDC/TRIM54/TMEM43/EIF2B5/RPS3/IGKV1-27/STXBP3/IGHG3/SERPING1/NPLOC4/F2/VAMP3/IGKV3-7/RPS19/T…
ter_ii	GO:0006897	endocytosis	113	0.432061	1.91203	2.83776e-05	0.000574513	0.000434823	521	tags=40%, list=25%, signal=32%	EZR/CAP1/CORO1C/LGALS3/GSN/CD93/CAV2/DBNL/RAB5A/C4BPA/MYH9/ANXA1/CLTC/MYO1C/AP2A1/ANXA2/FKBP15/TOM1/SNCA/CTTN/SNX9/ARPC3/CD9/CALM1/EPS15L1/NME1/CLTB/EHD1/CDC42/CANX/SCARB2/TGM2/DNM2/RABEP1/RAC1/SNX1/ACTB/RAB14/PAK1/PTK2/UBQLN2/APOA1/APOA2/RAB5C/C3
ter_ii	GO:0009117	nucleotide metabolic process	167	-0.373122	-1.74788	3.74152e-05	0.000750402	0.000567946	563	tags=47%, list=27%, signal=37%	PRKACA/GPI/NDUFS8/HINT1/OPA1/ENO3/PARK7/PGK2/GPD2/GAPDH/PGM1/ALDOA/RBKS/PGAM2/NDUFB4/NUDT9/NDUFA11/GOT1/GPD1L/NDUFB6/DCXR/PRKAA2/NDUFA2/NDUFA12/PKM/NDUFB5/MDH1/DHTKD1/IDH1/NDUFC1/NDUFB11/MT-ATP8/AMPD1/NDUFA6/NDUFB1/NDUFA9/NDUFS7/NDUFB10/OGDH/NDUFS4/NAPRT/NDUFA10/ADSL/SDHB/NDUFA5/NT5C/SLC25A11/MT-ATP6/NNT/NDUFB7/CD38/NDUFS3/NDUFA3/SDHA/SLC25A12/MDH2/NDUFS5/NDUFS2/NDUFA7/NDUFAB1/NDUFS1/NDUFA8/NADK2…
ter_ii	GO:0045010	actin nucleation	12	0.801899	2.15866	3.9428e-05	0.000783449	0.000592957	247	tags=75%, list=12%, signal=67%	GSN/ARPC5/ACTR2/ARPC2/LMOD2/GMFB/ARPC3/ARPC1B/LMOD3
ter_ii	GO:0031334	positive regulation of protein-containing complex assembly	48	0.559722	2.08711	4.0532e-05	0.000797997	0.000603968	414	tags=44%, list=20%, signal=36%	LCP1/TPPP3/MAPT/LGALS3/CKAP5/BAX/ARPC2/VCP/LMOD2/SNCA/CLIP1/CTTN/SNX9/PFN1/DRG1/MSN/PFN2/DCTN1/RPS3/RAC1/CAND1
ter_ii	GO:1990542	mitochondrial transmembrane transport	27	-0.649916	-2.1674	4.42087e-05	0.000862471	0.000652765	615	tags=74%, list=29%, signal=53%	LETM1/PAM16/AIFM1/HSPA9/PNPT1/SLC25A20/SPG7/TST/CPT2/CPT1B/AFG3L2/HSPD1/MPC2/SFXN1/SLC25A3/VDAC2/PMPCB/SLC25A4/TIMM21/VDAC1
ter_ii	GO:0009141	nucleoside triphosphate metabolic process	108	-0.41459	-1.83831	4.57038e-05	0.000875718	0.000662792	563	tags=51%, list=27%, signal=39%	PRKACA/GPI/NDUFS8/OPA1/ENO3/PGK2/GAPDH/PGM1/ALDOA/PGAM2/NDUFB4/NDUFA11/NDUFB6/PRKAA2/NDUFA2/NDUFA12/PKM/NDUFB5/DHTKD1/NDUFC1/NDUFB11/MT-ATP8/NDUFA6/NDUFB1/NDUFA9/NDUFS7/NDUFB10/OGDH/NDUFS4/NDUFA10/SDHB/NDUFA5/MT-ATP6/NDUFB7/NDUFS3/NDUFA3/SDHA/NDUFS5/NDUFS2/NDUFA7/NDUFAB1/NDUFS1/NDUFA8/NDUFB3/NDUFV1/NDUFA13/PFKFB1/MT-ND2/NDUFV2/NUDT2/NDUFB8/NDUFB9/NDUFS6/NDUFV3/MYH4
ter_ii	GO:0009144	purine nucleoside triphosphate metabolic process	108	-0.41459	-1.83831	4.57038e-05	0.000875718	0.000662792	563	tags=51%, list=27%, signal=39%	PRKACA/GPI/NDUFS8/OPA1/ENO3/PGK2/GAPDH/PGM1/ALDOA/PGAM2/NDUFB4/NDUFA11/NDUFB6/PRKAA2/NDUFA2/NDUFA12/PKM/NDUFB5/DHTKD1/NDUFC1/NDUFB11/MT-ATP8/NDUFA6/NDUFB1/NDUFA9/NDUFS7/NDUFB10/OGDH/NDUFS4/NDUFA10/SDHB/NDUFA5/MT-ATP6/NDUFB7/NDUFS3/NDUFA3/SDHA/NDUFS5/NDUFS2/NDUFA7/NDUFAB1/NDUFS1/NDUFA8/NDUFB3/NDUFV1/NDUFA13/PFKFB1/MT-ND2/NDUFV2/NUDT2/NDUFB8/NDUFB9/NDUFS6/NDUFV3/MYH4
ter_ii	GO:0044089	positive regulation of cellular component biogenesis	88	0.447767	1.90169	5.17347e-05	0.000980759	0.000742292	511	tags=39%, list=24%, signal=31%	LCP1/TPPP3/MAPT/LGALS3/ACTR2/CKAP5/BAX/ARPC2/VCP/LMOD2/SNCA/CLIP1/CTTN/SNX9/PFN1/THY1/HRG/CHMP2A/DRG1/CDC42/MSN/DYNC1H1/FLNA/PDCD6IP/PFN2/DCTN1/RPS3/RAC1/CAND1/PAK1/SYNPO2/APOA1/CLASP2/MAPRE1
ter_ii	GO:0006811	monoatomic ion transport	184	-0.361712	-1.71345	5.21e-05	0.000980759	0.000742292	482	tags=42%, list=23%, signal=36%	SUMO1/COX7A2L/ITGB1/SPG7/NDUFB4/CUL5/FXN/CAMK2A/CAMK2G/GPD1L/NDUFB6/LTF/ATP2A1/CAPN3/NDUFA2/ACTN2/NDUFA12/NDUFB5/COX5A/NDUFC1/NDUFA4/DHRS7C/FHL1/MT-ATP8/COX4I1/NDUFA6/AFG3L2/NDUFB1/NDUFA9/NDUFS7/NDUFB10/NDUFS4/NDUFA10/NOS1/SHOC2/NDUFA5/MT-CO2/MT-ATP6/NNT/NDUFB7/UQCRFS1/NDUFS3/NDUFA3/SFXN1/SLC25A12/CYC1/UQCRH/NDUFS5/NDUFS2/NDUFA7/NDUFS1/NDUFA8/NDUFB3/SLC25A3/VDAC2/NDUFV1/SNTA1/PMPCB/EPM2A/MT-ND2/P…
ter_ii	GO:0007007	inner mitochondrial membrane organization	22	-0.67632	-2.12272	5.67446e-05	0.0010589	0.000801436	615	tags=100%, list=29%, signal=72%	APOOL/LETM1/MTX1/AGK/MTX2/OPA1/HSPA9/SAMM50/IMMT/TMEM11/CHCHD3/AFG3L2/APOO/TIMM10/TIMM8B/CHCHD10/TIMM13/TIMM8A/NDUFA13/TIMM9/TMEM126A
ter_ii	GO:0046785	microtubule polymerization	20	0.710353	2.17399	6.0901e-05	0.00112536	0.000851732	511	tags=75%, list=24%, signal=57%	TPPP3/MAPT/TUBB4A/CKAP5/SNCA/CLIP1/DRG1/MAP4/EML2/DCTN1/RPS3/RAC1/PAK1/CLASP2/MAPRE1
ter_ii	GO:0015031	protein transport	253	0.336429	1.64974	6.13545e-05	0.00112536	0.000851732	450	tags=32%, list=21%, signal=29%	LCP1/S100A13/PFKFB2/COPA/MVP/RAB35/SNX6/CD2AP/SCFD2/SQSTM1/RAB5A/STX12/BCAP31/CHP1/FGA/VTA1/MYH9/FGB/SEC22B/TMED7/CLTC/SNAP23/KCNJ11/KTN1/NSF/VCP/PPIA/COPZ1/AP2A1/TOM1/SEC61B/CTTN/SNX9/KIF5B/ACTN4/PPID/PPM1A/CHMP2A/SEC23A/CLTB/TMED9/AP4S1/FGG/ARCN1/EHD1/UFM1/KPNB1/CTSA/CDC42/CANX/TARDBP/GABARAPL2/SCARB2/ERP29/DNM2/VPS45/HSPA5/RABEP1/FLNA/ACSL3/PDCD6IP/SPTBN1/BAG3/STXBP3/SNX1/HSPA4/SNAP29/NPLOC4/D…
ter_ii	GO:0007051	spindle organization	40	0.571188	2.04668	6.28577e-05	0.00113355	0.000857934	511	tags=48%, list=24%, signal=37%	EZR/SUN2/CKAP5/MYH9/CLTC/VCP/HNRNPU/TUBB/CHMP2A/DRG1/KPNB1/MAP4/DYNC1H1/FLNA/DCTN1/RPS3/CHMP4B/CLASP2/MAPRE1
ter_ii	GO:0045184	establishment of protein localization	302	0.330409	1.644	6.23686e-05	0.00113355	0.000857934	450	tags=31%, list=21%, signal=29%	LCP1/S100A13/PFKFB2/PRKAA1/CORO1C/COPA/MAPT/MVP/RAB35/SNX6/CD2AP/SCFD2/SQSTM1/RAB5A/NOMO3/STX12/YWHAZ/BCAP31/BAX/CHP1/FGA/VTA1/MYH9/YWHAQ/FGB/SEC22B/TMED7/CLTC/SNAP23/RUVBL2/KCNJ11/KTN1/MYO1C/NSF/VCP/PPIA/COPZ1/AP2A1/TOM1/SEC61B/CTTN/SNX9/KIF5B/ACTN4/PPID/PPM1A/CHMP2A/SEC23A/CLTB/TMED9/AP4S1/FGG/ARCN1/EHD1/UFM1/KPNB1/CTSA/CDC42/CANX/CTSD/TARDBP/GABARAPL2/SRPRB/SCARB2/ERP29/DNM2/VPS45/HSPA5/RABEP1…
ter_ii	GO:0016477	cell migration	176	0.371138	1.74131	6.61889e-05	0.00118368	0.000895873	574	tags=40%, list=27%, signal=32%	LCP1/DEFA1/CAP1/CORO1C/TUBB2B/LGALS3/CTSG/SUN2/ITGA1/SERPINB1/ARPC5/CD2AP/DUSP22/PADI2/S100A11/BAX/TUBB2A/HMGB2/MYH9/ANXA1/AQP1/MYO1C/PPIA/APOH/PPBP/TMSB4X/CTTN/PFN1/ACTN4/ECM1/THY1/CD9/HRG/PPIB/PAK2/SYNE2/CDC42/MSN/ARHGDIB/CUL3/LAMA4/CRK/HSPA5/FLNA/PFN2/RAC1/COL1A1/OXSR1/CSNK2B/RPS19/IQGAP1/PAK1/SYNPO2/PTK2/PF4/PBXIP1/APOA1/JUP/CLASP2/SPAG9/MAPRE1/PLAA/KRT2/FN1/ITGA6/CPNE3/RPL13A/CD44/DNAJA4/LRG1
ter_ii	GO:0031109	microtubule polymerization or depolymerization	23	0.665545	2.0916	7.23647e-05	0.00127363	0.000963949	511	tags=70%, list=24%, signal=53%	TPPP3/MAPT/TUBB4A/CKAP5/SNCA/CLIP1/DRG1/MAP4/EML2/TRIM54/DCTN1/RPS3/RAC1/PAK1/CLASP2/MAPRE1
ter_ii	GO:0032984	protein-containing complex disassembly	58	0.507299	1.98364	7.24055e-05	0.00127363	0.000963949	438	tags=45%, list=21%, signal=37%	NES/ETF1/GSN/CKAP5/VTA1/CLTC/NSF/VCP/LMOD2/TOM1/KIF5B/LMOD3/CALM1/CHMP2A/SVIL/SPTAN1/SPTA1/CAPZA1/GABARAPL2/TRIM54/SPTBN1/SNAP29/NAPA/CHMP4B/CFL1/KLC1
ter_ii	GO:1901605	alpha-amino acid metabolic process	56	-0.515125	-2.03923	7.34603e-05	0.00128167	0.00097004	545	tags=52%, list=26%, signal=39%	PARK7/GPT2/GCSH/ALDH6A1/DDAH1/HSD17B10/GOT1/THAP4/HMGCL/PCBD2/IVD/HIBCH/AUH/DLST/ASPA/NOS1/MCCC2/MCCC1/ACADSB/FH/ACAD8/ALDH4A1/ALDH5A1/APIP/ACAT1/GOT2/HIBADH/ADHFE1/GLUL
ter_ii	GO:0032956	regulation of actin cytoskeleton organization	61	0.499311	1.97799	7.88244e-05	0.00136417	0.00103248	505	tags=48%, list=24%, signal=37%	GSN/ARPC5/CD2AP/ARPC2/LMOD2/CTTN/SNX9/PFN1/GMFB/ARPC3/XIRP2/HRG/LMOD3/PAK2/SVIL/SPTAN1/SPTA1/CDC42/CAPZA1/CRK/FLNA/PFN2/SPTBN1/RAC1/PAK1/SYNPO2/ARHGAP17/APOA1/CLASP2
ter_ii	GO:0030029	actin filament-based process	197	0.359583	1.70952	8.45358e-05	0.00145131	0.00109843	505	tags=36%, list=24%, signal=30%	LCP1/EZR/DBN1/MYBPH/CAP1/CORO1C/MARCKS/ACTC1/TPM4/SUN2/GSN/ARPC5/ACTR2/CD2AP/DBNL/MYL6/MYH14/MYL2/MYH9/ANXA1/AQP1/ARPC2/MYO1C/LMOD2/PDLIM3/FLNB/PLS3/TMSB4X/CTTN/SNX9/PFN1/GMFB/ZYX/MYLK2/ACTN4/ARPC3/XIRP2/ARPC1B/HRG/LMOD3/PAK2/SYNE2/SVIL/SPTAN1/SPTA1/MYPN/CDC42/CAPZA1/CAMK2D/TAGLN2/CUL3/CRK/DNM2/FLNA/PDCD6IP/PFN2/SPTBN1/RAC1/ACTB/CFL1/IQGAP1/MYH3/ACTN1/PAK1/SYNPO2/FLNC/ARHGAP17/PGM5/APOA1/JUP/CLAS…
ter_ii	GO:0099504	synaptic vesicle cycle	32	0.610489	2.08414	8.55426e-05	0.00145694	0.00110269	425	tags=50%, list=20%, signal=41%	RAB5A/SNAP23/AP2A1/SNCA/SNX9/ARHGDIA/ARPC3/CLTB/CANX/DNM2/PFN2/STXBP3/ATP6V1E1/SNAP29/ACTB/NAPA
ter_ii	GO:0007166	cell surface receptor signaling pathway	245	0.339237	1.66025	9.44789e-05	0.00159647	0.0012083	597	tags=40%, list=28%, signal=32%	EZR/HOMER2/PRKAA1/LGALS3/CTSG/LRRFIP2/MVP/PSME3/IL18/ITGA1/CAV2/SNX6/CD2AP/SQSTM1/RAB5A/DUSP22/PADI2/NOMO3/BAX/IGHA1/HOMER1/FGA/HMGB2/UBE2O/IGKC/MYH9/IDE/FGB/ANXA1/RUVBL2/MYO1C/VCP/TOLLIP/SNCA/PDK4/TMSB4X/CTTN/EIF2B2/ZYX/ACTN4/ARHGDIA/ECM1/THY1/HRG/PPM1A/PAK2/CALM1/ANXA4/IGHG1/FGG/RUVBL1/CDC42/CTSD/PDIA3/KHDRBS1/CUL3/CRK/HSPA5/FLNA/CCAR2/EIF2B5/RPS3/SPTBN1/BAG3/RAC1/IGHG3/TXNDC17/GLG1/RAB14/F2/CO…
ter_ii	GO:0009199	ribonucleoside triphosphate metabolic process	107	-0.416888	-1.84879	0.000107595	0.00178992	0.00135471	563	tags=51%, list=27%, signal=40%	PRKACA/GPI/NDUFS8/OPA1/ENO3/PGK2/GAPDH/PGM1/ALDOA/PGAM2/NDUFB4/NDUFA11/NDUFB6/PRKAA2/NDUFA2/NDUFA12/PKM/NDUFB5/DHTKD1/NDUFC1/NDUFB11/MT-ATP8/NDUFA6/NDUFB1/NDUFA9/NDUFS7/NDUFB10/OGDH/NDUFS4/NDUFA10/SDHB/NDUFA5/MT-ATP6/NDUFB7/NDUFS3/NDUFA3/SDHA/NDUFS5/NDUFS2/NDUFA7/NDUFAB1/NDUFS1/NDUFA8/NDUFB3/NDUFV1/NDUFA13/PFKFB1/MT-ND2/NDUFV2/NUDT2/NDUFB8/NDUFB9/NDUFS6/NDUFV3/MYH4
ter_ii	GO:0009205	purine ribonucleoside triphosphate metabolic process	107	-0.416888	-1.84879	0.000107595	0.00178992	0.00135471	563	tags=51%, list=27%, signal=40%	PRKACA/GPI/NDUFS8/OPA1/ENO3/PGK2/GAPDH/PGM1/ALDOA/PGAM2/NDUFB4/NDUFA11/NDUFB6/PRKAA2/NDUFA2/NDUFA12/PKM/NDUFB5/DHTKD1/NDUFC1/NDUFB11/MT-ATP8/NDUFA6/NDUFB1/NDUFA9/NDUFS7/NDUFB10/OGDH/NDUFS4/NDUFA10/SDHB/NDUFA5/MT-ATP6/NDUFB7/NDUFS3/NDUFA3/SDHA/NDUFS5/NDUFS2/NDUFA7/NDUFAB1/NDUFS1/NDUFA8/NDUFB3/NDUFV1/NDUFA13/PFKFB1/MT-ND2/NDUFV2/NUDT2/NDUFB8/NDUFB9/NDUFS6/NDUFV3/MYH4
ter_ii	GO:0098657	import into cell	128	0.400358	1.81645	0.000116	0.00191489	0.00144929	521	tags=38%, list=25%, signal=31%	EZR/CAP1/CORO1C/LGALS3/GSN/CD93/CAV2/DBNL/RAB5A/C4BPA/MYH9/ANXA1/CLTC/KCNJ11/MYO1C/AP2A1/ANXA2/FKBP15/TOM1/SNCA/CTTN/SNX9/ARPC3/CD9/CALM1/EPS15L1/NME1/CLTB/EHD1/CDC42/CANX/SCARB2/TGM2/DNM2/RABEP1/ACSL3/RAC1/SNX1/ACTB/RAB14/PAK1/SLC2A1/ARL6IP5/PTK2/UBQLN2/APOA1/APOA2/RAB5C/C3
ter_ii	GO:0006812	monoatomic cation transport	170	-0.36205	-1.70515	0.000117148	0.00191908	0.00145247	482	tags=42%, list=23%, signal=36%	SUMO1/COX7A2L/ITGB1/SPG7/NDUFB4/CUL5/FXN/CAMK2A/CAMK2G/GPD1L/NDUFB6/LTF/ATP2A1/CAPN3/NDUFA2/ACTN2/NDUFA12/NDUFB5/COX5A/NDUFC1/NDUFA4/DHRS7C/FHL1/MT-ATP8/COX4I1/NDUFA6/AFG3L2/NDUFB1/NDUFA9/NDUFS7/NDUFB10/NDUFS4/NDUFA10/NOS1/NDUFA5/MT-CO2/MT-ATP6/NNT/NDUFB7/UQCRFS1/NDUFS3/NDUFA3/SFXN1/SLC25A12/CYC1/UQCRH/NDUFS5/NDUFS2/NDUFA7/NDUFS1/NDUFA8/NDUFB3/SLC25A3/NDUFV1/SNTA1/PMPCB/EPM2A/MT-ND2/PPIF/COX5B/SL…
ter_ii	GO:0031113	regulation of microtubule polymerization	17	0.705619	2.09872	0.000125588	0.00202644	0.00153372	511	tags=76%, list=24%, signal=58%	MAPT/TUBB4A/CKAP5/SNCA/CLIP1/DRG1/EML2/DCTN1/RPS3/RAC1/PAK1/CLASP2/MAPRE1
ter_ii	GO:0031110	regulation of microtubule polymerization or depolymerization	19	0.68482	2.07961	0.00012559	0.00202644	0.00153372	511	tags=74%, list=24%, signal=56%	MAPT/TUBB4A/CKAP5/SNCA/CLIP1/DRG1/EML2/TRIM54/DCTN1/RPS3/RAC1/PAK1/CLASP2/MAPRE1
ter_ii	GO:0000902	cell morphogenesis	113	0.416687	1.844	0.000129633	0.00207606	0.00157128	507	tags=41%, list=24%, signal=33%	EZR/NES/DBN1/CAP1/CORO1C/TUBB2B/MAPT/TPM4/ITGA1/HPRT1/CD2AP/DBNL/PALMD/MYH14/UCHL1/MYH9/ANXA1/FLNB/PITPNA/CTTN/KIF5B/THY1/PAK2/LARP4/MYL12B/SPTA1/MYPN/CDC42/MSN/CUL3/CRK/DNM2/PRKDC/FLNA/RAC1/SNX1/ACTB/YWHAH/F2/CFL1/IQGAP1/ACTN1/PAK1/PTK2/CLASP2/SPAG9
ter_ii	GO:0010564	regulation of cell cycle process	68	0.472778	1.90198	0.000136508	0.00216998	0.00164236	432	tags=34%, list=20%, signal=28%	PSME3/DYNC1LI1/CAV2/ANXA1/CLTC/PSME1/PSME2/TMSB4X/SND1/HNRNPU/CALM1/CHMP2A/DRG1/SVIL/CDC42/CUL3/PRKDC/DYNC1H1/PDCD6IP/CCAR2/DCTN1/ACTB/CHMP4B
ter_ii	GO:0022604	regulation of cell morphogenesis	35	0.597343	2.08666	0.000139774	0.00220555	0.00166928	570	tags=60%, list=27%, signal=45%	EZR/DBN1/CORO1C/PALMD/MYH14/MYH9/ANXA1/LARP4/MYL12B/SPTA1/MSN/CRK/PRKDC/RAC1/F2/CFL1/PTK2/SPAG9/PLAA/FN1/CD44
ter_ii	GO:0030833	regulation of actin filament polymerization	28	0.631887	2.10811	0.00014227	0.00222855	0.00168669	396	tags=54%, list=19%, signal=44%	GSN/ARPC5/ARPC2/LMOD2/CTTN/SNX9/PFN1/ARPC3/LMOD3/SVIL/SPTAN1/SPTA1/CAPZA1/PFN2/SPTBN1
ter_ii	GO:1902903	regulation of supramolecular fiber organization	82	0.464904	1.93803	0.000144798	0.00225171	0.00170421	511	tags=44%, list=24%, signal=35%	MAPT/TUBB4A/GSN/ARPC5/CKAP5/ARPC2/LMOD2/SNCA/CLIP1/CTTN/SNX9/PFN1/GMFB/ARPC3/XIRP2/LMOD3/PAK2/DRG1/SVIL/SPTAN1/SPTA1/CDC42/CAPZA1/EML2/TRIM54/FLNA/PFN2/DCTN1/RPS3/SPTBN1/RAC1/PAK1/SYNPO2/APOA1/CLASP2/MAPRE1
ter_ii	GO:0007186	G protein-coupled receptor signaling pathway	50	0.521017	1.9669	0.000155712	0.00238685	0.0018065	540	tags=48%, list=26%, signal=37%	EZR/AKR1C2/HOMER2/AKR1C3/GNG12/CAV2/PADI2/HOMER1/ANXA1/SNCA/CALM1/CDC42/TGM2/FLNA/RAC1/DYNLT1/F2/OXSR1/NLN/UBQLN2/PF4/APOA1/C3/PSAP
ter_ii	GO:0016197	endosomal transport	62	0.478799	1.90193	0.000154757	0.00238685	0.0018065	482	tags=47%, list=23%, signal=37%	EZR/CORO1C/DYNC1LI1/RAB35/SNX6/SQSTM1/RAB5A/STX12/UBE2O/VTA1/CLTC/VCP/TOM1/SNX9/LAMTOR1/CHMP2A/EPS15L1/EHD1/MSN/SCARB2/FLNA/DCTN1/SNX1/HOOK3/RAB14/CHMP4B/VAMP3/VPS25/VPS26A
ter_ii	GO:0032543	mitochondrial translation	39	-0.546227	-1.97364	0.000166126	0.00252842	0.00191365	749	tags=79%, list=35%, signal=52%	MRPS27/SARS2/MRPL44/MRPL13/TSFM/MRPS11/TRMT10C/MRPL15/LRPPRC/MRPS23/MRPL19/GFM1/MRPL39/C1QBP/DAP3/TUFM/MRPL12/MRPL46/IARS2/DARS2/MRPS22/PTCD3/MRPL45/MRPS30/GADD45GIP1/UQCC2/TACO1/MRPL17/MRPS7/MRPS17/FASTKD2
ter_ii	GO:0050851	antigen receptor-mediated signaling pathway	29	0.623943	2.09414	0.000170168	0.00257169	0.0019464	402	tags=48%, list=19%, signal=40%	EZR/LGALS3/CD2AP/DUSP22/BAX/IGHA1/IGKC/EIF2B2/THY1/IGHG1/KHDRBS1/EIF2B5/RPS3/IGHG3
ter_ii	GO:0051495	positive regulation of cytoskeleton organization	42	0.554645	2.01337	0.00018	0.00270126	0.00204446	511	tags=52%, list=24%, signal=41%	NES/MAPT/GSN/CKAP5/ARPC2/LMOD2/CLIP1/CTTN/SNX9/PFN1/DRG1/CDC42/DYNC1H1/FLNA/PFN2/DCTN1/RPS3/RAC1/PAK1/SYNPO2/APOA1/MAPRE1
ter_ii	GO:0002274	myeloid leukocyte activation	21	0.669909	2.07483	0.000184916	0.00275576	0.00208571	186	tags=38%, list=9%, signal=35%	S100A13/MAPT/CTSG/IL18/CD93/ANXA1/SNAP23/SNCA
ter_ii	GO:0009259	ribonucleotide metabolic process	128	-0.37898	-1.71434	0.000203604	0.00301334	0.00228066	563	tags=48%, list=27%, signal=37%	PRKACA/GPI/NDUFS8/HINT1/OPA1/ENO3/PGK2/GAPDH/PGM1/ALDOA/PGAM2/NDUFB4/NUDT9/NDUFA11/NDUFB6/PRKAA2/NDUFA2/NDUFA12/PKM/NDUFB5/DHTKD1/NDUFC1/NDUFB11/MT-ATP8/AMPD1/NDUFA6/NDUFB1/NDUFA9/NDUFS7/NDUFB10/OGDH/NDUFS4/NDUFA10/ADSL/SDHB/NDUFA5/NT5C/MT-ATP6/NDUFB7/NDUFS3/NDUFA3/SDHA/NDUFS5/NDUFS2/NDUFA7/NDUFAB1/NDUFS1/NDUFA8/NDUFB3/NDUFV1/NDUFA13/PFKFB1/MT-ND2/NDUFV2/NUDT2/NDUFB8/NDUFB9/NDUFS6/NDUFV3/NT5C1A/M…
ter_ii	GO:0170040	proteinogenic amino acid catabolic process	23	-0.644315	-2.06095	0.000220735	0.00322244	0.00243892	539	tags=65%, list=26%, signal=49%	GPT2/GCSH/DDAH1/GOT1/HMGCL/IVD/AUH/DLST/NOS1/MCCC2/MCCC1/ALDH4A1/GOT2/ADHFE1/GLUL
ter_ii	GO:0006629	lipid metabolic process	213	-0.333528	-1.62228	0.000220717	0.00322244	0.00243892	414	tags=31%, list=20%, signal=28%	FABP5/PDK2/DBI/PRKAA2/PGP/TNXB/HMGCL/HADHB/CPT2/ECH1/IDH1/HADHA/IVD/FECH/CPT1B/PLCD4/PCCA/PCCB/PTGES2/MAPK14/ETFA/PLIN5/LACTB/AUH/SCP2/PPT1/ACOT13/RDH13/HSD17B8/ACSS1/MGLL/ETFB/ACSL1/ACOT2/HINT2/BCO2/ACADS/SORBS1/IGFBP7/ALDH1A1/ACADSB/NDUFAB1/ACSF2/ACAD8/ADH1B/CRAT/ETFDH/ACAA2/MECR/APOD/ECHS1/DECR1/ECI2/ECI1/ACAT1/OSBPL1A/IDI1/BDH1/IDI2/MGST3/ACADM/HADH/AGPAT3/ADHFE1/ECHDC3/SCPEP1/RGN
ter_ii	GO:0010638	positive regulation of organelle organization	96	0.426851	1.84319	0.000226524	0.00326256	0.00246928	526	tags=39%, list=25%, signal=30%	LCP1/NES/MAPT/GSN/CKAP5/BAX/ANXA1/RUVBL2/ARPC2/LMOD2/ANXA2/TOM1/SNCA/CLIP1/CTTN/SNX9/PFN1/DRG1/TMED9/RUVBL1/CDC42/MSN/CUL3/DYNC1H1/FLNA/PDCD6IP/PFN2/DCTN1/RPS3/RAC1/OSBP/PAK1/SYNPO2/APOA1/CCT2/MAPRE1/CCT4
ter_ii	GO:0051130	positive regulation of cellular component organization	175	0.360007	1.68737	0.000225271	0.00326256	0.00246928	552	tags=33%, list=26%, signal=26%	LCP1/TPPP3/NES/DBN1/CORO1C/TUBB2B/MAPT/LGALS3/GSN/ACTR2/CKAP5/BAX/ANXA1/RUVBL2/ARPC2/VCP/LMOD2/AP2A1/ANXA2/TOM1/SNCA/CLIP1/CTTN/SNX9/PFN1/THY1/HRG/DRG1/TMED9/RUVBL1/EHD1/CDC42/MSN/AHNAK/SCARB2/CUL3/DYNC1H1/FLNA/PDCD6IP/PFN2/DCTN1/RPS3/RAC1/CAND1/OSBP/PAK1/SYNPO2/APOA1/CLASP2/CCT2/APOA2/MAPRE1/C3/CCT4/FN1/EIF4G1/ITGA6
ter_ii	GO:0002443	leukocyte mediated immunity	51	0.511396	1.94001	0.000242531	0.00346981	0.00262614	530	tags=45%, list=25%, signal=35%	S100A13/PRKAA1/CTSG/IL18/HPRT1/DUSP22/C4BPA/IGHA1/IGKC/SNAP23/TUBB/KIF5B/PCYT1A/IGHG1/CRK/STXBP3/IGHG3/SERPING1/F2/TUBB4B/C3/LAMP1/DDX1
ter_ii	GO:0009150	purine ribonucleotide metabolic process	127	-0.380025	-1.72213	0.000250794	0.00356426	0.00269763	563	tags=48%, list=27%, signal=37%	PRKACA/GPI/NDUFS8/HINT1/OPA1/ENO3/PGK2/GAPDH/PGM1/ALDOA/PGAM2/NDUFB4/NUDT9/NDUFA11/NDUFB6/PRKAA2/NDUFA2/NDUFA12/PKM/NDUFB5/DHTKD1/NDUFC1/NDUFB11/MT-ATP8/AMPD1/NDUFA6/NDUFB1/NDUFA9/NDUFS7/NDUFB10/OGDH/NDUFS4/NDUFA10/ADSL/SDHB/NDUFA5/NT5C/MT-ATP6/NDUFB7/NDUFS3/NDUFA3/SDHA/NDUFS5/NDUFS2/NDUFA7/NDUFAB1/NDUFS1/NDUFA8/NDUFB3/NDUFV1/NDUFA13/PFKFB1/MT-ND2/NDUFV2/NUDT2/NDUFB8/NDUFB9/NDUFS6/NDUFV3/NT5C1A/M…
ter_ii	GO:0170035	L-amino acid catabolic process	22	-0.640629	-2.0107	0.000274615	0.00382678	0.00289632	539	tags=64%, list=26%, signal=48%	GPT2/DDAH1/GOT1/HMGCL/IVD/AUH/DLST/NOS1/MCCC2/MCCC1/ALDH4A1/GOT2/ADHFE1/GLUL
ter_ii	GO:0006793	phosphorus metabolic process	384	-0.284986	-1.48795	0.000272857	0.00382678	0.00289632	589	tags=37%, list=28%, signal=33%	AK2/SLC44A2/PIN1/AGK/MOCS2/PSMD10/PHPT1/PRKACA/GPI/NDUFS8/CAB39/PHB2/HINT1/OPA1/ENO3/PARK7/PGK2/GPD2/DLAT/ACOT9/PDCL3/GAPDH/PGM1/ALDOA/DHRS7B/PPM1B/RBKS/DUSP3/PGAM2/CKB/NDUFB4/NUDT9/NDUFA11/CAMK2A/GOT1/GPD1L/NDUFB6/PCYT2/LTF/FABP5/DCXR/PDK2/DBI/PRKAA2/PDXK/PGP/CKM/NDUFA2/DLD/NDUFA12/PKM/TSG101/NDUFB5/MDH1/DHTKD1/IDH1/HADHA/NDUFC1/SUCLG2/NDUFB11/MT-ATP8/PDHB/MAPK14/AMPD1/NDUFA6/NDUFB1/NDUFA9/NDUFS…
ter_ii	GO:0006796	phosphate-containing compound metabolic process	384	-0.284986	-1.48795	0.000272857	0.00382678	0.00289632	589	tags=37%, list=28%, signal=33%	AK2/SLC44A2/PIN1/AGK/MOCS2/PSMD10/PHPT1/PRKACA/GPI/NDUFS8/CAB39/PHB2/HINT1/OPA1/ENO3/PARK7/PGK2/GPD2/DLAT/ACOT9/PDCL3/GAPDH/PGM1/ALDOA/DHRS7B/PPM1B/RBKS/DUSP3/PGAM2/CKB/NDUFB4/NUDT9/NDUFA11/CAMK2A/GOT1/GPD1L/NDUFB6/PCYT2/LTF/FABP5/DCXR/PDK2/DBI/PRKAA2/PDXK/PGP/CKM/NDUFA2/DLD/NDUFA12/PKM/TSG101/NDUFB5/MDH1/DHTKD1/IDH1/HADHA/NDUFC1/SUCLG2/NDUFB11/MT-ATP8/PDHB/MAPK14/AMPD1/NDUFA6/NDUFB1/NDUFA9/NDUFS…
ter_ii	GO:0071705	nitrogen compound transport	307	0.31139	1.55017	0.00029291	0.00405539	0.00306934	450	tags=31%, list=21%, signal=28%	LCP1/S100A13/PFKFB2/COPA/MVP/RAB35/SNX6/CD2AP/SCFD2/SRSF7/SQSTM1/RAB5A/CKAP5/STX12/BCAP31/CHP1/FGA/VTA1/MYH9/FGB/SEC22B/TMED7/CLTC/SNAP23/KCNJ11/AQP1/KTN1/NSF/VCP/PPIA/COPZ1/AP2A1/YBX1/TOM1/SNCA/SEC61B/CTTN/SNX9/KIF5B/ACTN4/PPID/PPM1A/CHMP2A/SEC23A/CLTB/TMED9/AP4S1/FGG/ARCN1/EHD1/GLTP/UFM1/KPNB1/CTSA/CDC42/CANX/KHDRBS1/TARDBP/GABARAPL2/SCARB2/ERP29/SLC25A6/TGM2/DNM2/VPS45/HSPA5/ALYREF/RABEP1/FLNA…
ter_ii	GO:0071396	cellular response to lipid	67	0.461164	1.85252	0.000336472	0.00461967	0.00349642	337	tags=30%, list=16%, signal=26%	AKR1C2/DEFA1/AKR1C3/PRKAA1/CTSG/IL18/ALDH1A2/PADI2/HMGB2/ANXA1/RUVBL2/AQP1/CARM1/PPBP/PDK4/HNRNPU/UFM1/MSN/VIM/ASS1
ter_ii	GO:0065008	regulation of biological quality	410	0.286556	1.46147	0.000337972	0.00461967	0.00349642	436	tags=27%, list=21%, signal=27%	EZR/AKR1C2/AKR1C3/DBN1/PFKFB2/CLIC1/RBP1/COPA/MAPT/CTSG/RPS5/ITGA1/ALDH1A2/DHRS7/GSN/ARPC5/F13A1/SNX6/CD2AP/PALMD/SQSTM1/RAB5A/SERPINA7/STX12/YWHAZ/MYH14/BAX/CHP1/HOMER1/FGA/MYL2/MYH9/CARHSP1/IDE/FGB/ANXA1/SNAP23/RUVBL2/KCNJ11/AQP1/ARPC2/MANF/VCP/PPIA/TMX1/LMOD2/AP2A1/YBX1/ANXA2/SNCA/APOH/CTTN/SNX9/PFN1/HNRNPU/PTER/TUBB/KIF5B/TAF15/ARPC3/UBR4/CD9/HRG/LMOD3/PPIB/CALM1/NME1/USP5/FGG/MYL12B/RUVBL1/S…
ter_ii	GO:0016050	vesicle organization	69	0.459281	1.8545	0.000365137	0.00493576	0.00373565	461	tags=45%, list=22%, signal=36%	CORO1C/CAV2/SQSTM1/STX12/VTA1/ANXA1/SNAP23/AQP1/ANXA2/TOM1/SNCA/LAMTOR1/UBR4/CHMP2A/SEC23A/TMED9/PPP6C/SCARB2/CUL3/DNM2/PDCD6IP/ATP6V1E1/SNAP29/HOOK3/RAB14/SEC31A/CHMP4B/VAMP3/OSBP/SEC24C/VPS25
ter_ii	GO:0032970	regulation of actin filament-based process	76	0.451465	1.85196	0.000365697	0.00493576	0.00373565	505	tags=43%, list=24%, signal=34%	GSN/ARPC5/CD2AP/MYH9/ARPC2/LMOD2/CTTN/SNX9/PFN1/GMFB/MYLK2/ARPC3/XIRP2/HRG/LMOD3/PAK2/SVIL/SPTAN1/SPTA1/CDC42/CAPZA1/CAMK2D/CRK/FLNA/PFN2/SPTBN1/RAC1/PAK1/SYNPO2/ARHGAP17/APOA1/JUP/CLASP2
ter_ii	GO:0002429	immune response-activating cell surface receptor signaling pathway	37	0.549198	1.93051	0.000376004	0.00504316	0.00381694	521	tags=54%, list=25%, signal=41%	EZR/LGALS3/CD2AP/SQSTM1/DUSP22/BAX/IGHA1/IGKC/EIF2B2/THY1/PAK2/IGHG1/KHDRBS1/EIF2B5/RPS3/IGHG3/PAK1/PTK2/EIF2B3/C3
ter_ii	GO:0032535	regulation of cellular component size	58	0.480817	1.88009	0.000380455	0.00507116	0.00383813	400	tags=38%, list=19%, signal=32%	EZR/MAPT/GSN/ARPC5/RAB5A/AQP1/ARPC2/LMOD2/CTTN/SNX9/PFN1/ARPC3/LMOD3/SVIL/SPTAN1/SPTA1/CAPZA1/MSN/DNM2/PFN2/SPTBN1/RAC1
ter_ii	GO:0032886	regulation of microtubule-based process	37	0.548443	1.92786	0.000398519	0.00527915	0.00399555	528	tags=59%, list=25%, signal=45%	PRKAA1/MAPT/TUBB4A/CKAP5/CLTC/SNCA/CLIP1/HNRNPU/CHMP2A/DRG1/EML2/TRIM54/DYNC1H1/PDCD6IP/DCTN1/RPS3/RAC1/CHMP4B/PAK1/CLASP2/MAPRE1/LAMP1
ter_ii	GO:0048583	regulation of response to stimulus	450	0.284331	1.46841	0.000403641	0.00531419	0.00402207	539	tags=30%, list=26%, signal=29%	S100A13/EZR/AKR1C2/HOMER2/AKR1C3/PRKAA1/TUBB2B/MAPT/LGALS3/CTSG/MVP/PSME3/IL18/DYNC1LI1/ITGA1/TIGAR/CAV2/ACTR2/SNX6/CD2AP/SQSTM1/DUSP22/PADI2/NOMO3/C4BPA/YWHAZ/BCAP31/BAX/CHP1/IGHA1/HOMER1/UBE2V1/FGA/HMGB2/UCHL1/UBE2O/IGKC/FGB/ANXA1/S100A4/PTBP1/RUVBL2/MYO1C/PRKAG1/MANF/CFH/VCP/PPIA/TMX1/ANXA2/CARM1/SNCA/APOH/TRIM63/TMSB4X/CTTN/LAMTOR1/EIF2B2/SFPQ/ACTN4/ARHGDIA/ECM1/THY1/CD9/HRG/PPM1A/PAK2/CALM1/…
ter_ii	GO:0007586	digestion	16	0.706461	2.04902	0.000417258	0.00545998	0.00413241	146	tags=31%, list=7%, signal=29%	EZR/AKR1C2/TYMP/COPA/AQP1
ter_ii	GO:0110053	regulation of actin filament organization	53	0.482685	1.84515	0.000420201	0.00546515	0.00413633	505	tags=47%, list=24%, signal=37%	GSN/ARPC5/ARPC2/LMOD2/CTTN/SNX9/PFN1/GMFB/ARPC3/XIRP2/LMOD3/PAK2/SVIL/SPTAN1/SPTA1/CDC42/CAPZA1/FLNA/PFN2/SPTBN1/RAC1/PAK1/SYNPO2/APOA1/CLASP2
ter_ii	GO:0006637	acyl-CoA metabolic process	34	-0.568963	-1.98275	0.000431071	0.0055394	0.00419252	407	tags=50%, list=19%, signal=41%	PDK2/DLD/SUCLG2/PDHB/DLST/OGDH/PPT1/MPC2/ACSS1/PDHA1/ACSL1/ACOT2/PDHX/ACSF2/SUCLA2/ACAT1/SUCLG1
ter_ii	GO:0035383	thioester metabolic process	34	-0.568963	-1.98275	0.000431071	0.0055394	0.00419252	407	tags=50%, list=19%, signal=41%	PDK2/DLD/SUCLG2/PDHB/DLST/OGDH/PPT1/MPC2/ACSS1/PDHA1/ACSL1/ACOT2/PDHX/ACSF2/SUCLA2/ACAT1/SUCLG1
ter_ii	GO:0051017	actin filament bundle assembly	33	0.575675	1.98526	0.000476644	0.00605253	0.00458089	562	tags=61%, list=27%, signal=45%	LCP1/EZR/MARCKS/PLS3/PFN1/ZYX/PAK2/CDC42/CUL3/DNM2/FLNA/PFN2/RAC1/ACTN1/PAK1/SYNPO2/APOA1/CLASP2/HSP90B1/S100A10
ter_ii	GO:0061572	actin filament bundle organization	33	0.575675	1.98526	0.000476644	0.00605253	0.00458089	562	tags=61%, list=27%, signal=45%	LCP1/EZR/MARCKS/PLS3/PFN1/ZYX/PAK2/CDC42/CUL3/DNM2/FLNA/PFN2/RAC1/ACTN1/PAK1/SYNPO2/APOA1/CLASP2/HSP90B1/S100A10
ter_ii	GO:0000910	cytokinesis	29	0.603277	2.02478	0.000487109	0.00614903	0.00465393	453	tags=52%, list=21%, signal=41%	RAB35/ACTR2/MYH14/MYH9/SNX9/CALM1/CHMP2A/SVIL/CDC42/CUL3/PDCD6IP/SPTBN1/CHMP4B/CFL1/IQGAP1
ter_ii	GO:0019693	ribose phosphate metabolic process	131	-0.367818	-1.66649	0.000504064	0.00632586	0.00478776	563	tags=47%, list=27%, signal=36%	PRKACA/GPI/NDUFS8/HINT1/OPA1/ENO3/PGK2/GAPDH/PGM1/ALDOA/PGAM2/NDUFB4/NUDT9/NDUFA11/NDUFB6/PRKAA2/NDUFA2/NDUFA12/PKM/NDUFB5/DHTKD1/NDUFC1/NDUFB11/MT-ATP8/AMPD1/NDUFA6/NDUFB1/NDUFA9/NDUFS7/NDUFB10/OGDH/NDUFS4/NDUFA10/ADSL/SDHB/NDUFA5/NT5C/MT-ATP6/NDUFB7/NDUFS3/NDUFA3/SDHA/NDUFS5/NDUFS2/NDUFA7/NDUFAB1/NDUFS1/NDUFA8/NDUFB3/NDUFV1/NDUFA13/PFKFB1/MT-ND2/NDUFV2/NUDT2/NDUFB8/NDUFB9/NDUFS6/NDUFV3/NT5C1A/M…
ter_ii	GO:0007006	mitochondrial membrane organization	41	-0.531512	-1.9495	0.000526681	0.00657126	0.00497349	615	tags=68%, list=29%, signal=49%	LETM1/MTX1/MFN2/AGK/MTX2/OPA1/HSPA9/SAMM50/SPG7/CAMK2A/IMMT/TMEM11/CHCHD3/AFG3L2/APOO/TIMM10/TIMM8B/MTCH2/CHCHD10/TIMM13/TIMM8A/VDAC2/NDUFA13/PPIF/SLC25A4/ACAA2/TIMM9/TMEM126A
ter_ii	GO:0050852	T cell receptor signaling pathway	19	0.650458	1.97526	0.000561209	0.00692158	0.00523863	394	tags=47%, list=19%, signal=39%	EZR/LGALS3/CD2AP/DUSP22/EIF2B2/THY1/KHDRBS1/EIF2B5/RPS3
ter_ii	GO:1901137	carbohydrate derivative biosynthetic process	97	-0.407911	-1.76756	0.000560606	0.00692158	0.00523863	459	tags=43%, list=22%, signal=36%	NDUFB4/NDUFA11/NDUFB6/DCXR/NDUFA2/NDUFA12/NDUFB5/NDUFC1/NDUFB11/MT-ATP8/AMPD1/NDUFA6/NDUFB1/NDUFA9/NDUFS7/NDUFB10/NDUFS4/NDUFA10/ADSL/SDHB/NDUFA5/MT-ATP6/NDUFB7/NDUFS3/NDUFA3/SDHA/NDUFS5/NDUFS2/NDUFA7/NDUFAB1/NDUFS1/NDUFA8/NDUFB3/NDUFV1/NDUFA13/MT-ND2/NDUFV2/NUDT2/NDUFB8/NDUFB9/NDUFS6/NDUFV3
ter_ii	GO:0030030	cell projection organization	159	0.348572	1.62157	0.000579569	0.00710717	0.00537909	419	tags=31%, list=20%, signal=27%	EZR/NES/DBN1/CORO1C/TUBB2B/MAPT/ABLIM1/ITGA1/RAB35/GSN/HPRT1/ACTR2/CD2AP/DBNL/RAB5A/HOMER1/UCHL1/MYH9/MTR/ARPC2/MANF/AP2A1/CARM1/PITPNA/CTTN/PFN1/KIF5B/THY1/HRG/PAK2/SYNE2/EHD1/MYPN/CDC42/VIM/MAP4/SCARB2/CUL3/CRK/DNM2/FLNA/UBA6/PFN2/DCTN1/RAC1/SNX1/SNAP29/ACTB/YWHAH
ter_ii	GO:0007399	nervous system development	270	0.31185	1.53225	0.000610692	0.00744628	0.00563575	522	tags=34%, list=25%, signal=29%	NES/DBN1/CORO1C/MARCKS/TUBB2B/TYMP/MAPT/SUN2/ITGA1/RAB35/ALDH1A2/GSN/HPRT1/CD2AP/DBNL/PADI2/YWHAZ/BAX/TUBB2A/HMGB2/UCHL1/YWHAQ/MTR/AQP1/BPNT1/MANF/PPIA/AP2A1/RTN3/ANXA2/CARM1/SNCA/PITPNA/TPP1/CTTN/PFN1/EIF2B2/GMFB/KIF5B/THY1/CD9/PAK2/CALM1/SYNE2/NME1/ARCN1/EHD1/UFM1/GART/MYPN/CDC42/VIM/MAP4/SCARB2/TGM2/CRK/DNM2/HSPA5/PRKDC/FLNA/ACSL3/UBA6/LPIN1/DCTN1/EIF2B5/SRSF1/NDRG1/SPTBN1/BAG3/STXBP3/RAC1/ACT…
ter_ii	GO:0023051	regulation of signaling	389	0.285534	1.44789	0.000620527	0.00752345	0.00569416	539	tags=31%, list=26%, signal=28%	S100A13/EZR/AKR1C2/HOMER2/AKR1C3/DBN1/PFKFB2/PRKAA1/TUBB2B/MAPT/LGALS3/MVP/PSME3/IL18/DYNC1LI1/ITGA1/CAV2/SNX6/CD2AP/SQSTM1/RAB5A/DUSP22/PADI2/NOMO3/YWHAZ/BCAP31/BAX/CHP1/HOMER1/UBE2V1/FGA/HMGB2/UCHL1/UBE2O/FGB/ANXA1/S100A4/PTBP1/RUVBL2/KCNJ11/NSF/VCP/PPIA/ANXA2/CARM1/SNCA/TMSB4X/CTTN/PFN1/LAMTOR1/SFPQ/KIF5B/ACTN4/LMO7/ARHGDIA/ECM1/THY1/HRG/PPM1A/PAK2/CALM1/FGG/PPP6C/RPS20/RUVBL1/UFM1/CDC42/TPD52…
ter_ii	GO:0006887	exocytosis	47	0.510969	1.89653	0.000647117	0.00780176	0.0059048	623	tags=55%, list=29%, signal=40%	S100A13/RAB5A/FGA/MYH9/FGB/ANXA1/SNAP23/NSF/ANXA2/SNCA/CHMP2A/FGG/PDCD6IP/PFN2/STXBP3/SNAP29/NAPA/VAMP3/PAK1/ARHGAP17/CLASP2/LAMP1/S100A10/ANK1/GNAI2/ANXA3
ter_ii	GO:0051494	negative regulation of cytoskeleton organization	29	0.59458	1.99559	0.000650992	0.00780463	0.00590697	396	tags=55%, list=19%, signal=45%	TUBB4A/GSN/LMOD2/SNCA/PFN1/GMFB/LMOD3/PAK2/SVIL/SPTAN1/SPTA1/CAPZA1/EML2/TRIM54/PFN2/SPTBN1
ter_ii	GO:0002456	T cell mediated immunity	16	0.694423	2.0141	0.000678899	0.00809398	0.00612597	97	tags=31%, list=5%, signal=30%	PRKAA1/IL18/HPRT1/DUSP22/C4BPA
ter_ii	GO:0034446	substrate adhesion-dependent cell spreading	24	0.609362	1.96447	0.000721929	0.00855945	0.00647826	615	tags=71%, list=29%, signal=51%	CORO1C/FGA/FGB/ARPC2/ACTN4/FGG/CDC42/CRK/FLNA/RAC1/VAMP3/PTK2/APOA1/FN1/S100A10/P4HB/ILK
ter_ii	GO:0019674	NAD metabolic process	14	-0.686666	-1.937	0.000758677	0.00894572	0.00677061	644	tags=93%, list=30%, signal=65%	NAMPT/LDHB/GPD2/GOT1/GPD1L/MDH1/NAPRT/SLC25A11/CD38/SLC25A12/MDH2/NADK2/GOT2
ter_ii	GO:0008584	male gonad development	11	0.757929	1.97022	0.000776906	0.00906109	0.00685793	374	tags=64%, list=18%, signal=53%	AKR1C3/CD2AP/BAX/HMGB2/EIF2S2/FLNA/PRDX4
ter_ii	GO:0046546	development of primary male sexual characteristics	11	0.757929	1.97022	0.000776906	0.00906109	0.00685793	374	tags=64%, list=18%, signal=53%	AKR1C3/CD2AP/BAX/HMGB2/EIF2S2/FLNA/PRDX4
ter_ii	GO:0007155	cell adhesion	183	0.337881	1.59283	0.000782323	0.00907494	0.00686841	594	tags=38%, list=28%, signal=30%	EZR/MYBPH/PRKAA1/CORO1C/CLIC1/LGALS3/CTSG/IL18/ITGA1/LGALS3BP/UTRN/CD93/CD2AP/DUSP22/S100A11/FGA/MYH9/FGB/ANXA1/ARPC2/PPIA/HSPH1/TMX1/ANXA2/CDSN/RSU1/CTTN/ZYX/ACTN4/LMO7/THY1/CD9/HRG/FGG/SPTA1/MYPN/CDC42/MSN/PDIA3/ASS1/LAMA4/TGM2/CRK/FLNA/RPS3/STXBP3/RAC1/ACTB/COL1A1/KLC1/VAMP3/ACTN1/DSG1/PTK2/PGM5/PBXIP1/APOA1/JUP/CLASP2/CSTA/FN1/ITGA6/S100A10/CD44/P4HB/LRG1/ACTN3/HLA-DRA/TLN1/HSPB1
ter_ii	GO:0042110	T cell activation	51	0.487689	1.85008	0.000818383	0.00944221	0.00714638	415	tags=35%, list=20%, signal=29%	LCP1/PRKAA1/LGALS3/CTSG/IL18/GSN/DUSP22/BAX/MYH9/ANXA1/HSPH1/THY1/RPL22/SPTA1/MSN/PRKDC/RPS3/ACTB
ter_ii	GO:0170036	import into the mitochondrion	14	-0.683048	-1.92679	0.000824648	0.00946361	0.00716258	585	tags=64%, list=28%, signal=47%	PAM16/HSPA9/PNPT1/SPG7/TST/AFG3L2/SFXN1/TIMM21/VDAC1
ter_ii	GO:0030155	regulation of cell adhesion	104	0.397049	1.73418	0.000832162	0.00949904	0.00718939	628	tags=44%, list=30%, signal=33%	PRKAA1/CORO1C/LGALS3/CTSG/IL18/UTRN/DUSP22/FGA/FGB/ANXA1/ARPC2/HSPH1/TMX1/CDSN/RSU1/ACTN4/LMO7/THY1/CD9/HRG/FGG/SPTA1/CDC42/ASS1/LAMA4/TGM2/CRK/FLNA/RPS3/RAC1/ACTB/COL1A1/PTK2/APOA1/JUP/CLASP2/FN1/ITGA6/S100A10/CD44/P4HB/HLA-DRA/TLN1/ILK/KNG1/PLG
ter_ii	GO:0010810	regulation of cell-substrate adhesion	48	0.50547	1.88481	0.000843874	0.00958176	0.007252	628	tags=56%, list=30%, signal=40%	CORO1C/UTRN/DUSP22/FGA/FGB/ARPC2/RSU1/ACTN4/THY1/HRG/FGG/CDC42/CRK/FLNA/RAC1/COL1A1/PTK2/APOA1/JUP/CLASP2/FN1/ITGA6/S100A10/P4HB/TLN1/ILK/PLG
ter_ii	GO:0030195	negative regulation of blood coagulation	17	0.654548	1.94682	0.00086024	0.00966532	0.00731524	628	tags=76%, list=30%, signal=54%	FGA/FGB/TMX1/ANXA2/APOH/CD9/HRG/FGG/SERPING1/F2/PF4/KNG1/PLG
ter_ii	GO:1900047	negative regulation of hemostasis	17	0.654548	1.94682	0.00086024	0.00966532	0.00731524	628	tags=76%, list=30%, signal=54%	FGA/FGB/TMX1/ANXA2/APOH/CD9/HRG/FGG/SERPING1/F2/PF4/KNG1/PLG
ter_ii	GO:0023056	positive regulation of signaling	206	0.333759	1.59798	0.000865402	0.00967267	0.0073208	537	tags=33%, list=25%, signal=27%	S100A13/AKR1C2/AKR1C3/PFKFB2/IL18/DYNC1LI1/ITGA1/CAV2/SQSTM1/DUSP22/BCAP31/BAX/HOMER1/UBE2V1/FGA/UBE2O/FGB/S100A4/PTBP1/NSF/VCP/PPIA/ANXA2/SNCA/LAMTOR1/SFPQ/KIF5B/ACTN4/ECM1/PPM1A/PAK2/CALM1/FGG/RPS20/RUVBL1/CDC42/TPD52L1/CTSD/PDIA3/TARDBP/ERP29/CUL3/TGM2/CRK/FLNA/CCAR2/RPS3/RAC1/F2/COL1A1/CSNK2B/VAMP3/OSBP/IQGAP1/PAK1/PRKRA/ARL6IP5/PTK2/NAGK/PBXIP1/APOA1/FNTA/JUP/SPAG9/C3/DDX1/HSP90AB1/FN1
ter_ii	GO:0046649	lymphocyte activation	68	0.442957	1.78201	0.000877886	0.00976136	0.00738794	307	tags=26%, list=15%, signal=23%	LCP1/PRKAA1/LGALS3/CTSG/IL18/GSN/HPRT1/CD2AP/DUSP22/BAX/MYH9/ANXA1/HSPH1/PCYT1A/THY1/RPL22/SPTA1/MSN
ter_ii	GO:1900024	regulation of substrate adhesion-dependent cell spreading	19	0.635801	1.93075	0.000929444	0.0102814	0.00778151	615	tags=79%, list=29%, signal=56%	CORO1C/FGA/FGB/ARPC2/ACTN4/FGG/CDC42/CRK/FLNA/RAC1/PTK2/APOA1/S100A10/P4HB/ILK
ter_ii	GO:0050819	negative regulation of coagulation	18	0.656836	1.96564	0.00104548	0.0115057	0.00870812	628	tags=78%, list=30%, signal=55%	FGA/FGB/TMX1/ANXA2/APOH/CD9/HRG/FGG/SERPING1/F2/PF4/ANXA5/KNG1/PLG
ter_ii	GO:0051276	chromosome organization	66	0.431845	1.73088	0.00108849	0.0118573	0.00897427	873	tags=67%, list=41%, signal=40%	MAPT/DYNC1LI1/HMGB2/RUVBL2/HNRNPU/CHMP2A/DRG1/RUVBL1/KPNB1/HNRNPC/ITPA/CUL3/PRKDC/FLNA/ACTB/RPA3/CHMP4B/CLASP2/CCT2/MAPRE1/CCT4/HSP90AB1/RPA2/CCT6A/TCP1/DCTN2/HMGB1/LMNA/XRCC5/CTNNB1/XRCC6/CCT3/TTN/UCHL5/CCT5/CCT7/CCT8/HNRNPA2B1/HNRNPA1/MAPK1/CENPV/HSPA2/RHOA/NUDC
ter_ii	GO:0010646	regulation of cell communication	390	0.280642	1.42267	0.00108788	0.0118573	0.00897427	539	tags=30%, list=26%, signal=28%	S100A13/EZR/AKR1C2/HOMER2/AKR1C3/DBN1/PFKFB2/PRKAA1/TUBB2B/TYMP/MAPT/LGALS3/MVP/PSME3/IL18/DYNC1LI1/ITGA1/CAV2/SNX6/CD2AP/SQSTM1/RAB5A/DUSP22/PADI2/NOMO3/YWHAZ/BCAP31/BAX/CHP1/HOMER1/UBE2V1/FGA/HMGB2/UCHL1/UBE2O/FGB/ANXA1/S100A4/PTBP1/RUVBL2/KCNJ11/VCP/PPIA/CARM1/SNCA/TMSB4X/CTTN/PFN1/LAMTOR1/SFPQ/KIF5B/ACTN4/ARHGDIA/ECM1/THY1/HRG/PPM1A/PAK2/CALM1/FGG/PPP6C/RPS20/RUVBL1/UFM1/CDC42/TPD52L1/CTSD/CA…
ter_ii	GO:0031344	regulation of cell projection organization	75	0.42092	1.7163	0.00113242	0.0121509	0.00919643	434	tags=36%, list=21%, signal=30%	EZR/DBN1/CORO1C/TUBB2B/MAPT/ACTR2/RAB5A/HOMER1/ARPC2/AP2A1/CARM1/PFN1/THY1/HRG/PAK2/SYNE2/EHD1/CDC42/VIM/MAP4/SCARB2/CRK/FLNA/PFN2/RAC1/YWHAH/CFL1
ter_ii	GO:0120035	regulation of plasma membrane bounded cell projection organization	75	0.42092	1.7163	0.00113242	0.0121509	0.00919643	434	tags=36%, list=21%, signal=30%	EZR/DBN1/CORO1C/TUBB2B/MAPT/ACTR2/RAB5A/HOMER1/ARPC2/AP2A1/CARM1/PFN1/THY1/HRG/PAK2/SYNE2/EHD1/CDC42/VIM/MAP4/SCARB2/CRK/FLNA/PFN2/RAC1/YWHAH/CFL1
ter_ii	GO:0010647	positive regulation of cell communication	204	0.32008	1.53441	0.00112903	0.0121509	0.00919643	537	tags=32%, list=25%, signal=26%	S100A13/AKR1C2/AKR1C3/PFKFB2/IL18/DYNC1LI1/ITGA1/CAV2/SQSTM1/DUSP22/BCAP31/BAX/HOMER1/UBE2V1/FGA/UBE2O/FGB/S100A4/PTBP1/VCP/PPIA/SNCA/LAMTOR1/SFPQ/KIF5B/ACTN4/ECM1/PPM1A/PAK2/CALM1/FGG/RPS20/RUVBL1/CDC42/TPD52L1/CTSD/PDIA3/TARDBP/ERP29/CUL3/TGM2/CRK/FLNA/CCAR2/RPS3/RAC1/F2/COL1A1/CSNK2B/OSBP/IQGAP1/PAK1/PRKRA/ARL6IP5/PTK2/NAGK/PBXIP1/APOA1/FNTA/JUP/SPAG9/C3/DDX1/HSP90AB1/FN1
ter_ii	GO:1901652	response to peptide	118	0.372617	1.66246	0.00118717	0.0126749	0.00959308	445	tags=32%, list=21%, signal=27%	CTSG/IL18/ALDH1A2/GSN/ACTR2/SRSF7/PADI2/FGB/KCNJ11/MYO1C/TOLLIP/YBX1/TUBA1B/SNCA/FLNB/TRIM63/TMSB4X/HNRNPU/ZYX/KIF5B/ACTN4/ECM1/CALM1/FGG/SYNCRIP/CDC42/VIM/PDIA3/ASS1/CRK/HSPA5/RPS3/STXBP3/TXNDC17/COL1A1/OXSR1/CSNK2B/VAMP3
ter_ii	GO:0008064	regulation of actin polymerization or depolymerization	32	0.557273	1.90246	0.0012158	0.0128678	0.00973907	396	tags=47%, list=19%, signal=39%	GSN/ARPC5/ARPC2/LMOD2/CTTN/SNX9/PFN1/ARPC3/LMOD3/SVIL/SPTAN1/SPTA1/CAPZA1/PFN2/SPTBN1
ter_ii	GO:0034097	response to cytokine	114	0.37089	1.64541	0.00121723	0.0128678	0.00973907	445	tags=32%, list=21%, signal=27%	CTSG/IL18/ALDH1A2/GSN/ACTR2/SRSF7/PADI2/FGB/KCNJ11/MYO1C/TOLLIP/YBX1/TUBA1B/SNCA/FLNB/TRIM63/TMSB4X/HNRNPU/ZYX/KIF5B/ACTN4/ECM1/CALM1/FGG/SYNCRIP/CDC42/VIM/PDIA3/ASS1/HSPA5/RPS3/STXBP3/TXNDC17/COL1A1/OXSR1/CSNK2B/VAMP3
ter_ii	GO:0010605	negative regulation of macromolecule metabolic process	300	0.297766	1.47752	0.00124866	0.0131354	0.00994163	537	tags=30%, list=25%, signal=26%	EZR/HOMER2/ETF1/PRKAA1/CORO1C/RPS13/MAPT/MVP/SERPINB1/SERPINH1/SNX6/CD2AP/SRSF7/SQSTM1/DUSP22/S100A11/CST3/YWHAZ/LMNB1/CHP1/FGA/HMGB2/UCHL1/CARHSP1/YWHAQ/ANXA1/CLTC/EIF3E/PTBP1/RUVBL2/PPIA/AP2A1/ANKRD2/RTN3/YBX1/ANXA2/SNCA/SND1/HNRNPU/FETUB/SFPQ/PPID/TAF15/ECM1/THY1/PPM1A/PAK2/CALM1/ANXA4/USP5/ATP2B1/PA2G4/SYNCRIP/CTSA/VIM/HNRNPC/KHDRBS1/TARDBP/GABARAPL2/ERP29/CUL3/PRKDC/HNRNPAB/FLNA/CCAR2/RPS3/R…
ter_ii	GO:0016072	rRNA metabolic process	28	0.581741	1.94081	0.00130062	0.0136153	0.0103048	832	tags=86%, list=39%, signal=53%	MAPT/RPL35/RPS28/FBL/PA2G4/RPL35A/PRKDC/RPL27/RPL7/RPS27/RPS19/RPL7A/RPL5/RPS25/RPS6/RPL11/RPS14/RPS21/TRMT112/RPS8/SBDS/EIF6/RPS16/PIN4
ter_ii	GO:0030041	actin filament polymerization	32	0.554711	1.89372	0.00134188	0.013979	0.0105801	400	tags=53%, list=19%, signal=44%	GSN/ARPC5/CD2AP/ARPC2/LMOD2/CTTN/SNX9/PFN1/ARPC3/LMOD3/SVIL/SPTAN1/SPTA1/CAPZA1/PFN2/SPTBN1/RAC1
ter_ii	GO:0030031	cell projection assembly	50	0.4782	1.80526	0.00137339	0.0141696	0.0107244	412	tags=40%, list=19%, signal=33%	EZR/CORO1C/ABLIM1/GSN/ACTR2/CD2AP/RAB5A/ARPC2/CTTN/PFN1/HRG/SYNE2/EHD1/CDC42/MAP4/FLNA/PFN2/DCTN1/RAC1/SNAP29
ter_ii	GO:0120031	plasma membrane bounded cell projection assembly	50	0.4782	1.80526	0.00137339	0.0141696	0.0107244	412	tags=40%, list=19%, signal=33%	EZR/CORO1C/ABLIM1/GSN/ACTR2/CD2AP/RAB5A/ARPC2/CTTN/PFN1/HRG/SYNE2/EHD1/CDC42/MAP4/FLNA/PFN2/DCTN1/RAC1/SNAP29
ter_ii	GO:0022406	membrane docking	18	0.648684	1.94124	0.0014029	0.0144049	0.0109025	445	tags=56%, list=21%, signal=44%	EZR/ESYT1/CAV2/STX12/CHP1/CALM1/MSN/STXBP3/SNAP29/VAMP3
ter_ii	GO:0032879	regulation of localization	332	0.283052	1.41996	0.00143764	0.0146913	0.0111192	447	tags=27%, list=21%, signal=25%	LCP1/EZR/HOMER2/DBN1/PFKFB2/PRKAA1/MAPT/LGALS3/DYNC1LI1/UTRN/GSN/CD2AP/SQSTM1/RAB5A/YWHAZ/BCAP31/BAX/CHP1/HOMER1/FGA/YWHAQ/FGB/ANXA1/CLTC/KCNJ11/AQP1/OSBPL6/MYO1C/NSF/VCP/PPIA/TMX1/AP2A1/ANXA2/SNCA/TMSB4X/SNX9/HNRNPU/LAMTOR1/MYLK2/KIF5B/ACTN4/PPID/ARHGDIA/ARPC3/THY1/XIRP2/PPM1A/CALM1/CHMP2A/FGG/EHD1/ATP2B1/UFM1/CDC42/MSN/AHNAK/CTSD/CAMK2D/KHDRBS1/TARDBP/ERP29/SLC25A6/TGM2/CRK/HRC/SLMAP/HNRNPAB/RA…
ter_ii	GO:0006364	rRNA processing	26	0.577828	1.8944	0.00155875	0.0158534	0.0119987	832	tags=88%, list=39%, signal=54%	RPL35/RPS28/FBL/PA2G4/RPL35A/PRKDC/RPL27/RPL7/RPS27/RPS19/RPL7A/RPL5/RPS25/RPS6/RPL11/RPS14/RPS21/TRMT112/RPS8/SBDS/EIF6/RPS16/PIN4
ter_ii	GO:0170039	proteinogenic amino acid metabolic process	42	-0.496164	-1.82708	0.00159564	0.0161521	0.0122248	539	tags=48%, list=26%, signal=36%	GPT2/GCSH/DDAH1/GOT1/THAP4/HMGCL/PCBD2/IVD/AUH/DLST/ASPA/NOS1/MCCC2/MCCC1/ALDH4A1/ALDH5A1/APIP/GOT2/ADHFE1/GLUL
ter_ii	GO:0140053	mitochondrial gene expression	44	-0.492254	-1.8293	0.00178683	0.0180025	0.0136253	524	tags=80%, list=25%, signal=61%	MRPS27/SARS2/MRPL44/MRPL13/TSFM/MRPS11/TRMT10C/MRPL15/LRPPRC/PNPT1/MRPS23/HSD17B10/MRPL19/GFM1/MRPL39/C1QBP/DAP3/TUFM/MRPL12/MRPL46/IARS2/TFAM/DARS2/MRPS22/PTCD3/MRPL45/MRPS30/GADD45GIP1/CHCHD10/UQCC2/TACO1/MRPL17/MRPS7/MRPS17/FASTKD2
ter_ii	GO:0006898	receptor-mediated endocytosis	46	0.493067	1.82779	0.00180972	0.0181479	0.0137353	403	tags=39%, list=19%, signal=32%	EZR/CAP1/CAV2/RAB5A/CLTC/AP2A1/ANXA2/SNCA/CTTN/SNX9/CD9/CLTB/CANX/SCARB2/DNM2/RABEP1/RAC1/SNX1
ter_ii	GO:1902115	regulation of organelle assembly	36	0.525627	1.85066	0.0018282	0.018248	0.0138111	373	tags=39%, list=18%, signal=33%	LCP1/EZR/PRKAA1/GSN/RAB5A/SEC22B/HNRNPU/CHMP2A/SYNE2/DRG1/MSN/MAP4/DYNC1H1/PDCD6IP
ter_ii	GO:0170033	L-amino acid metabolic process	43	-0.480553	-1.77156	0.00186547	0.0185338	0.0140274	545	tags=47%, list=26%, signal=35%	PARK7/GPT2/DDAH1/GOT1/THAP4/HMGCL/PCBD2/IVD/AUH/DLST/ASPA/NOS1/MCCC2/MCCC1/ALDH4A1/ALDH5A1/APIP/GOT2/ADHFE1/GLUL
ter_ii	GO:0010811	positive regulation of cell-substrate adhesion	33	0.547063	1.88659	0.00188946	0.0186002	0.0140777	615	tags=58%, list=29%, signal=41%	UTRN/FGA/FGB/ARPC2/RSU1/THY1/HRG/FGG/CDC42/CRK/FLNA/RAC1/APOA1/JUP/FN1/ITGA6/S100A10/P4HB/ILK
ter_ii	GO:1902533	positive regulation of intracellular signal transduction	136	0.351551	1.61079	0.00188949	0.0186002	0.0140777	557	tags=36%, list=26%, signal=28%	S100A13/AKR1C2/AKR1C3/IL18/DYNC1LI1/ITGA1/CAV2/DUSP22/BCAP31/BAX/UBE2V1/FGA/FGB/S100A4/PTBP1/VCP/PPIA/LAMTOR1/SFPQ/ACTN4/ECM1/PPM1A/FGG/RPS20/CDC42/TPD52L1/ERP29/CUL3/TGM2/CRK/FLNA/CCAR2/RPS3/RAC1/F2/CSNK2B/IQGAP1/PAK1/PRKRA/ARL6IP5/PTK2/NAGK/APOA1/FNTA/SPAG9/DDX1/FN1/TMED4/VAPA
ter_ii	GO:0070527	platelet aggregation	21	0.607604	1.88186	0.00194623	0.0190713	0.0144342	415	tags=62%, list=20%, signal=50%	CLIC1/CTSG/FGA/MYH9/FGB/PPIA/TMX1/CD9/FGG/PDIA3/FLNA/STXBP3/ACTB
ter_ii	GO:0002286	T cell activation involved in immune response	10	0.748502	1.91308	0.00199353	0.0192516	0.0145706	132	tags=40%, list=6%, signal=38%	LCP1/LGALS3/IL18/ANXA1
ter_ii	GO:0042730	fibrinolysis	11	0.730164	1.89805	0.00200051	0.0192516	0.0145706	424	tags=73%, list=20%, signal=58%	FGA/FGB/ANXA2/APOH/HRG/FGG/SERPING1/F2
ter_ii	GO:0007163	establishment or maintenance of cell polarity	34	0.544229	1.88936	0.00198579	0.0192516	0.0145706	698	tags=71%, list=33%, signal=48%	CAP1/GSN/ACTR2/CKAP5/MYH9/AQP1/CDC42/MSN/MAP4/CRK/PDCD6IP/DCTN1/RAC1/ACTB/DYNLT1/PTK2/CLASP2/MAPRE1/ANK1/ILK/NSFL1C/PDLIM1/LMNA/CAP2
ter_ii	GO:0010629	negative regulation of gene expression	142	0.334054	1.53048	0.00199161	0.0192516	0.0145706	556	tags=32%, list=26%, signal=25%	EZR/HOMER2/ETF1/PRKAA1/RPS13/MAPT/SERPINB1/CD2AP/SRSF7/LMNB1/FGA/HMGB2/CARHSP1/ANXA1/EIF3E/PTBP1/YBX1/SND1/HNRNPU/TAF15/ANXA4/ATP2B1/SYNCRIP/VIM/HNRNPC/TARDBP/ERP29/CUL3/HNRNPAB/RPS3/RAC1/ILF3/NPLOC4/GLG1/F2/DDX3Y/CTSZ/PRKRA/PURA/APOA1/APOA2/FN1/CBX3/EIF4G1/CNPY2
ter_ii	GO:0006935	chemotaxis	51	0.467786	1.77457	0.00204139	0.0194703	0.0147362	248	tags=29%, list=12%, signal=27%	DEFA1/TUBB2B/TYMP/LGALS3/CTSG/ITGA1/PADI2/HMGB2/ANXA1/S100A4/PPIA/PPBP/TMSB4X/HRG/PPIB
ter_ii	GO:0042330	taxis	51	0.467786	1.77457	0.00204139	0.0194703	0.0147362	248	tags=29%, list=12%, signal=27%	DEFA1/TUBB2B/TYMP/LGALS3/CTSG/ITGA1/PADI2/HMGB2/ANXA1/S100A4/PPIA/PPBP/TMSB4X/HRG/PPIB
ter_ii	GO:0048193	Golgi vesicle transport	64	0.42798	1.7083	0.002073	0.0196844	0.0148982	595	tags=50%, list=28%, signal=37%	COPA/BCAP31/TMED7/SNAP23/NSF/VCP/COPZ1/AP2A1/SEC23A/TMED9/ARCN1/PPP6C/GABARAPL2/NRBP1/CUL3/DNM2/RABEP1/ACSL3/SPTBN1/SNX1/RAB14/NAPA/SEC31A/VAMP3/SEC24C/HYOU1/LAMP1/TMED4/VAPA/P4HB/COPG1/ANK1
ter_ii	GO:0008154	actin polymerization or depolymerization	38	0.490939	1.73837	0.0021625	0.0204437	0.0154729	434	tags=47%, list=21%, signal=38%	GSN/ARPC5/CD2AP/ARPC2/LMOD2/CTTN/SNX9/PFN1/ARPC3/LMOD3/SVIL/SPTAN1/SPTA1/CAPZA1/PFN2/SPTBN1/RAC1/CFL1
ter_ii	GO:0031112	positive regulation of microtubule polymerization or depolymerization	11	0.726203	1.88775	0.00218404	0.020467	0.0154906	511	tags=82%, list=24%, signal=62%	MAPT/CKAP5/CLIP1/DRG1/DCTN1/RPS3/RAC1/PAK1/MAPRE1
ter_ii	GO:0031116	positive regulation of microtubule polymerization	11	0.726203	1.88775	0.00218404	0.020467	0.0154906	511	tags=82%, list=24%, signal=62%	MAPT/CKAP5/CLIP1/DRG1/DCTN1/RPS3/RAC1/PAK1/MAPRE1
ter_ii	GO:0009967	positive regulation of signal transduction	181	0.323237	1.52434	0.00221186	0.0206376	0.0156197	574	tags=35%, list=27%, signal=28%	S100A13/AKR1C2/AKR1C3/IL18/DYNC1LI1/ITGA1/CAV2/DUSP22/BCAP31/BAX/HOMER1/UBE2V1/FGA/UBE2O/FGB/S100A4/PTBP1/VCP/PPIA/LAMTOR1/SFPQ/ACTN4/ECM1/PPM1A/PAK2/CALM1/FGG/RPS20/RUVBL1/CDC42/TPD52L1/CTSD/PDIA3/ERP29/CUL3/TGM2/CRK/FLNA/CCAR2/RPS3/RAC1/F2/COL1A1/CSNK2B/IQGAP1/PAK1/PRKRA/ARL6IP5/PTK2/NAGK/PBXIP1/APOA1/FNTA/JUP/SPAG9/C3/DDX1/HSP90AB1/FN1/TMED4/VAPA/CD44/LRG1
ter_ii	GO:0031122	cytoplasmic microtubule organization	14	0.666174	1.86762	0.0022233	0.0206545	0.0156325	420	tags=50%, list=20%, signal=40%	EZR/MAPT/CHP1/CLIP1/KPNB1/DYNC1H1/HOOK3
ter_ii	GO:0007052	mitotic spindle organization	27	0.556875	1.82537	0.00237341	0.0219541	0.0166161	432	tags=48%, list=20%, signal=39%	SUN2/CKAP5/CLTC/VCP/HNRNPU/CHMP2A/DRG1/KPNB1/MAP4/DYNC1H1/FLNA/DCTN1/CHMP4B
ter_ii	GO:0007009	plasma membrane organization	40	0.493219	1.7673	0.00238999	0.0220125	0.0166603	615	tags=48%, list=29%, signal=34%	GSN/CAV2/MYH9/NSF/ANXA2/SNX9/CD9/CHMP2A/SPTA1/AHNAK/DNM2/NDRG1/SPTBN1/CHMP4B/IQGAP1/SLC4A1/S100A10/AKT2/ILK
ter_ii	GO:0046661	male sex differentiation	14	0.664087	1.86177	0.00254344	0.0233258	0.0176542	374	tags=50%, list=18%, signal=41%	AKR1C3/CD2AP/BAX/HMGB2/EIF2S2/FLNA/PRDX4
ter_ii	GO:0030832	regulation of actin filament length	33	0.540538	1.86409	0.00257325	0.0234987	0.0177851	396	tags=45%, list=19%, signal=38%	GSN/ARPC5/ARPC2/LMOD2/CTTN/SNX9/PFN1/ARPC3/LMOD3/SVIL/SPTAN1/SPTA1/CAPZA1/PFN2/SPTBN1
ter_ii	GO:0008406	gonad development	18	0.62652	1.87491	0.00260415	0.0235752	0.017843	390	tags=50%, list=18%, signal=41%	AKR1C3/CD2AP/BAX/HMGB2/EIF2S2/EIF2B2/FLNA/PRDX4/EIF2B5
ter_ii	GO:0045137	development of primary sexual characteristics	18	0.62652	1.87491	0.00260415	0.0235752	0.017843	390	tags=50%, list=18%, signal=41%	AKR1C3/CD2AP/BAX/HMGB2/EIF2S2/EIF2B2/FLNA/PRDX4/EIF2B5
ter_ii	GO:0019731	antibacterial humoral response	14	0.662142	1.85632	0.00261459	0.0235752	0.017843	262	tags=43%, list=12%, signal=38%	DEFA1/CTSG/IGHA1/FGA/FGB/IGHG1
ter_ii	GO:0006122	mitochondrial electron transport, ubiquinol to cytochrome c	10	-0.73279	-1.85321	0.00269428	0.0241922	0.01831	403	tags=80%, list=19%, signal=65%	UQCRQ/UQCRC2/CYCS/UQCRFS1/UQCRB/CYC1/UQCRH/UQCRC1
ter_ii	GO:2001236	regulation of extrinsic apoptotic signaling pathway	27	0.552531	1.81113	0.0027098	0.0242301	0.0183387	321	tags=33%, list=15%, signal=29%	LGALS3/PSME3/FGA/HMGB2/FGB/CTTN/PAK2/FGG/PDIA3
ter_ii	GO:0007059	chromosome segregation	41	0.483369	1.74236	0.00272378	0.024254	0.0183568	686	tags=49%, list=32%, signal=34%	DYNC1LI1/ACTR2/HNRNPU/TUBB/CHMP2A/DRG1/KPNB1/CDC42/CUL3/DYNC1H1/FLNA/RPS3/ACTB/CHMP4B/CLASP2/MAPRE1/DDB1/DCTN2/CSNK2A1/MAPRE2
ter_ii	GO:0050790	regulation of catalytic activity	146	0.344489	1.58625	0.00274185	0.0243141	0.0184022	706	tags=49%, list=33%, signal=35%	NES/CAP1/CORO1C/MVP/SERPINB1/TIGAR/SERPINH1/CAV2/SNX6/CST3/CHP1/UCHL1/PRKAG1/VCP/PPIA/POR/SNCA/APOH/TMSB4X/RSU1/SNX9/HNRNPU/FETUB/ECM1/THY1/PAK2/CALM1/TPD52L1/ERP29/TGM2/CRK/CCAR2/STIM1/SKP1/RPS3/SERPING1/CAND1/ACTB/IQGAP1/VPS25/S100A1/PAK1/SYNPO2/PTK2/APOA1/FNTA/APOA2/CSTA/AKT1S1/PLAA/RPL5/PSAP/ITGA6/S100A10/HSPB1/COPS8/RANGAP1/GNAI2/HP/APOC1/NPM1/HMGB1/MAP2K1/APOA4/CDK5RAP3/MAPRE2/XRCC5/XRCC6/P…
ter_ii	GO:0007417	central nervous system development	115	0.369445	1.63811	0.00277446	0.024502	0.0185445	425	tags=35%, list=20%, signal=29%	NES/CORO1C/MARCKS/TUBB2B/MAPT/SUN2/ALDH1A2/GSN/HPRT1/PADI2/BAX/TUBB2A/YWHAQ/AQP1/RTN3/TPP1/EIF2B2/CALM1/SYNE2/ARCN1/UFM1/GART/CDC42/VIM/CRK/HSPA5/PRKDC/FLNA/UBA6/DCTN1/EIF2B5/SRSF1/SPTBN1/BAG3/STXBP3/ACTB/YWHAH/HOOK3/F2/NAPA
ter_ii	GO:0002698	negative regulation of immune effector process	19	0.605629	1.83913	0.00295624	0.0260003	0.0196785	509	tags=47%, list=24%, signal=36%	LGALS3/DUSP22/C4BPA/ANXA1/CRK/SERPING1/RPS19/APOA1/APOA2
ter_ii	GO:0051050	positive regulation of transport	143	0.342815	1.57705	0.00298579	0.0261531	0.0197941	528	tags=34%, list=25%, signal=27%	EZR/PFKFB2/LGALS3/CD2AP/RAB5A/BCAP31/BAX/CHP1/HOMER1/FGA/FGB/ANXA1/AQP1/PPIA/AP2A1/ANXA2/SNCA/TMSB4X/KIF5B/ACTN4/PPID/THY1/PPM1A/CALM1/CHMP2A/FGG/EHD1/ATP2B1/CDC42/MSN/KHDRBS1/TARDBP/DYNC1H1/FLNA/ACSL3/PDCD6IP/STIM1/BAG3/ACTB/F2/OSBP/APOA1/JUP/CLASP2/APOA2/C3/PLAA/LAMP1
ter_ii	GO:0030838	positive regulation of actin filament polymerization	10	0.735361	1.8795	0.00314294	0.0271965	0.0205838	381	tags=60%, list=18%, signal=49%	ARPC2/LMOD2/CTTN/SNX9/PFN1/PFN2
ter_ii	GO:0030900	forebrain development	35	0.521947	1.82328	0.00314294	0.0271965	0.0205838	420	tags=43%, list=20%, signal=35%	CORO1C/TUBB2B/SUN2/ALDH1A2/HPRT1/BAX/TUBB2A/AQP1/SYNE2/GART/CRK/FLNA/UBA6/EIF2B5/HOOK3
ter_ii	GO:1902905	positive regulation of supramolecular fiber organization	42	0.491057	1.78254	0.00311975	0.0271965	0.0205838	511	tags=48%, list=24%, signal=37%	MAPT/GSN/CKAP5/ARPC2/LMOD2/CLIP1/CTTN/SNX9/PFN1/DRG1/CDC42/FLNA/PFN2/DCTN1/RPS3/RAC1/PAK1/SYNPO2/APOA1/MAPRE1
ter_ii	GO:0022617	extracellular matrix disassembly	10	0.7322	1.87142	0.00317885	0.0273969	0.0207355	91	tags=30%, list=4%, signal=29%	LCP1/CTSG/CST3
ter_ii	GO:0120036	plasma membrane bounded cell projection organization	155	0.334141	1.55429	0.00319678	0.0274411	0.020769	419	tags=30%, list=20%, signal=26%	EZR/DBN1/CORO1C/TUBB2B/MAPT/ABLIM1/ITGA1/RAB35/GSN/HPRT1/ACTR2/CD2AP/DBNL/RAB5A/HOMER1/UCHL1/MYH9/MTR/ARPC2/MANF/AP2A1/CARM1/PITPNA/CTTN/PFN1/KIF5B/THY1/HRG/PAK2/SYNE2/EHD1/MYPN/CDC42/VIM/MAP4/SCARB2/CRK/DNM2/FLNA/UBA6/PFN2/DCTN1/RAC1/SNX1/SNAP29/ACTB/YWHAH
ter_ii	GO:0061045	negative regulation of wound healing	22	0.584491	1.82513	0.00324851	0.0275546	0.0208548	628	tags=68%, list=30%, signal=48%	FGA/FGB/TMX1/ANXA2/APOH/CD9/HRG/FGG/CRK/SERPING1/F2/PF4/CLASP2/KNG1/PLG
ter_ii	GO:1901657	glycosyl compound metabolic process	19	0.600938	1.82488	0.00324641	0.0275546	0.0208548	70	tags=26%, list=3%, signal=26%	AKR1C2/AKR1C3/TYMP/HPRT1/DERA
ter_ii	GO:0051726	regulation of cell cycle	106	0.366456	1.60555	0.00322377	0.0275546	0.0208548	453	tags=30%, list=21%, signal=25%	PSME3/DYNC1LI1/CAV2/BAX/ANXA1/CLTC/RUVBL2/PSME1/PSME2/TMSB4X/SND1/HNRNPU/PPM1A/CALM1/CHMP2A/DRG1/RUVBL1/SVIL/CDC42/KHDRBS1/TARDBP/CUL3/NEK9/PRKDC/DYNC1H1/PDCD6IP/CCAR2/DCTN1/ACTB/RPA3/CHMP4B/IQGAP1
ter_ii	GO:0008360	regulation of cell shape	22	0.583405	1.82173	0.00332192	0.0280663	0.0212421	537	tags=59%, list=25%, signal=45%	EZR/PALMD/MYH14/MYH9/ANXA1/MYL12B/SPTA1/MSN/CRK/RAC1/F2/PTK2/FN1
ter_ii	GO:0048870	cell motility	195	0.318748	1.5189	0.00337317	0.0283875	0.0214852	574	tags=38%, list=27%, signal=31%	LCP1/DEFA1/CAP1/CORO1C/TUBB2B/LGALS3/CTSG/SUN2/ITGA1/SERPINB1/ARPC5/CD2AP/DUSP22/PADI2/S100A11/BAX/TUBB2A/HMGB2/MYH9/ANXA1/AQP1/ARPC2/MYO1C/PPIA/APOH/PPBP/TMSB4X/CTTN/PFN1/ACTN4/ECM1/ARPC3/THY1/CD9/HRG/PPIB/PAK2/SYNE2/CDC42/MSN/ARHGDIB/CUL3/LAMA4/CRK/HSPA5/FLNA/PFN2/RAC1/ACTB/APOB/COL1A1/OXSR1/CSNK2B/RPS19/IQGAP1/TUBB4B/PAK1/SYNPO2/PTK2/PF4/PBXIP1/APOA1/JUP/CLASP2/SPAG9/MAPRE1/PLAA/KRT2/FN1/ITGA6…
ter_ii	GO:0030866	cortical actin cytoskeleton organization	13	0.699041	1.91206	0.00343699	0.0288116	0.0218062	3	tags=15%, list=0%, signal=15%	LCP1/EZR
ter_ii	GO:0031346	positive regulation of cell projection organization	40	0.486561	1.74344	0.00348463	0.0290973	0.0220224	400	tags=32%, list=19%, signal=27%	DBN1/CORO1C/TUBB2B/MAPT/ACTR2/ARPC2/AP2A1/PFN1/EHD1/CDC42/SCARB2/FLNA/RAC1
ter_ii	GO:0009892	negative regulation of metabolic process	344	0.278976	1.4073	0.00352562	0.0293255	0.0221951	537	tags=29%, list=25%, signal=26%	EZR/HOMER2/ETF1/AKR1C3/PRKAA1/CORO1C/RPS13/MAPT/MVP/SERPINB1/TIGAR/SERPINH1/SNX6/CD2AP/SRSF7/SQSTM1/DUSP22/S100A11/CST3/YWHAZ/LMNB1/CHP1/FGA/HMGB2/UCHL1/CARHSP1/YWHAQ/SEC22B/ANXA1/CLTC/EIF3E/PTBP1/RUVBL2/PPIA/TMX1/AP2A1/ANKRD2/RTN3/YBX1/ANXA2/SNCA/TRIM63/SND1/HNRNPU/FETUB/SFPQ/PPID/TAF15/ECM1/THY1/UBR4/PPM1A/PAK2/CALM1/ANXA4/USP5/ATP2B1/PA2G4/SYNCRIP/CTSA/VIM/HNRNPC/KHDRBS1/TARDBP/GABARAPL2/ERP29…
ter_ii	GO:0050878	regulation of body fluid levels	58	0.4373	1.70993	0.00355318	0.0294407	0.0222823	628	tags=53%, list=30%, signal=39%	CLIC1/COPA/CTSG/F13A1/FGA/MYH9/FGB/AQP1/PPIA/TMX1/ANXA2/APOH/CD9/HRG/NME1/FGG/PDIA3/FLNA/STXBP3/SERPING1/ACTB/F2/PF4/SLC4A1/ANXA5/TLN1/HSPB1/ILK/GNAI2/KNG1/PLG
ter_ii	GO:0022600	digestive system process	15	0.648381	1.84975	0.00356815	0.0294509	0.0222901	146	tags=27%, list=7%, signal=25%	EZR/TYMP/COPA/AQP1
ter_ii	GO:0043244	regulation of protein-containing complex disassembly	32	0.527697	1.80149	0.00360205	0.0295078	0.0223332	396	tags=38%, list=19%, signal=31%	NES/ETF1/GSN/LMOD2/TOM1/LMOD3/SVIL/SPTAN1/SPTA1/CAPZA1/TRIM54/SPTBN1
ter_ii	GO:0065009	regulation of molecular function	228	0.301906	1.46414	0.00360254	0.0295078	0.0223332	562	tags=35%, list=27%, signal=29%	NES/CAP1/CORO1C/MVP/IL18/SERPINB1/UTRN/TIGAR/SERPINH1/CAV2/SNX6/CST3/BAX/CHP1/HOMER1/UBE2V1/UCHL1/IDE/EIF3E/PRKAG1/VCP/PPIA/POR/ANXA2/SNCA/APOH/TMSB4X/RSU1/SNX9/PFN1/HNRNPU/FETUB/ACTN4/ECM1/THY1/PAK2/CALM1/ANXA4/NME1/TPD52L1/AHNAK/CAMK2D/GABARAPL2/ERP29/TGM2/CRK/HRC/SLMAP/FLNA/CCAR2/STIM1/PFN2/SKP1/RPS3/SERPING1/CAND1/ACTB/YWHAH/CSNK2B/IQGAP1/VPS25/S100A1/DNAJB11/PAK1/SYNPO2/PTK2/APOA1/FNTA/JUP/A…
ter_ii	GO:1902850	microtubule cytoskeleton organization involved in mitosis	32	0.527293	1.80012	0.00363825	0.029687	0.0224688	666	tags=62%, list=32%, signal=43%	SUN2/CKAP5/CLTC/VCP/HNRNPU/CHMP2A/DRG1/KPNB1/MAP4/DYNC1H1/FLNA/DCTN1/DYNLT1/CHMP4B/CLASP2/MAPRE1/ILK/NSFL1C/DCTN2/TACC2
ter_ii	GO:0043067	regulation of programmed cell death	231	0.298948	1.44914	0.00365658	0.0297236	0.0224964	397	tags=27%, list=19%, signal=24%	NES/AKR1C3/PRKAA1/ACTC1/LGALS3/PSME3/ITGA1/ALDH1A2/GSN/TIGAR/SNX6/CD2AP/SQSTM1/YWHAZ/BCAP31/BAX/FGA/HMGB2/FGB/ANXA1/RUVBL2/AQP1/VCP/PPIA/CARM1/SNCA/CDSN/APOH/PDK4/CTTN/SFPQ/ACTN4/PPID/ARHGDIA/HRG/PAK2/ANXA4/NME1/FGG/RUVBL1/RPS3A/UFM1/PA2G4/CDC42/TPD52L1/CTSD/CAMK2D/PDIA3/CAST/KHDRBS1/TARDBP/ERP29/SLC25A6/TGM2/DNM2/HSPA5/PRKDC/FLNA/CCAR2/EIF2B5/RPS3/BAG3
ter_ii	GO:0017004	cytochrome complex assembly	19	-0.602695	-1.82441	0.00386099	0.0309707	0.0234403	534	tags=58%, list=25%, signal=44%	SMIM20/FXN/COA1/COA6/HCCS/SCO1/UQCRFS1/UQCC2/TACO1/TIMM21/LYRM7
ter_ii	GO:2001237	negative regulation of extrinsic apoptotic signaling pathway	19	0.596412	1.81114	0.00382749	0.0309707	0.0234403	269	tags=37%, list=13%, signal=32%	LGALS3/PSME3/FGA/HMGB2/FGB/CTTN/FGG
ter_ii	GO:0032272	negative regulation of protein polymerization	24	0.561158	1.80907	0.00384542	0.0309707	0.0234403	396	tags=54%, list=19%, signal=45%	TUBB4A/GSN/LMOD2/SNCA/PFN1/LMOD3/SVIL/SPTAN1/SPTA1/CAPZA1/EML2/PFN2/SPTBN1
ter_ii	GO:0022613	ribonucleoprotein complex biogenesis	93	0.382517	1.64233	0.00388557	0.0309707	0.0234403	771	tags=56%, list=36%, signal=37%	RPS13/RPL35/RPS5/EIF3G/RPS4X/EIF3E/RUVBL2/RPS28/EIF2S2/FBL/EIF3I/EIF2S3/RUVBL1/RPS3A/PA2G4/SNRPE/RPL35A/SNRPD3/PRKDC/RPL27/RPL7/EIF3F/EIF3B/SRSF1/RPS27/RPS19/RPL7A/PRKRA/RPS23/DDX1/RPL5/HSP90AB1/RPS25/RPL13A/EIF3A/EIF3C/NPM1/RPS6/XRCC5/RPL11/EIF5B/RPS14/RPS21/EIF3J/RPL24/LSM2/TRMT112/RPS8/RPLP0/RPS27A/DDX39B/SBDS
ter_ii	GO:0098609	cell-cell adhesion	101	0.374135	1.62672	0.00389659	0.0309707	0.0234403	415	tags=32%, list=20%, signal=27%	EZR/PRKAA1/CLIC1/LGALS3/CTSG/IL18/ITGA1/CD93/CD2AP/DUSP22/S100A11/FGA/MYH9/FGB/ANXA1/PPIA/HSPH1/TMX1/ANXA2/CDSN/THY1/CD9/FGG/SPTA1/MYPN/MSN/PDIA3/ASS1/FLNA/RPS3/STXBP3/ACTB
ter_ii	GO:0051049	regulation of transport	259	0.293087	1.44144	0.00388274	0.0309707	0.0234403	447	tags=28%, list=21%, signal=25%	LCP1/EZR/HOMER2/PFKFB2/PRKAA1/LGALS3/DYNC1LI1/UTRN/CD2AP/RAB5A/BCAP31/BAX/CHP1/HOMER1/FGA/YWHAQ/FGB/ANXA1/KCNJ11/AQP1/OSBPL6/NSF/PPIA/TMX1/AP2A1/ANXA2/SNCA/TMSB4X/SNX9/LAMTOR1/MYLK2/KIF5B/ACTN4/PPID/ARHGDIA/ARPC3/THY1/PPM1A/CALM1/CHMP2A/FGG/EHD1/ATP2B1/UFM1/CDC42/MSN/AHNAK/CAMK2D/KHDRBS1/TARDBP/ERP29/SLC25A6/TGM2/HRC/SLMAP/RABEP1/DYNC1H1/FLNA/ACSL3/PDCD6IP/STIM1/PFN2/BAG3/STXBP3/RAC1/ACTB/YWHAH/F…
ter_ii	GO:0034341	response to type II interferon	26	0.548483	1.7982	0.0039122	0.03098	0.0234474	445	tags=54%, list=21%, signal=43%	GSN/ACTR2/MYO1C/SNCA/FLNB/ZYX/KIF5B/CALM1/SYNCRIP/CDC42/VIM/ASS1/STXBP3/VAMP3
ter_ii	GO:0006103	2-oxoglutarate metabolic process	12	-0.689662	-1.83273	0.00413613	0.0325133	0.0246079	435	tags=83%, list=21%, signal=67%	GPT2/GOT1/DLD/IDH1/DLST/OGDH/L2HGDH/GOT2/IDH2/ADHFE1
ter_ii	GO:0021537	telencephalon development	30	0.534649	1.8096	0.00413538	0.0325133	0.0246079	390	tags=43%, list=18%, signal=36%	CORO1C/TUBB2B/SUN2/HPRT1/BAX/TUBB2A/AQP1/SYNE2/GART/CRK/FLNA/UBA6/EIF2B5
ter_ii	GO:0098542	defense response to other organism	170	0.319568	1.49592	0.0041869	0.0327923	0.024819	471	tags=31%, list=22%, signal=26%	DEFA1/LGALS3/CTSG/IL18/GSN/ACTR2/SQSTM1/C4BPA/YWHAZ/IGHA1/FGA/HMGB2/FGB/ANXA1/AQP1/MYO1C/CFH/TOLLIP/SNCA/FLNB/PPBP/TRIM63/ZYX/TUBB/SFPQ/KIF5B/HRG/PAK2/CALM1/IGHG1/CFB/PPP6C/SYNCRIP/CDC42/VIM/ASS1/CRK/PRKDC/TRIM54/TMEM43/STXBP3/IGHG3/ILF3/SERPING1/NPLOC4/RAB14/F2/VAMP3/RPS19/TUBB4B/PAK1/PRKRA
ter_ii	GO:0030837	negative regulation of actin filament polymerization	18	0.61287	1.83407	0.00429553	0.0330474	0.0250121	396	tags=56%, list=19%, signal=46%	GSN/LMOD2/PFN1/LMOD3/SVIL/SPTAN1/SPTA1/CAPZA1/PFN2/SPTBN1
ter_ii	GO:0006998	nuclear envelope organization	18	0.610461	1.82686	0.00429553	0.0330474	0.0250121	669	tags=61%, list=32%, signal=42%	LMNB1/DES/CHMP2A/TARDBP/TMEM43/LPIN1/DCTN1/CHMP4B/NSFL1C/TOR1AIP1/LMNA
ter_ii	GO:0030705	cytoskeleton-dependent intracellular transport	31	0.534193	1.81182	0.00428176	0.0330474	0.0250121	594	tags=58%, list=28%, signal=42%	MAPT/SUN2/UCHL1/MYO1C/TUBA1B/HNRNPU/TUBB/KIF5B/ACTN4/SYNE2/CDC42/DYNC1H1/BAG3/HOOK3/PURA/LAMP1/COPG1/HSPB1
ter_ii	GO:0007596	blood coagulation	47	0.470477	1.74624	0.00429875	0.0330474	0.0250121	628	tags=57%, list=30%, signal=41%	CLIC1/CTSG/F13A1/FGA/MYH9/FGB/PPIA/TMX1/ANXA2/APOH/CD9/HRG/FGG/PDIA3/FLNA/STXBP3/SERPING1/ACTB/F2/PF4/SLC4A1/ANXA5/TLN1/HSPB1/ILK/KNG1/PLG
ter_ii	GO:0050817	coagulation	47	0.470477	1.74624	0.00429875	0.0330474	0.0250121	628	tags=57%, list=30%, signal=41%	CLIC1/CTSG/F13A1/FGA/MYH9/FGB/PPIA/TMX1/ANXA2/APOH/CD9/HRG/FGG/PDIA3/FLNA/STXBP3/SERPING1/ACTB/F2/PF4/SLC4A1/ANXA5/TLN1/HSPB1/ILK/KNG1/PLG
ter_ii	GO:0002684	positive regulation of immune system process	137	0.340985	1.56375	0.00431187	0.0330474	0.0250121	530	tags=32%, list=25%, signal=26%	EZR/PRKAA1/LGALS3/CTSG/IL18/CD2AP/SQSTM1/DUSP22/C4BPA/BAX/IGHA1/HMGB2/IGKC/ANXA1/CFH/HSPH1/EIF2B2/SFPQ/THY1/HRG/PAK2/IGHG1/CFB/PPP6C/SPTA1/KHDRBS1/PRKDC/EIF2B5/RPS3/RAC1/IGHG3/SERPING1/NPLOC4/ACTB/OXSR1/RPS19/PAK1/PTK2/NAGK/PF4/EIF2B3/C3/LAMP1/DDX1
ter_ii	GO:0006123	mitochondrial electron transport, cytochrome c to oxygen	13	-0.688906	-1.89521	0.00442157	0.0337672	0.0255568	353	tags=69%, list=17%, signal=58%	COX7A2L/COX5A/NDUFA4/COX4I1/MT-CO2/CYCS/COX5B/COX6B1/COX7C
ter_ii	GO:0050778	positive regulation of immune response	109	0.36308	1.60118	0.00443725	0.0337672	0.0255568	528	tags=34%, list=25%, signal=27%	EZR/PRKAA1/LGALS3/CTSG/IL18/CD2AP/SQSTM1/DUSP22/C4BPA/BAX/IGHA1/HMGB2/IGKC/ANXA1/CFH/EIF2B2/SFPQ/THY1/HRG/PAK2/IGHG1/CFB/PPP6C/KHDRBS1/PRKDC/EIF2B5/RPS3/IGHG3/SERPING1/NPLOC4/RPS19/PAK1/PTK2/NAGK/EIF2B3/C3/LAMP1
ter_ii	GO:0071345	cellular response to cytokine stimulus	102	0.372399	1.62046	0.0045313	0.034361	0.0260063	445	tags=33%, list=21%, signal=28%	CTSG/IL18/GSN/ACTR2/SRSF7/PADI2/FGB/KCNJ11/MYO1C/TOLLIP/YBX1/TUBA1B/FLNB/TMSB4X/HNRNPU/ZYX/KIF5B/ACTN4/ECM1/CALM1/FGG/SYNCRIP/CDC42/VIM/PDIA3/ASS1/HSPA5/RPS3/STXBP3/TXNDC17/COL1A1/OXSR1/CSNK2B/VAMP3
ter_ii	GO:0042981	regulation of apoptotic process	221	0.307357	1.48097	0.00456083	0.0344632	0.0260836	397	tags=28%, list=19%, signal=25%	NES/AKR1C3/PRKAA1/ACTC1/LGALS3/PSME3/ITGA1/ALDH1A2/GSN/TIGAR/SNX6/CD2AP/SQSTM1/YWHAZ/BCAP31/BAX/FGA/HMGB2/FGB/ANXA1/RUVBL2/AQP1/VCP/PPIA/CARM1/SNCA/APOH/PDK4/CTTN/SFPQ/ACTN4/PPID/ARHGDIA/HRG/PAK2/ANXA4/NME1/FGG/RUVBL1/RPS3A/UFM1/PA2G4/CDC42/TPD52L1/CTSD/CAMK2D/PDIA3/CAST/KHDRBS1/TARDBP/ERP29/SLC25A6/TGM2/DNM2/HSPA5/PRKDC/FLNA/CCAR2/EIF2B5/RPS3/BAG3
ter_ii	GO:0002768	immune response-regulating cell surface receptor signaling pathway	40	0.480109	1.72032	0.00473025	0.035618	0.0269576	521	tags=50%, list=25%, signal=38%	EZR/LGALS3/CD2AP/SQSTM1/DUSP22/BAX/IGHA1/IGKC/EIF2B2/THY1/PAK2/IGHG1/KHDRBS1/EIF2B5/RPS3/IGHG3/PAK1/PTK2/EIF2B3/C3
ter_ii	GO:0060627	regulation of vesicle-mediated transport	98	0.373836	1.61508	0.00475453	0.0356756	0.0270013	528	tags=35%, list=25%, signal=27%	EZR/PRKAA1/LGALS3/DYNC1LI1/RAB5A/FGA/FGB/ANXA1/NSF/AP2A1/ANXA2/SNCA/SNX9/ARHGDIA/ARPC3/CHMP2A/FGG/EHD1/CDC42/MSN/TGM2/RABEP1/ACSL3/PDCD6IP/PFN2/STXBP3/RAC1/ACTB/UBQLN2/APOA1/CLASP2/APOA2/C3/LAMP1
ter_ii	GO:0098813	nuclear chromosome segregation	29	0.538146	1.80618	0.00484194	0.0362049	0.0274019	511	tags=48%, list=24%, signal=37%	DYNC1LI1/ACTR2/HNRNPU/CHMP2A/DRG1/KPNB1/CDC42/CUL3/DYNC1H1/FLNA/ACTB/CHMP4B/CLASP2/MAPRE1
ter_ii	GO:0031589	cell-substrate adhesion	69	0.400468	1.61702	0.00495944	0.0369451	0.0279621	628	tags=51%, list=30%, signal=37%	CORO1C/ITGA1/UTRN/DUSP22/FGA/FGB/ARPC2/ANXA2/RSU1/CTTN/ZYX/ACTN4/THY1/HRG/FGG/CDC42/CRK/FLNA/RAC1/COL1A1/VAMP3/ACTN1/PTK2/APOA1/JUP/CLASP2/FN1/ITGA6/S100A10/CD44/P4HB/ACTN3/TLN1/ILK/PLG
ter_ii	GO:0140546	defense response to symbiont	155	0.327502	1.5234	0.00497537	0.0369451	0.0279621	530	tags=35%, list=25%, signal=28%	DEFA1/LGALS3/CTSG/IL18/GSN/ACTR2/SQSTM1/C4BPA/YWHAZ/IGHA1/FGA/HMGB2/FGB/ANXA1/MYO1C/CFH/TOLLIP/SNCA/FLNB/PPBP/TRIM63/ZYX/TUBB/SFPQ/KIF5B/HRG/PAK2/CALM1/IGHG1/CFB/PPP6C/SYNCRIP/CDC42/VIM/ASS1/CRK/PRKDC/TRIM54/TMEM43/STXBP3/IGHG3/SERPING1/NPLOC4/F2/VAMP3/RPS19/TUBB4B/PAK1/PRKRA/NAGK/PF4/C3/LAMP1/DDX1
ter_ii	GO:1902904	negative regulation of supramolecular fiber organization	39	0.489098	1.75033	0.00506005	0.0374444	0.0283399	396	tags=41%, list=19%, signal=34%	TUBB4A/GSN/LMOD2/SNCA/PFN1/GMFB/LMOD3/PAK2/SVIL/SPTAN1/SPTA1/CAPZA1/EML2/TRIM54/PFN2/SPTBN1
ter_ii	GO:0030865	cortical cytoskeleton organization	16	0.640067	1.85645	0.00507974	0.0374609	0.0283525	3	tags=12%, list=0%, signal=13%	LCP1/EZR
ter_ii	GO:0009064	glutamine family amino acid metabolic process	15	-0.636801	-1.81751	0.00532909	0.0391652	0.0296423	244	tags=67%, list=12%, signal=59%	ARG1/GLUD1/DDAH1/GOT1/NOS1/ALDH4A1/ALDH5A1/GOT2/ADHFE1/GLUL
ter_ii	GO:0051261	protein depolymerization	29	0.532848	1.7884	0.00535939	0.0392534	0.0297091	434	tags=45%, list=21%, signal=36%	NES/GSN/CKAP5/CLTC/LMOD2/LMOD3/SVIL/SPTAN1/SPTA1/CAPZA1/TRIM54/SPTBN1/CFL1
ter_ii	GO:0051647	nucleus localization	14	0.631638	1.7708	0.00546949	0.0399235	0.0302163	420	tags=50%, list=20%, signal=40%	SUN2/LMNB1/SYNE2/CDC42/DYNC1H1/DCTN1/HOOK3
ter_ii	GO:0006906	vesicle fusion	21	0.575629	1.78282	0.00563423	0.0409866	0.0310209	445	tags=57%, list=21%, signal=46%	CAV2/STX12/ANXA1/SNAP23/ANXA2/TOM1/SNCA/CHMP2A/SNAP29/RAB14/CHMP4B/VAMP3
ter_ii	GO:0045785	positive regulation of cell adhesion	71	0.395729	1.59955	0.00575696	0.0417379	0.0315896	590	tags=41%, list=28%, signal=30%	PRKAA1/CTSG/IL18/UTRN/FGA/FGB/ANXA1/ARPC2/HSPH1/RSU1/THY1/HRG/FGG/SPTA1/CDC42/TGM2/CRK/FLNA/RPS3/RAC1/ACTB/APOA1/JUP/FN1/ITGA6/S100A10/CD44/P4HB/HLA-DRA
ter_ii	GO:0060326	cell chemotaxis	36	0.489724	1.72425	0.00585723	0.0421799	0.0319241	496	tags=50%, list=23%, signal=39%	DEFA1/LGALS3/CTSG/ITGA1/PADI2/HMGB2/ANXA1/PPIA/PPBP/TMSB4X/HRG/PPIB/CRK/RAC1/OXSR1/RPS19/PTK2/PF4
ter_ii	GO:1905475	regulation of protein localization to membrane	41	0.457904	1.65057	0.00584186	0.0421799	0.0319241	444	tags=37%, list=21%, signal=29%	EZR/LGALS3/GSN/SQSTM1/CHP1/CLTC/KCNJ11/MYO1C/KIF5B/CAMK2D/CRK/ACSL3/SPTBN1/ACTB/STOM
ter_ii	GO:0045055	regulated exocytosis	22	0.564505	1.76272	0.00593891	0.0426251	0.032261	623	tags=64%, list=29%, signal=45%	S100A13/RAB5A/MYH9/SNAP23/SNCA/PFN2/STXBP3/SNAP29/NAPA/VAMP3/ARHGAP17/LAMP1/GNAI2/ANXA3
ter_ii	GO:0045087	innate immune response	138	0.337492	1.54488	0.00599197	0.0428626	0.0324408	471	tags=30%, list=22%, signal=25%	DEFA1/LGALS3/IL18/GSN/ACTR2/SQSTM1/C4BPA/YWHAZ/FGA/HMGB2/FGB/ANXA1/MYO1C/CFH/TOLLIP/SNCA/FLNB/TRIM63/ZYX/TUBB/SFPQ/KIF5B/PAK2/CALM1/CFB/PPP6C/SYNCRIP/CDC42/VIM/ASS1/CRK/PRKDC/TRIM54/TMEM43/STXBP3/SERPING1/NPLOC4/VAMP3/RPS19/TUBB4B/PAK1/PRKRA
ter_ii	GO:0002183	cytoplasmic translational initiation	29	0.528531	1.77391	0.00639429	0.0455885	0.0345039	625	tags=59%, list=30%, signal=42%	EIF3G/EIF3E/EIF2S2/EIF2B2/EIF3I/EIF2S3/SH3BGRL/EIF3F/EIF3B/EIF2B5/EIF4A1/EIF2B3/EIF4G1/RPL13A/EIF3A/AKT2/EIF3C
ter_ii	GO:0044419	biological process involved in interspecies interaction between organisms	246	0.286739	1.40152	0.0065297	0.0463998	0.0351179	537	tags=33%, list=25%, signal=27%	DEFA1/LGALS3/CTSG/IL18/GSN/CAV2/ACTR2/CD2AP/SQSTM1/RAB5A/C4BPA/YWHAZ/BAX/IGHA1/FGA/HMGB2/MYH9/IDE/FGB/ANXA1/AQP1/MYO1C/CFH/PPIA/TOLLIP/SNCA/FLNB/PPBP/TRIM63/ZYX/TUBB/SFPQ/KIF5B/PPID/HRG/PPIB/PAK2/FKBP5/CALM1/CHMP2A/IGHG1/CFB/PPP6C/SYNCRIP/CDC42/VIM/TARDBP/SCARB2/ASS1/CRK/PRKDC/TRIM54/TMEM43/STXBP3/IGHG3/ILF3/SERPING1/NPLOC4/DYNLT1/RAB14/F2/APOB/CHMP4B/CFL1/CSNK2B/STOM/VAMP3/RPS19/TUBB4B/PAK1/PRKR…
ter_ii	GO:0007599	hemostasis	48	0.459102	1.71191	0.00662929	0.046952	0.0355358	628	tags=56%, list=30%, signal=40%	CLIC1/CTSG/F13A1/FGA/MYH9/FGB/PPIA/TMX1/ANXA2/APOH/CD9/HRG/FGG/PDIA3/FLNA/STXBP3/SERPING1/ACTB/F2/PF4/SLC4A1/ANXA5/TLN1/HSPB1/ILK/KNG1/PLG
ter_ii	GO:0007032	endosome organization	25	0.548103	1.76764	0.00691068	0.0481504	0.0364428	461	tags=48%, list=22%, signal=38%	CORO1C/SQSTM1/VTA1/TOM1/LAMTOR1/UBR4/CHMP2A/SCARB2/PDCD6IP/HOOK3/CHMP4B/VPS25
ter_ii	GO:0090174	organelle membrane fusion	22	0.560965	1.75166	0.0068242	0.0481504	0.0364428	445	tags=55%, list=21%, signal=44%	CAV2/STX12/ANXA1/SNAP23/ANXA2/TOM1/SNCA/CHMP2A/SNAP29/RAB14/CHMP4B/VAMP3
ter_ii	GO:0021987	cerebral cortex development	19	0.572097	1.7373	0.00688941	0.0481504	0.0364428	366	tags=42%, list=17%, signal=35%	TUBB2B/SUN2/BAX/TUBB2A/SYNE2/GART/CRK/FLNA
ter_ii	GO:0009890	negative regulation of biosynthetic process	236	0.290071	1.40985	0.0069072	0.0481504	0.0364428	509	tags=28%, list=24%, signal=24%	EZR/HOMER2/ETF1/AKR1C3/PRKAA1/RPS13/MAPT/SERPINB1/SNX6/CD2AP/SRSF7/SQSTM1/DUSP22/YWHAZ/LMNB1/FGA/HMGB2/CARHSP1/YWHAQ/ANXA1/CLTC/EIF3E/PTBP1/RUVBL2/TMX1/AP2A1/ANKRD2/YBX1/SNCA/SND1/HNRNPU/SFPQ/PPID/TAF15/UBR4/PPM1A/ANXA4/ATP2B1/PA2G4/SYNCRIP/VIM/HNRNPC/KHDRBS1/TARDBP/ERP29/CUL3/HNRNPAB/FLNA/CCAR2/RPS3/RAC1/ILF3/NPLOC4/GLG1/F2/DDX3Y/CTSZ/RALY/PRKRA/MLIP/NACA/PURA/PF4/PBXIP1/APOA1/APOA2
ter_ii	GO:0048869	cellular developmental process	487	0.250465	1.30255	0.00687593	0.0481504	0.0364428	437	tags=24%, list=21%, signal=25%	EZR/AKR1C2/AKR1C3/DBN1/MYBPH/CORO1C/CLIC1/MARCKS/TUBB2B/TYMP/ADIRF/ACTC1/MAPT/LGALS3/TPM4/SUN2/IL18/ITGA1/RAB35/ALDH1A2/TIGAR/SERPINH1/HPRT1/CAV2/CD2AP/DBNL/SQSTM1/YWHAZ/BAX/TUBB2A/HOMER1/UBE2V1/HMGB2/UCHL1/MYL2/MYH9/MTR/ANXA1/CLTC/S100A4/PTBP1/MANF/PPIA/LMOD2/AP2A1/ANKRD2/TOLLIP/RTN3/YBX1/ANXA2/CARM1/FLNB/CDSN/PITPNA/HSCB/TPP1/TMSB4X/SND1/CTTN/HNRNPU/PTER/FBL/EIF2B2/TUBB/MYLK2/KIF5B/ACTN4/ECM1/T…
ter_ii	GO:1903829	positive regulation of protein localization	105	0.35509	1.55	0.00697089	0.0484127	0.0366414	560	tags=37%, list=27%, signal=29%	EZR/PFKFB2/PRKAA1/MAPT/LGALS3/CD2AP/SQSTM1/BCAP31/CHP1/FGA/FGB/KCNJ11/MYO1C/PPIA/SNCA/LAMTOR1/KIF5B/PPID/XIRP2/PPM1A/FGG/CDC42/MSN/TARDBP/CRK/FLNA/ACSL3/SPTBN1/BAG3/F2/STOM/OSBP/FNTA/JUP/CCT2/CCT4/HSP90AB1/EIF4G1/PGRMC1
ter_ii	GO:0048731	system development	436	0.252691	1.30004	0.00703598	0.0487071	0.0368642	507	tags=30%, list=24%, signal=28%	NES/AKR1C3/DBN1/CORO1C/MARCKS/TUBB2B/TYMP/ACTC1/MAPT/SUN2/IL18/ITGA1/RAB35/ALDH1A2/GSN/TIGAR/SERPINH1/HPRT1/CD93/CD2AP/DBNL/PADI2/YWHAZ/BAX/TUBB2A/HMGB2/UCHL1/MYL2/MYH9/YWHAQ/MTR/ANXA1/KCNJ11/AQP1/BPNT1/MANF/PPIA/AP2A1/RTN3/ANXA2/CARM1/PDLIM3/SNCA/PITPNA/APOH/TPP1/PLS3/CTTN/PFN1/HNRNPU/EIF2S2/EIF2B2/GMFB/MYLK2/KIF5B/PCYT1A/ECM1/THY1/XIRP2/CD9/HRG/PPIB/PAK2/CALM1/SYNE2/NME1/UNC45B/ARCN1/BGN/EHD1/U…
ter_ii	GO:0040011	locomotion	152	0.323371	1.49272	0.00710533	0.0490291	0.0371079	507	tags=34%, list=24%, signal=27%	DEFA1/CORO1C/TUBB2B/TYMP/LGALS3/CTSG/SUN2/ITGA1/SERPINB1/DUSP22/PADI2/S100A11/HMGB2/ANXA1/S100A4/AQP1/MYO1C/PPIA/SNCA/APOH/PPBP/TMSB4X/PFN1/ACTN4/ECM1/THY1/CD9/HRG/PPIB/SYNE2/CDC42/MSN/ARHGDIB/LAMA4/CRK/HSPA5/FLNA/PFN2/RAC1/COL1A1/OXSR1/CSNK2B/RPS19/PAK1/SYNPO2/PTK2/PF4/APOA1/JUP/CLASP2/SPAG9
ter_ii	GO:0009966	regulation of signal transduction	342	0.266942	1.34545	0.00716253	0.0492653	0.0372867	539	tags=30%, list=26%, signal=27%	S100A13/EZR/AKR1C2/HOMER2/AKR1C3/PRKAA1/MAPT/LGALS3/MVP/PSME3/IL18/DYNC1LI1/ITGA1/CAV2/SNX6/CD2AP/SQSTM1/DUSP22/PADI2/NOMO3/YWHAZ/BCAP31/BAX/CHP1/HOMER1/UBE2V1/FGA/HMGB2/UCHL1/UBE2O/FGB/S100A4/PTBP1/RUVBL2/VCP/PPIA/CARM1/SNCA/TMSB4X/CTTN/LAMTOR1/SFPQ/ACTN4/ARHGDIA/ECM1/THY1/HRG/PPM1A/PAK2/CALM1/FGG/PPP6C/RPS20/RUVBL1/UFM1/CDC42/TPD52L1/CTSD/PDIA3/ARHGDIB/ERP29/CUL3/SLC25A6/TGM2/CRK/SLMAP/HSPA5/PR…
ter_ii	GO:0007548	sex differentiation	22	0.559134	1.74595	0.00719307	0.0493174	0.0373261	390	tags=41%, list=18%, signal=34%	AKR1C3/CD2AP/BAX/HMGB2/EIF2S2/EIF2B2/FLNA/PRDX4/EIF2B5
ter_ii	GO:0010817	regulation of hormone levels	73	0.390882	1.58987	0.00729701	0.0498707	0.0377449	146	tags=21%, list=7%, signal=20%	AKR1C2/AKR1C3/PFKFB2/RBP1/CTSG/ALDH1A2/DHRS7/SERPINA7/FGA/IDE/FGB/ANXA1/SNAP23/KCNJ11/AQP1

## Sheet: Interaction (I and II, Fig.5b)
ONTOLOGY	ID	Description	setSize	enrichmentScore	NES	pvalue	p.adjust	qvalue	rank	leading_edge	core_enrichment
CC	GO:0072562	blood microparticle	76	0.675639	2.32764	2.36802e-11	6.94067e-08	6.06214e-08	322	tags=63%, list=15%, signal=56%	ACTC1/POTEE/IGHA1/ORM1/FGG/ORM2/GC/IGKV4-1/SERPING1/SERPINC1/HPX/ALB/IGHM/CLIC1/C4A/IGKC/CLU/POTEF/TF/FGB/AGT/AHSG/PLG/HP/APOA1/IGHG2/VTN/IGKV2D-28/ITIH2/FGA/SERPINA3/MSN/IGHG3/CP/A2M/AMBP/IGHG1/FN1/A1BG/C9/APCS/C3/APOA4/HSPA1A/GSN/KNG1/ACTB/CFH
CC	GO:0030312	external encapsulating structure	115	0.589112	2.17083	1.07912e-09	7.5176e-07	6.56604e-07	369	tags=43%, list=17%, signal=38%	IGFBP7/COL1A2/ANXA1/S100A4/CTSG/MFAP4/ORM1/FBN1/BGN/FGG/ORM2/SERPING1/SERPINC1/HPX/CLU/SERPINH1/SERPINA1/FGB/AGT/AHSG/PLG/TNXB/S100A10/APOA1/LMAN1/VTN/ITIH2/HSP90B1/FGA/SERPINA3/CTSC/APOH/A2M/AMBP/ASPN/FN1/HSD17B12/A1BG/APCS/APOA4/HSP90AA1/KNG1/FLG/TPSB2/CTSZ/SERPINF1/COL18A1/SOD3/LUM/LGALS1
CC	GO:0031012	extracellular matrix	115	0.589112	2.17083	1.07912e-09	7.5176e-07	6.56604e-07	369	tags=43%, list=17%, signal=38%	IGFBP7/COL1A2/ANXA1/S100A4/CTSG/MFAP4/ORM1/FBN1/BGN/FGG/ORM2/SERPING1/SERPINC1/HPX/CLU/SERPINH1/SERPINA1/FGB/AGT/AHSG/PLG/TNXB/S100A10/APOA1/LMAN1/VTN/ITIH2/HSP90B1/FGA/SERPINA3/CTSC/APOH/A2M/AMBP/ASPN/FN1/HSD17B12/A1BG/APCS/APOA4/HSP90AA1/KNG1/FLG/TPSB2/CTSZ/SERPINF1/COL18A1/SOD3/LUM/LGALS1
CC	GO:0062023	collagen-containing extracellular matrix	113	0.589235	2.16812	8.95936e-10	7.5176e-07	6.56604e-07	369	tags=43%, list=17%, signal=38%	IGFBP7/COL1A2/ANXA1/S100A4/CTSG/MFAP4/ORM1/FBN1/BGN/FGG/ORM2/SERPING1/SERPINC1/HPX/CLU/SERPINH1/SERPINA1/FGB/AGT/AHSG/PLG/TNXB/S100A10/APOA1/LMAN1/VTN/ITIH2/HSP90B1/FGA/SERPINA3/CTSC/APOH/A2M/AMBP/ASPN/FN1/A1BG/APCS/APOA4/HSP90AA1/KNG1/FLG/TPSB2/CTSZ/SERPINF1/COL18A1/SOD3/LUM/LGALS1
BP	GO:0097435	supramolecular fiber organization	198	0.51066	2.00243	1.28243e-09	7.5176e-07	6.56604e-07	283	tags=30%, list=13%, signal=28%	MYH6/MYBPH/ACTC1/MYH3/COL1A2/MYL2/CSRP3/TBCB/VIM/DSP/XIRP1/TMSB4X/NRAP/CORO1C/TUBB4A/RHOG/KRT6A/MFAP4/CRYAB/CSRP1/MARCKS/FLII/DSTN/ACTN1/KRT16/CNN3/CLU/SERPINH1/DPYSL3/MYOM3/KRT6B/TPM3/TF/TPM4/ARPC5L/TNXB/TMSB10/IQGAP1/CST3/ARPC5/S100A10/KLHL41/APOA1/DNAJB6/TAGLN2/KRT14/HSP90B1/XIRP2/MSRB2/FLNA/ARPC2/ACTR2/CALD1/DBN1/TNNT1/HSPA1A/GSN/CORO6/FLNC
BP	GO:0030029	actin filament-based process	199	0.490648	1.92573	2.42394e-08	1.18409e-05	1.03421e-05	283	tags=30%, list=13%, signal=28%	MYH4/MYH6/MYBPH/ACTC1/MYH3/POTEE/MYL6B/ANXA1/MYL2/CSRP3/ATP2A2/DSP/XIRP1/TMSB4X/NRAP/CORO1C/TNNC1/RHOG/CSRP1/MARCKS/FLII/DSTN/ACTN1/ATP1A1/CNN3/ACTN4/DPYSL3/MYOM3/POTEF/TPM3/TF/JUP/TPM4/ARPC5L/TNXB/TMSB10/IQGAP1/ARPC5/S100A10/KLHL41/APOA1/DNAJB6/TAGLN2/MYL6/HSP90B1/ACTN3/XIRP2/MSRB2/FLNA/MYH9/ARPC2/SUMO1/ACTR2/CALD1/DBN1/TNNT1/GSN/CORO6/FLNC
BP	GO:0030036	actin cytoskeleton organization	169	0.500955	1.92629	8.16592e-08	3.31545e-05	2.89579e-05	343	tags=33%, list=16%, signal=30%	MYH6/MYBPH/ACTC1/MYH3/POTEE/ANXA1/MYL2/CSRP3/XIRP1/TMSB4X/NRAP/CORO1C/RHOG/CSRP1/MARCKS/FLII/DSTN/ACTN1/CNN3/ACTN4/DPYSL3/MYOM3/POTEF/TPM3/TF/TPM4/ARPC5L/TNXB/TMSB10/IQGAP1/ARPC5/S100A10/KLHL41/APOA1/DNAJB6/TAGLN2/HSP90B1/ACTN3/XIRP2/MSRB2/FLNA/MYH9/ARPC2/ACTR2/CALD1/DBN1/TNNT1/GSN/CORO6/FLNC/TWF2/ACTB/SETD3/CFL2/PDLIM1
BP	GO:0007010	cytoskeleton organization	280	0.443599	1.80126	9.04934e-08	3.31545e-05	2.89579e-05	398	tags=31%, list=19%, signal=29%	MYH6/MYBPH/ACTC1/MYH3/POTEE/ANXA1/MYL2/THY1/CSRP3/TBCB/VIM/DSP/XIRP1/TMSB4X/NRAP/CORO1C/POLDIP2/TUBB4A/RHOG/KRT6A/CRYAB/CSRP1/MARCKS/FLII/DSTN/ACTN1/KRT16/TUBA1B/CNN3/ACTN4/DPYSL3/MYOM3/POTEF/KRT6B/TPM3/TF/TPM4/ARPC5L/TNXB/TMSB10/IQGAP1/ARPC5/DYNLT1/S100A10/NES/KLHL41/APOA1/DNAJB6/TAGLN2/KRT14/HSP90B1/ACTN3/MSN/LMNB1/XIRP2/TUBB2A/MSRB2/FLNA/NEXN/MYH9/ARPC2/CHMP4B/ACTR2/CALD1/DBN1/TNNT1/HSPA1A/GSN…
BP	GO:0009653	anatomical structure morphogenesis	307	0.426593	1.74952	9.57987e-07	0.000311985	0.000272494	344	tags=27%, list=16%, signal=26%	MYH6/MYBPH/ACTC1/MYH3/LTF/POTEE/IGFBP7/COL1A2/ANXA1/MYL3/MYL2/THY1/BNIP3/CSRP3/DSP/NRAP/APOD/CORO1C/TNNI1/TNNC1/RHOG/KRT6A/HSPB6/YBX1/CRYAB/FBN1/CSRP1/CD34/FLII/SNX1/ACTN1/KRT16/MAPK14/CLU/SERPINH1/MYOM3/POTEF/UCHL1/JUP/TPM4/AGT/IQGAP1/CST3/GLUL/NES/HSPB1/KLHL41/UBE3A/APOA1/DNAJB6/PRKDC/CD44/VTN/MFN2/ACTN3/MSN/XIRP2/APOH/FLNA/NEXN/MYH9/ALDH1A2/ASPN/MYOT/VAT1/FN1/FLOT1/C3/COMT/DBN1/TNNT1/FLNC/CTSZ…
CC	GO:0005856	cytoskeleton	392	0.393892	1.63876	1.55808e-06	0.000456673	0.000398869	410	tags=28%, list=19%, signal=27%	MYH4/MYH6/ACTC1/MYH3/POTEE/MYL6B/ANXA1/MYL3/MYL2/CSRP3/TBCB/NFS1/VIM/DSP/XIRP1/TMSB4X/CORO1C/POLDIP2/TNNI1/TUBB4A/TNNC1/RHOG/KRT6A/TSG101/CRYAB/ARL8B/MARCKS/HSPB7/APEX1/NDRG1/FLII/DSTN/ACTN1/ARHGDIB/KRT16/TUBA1B/CNN3/ACTN4/MAPK14/CLU/DPYSL3/POTEF/KRT6B/TPM3/JUP/TPM4/ARPC5L/PEA15/TMSB10/IQGAP1/ARPC5/DYNLT1/NES/HSPB1/KLHL41/DYNC1I2/TAGLN2/KRT14/MYL6/MFN2/ACTN3/MSN/LMNB1/CCT5/XIRP2/TUBB2A/CTSC/CBX3/…
BP	GO:0061061	muscle structure development	159	0.482214	1.84421	2.35115e-06	0.000574267	0.000501578	343	tags=27%, list=16%, signal=25%	MYH6/MYBPH/MUSTN1/ACTC1/MYH3/MYL6B/MYL3/MYL2/CSRP3/ANKRD2/ATP2A2/DSP/XIRP1/NRAP/TNNI1/TNNC1/YBX1/CRYAB/CSRP1/RPL3L/FLII/ACTN1/KLHL40/ACTN4/MAPK14/MYOM3/UCHL1/HSPB2/KLHL41/MYL6/ACTN3/XIRP2/MYH9/ASS1/FLOT1/TNNT1/FLNC/ACTB/SMTNL1/SETD3/CFL2/IL18/PDLIM1
BP	GO:0006952	defense response	233	0.444345	1.77066	2.21806e-06	0.000574267	0.000501578	357	tags=31%, list=17%, signal=29%	LTF/RPL30/ANXA1/BNIP3/CSRP3/VIM/IGHA1/CTSG/TMSB4X/APOD/LYZ/KRT6A/ORM1/ARL8B/ORM2/KRT16/SERPING1/HPX/IGHM/C4A/PPT1/HNRNPA0/MAPK14/CLU/AKAP1/PDE12/VAMP3/TF/SERPINA1/FGB/AGT/AHSG/HMGB2/APOL2/CST3/HP/APOA1/ARG1/IGHG2/PRKDC/CD44/PPP6C/APIP/FGA/SERPINA3/IGHG3/CTSC/DDX3X/A2M/ASS1/TMEM43/IGHG1/FN1/C9/APCS/ACTR2/MIF/FLOT1/C3/APOA4/COMT/HSP90AA1/HSPA1A/GSN/KNG1/MGLL/LAMP2/CFH/DCD/IL18/CD36/PPP2CA/NDUFAF4
BP	GO:0002526	acute inflammatory response	18	0.813493	2.13154	2.99495e-06	0.000675247	0.000589776	265	tags=72%, list=13%, signal=64%	ORM1/ORM2/SERPINA1/AHSG/APOL2/HP/SERPINA3/A2M/ASS1/IGHG1/FN1/APCS/C3
CC	GO:0031093	platelet alpha granule lumen	29	0.7346	2.1407	3.4824e-06	0.000729065	0.000636781	282	tags=66%, list=13%, signal=58%	TMSB4X/ORM1/FGG/ORM2/ACTN1/SERPING1/ALB/ACTN4/CLU/SERPINA1/FGB/AHSG/PLG/FGA/SERPINA3/A2M/FN1/A1BG/KNG1
CC	GO:0005788	endoplasmic reticulum lumen	82	0.553873	1.93009	6.2369e-06	0.00109397	0.000955498	380	tags=43%, list=18%, signal=36%	IGFBP7/COL1A2/FBN1/FGG/SERPING1/SERPINC1/ALB/C4A/CLU/SERPINH1/TF/TXNDC5/SERPINA1/AHSG/CST3/APOA1/VTN/CASQ2/ITIH2/HSP90B1/FGA/CTSC/CP/TMEM43/FN1/C3/APOA4/DNAJB11/KNG1/CTSZ/PPIB/COL18A1/LGALS1/APOA2/GANAB
CC	GO:0015629	actin cytoskeleton	157	0.475445	1.81256	5.6362e-06	0.00109397	0.000955498	279	tags=27%, list=13%, signal=26%	MYH4/MYH6/ACTC1/MYH3/POTEE/MYL6B/ANXA1/MYL3/MYL2/XIRP1/CORO1C/TNNI1/TNNC1/CRYAB/MARCKS/HSPB7/FLII/DSTN/ACTN1/CNN3/ACTN4/DPYSL3/POTEF/TPM3/TPM4/ARPC5L/IQGAP1/ARPC5/TAGLN2/MYL6/ACTN3/XIRP2/FLNA/NEXN/MYH9/ARPC2/MYOT/ACTR2/FLOT1/CALD1/DBN1/TNNT1/GSN
MF	GO:0005198	structural molecule activity	227	0.432313	1.71315	6.3451e-06	0.00109397	0.000955498	408	tags=33%, list=19%, signal=30%	MYBPH/RPL30/POTEE/IGFBP7/COL1A2/MYL6B/MYL3/MYL2/CSRP3/ANKRD2/VIM/DSP/TUBB4A/KRT6A/MFAP4/HSPB6/CRYAB/FBN1/CSRP1/BGN/RPL3L/FGG/COPG1/MRPS30/RPL17/ACTN1/KRT16/TUBA1B/RPS3A/POTEF/KRT6B/HSPB2/JUP/TPM4/FGB/TNXB/ARPC5/KRT14/MYL6/VTN/FGA/RPS17/ACTN3/MSN/LMNB1/TUBB2A/NEXN/ARPC2/ASPN/COPB2/MYOT/FN1/ACTR2/RPL10/MRPS22/RPL8/FLG/RPLP2/MRPL12/RPS8/ACTB/RPL13/RPL24/COL18A1/CLTC/LUM/DBNL/RPL27/MRPL46/KRT5/RPS27L…
CC	GO:0031983	vesicle lumen	148	0.477343	1.80888	8.8686e-06	0.00118154	0.00103198	328	tags=32%, list=15%, signal=29%	CREG1/LTF/CTSG/TMSB4X/LYZ/ORM1/FGG/ORM2/ACTN1/SERPING1/ALB/ACTN4/MAPK14/CLU/TF/JUP/TXNDC5/SERPINA1/FGB/FTL/AHSG/PLG/ARPC5/HP/DYNLT1/APOA1/ARG1/FGA/SERPINA3/CTSC/APOH/DDX3X/A2M/AMPD3/VAT1/FN1/A1BG/ACTR2/MIF/C3/HSP90AA1/GSN/KNG1/S100A11/CTSZ/CCT8/GYG1/PSMD6
CC	GO:0034774	secretory granule lumen	148	0.477343	1.80888	8.8686e-06	0.00118154	0.00103198	328	tags=32%, list=15%, signal=29%	CREG1/LTF/CTSG/TMSB4X/LYZ/ORM1/FGG/ORM2/ACTN1/SERPING1/ALB/ACTN4/MAPK14/CLU/TF/JUP/TXNDC5/SERPINA1/FGB/FTL/AHSG/PLG/ARPC5/HP/DYNLT1/APOA1/ARG1/FGA/SERPINA3/CTSC/APOH/DDX3X/A2M/AMPD3/VAT1/FN1/A1BG/ACTR2/MIF/C3/HSP90AA1/GSN/KNG1/S100A11/CTSZ/CCT8/GYG1/PSMD6
CC	GO:0060205	cytoplasmic vesicle lumen	148	0.477343	1.80888	8.8686e-06	0.00118154	0.00103198	328	tags=32%, list=15%, signal=29%	CREG1/LTF/CTSG/TMSB4X/LYZ/ORM1/FGG/ORM2/ACTN1/SERPING1/ALB/ACTN4/MAPK14/CLU/TF/JUP/TXNDC5/SERPINA1/FGB/FTL/AHSG/PLG/ARPC5/HP/DYNLT1/APOA1/ARG1/FGA/SERPINA3/CTSC/APOH/DDX3X/A2M/AMPD3/VAT1/FN1/A1BG/ACTR2/MIF/C3/HSP90AA1/GSN/KNG1/S100A11/CTSZ/CCT8/GYG1/PSMD6
CC	GO:0099512	supramolecular fiber	276	0.418287	1.69587	7.8563e-06	0.00118154	0.00103198	410	tags=31%, list=19%, signal=29%	MYH4/MYH6/MYBPH/ACTC1/MYH3/POTEE/COL1A2/SMPX/MYL6B/ANXA1/MYL3/MYL2/CSRP3/TBCB/ANKRD2/VIM/DSP/NRAP/CORO1C/TNNI1/TUBB4A/TNNC1/KRT6A/MFAP4/CRYAB/FBN1/CSRP1/NDRG1/ACTN1/KLHL40/KRT16/TUBA1B/ACTN4/DPYSL3/MYOM3/POTEF/KRT6B/TPM3/JUP/TPM4/IQGAP1/DYNLT1/NES/DNAJB4/HSPB1/KLHL41/DYNC1I2/DNAJB6/KRT14/LMAN1/CASQ2/ACTN3/LMNB1/CCT5/XIRP2/TUBB2A/FLNA/NEXN/MYH9/CHMP4B/MYOT/CALD1/TNNT1/FLNC/CCT3/CCT7/TWF2/ACTB/SMTN…
BP	GO:0048513	animal organ development	371	0.383684	1.58921	7.26237e-06	0.00118154	0.00103198	343	tags=24%, list=16%, signal=24%	MYH6/MUSTN1/ACTC1/MYH3/LTF/POTEE/COL1A2/MYL6B/ANXA1/MYL3/MYL2/THY1/BNIP3/CSRP3/ANKRD2/VIM/DSP/S100A4/NRAP/APOD/CORO1C/TNNI1/TNNC1/KRT6A/TSG101/CRYAB/FBN1/HSPB7/BGN/RPL3L/CD34/KLHL40/KRT16/PPT1/MAPK14/SERPINH1/KRT6B/JUP/AGT/AHSG/AKR1C3/HMGB2/CACYBP/TNXB/IQGAP1/NES/HSD17B4/KLHL41/UBE3A/APOA1/DNAJB6/KRT14/PRKDC/MYL6/CD44/VTN/MFN2/ACTN3/MSN/XIRP2/TUBB2A/FLNA/YWHAQ/A2M/ALDH1A2/ASS1/ASPN/GNB1/FN1/FLOT1…
CC	GO:0099081	supramolecular polymer	278	0.416248	1.68988	1.15254e-05	0.00146874	0.00128283	410	tags=31%, list=19%, signal=28%	MYH4/MYH6/MYBPH/ACTC1/MYH3/POTEE/COL1A2/SMPX/MYL6B/ANXA1/MYL3/MYL2/CSRP3/TBCB/ANKRD2/VIM/DSP/NRAP/CORO1C/TNNI1/TUBB4A/TNNC1/KRT6A/MFAP4/CRYAB/FBN1/CSRP1/NDRG1/ACTN1/KLHL40/KRT16/TUBA1B/ACTN4/DPYSL3/MYOM3/POTEF/KRT6B/TPM3/JUP/TPM4/IQGAP1/DYNLT1/NES/DNAJB4/HSPB1/KLHL41/DYNC1I2/DNAJB6/KRT14/LMAN1/CASQ2/ACTN3/LMNB1/CCT5/XIRP2/TUBB2A/FLNA/NEXN/MYH9/CHMP4B/MYOT/CALD1/TNNT1/FLNC/CCT3/CCT7/TWF2/ACTB/SMTN…
BP	GO:0051239	regulation of multicellular organismal process	329	0.396542	1.63619	1.37109e-05	0.00167444	0.00146249	422	tags=29%, list=20%, signal=28%	MYH6/MYBPH/MUSTN1/LTF/ANXA1/MYL3/MYL2/THY1/CSRP3/LMCD1/ATP2A2/DSP/CTSG/APOD/CORO1C/TNNI1/TNNC1/HSPB6/ORM1/FBN1/HSPB7/FGG/ORM2/CD34/ARHGDIB/SERPING1/SERPINC1/ATP1A1/MAPK14/CLU/TF/JUP/FGB/AGT/AHSG/HMGB2/PLG/TNXB/IQGAP1/CST3/DYNLT1/GLUL/S100A10/HSPB1/APOA1/ARG1/PRKDC/VTN/CASQ2/MFN2/FGA/ACTN3/CTSC/APOH/FLNA/DDX3X/SUMO1/ASPN/FN1/APCS/MIF/FLOT1/C3/APOA4/DNAJB11/DBN1/HSP90AA1/TNNT1/HSPA1A/KNG1/FUNDC2/TW…
BP	GO:0055001	muscle cell development	74	0.548594	1.88358	2.96472e-05	0.00344692	0.00301061	115	tags=20%, list=5%, signal=20%	MYH6/MYBPH/ACTC1/MYH3/MYL2/CSRP3/ATP2A2/NRAP/CSRP1/FLII/ACTN1/KLHL40/ACTN4/MYOM3/UCHL1
BP	GO:0007517	muscle organ development	93	0.518599	1.85347	3.20332e-05	0.00344692	0.00301061	238	tags=23%, list=11%, signal=21%	MYH6/MUSTN1/ACTC1/MYH3/MYL6B/MYL3/MYL2/CSRP3/ANKRD2/DSP/TNNI1/TNNC1/CRYAB/RPL3L/KLHL40/MAPK14/KLHL41/MYL6/ACTN3/XIRP2/ASS1
CC	GO:0099080	supramolecular complex	343	0.38105	1.57374	3.20259e-05	0.00344692	0.00301061	343	tags=23%, list=16%, signal=23%	MYH4/MYH6/MYBPH/ACTC1/MYH3/POTEE/COL1A2/SMPX/MYL6B/ANXA1/MYL3/MYL2/CSRP3/TBCB/ANKRD2/VIM/DSP/CTSG/NRAP/CORO1C/TNNI1/TUBB4A/TNNC1/KRT6A/MFAP4/YBX1/CRYAB/FBN1/CSRP1/NDRG1/ACTN1/KLHL40/KRT16/TUBA1B/ACTN4/DPYSL3/MYOM3/POTEF/KRT6B/TPM3/JUP/TPM4/IQGAP1/DYNLT1/NES/DNAJB4/HSPB1/KLHL41/DYNC1I2/DNAJB6/KRT14/LMAN1/CASQ2/ACTN3/LMNB1/CCT5/XIRP2/TUBB2A/FLNA/NEXN/DDX3X/MYH9/SUMO1/CHMP4B/MYOT/CALD1/TNNT1/FLNC/FL…
BP	GO:0030154	cell differentiation	488	0.360004	1.51496	3.29286e-05	0.00344692	0.00301061	344	tags=23%, list=16%, signal=25%	MYH6/MYBPH/MUSTN1/ACTC1/MYH3/LTF/POTEE/ANXA1/MYL2/THY1/BNIP3/CSRP3/TBCB/ANKRD2/VIM/ATP2A2/DSP/XIRP1/S100A4/TMSB4X/NRAP/APOD/CORO1C/KRT6A/TSG101/YBX1/FBN1/CSRP1/MARCKS/RPL3L/FGG/CD34/NDRG1/FLII/ACTN1/KLHL40/KRT16/SFXN1/CNN3/IGHM/CLIC1/PPT1/ACTN4/MAPK14/CLU/RPS3A/SERPINH1/DPYSL3/MYOM3/POTEF/UCHL1/KRT6B/AP1M1/TF/TPM4/AGT/AKR1C3/HMGB2/TNXB/IQGAP1/DYNLT1/S100A10/HSD17B4/KLHL41/UBE3A/DNAJB6/TAGLN2/KRT1…
BP	GO:0006953	acute-phase response	14	0.821977	2.03027	3.97759e-05	0.0035564	0.00310624	260	tags=79%, list=12%, signal=69%	ORM1/ORM2/SERPINA1/AHSG/APOL2/HP/SERPINA3/A2M/ASS1/FN1/APCS
BP	GO:0003206	cardiac chamber morphogenesis	11	0.871068	2.02999	3.62098e-05	0.0035564	0.00310624	48	tags=55%, list=2%, signal=54%	MYH6/MYL3/MYL2/DSP/TNNI1/TNNC1
BP	GO:0006959	humoral immune response	43	0.62146	1.96571	4.13448e-05	0.0035564	0.00310624	332	tags=53%, list=16%, signal=46%	LTF/RPL30/IGHA1/CTSG/LYZ/KRT6A/SERPING1/HPX/IGHM/C4A/CLU/TF/FGB/IGHG2/FGA/IGHG3/A2M/IGHG1/C9/C3/KNG1/CFH/DCD
MF	GO:0061134	peptidase regulator activity	49	0.59401	1.91039	4.24681e-05	0.0035564	0.00310624	310	tags=41%, list=15%, signal=36%	LTF/SERPING1/SERPINC1/C4A/SERPINH1/SERPINA1/AGT/AHSG/CST3/ITIH2/SERPINA3/CTSC/A2M/AMBP/FN1/C3/KNG1/CAST/SERPINF1/PSME2
MF	GO:0003779	actin binding	148	0.462765	1.75364	3.78345e-05	0.0035564	0.00310624	370	tags=34%, list=17%, signal=30%	MYH4/MYH6/MYH3/MYL3/MYL2/CSRP3/XIRP1/S100A4/TMSB4X/NRAP/CORO1C/TNNI1/TNNC1/MARCKS/GC/FLII/DSTN/ACTN1/CNN3/ACTN4/PIP/TPM3/TPM4/ARPC5L/TMSB10/IQGAP1/ARPC5/TAGLN2/ACTN3/MSN/XIRP2/MSRB2/FLNA/NEXN/MYH9/ARPC2/MYOT/ACTR2/CALD1/DBN1/GSN/CORO6/FLNC/TWF2/SETD3/CFL2/PDLIM1/CAPZA1/MYH1/DBNL
BP	GO:0007155	cell adhesion	183	0.435728	1.69556	4.2235e-05	0.0035564	0.00310624	344	tags=29%, list=16%, signal=27%	MYBPH/IGFBP7/ANXA1/THY1/ATP2A2/DSP/CTSG/APOD/CORO1C/POLDIP2/MFAP4/FBN1/CSRP1/FGG/CD34/ACTN1/CNN3/CLIC1/ACTN4/MAPK14/VAMP3/JUP/FGB/PLG/TNXB/S100A10/HSPB1/APOA1/ARG1/DNAJB6/CD44/VTN/FGA/ACTN3/MSN/FLNA/NEXN/MYH9/ASS1/AMBP/ARPC2/MYOT/FN1/HSD17B12/FLOT1/APOA4/KNG1/S100A11/ACTB/IL18/COL18A1/PDLIM1/CD36
BP	GO:0048468	cell development	310	0.384145	1.57899	3.81371e-05	0.0035564	0.00310624	341	tags=24%, list=16%, signal=24%	MYH6/MYBPH/ACTC1/MYH3/LTF/POTEE/ANXA1/MYL2/THY1/CSRP3/VIM/ATP2A2/TMSB4X/NRAP/APOD/CORO1C/FBN1/CSRP1/FGG/CD34/NDRG1/FLII/ACTN1/KLHL40/SFXN1/IGHM/PPT1/ACTN4/MAPK14/CLU/SERPINH1/DPYSL3/MYOM3/POTEF/UCHL1/TF/TPM4/HMGB2/TNXB/IQGAP1/DYNLT1/S100A10/HSD17B4/KLHL41/UBE3A/PRKDC/RAB6A/ACTN3/MSN/FLNA/NEXN/MYH9/ALDH1A2/MYOT/FN1/APCS/FLOT1/C3/APOA4/DNAJB11/DBN1/TNNT1/HSPA1A/FLNC/TWF2/MME/SERPINF1/MAP2K1/ACTB/PR…
BP	GO:0048869	cellular developmental process	489	0.359094	1.51162	4.63809e-05	0.00377618	0.0032982	344	tags=22%, list=16%, signal=24%	MYH6/MYBPH/MUSTN1/ACTC1/MYH3/LTF/POTEE/ANXA1/MYL2/THY1/BNIP3/CSRP3/TBCB/ANKRD2/VIM/ATP2A2/DSP/XIRP1/S100A4/TMSB4X/NRAP/APOD/CORO1C/KRT6A/TSG101/YBX1/FBN1/CSRP1/MARCKS/RPL3L/FGG/CD34/NDRG1/FLII/ACTN1/KLHL40/KRT16/SFXN1/CNN3/IGHM/CLIC1/PPT1/ACTN4/MAPK14/CLU/RPS3A/SERPINH1/DPYSL3/MYOM3/POTEF/UCHL1/KRT6B/AP1M1/TF/TPM4/AGT/AKR1C3/HMGB2/TNXB/IQGAP1/DYNLT1/S100A10/HSD17B4/KLHL41/UBE3A/DNAJB6/TAGLN2/KRT1…
MF	GO:0005539	glycosaminoglycan binding	36	0.64509	1.95915	6.19424e-05	0.00487825	0.00426077	354	tags=53%, list=17%, signal=45%	LTF/CTSG/FBN1/BGN/SERPINC1/IGHM/DPYSL3/TNXB/CD44/VTN/ITIH2/APOH/AMBP/FN1/HSD17B12/PDCD5/KNG1/CFH/SOD3
BP	GO:0042060	wound healing	79	0.52411	1.81887	6.49101e-05	0.00487825	0.00426077	285	tags=37%, list=13%, signal=33%	ANXA1/DSP/CTSG/KRT6A/CSRP1/ARL8B/FGG/CD34/SERPING1/SERPINC1/CLIC1/MAPK14/SERPINA1/FGB/PLG/S100A10/HSPB1/LMAN1/CD44/VTN/FGA/APOH/FLNA/MYH9/CHMP4B/FN1/APCS/KNG1/FUNDC2
BP	GO:0006955	immune response	223	0.414742	1.64243	6.36816e-05	0.00487825	0.00426077	375	tags=31%, list=18%, signal=28%	LTF/RPL30/ANXA1/THY1/VIM/IGHA1/CTSG/LYZ/KRT6A/IGKV3D-11/ARL8B/IGKV4-1/KRT16/SERPING1/HPX/IGHM/C4A/PPT1/IGKC/MAPK14/CLU/AKAP1/PDE12/VAMP3/TF/FGB/HMGB2/STX7/APOA1/ARG1/IGHG2/PRKDC/VTN/IGKV2D-28/PPP6C/FGA/IGHG3/CTSC/DDX3X/A2M/ASS1/AMBP/TMEM43/IGHG1/A1BG/C9/APCS/ACTR2/MIF/FLOT1/C3/APOA4/HSP90AA1/HSPA1A/GSN/KNG1/LAMP2/CFH/PCYT1A/DCD/IL18/EIF2B2/CD36/OTUB1/PPP2CA/SPPL2A/LGALS1/DBNL/APOA2
BP	GO:0042246	tissue regeneration	15	0.803192	2.02074	6.96799e-05	0.00498127	0.00435075	41	tags=27%, list=2%, signal=26%	MUSTN1/ANXA1/XIRP1/APOD
BP	GO:0048731	system development	438	0.361553	1.51379	6.9316e-05	0.00498127	0.00435075	344	tags=23%, list=16%, signal=24%	MYH6/MUSTN1/ACTC1/LTF/POTEE/IGFBP7/COL1A2/ANXA1/MYL3/MYL2/THY1/BNIP3/CSRP3/TBCB/VIM/DSP/NRAP/APOD/CORO1C/TNNI1/TNNC1/RHOG/HSPB6/CRYAB/FBN1/MARCKS/HSPB7/BGN/CD34/NDRG1/PPT1/MAPK14/CLU/SERPINH1/DPYSL3/POTEF/UCHL1/JUP/AGT/AHSG/AKR1C3/HMGB2/CACYBP/TNXB/IQGAP1/DYNLT1/GLUL/S100A10/NES/HSD17B4/HSPB1/UBE3A/APOA1/PRKDC/CD44/VTN/MFN2/RAB6A/ACTN3/XIRP2/TUBB2A/CTSC/APOH/FLNA/YWHAQ/NEXN/MYH9/A2M/ALDH1A2/ASS1/…
MF	GO:0061135	endopeptidase regulator activity	42	0.616616	1.94451	7.65412e-05	0.00534149	0.00466537	310	tags=43%, list=15%, signal=37%	LTF/SERPING1/SERPINC1/C4A/SERPINH1/SERPINA1/AGT/AHSG/CST3/ITIH2/SERPINA3/A2M/AMBP/C3/KNG1/CAST/SERPINF1/PSME2
BP	GO:0034113	heterotypic cell-cell adhesion	12	0.830459	1.97653	8.98732e-05	0.00585374	0.00511279	264	tags=75%, list=12%, signal=66%	THY1/DSP/FGG/JUP/FGB/APOA1/CD44/FGA/FLOT1
CC	GO:0043292	contractile muscle fiber	149	0.440582	1.66951	8.9608e-05	0.00585374	0.00511279	283	tags=26%, list=13%, signal=24%	MYH4/MYH6/MYBPH/ACTC1/MYH3/SMPX/MYL6B/MYL3/MYL2/CSRP3/ANKRD2/NRAP/CORO1C/TNNI1/TNNC1/CRYAB/CSRP1/ACTN1/KLHL40/ACTN4/MYOM3/TPM3/JUP/TPM4/DNAJB4/HSPB1/KLHL41/DNAJB6/LMAN1/CASQ2/ACTN3/XIRP2/FLNA/NEXN/MYOT/CALD1/TNNT1/FLNC
BP	GO:0002376	immune system process	310	0.378393	1.55534	8.78678e-05	0.00585374	0.00511279	416	tags=31%, list=20%, signal=29%	LTF/RPL30/ANXA1/THY1/VIM/IGHA1/CTSG/APOD/LYZ/KRT6A/IGKV3D-11/ORM1/FBN1/ARL8B/ORM2/IGKV4-1/CD34/NDRG1/KRT16/SERPING1/HPX/SFXN1/IGHM/C4A/PPT1/IGKC/MAPK14/CLU/AKAP1/PDE12/VAMP3/PIP/TF/PTMS/FGB/HMGB2/STX7/HP/APOA1/ARG1/IGHG2/PRKDC/CD44/VTN/IGKV2D-28/PPP6C/FGA/RAB6A/RPS17/MSN/IGHG3/CTSC/DDX3X/MYH9/A2M/ASS1/AMBP/TMEM43/IGHG1/FN1/A1BG/C9/APCS/ACTR2/MIF/FLOT1/C3/APOA4/HSP90AA1/HSPA1A/GSN/KNG1/MAP2K1/LAMP…
MF	GO:0004866	endopeptidase inhibitor activity	36	0.635188	1.92907	0.000100708	0.00602397	0.00526147	307	tags=47%, list=14%, signal=41%	LTF/SERPING1/SERPINC1/C4A/SERPINH1/SERPINA1/AGT/AHSG/CST3/ITIH2/SERPINA3/A2M/AMBP/C3/KNG1/CAST/SERPINF1
MF	GO:0030414	peptidase inhibitor activity	37	0.62889	1.92617	0.000100567	0.00602397	0.00526147	307	tags=46%, list=14%, signal=40%	LTF/SERPING1/SERPINC1/C4A/SERPINH1/SERPINA1/AGT/AHSG/CST3/ITIH2/SERPINA3/A2M/AMBP/C3/KNG1/CAST/SERPINF1
BP	GO:0051093	negative regulation of developmental process	83	0.506953	1.7742	0.000100027	0.00602397	0.00526147	450	tags=40%, list=21%, signal=33%	LTF/ANXA1/THY1/BNIP3/CSRP3/ANKRD2/TMSB4X/YBX1/FBN1/RPL3L/AHSG/CST3/DYNLT1/UBE3A/APOH/ASPN/VAT1/APCS/DNAJB11/SERPINF1/ACTB/RBBP7/PRMT1/IL18/CD36/PPP2CA/LGALS1/PTBP1/RBP4/HMGB1/CALR/DDX6/HUWE1
BP	GO:0003008	system process	259	0.395542	1.59533	0.000100415	0.00602397	0.00526147	375	tags=27%, list=18%, signal=26%	MYH4/MYH6/MYBPH/ACTC1/MYH3/COL1A2/SMPX/MYL6B/MYL3/MYL2/CSRP3/ANKRD2/SCPEP1/LMCD1/ATP2A2/IGHA1/DSP/CTSG/TNNI1/TNNC1/CRYAB/HSPB7/FGG/CD34/SERPING1/ATP1A1/PPT1/UCHL1/PIP/TPM3/JUP/TPM4/FGB/AGT/AKR1C3/KLHL41/UBE3A/APOA1/MYL6/CASQ2/FGA/SERPINA3/ACTN3/CTSC/FLNA/SUMO1/GNB1/CHMP4B/MYOT/GNAI2/CALD1/APOA4/COMT/HSP90AA1/TNNT1/GSN/KNG1/CTSZ/MME/MGLL/SERPINF1/SMTNL1/SETD3/COL18A1/CD36/SOD3/MYH1/GCLM/LUM/ALDH7A…
CC	GO:0005882	intermediate filament	25	0.701498	1.98672	0.000104947	0.00615199	0.00537328	211	tags=36%, list=10%, signal=33%	VIM/DSP/KRT6A/KRT16/KRT6B/JUP/NES/KRT14/LMNB1
BP	GO:0045445	myoblast differentiation	18	0.74568	1.95385	0.000115311	0.006627	0.00578817	369	tags=50%, list=17%, signal=42%	MUSTN1/CSRP3/ANKRD2/XIRP1/MAPK14/KLHL41/ACTB/IL18/LGALS1
BP	GO:0008015	blood circulation	90	0.510044	1.81185	0.000118901	0.00670188	0.00585357	319	tags=32%, list=15%, signal=29%	MYH6/ACTC1/COL1A2/MYL3/MYL2/CSRP3/SCPEP1/ATP2A2/DSP/CTSG/TNNI1/TNNC1/HSPB7/FGG/SERPING1/ATP1A1/JUP/FGB/AGT/CASQ2/FGA/FLNA/SUMO1/COMT/HSP90AA1/GSN/KNG1/CTSZ/SMTNL1
BP	GO:0002250	adaptive immune response	48	0.586275	1.88561	0.000124521	0.00688622	0.00601458	416	tags=58%, list=20%, signal=48%	ANXA1/IGHA1/IGKV3D-11/IGKV4-1/SERPING1/HPX/IGHM/C4A/IGKC/CLU/FGB/STX7/ARG1/IGHG2/IGKV2D-28/FGA/IGHG3/CTSC/IGHG1/C9/C3/PCYT1A/IL18/OTUB1/LGALS1/DBNL/HPRT1/HMGB1
BP	GO:0003012	muscle system process	130	0.462761	1.72282	0.000137556	0.00746622	0.00652116	279	tags=25%, list=13%, signal=23%	MYH4/MYH6/MYBPH/MYH3/SMPX/MYL6B/MYL3/MYL2/CSRP3/ANKRD2/LMCD1/ATP2A2/DSP/TNNI1/TNNC1/CRYAB/ATP1A1/TPM3/JUP/TPM4/AGT/KLHL41/MYL6/CASQ2/ACTN3/FLNA/SUMO1/MYOT/CALD1/HSP90AA1/TNNT1/GSN
CC	GO:0031091	platelet alpha granule	35	0.641076	1.93408	0.000140751	0.00750076	0.00655133	346	tags=60%, list=16%, signal=51%	TMSB4X/ORM1/FGG/ORM2/ACTN1/SERPING1/ALB/ACTN4/CLU/SERPINA1/FGB/AHSG/PLG/FGA/SERPINA3/A2M/FN1/A1BG/KNG1/CD36/SCCPDH
BP	GO:0051241	negative regulation of multicellular organismal process	126	0.459724	1.70596	0.000150475	0.00787577	0.00687887	440	tags=35%, list=21%, signal=29%	LTF/ANXA1/THY1/ATP2A2/CTSG/APOD/CORO1C/ORM1/FBN1/FGG/CD34/ARHGDIB/SERPING1/ATP1A1/FGB/AHSG/PLG/CST3/DYNLT1/APOA1/ARG1/VTN/FGA/ACTN3/CTSC/APOH/FN1/APCS/APOA4/DNAJB11/TNNT1/KNG1/SERPINF1/RBBP7/CD36/PPP2CA/LGALS1/APOA2/RAC1/PPM1B/RBP4/HMGB1/CALR/LGALS3
MF	GO:0051015	actin filament binding	75	0.524404	1.80612	0.000162111	0.00807451	0.00705245	422	tags=49%, list=20%, signal=41%	MYH4/MYH6/MYH3/XIRP1/NRAP/CORO1C/TNNC1/MARCKS/FLII/DSTN/ACTN1/CNN3/ACTN4/TPM3/TPM4/ARPC5L/IQGAP1/ARPC5/TAGLN2/ACTN3/XIRP2/FLNA/NEXN/MYH9/ARPC2/ACTR2/GSN/CORO6/FLNC/TWF2/CFL2/CAPZA1/MYH1/DBNL/MYL4/RCSD1/MYH7
BP	GO:0051146	striated muscle cell differentiation	84	0.503433	1.76421	0.000162537	0.00807451	0.00705245	283	tags=24%, list=13%, signal=21%	MYH6/MYBPH/ACTC1/MYH3/MYL2/CSRP3/NRAP/YBX1/CSRP1/RPL3L/FLII/KLHL40/MAPK14/MYOM3/KLHL41/ACTN3/MYH9/FLOT1/TNNT1/FLNC
BP	GO:0042692	muscle cell differentiation	105	0.482412	1.7517	0.000159688	0.00807451	0.00705245	115	tags=17%, list=5%, signal=17%	MYH6/MYBPH/ACTC1/MYH3/MYL2/CSRP3/ATP2A2/NRAP/YBX1/CSRP1/RPL3L/FLII/ACTN1/KLHL40/ACTN4/MAPK14/MYOM3/UCHL1
CC	GO:0030017	sarcomere	136	0.449821	1.68007	0.000172144	0.00827138	0.0072244	232	tags=24%, list=11%, signal=23%	MYH4/MYH6/MYBPH/ACTC1/MYH3/SMPX/MYL3/MYL2/CSRP3/ANKRD2/NRAP/CORO1C/TNNI1/TNNC1/CRYAB/CSRP1/ACTN1/KLHL40/ACTN4/MYOM3/TPM3/JUP/TPM4/DNAJB4/HSPB1/KLHL41/DNAJB6/LMAN1/CASQ2/ACTN3/XIRP2/FLNA/NEXN
BP	GO:0140546	defense response to symbiont	155	0.43478	1.66049	0.000170149	0.00827138	0.0072244	352	tags=32%, list=17%, signal=29%	LTF/RPL30/ANXA1/VIM/IGHA1/CTSG/LYZ/KRT6A/ARL8B/KRT16/SERPING1/HPX/IGHM/C4A/PPT1/CLU/AKAP1/PDE12/VAMP3/TF/FGB/HMGB2/ARG1/IGHG2/PRKDC/PPP6C/FGA/IGHG3/DDX3X/A2M/ASS1/TMEM43/IGHG1/C9/APCS/ACTR2/MIF/FLOT1/C3/APOA4/HSP90AA1/HSPA1A/GSN/KNG1/LAMP2/CFH/DCD/IL18/CD36/PPP2CA
BP	GO:0009611	response to wounding	101	0.491544	1.77972	0.00017753	0.0083926	0.00733028	315	tags=36%, list=15%, signal=32%	ANXA1/BNIP3/DSP/CTSG/APOD/KRT6A/CSRP1/ARL8B/FGG/CD34/SERPING1/SERPINC1/CLIC1/MAPK14/DPYSL3/SERPINA1/FGB/PLG/S100A10/HSPB1/LMAN1/CD44/VTN/FGA/APOH/FLNA/MYH9/CHMP4B/FN1/APCS/APOA4/COMT/KNG1/FUNDC2/MAP2K1/ACTB
CC	GO:0030055	cell-substrate junction	178	0.41905	1.62873	0.000182255	0.0084792	0.00740592	471	tags=34%, list=22%, signal=29%	ACTC1/RPL30/SMPX/ANXA1/THY1/VIM/XIRP1/NRAP/CORO1C/RHOG/CSRP1/MARCKS/FLII/ACTN1/CNN3/ACTN4/RPS3A/JUP/TPM4/ARPC5L/IQGAP1/ARPC5/HSPB1/CD44/HSP90B1/RPS17/ACTN3/MSN/XIRP2/FLNA/YWHAQ/NEXN/MYH9/ARPC2/CPNE3/ACTR2/FLOT1/HSPA1A/RPL8/GSN/FLNC/RPLP2/MME/MAP2K1/RPS8/ACTB/PPIB/PDLIM1/CLTC/RPL27/MAPRE1/RAC1/RPS18/CALR/FHL1/FHL3/SORBS1/RPL22/RPL13A/PGM5
BP	GO:0007015	actin filament organization	100	0.489398	1.76363	0.000193917	0.00866651	0.00756952	358	tags=36%, list=17%, signal=31%	ACTC1/XIRP1/TMSB4X/NRAP/CORO1C/RHOG/MARCKS/FLII/DSTN/ACTN1/CNN3/DPYSL3/TPM3/TF/TPM4/ARPC5L/TMSB10/IQGAP1/ARPC5/S100A10/APOA1/TAGLN2/HSP90B1/XIRP2/MSRB2/FLNA/ARPC2/ACTR2/CALD1/DBN1/GSN/CORO6/TWF2/CFL2/PDLIM1/CAPZA1
BP	GO:0006936	muscle contraction	110	0.481016	1.76351	0.000194492	0.00866651	0.00756952	279	tags=27%, list=13%, signal=25%	MYH4/MYH6/MYBPH/MYH3/SMPX/MYL6B/MYL3/MYL2/CSRP3/ANKRD2/ATP2A2/DSP/TNNI1/TNNC1/CRYAB/ATP1A1/TPM3/JUP/TPM4/KLHL41/MYL6/CASQ2/ACTN3/FLNA/SUMO1/MYOT/CALD1/HSP90AA1/TNNT1/GSN
BP	GO:0003013	circulatory system process	96	0.488731	1.75287	0.000195152	0.00866651	0.00756952	365	tags=33%, list=17%, signal=29%	MYH6/ACTC1/COL1A2/MYL3/MYL2/CSRP3/SCPEP1/ATP2A2/DSP/CTSG/TNNI1/TNNC1/HSPB7/FGG/SERPING1/ATP1A1/JUP/FGB/AGT/CASQ2/FGA/FLNA/SUMO1/COMT/HSP90AA1/GSN/KNG1/CTSZ/SMTNL1/CD36/SOD3/GCLM
BP	GO:0003205	cardiac chamber development	17	0.743877	1.92833	0.000198327	0.00867607	0.00757787	48	tags=35%, list=2%, signal=35%	MYH6/MYL3/MYL2/DSP/TNNI1/TNNC1
BP	GO:0030239	myofibril assembly	45	0.592411	1.8915	0.000221683	0.00944887	0.00825285	112	tags=22%, list=5%, signal=22%	MYH6/MYBPH/ACTC1/MYH3/MYL2/CSRP3/NRAP/CSRP1/FLII/MYOM3
CC	GO:0030016	myofibril	147	0.43725	1.65544	0.000223167	0.00944887	0.00825285	283	tags=25%, list=13%, signal=23%	MYH4/MYH6/MYBPH/ACTC1/MYH3/SMPX/MYL3/MYL2/CSRP3/ANKRD2/NRAP/CORO1C/TNNI1/TNNC1/CRYAB/CSRP1/ACTN1/KLHL40/ACTN4/MYOM3/TPM3/JUP/TPM4/DNAJB4/HSPB1/KLHL41/DNAJB6/LMAN1/CASQ2/ACTN3/XIRP2/FLNA/NEXN/MYOT/CALD1/TNNT1/FLNC
CC	GO:0030141	secretory granule	252	0.392137	1.57327	0.000225664	0.00944887	0.00825285	402	tags=31%, list=19%, signal=28%	CREG1/LTF/DSP/CTSG/TMSB4X/LYZ/RHOG/ORM1/FGG/ORM2/ACTN1/SERPING1/ALB/ACTN4/MAPK14/CLU/VAMP3/AP1M1/TF/JUP/TXNDC5/SERPINA1/FGB/FTL/AHSG/PLG/IQGAP1/STX7/CST3/ARPC5/HP/DYNLT1/SLC44A2/APOA1/ARG1/CD44/COMMD3/FGA/SERPINA3/RAB6A/CTSC/APOH/DDX3X/MYH9/A2M/AMPD3/ATP6V1A/CPNE3/VAT1/FN1/A1BG/GNAI2/ACTR2/MIF/C3/HSP90AA1/HSPA1A/GSN/KNG1/S100A11/CTSZ/MME/LAMP2/CCT8/GYG1/PSMD6/CD36/SCCPDH/PGRMC1/DBNL/RAB18/DYNC1H1…
BP	GO:0007275	multicellular organism development	495	0.34653	1.45982	0.000248423	0.0102553	0.00895724	344	tags=22%, list=16%, signal=24%	MYH6/MUSTN1/ACTC1/MYH3/LTF/POTEE/IGFBP7/COL1A2/ANXA1/MYL3/MYL2/THY1/BNIP3/CSRP3/TBCB/VIM/DSP/NRAP/APOD/CORO1C/TNNI1/TNNC1/RHOG/HSPB6/YBX1/CRYAB/FBN1/MARCKS/HSPB7/BGN/CD34/NDRG1/ARHGDIB/PPT1/MAPK14/CLU/SERPINH1/DPYSL3/POTEF/UCHL1/JUP/AGT/AHSG/AKR1C3/HMGB2/CACYBP/TNXB/IQGAP1/DYNLT1/GLUL/S100A10/NES/HSD17B4/HSPB1/UBE3A/APOA1/DNAJB6/PRKDC/CD44/VTN/MFN2/RAB6A/ACTN3/XIRP2/TUBB2A/CTSC/APOH/FLNA/YWHAQ/NE…
[truncated: 115 more rows]

## Sheet: Interaction (type I, Fig.5c)
ONTOLOGY	ID	Description	setSize	enrichmentScore	NES	pvalue	p.adjust	qvalue	rank	leading_edge	core_enrichment
[truncated: 421 more rows]

## Sheet: Interaction (type II, Fig.5d)
ONTOLOGY	ID	Description	setSize	enrichmentScore	NES	pvalue	p.adjust	qvalue	rank	leading_edge	core_enrichment
[truncated: 108 more rows]
