# Supplementary material for: Fibre Type–Specific Proteomics Reveals Shared and Distinct Skeletal Muscle Adaptations to Resistance Training and Beta2‐Adrenergic Agonist
Source: J Cachexia Sarcopenia Muscle. 2026 Jan 25;17(1):e70175. doi: 10.1002/jcsm.70175 (PMC12833500; doi:10.1002/jcsm.70175)
Supplement: Supplementary file 7 — Table S5: Cell results of C2C12 knock‐down. [file JCSM-17-e70175-s004.xlsx]

## Sheet: Sheet1
treatment	row	column	fusion_index	area_myotubes	total_nuclei	nuclei_in_myotubes	myotubes_per_area	rna_s100a13	rna_mustn1	s100a13_absolute_rna	mustn1_absolute_rna
control	A	1	54.89	43.88	13065	7172	183914
control	B	1	46.42	34.33	13769	6392	143900
control	C	1	47.32	36.2	13998	6624	151735
control	D	1	48.22	37.51	14081	6790	157202
control	E	1	43.4	32.46	14188	6158	136059
control	F	1	44.58	33.84	13973	6229	141833
control	G	1	48.1	37.17	14219	6839	155801
control	H	1	43.74	33.25	13699	5992	139377
s100a13	A	2	50.01	40.53	12615	6309	169882
s100a13	B	2	54.95	42.87	15004	8244	179686
s100a13	C	2	41.4	31.5	13528	5601	132015
s100a13	D	2	42.61	31.73	13970	5952	132980
s100a13	E	2	44.39	34.28	13836	6142	143672
s100a13	F	2	41.89	31.9	13815	5787	133708
s100a13	G	2	45.36	33.86	13592	6165	141925
s100a13	H	2	46.6	35.71	13999	6524	149699
sirna_s100a13	A	3	50.2361	39.1955	14398	7233	161696	0.469	0.458159	1.3205e-05
sirna_s100a13	B	3	53.799	41.1476	15017	8079	169749	0.28475	1.1314	1.1043e-05
sirna_s100a13	C	3	52.8502	40.0701	14683	7760	165304	1.0395	1.37492	1.2521e-05
sirna_s100a13	D	3	52.7861	40.4048	14949	7891	166685	0.5832	1.22772	1.3737e-05
sirna_s100a13	E	3	52.8301	39.4158	14929	7887	162605	0.48809	0.844398	1.144e-05
sirna_s100a13	F	3	54.5072	40.6582	14499	7903	167730	0.400202	0.527863	1.2156e-05
sirna_s100a13	G	3	52.6871	41.1103	15165	7990	169595	0.415462	1.67712	1.1521e-05
sirna_s100a13	H	3	50.6002	39.2485	14245	7208	161915	0.622004	1.16156	1.3935e-05
sirna_mustn1	A	4	41.6961	28.8425	12452	5192	118986	1.12114	0.0291792		1.26e-05
sirna_mustn1	B	4	42.108	31.1857	13710	5773	128653	0.71797	0.0383507		1.2917e-05
sirna_mustn1	C	4	42.6014	33.0821	14023	5974	136476	1.70501	0.0625179		1.4578e-05
sirna_mustn1	D	4	43.5832	31.5281	13379	5831	130065	2.04641	0.0416736		1.4209e-05
sirna_mustn1	E	4	48.9781	40.9457	14629	7165	168916	0.927451	0.0369322		1.513e-05
sirna_mustn1	F	4	42.8168	31.1933	13107	5612	128684	0.625815	0.0329328		1.1616e-05
sirna_mustn1	G	4	45.9085	34.2517	14139	6491	141301	0.754811	0.0540315		1.2471e-05
sirna_mustn1	H	4	43.8618	32.8139	12968	5688	135370	1.07652	0.0408794		1.2922e-05
sirna_negative	A	5	53.7285	45.0127	13598	7306	185694	1	1	2.8155e-05	0.00043183
sirna_negative	B	5	55.937	44.846	14418	8065	185006	1	1	3.8781e-05	0.00033682
sirna_negative	C	5	55.3019	44.1189	14721	8141	182007	1	1	1.2045e-05	0.00023318
sirna_negative	D	5	55.4261	44.2398	15020	8325	182506	1	1	2.35546e-05	0.00034096
sirna_negative	E	5	55.831	44.7879	14886	8311	184767	1	1	2.3439e-05	0.00040967
sirna_negative	F	5	56.5209	45.1291	14998	8477	186174	1	1	3.0376e-05	0.00035272
sirna_negative	G	5	57.8031	45.4637	14584	8430	187555	1	1	2.7731e-05	0.00023081
sirna_negative	H	5	54.3633	42.8624	13327	7245	176823	1	1	2.2404e-05	0.00031609
