# Supplementary material for: Fibre Type–Specific Proteomics Reveals Shared and Distinct Skeletal Muscle Adaptations to Resistance Training and Beta2‐Adrenergic Agonist
Source: J Cachexia Sarcopenia Muscle. 2026 Jan 25;17(1):e70175. doi: 10.1002/jcsm.70175 (PMC12833500; doi:10.1002/jcsm.70175)
Supplement: Supplementary file 8 — Table S6: Functional data. [file JCSM-17-e70175-s007.xlsx]

## Sheet: Sheet1
id	time	treatment	ppo	mpo	lean_mass	one_rm_leg_extension
tin01	pre	terbutaline	974	802	70.08
tin01	post	terbutaline	1104	885	72.7795
tin02	pre	terbutaline	898	714	61.177
tin02	post	terbutaline	944	739	61.42
tin03	pre	terbutaline	834	697	60.9975
tin03	post	terbutaline	931	724	62.735
tin05	pre	terbutaline	1113	820	68.9518
tin05	post	terbutaline	1175	806	69.7662
tin06	pre	terbutaline	986	723	54.8972
tin06	post	terbutaline	1013	727	54.9663
tin07	pre	terbutaline	1014	741	60.6818
tin07	post	terbutaline	1012	774	61.2512
tin08	pre	terbutaline	1037	760	61.6352
tin08	post	terbutaline	1014	748	63.2313
tin12	pre	terbutaline	885	718	57.3945
tin12	post	terbutaline	917	762	58.2533
tin13	pre	terbutaline	1181	839	61.6465
tin13	post	terbutaline	1175	801	62.6517
tin15	pre	terbutaline	933	774	61.667
tin15	post	terbutaline	970	771	61.9165
tin17	pre	terbutaline	969	696	61.6887
tin17	post	terbutaline	972	715	63.2975
tin18	pre	terbutaline	974	678	55.3972
tin18	post	terbutaline	1019	694	56.3282
tin22	pre	terbutaline	841	665	61.1145
tin22	post	terbutaline	857	649	61.8443
tyr01	pre	resistance	879.8	713	64.8738	70
tyr01	post	resistance	887.6	721	67.0067	75
tyr05	pre	resistance	815.4	583	53.426	57
tyr05	post	resistance	794.8	555	55.6	60
tyr08	pre	resistance	917.6	712	63.9122	75
tyr08	post	resistance	922.2	681	65.2112	87
tyr10	pre	resistance	974.8	771	68.3817	92
tyr10	post	resistance	1038.6	794	72.2137	95
tyr12	pre	resistance	846.8	637	58.0198	57
tyr12	post	resistance	878.8	648	59.6145	72
tyr16	pre	resistance	901.84	702	62.4544	77
tyr16	post	resistance	1052.6	795	65.5465	85
tyr17	pre	resistance	957.72	656	58.9772	67
tyr17	post	resistance	981.52	681	60.8668	75
tyr19	pre	resistance	971.82	666	54.8657	60
tyr19	post	resistance	976.58	675	57.8141	80
tyr20	pre	resistance	828.46	647	52.588	67
tyr20	post	resistance	842.8	662	52.8784	75
tyr22	pre	resistance	798.28	553	51.8977	55
tyr22	post	resistance	785.58	562	54.1058	58
